# Supplementary material for: Circadian clock mechanism driving mammalian photoperiodism
Source: Nat Commun. 2020 Aug 27;11:4291. doi: 10.1038/s41467-020-18061-z (PMC7453030; doi:10.1038/s41467-020-18061-z)
Supplement: Supplementary file 4 — Supplementary data 1 [file 41467_2020_18061_MOESM4_ESM.xlsx]

## Sheet: SP12w_rep1
chr	start	end	length	abs_summit	pileup	-LOG10(pvalue)	fold_enrichment	-LOG10(qvalue)
CM008472.1	36743	37740	998	37628	61	65.8293	19.6949	63.3529
CM008472.1	38132	38948	817	38386	87	101.368	25.651	98.6464
CM008472.1	49941	50559	619	50475	39	21.9086	6.60877	19.7748
CM008472.1	59653	59944	292	59741	18	11.6602	6.03554	9.64069
CM008472.1	73600	73772	173	73766	9	4.07987	3.1766	2.23926
CM008472.1	97639	97788	150	97721	11	5.55147	3.81192	3.65644
CM008472.1	98065	98729	665	98452	25	18.8696	8.25916	16.7599
CM008472.1	98908	99055	148	98964	11	5.55147	3.81192	3.65644
CM008472.1	104822	105169	348	104931	27	21.0866	8.89448	18.9537
CM008472.1	117048	118892	1845	117933	26	18.8751	7.99366	16.7648
CM008472.1	129257	129554	298	129412	25	18.8696	8.25916	16.7599
CM008472.1	132447	132605	159	132463	9	3.9021	3.06722	2.09149
CM008472.1	137854	138001	148	137915	12	6.33923	4.12958	4.42214
CM008472.1	138850	139125	276	138969	18	11.6602	6.03554	9.64069
CM008472.1	139255	139601	347	139365	34	29.2991	11.1181	27.0912
CM008472.1	157573	157694	122	157674	12	6.33923	4.12958	4.42214
CM008472.1	194044	195093	1050	194827	53	54.3488	17.1536	51.9523
CM008472.1	195472	196230	759	195596	75	86.9611	24.1422	84.339
CM008472.1	213687	214236	550	214105	48	47.428	15.5653	45.0805
CM008472.1	214927	215278	352	215106	71	80.8001	22.8715	78.2205
CM008472.1	220673	221579	907	221396	129	177.571	41.2958	174.285
CM008472.1	221774	222396	623	221947	51	51.5556	16.5183	49.1785
CM008472.1	245973	246899	927	246752	60	64.3687	19.3773	61.9023
CM008472.1	247773	247983	211	247918	36	31.761	11.7534	29.5327
CM008472.1	248637	249556	920	248845	47	46.0695	15.2477	43.7316
CM008472.1	252049	252406	358	252200	10	4.79744	3.49426	2.92794
CM008472.1	262161	262619	459	262286	35	30.5241	11.4358	28.306
CM008472.1	301909	302867	959	302710	33	26.6831	10.0661	24.5053
CM008472.1	303199	303935	737	303519	62	67.2969	20.0126	64.8103
CM008472.1	325827	326579	753	326333	108	140.892	34.6249	137.883
CM008472.1	326888	328404	1517	327501	52	52.9481	16.836	50.5613
CM008472.1	347143	347800	658	347666	64	70.2524	20.6479	67.7456
CM008472.1	347940	348557	618	348105	86	104.359	27.6364	101.614
CM008472.1	375773	376281	509	376179	32	26.886	10.4828	24.6991
CM008472.1	376502	377365	864	376740	58	61.4688	18.7419	59.0228
CM008472.1	407245	408653	1409	407694	84	101.148	27.0011	98.427
CM008472.1	420234	420408	175	420346	13	7.15835	4.44724	5.22094
CM008472.1	436378	437408	1031	436882	73	83.869	23.5068	81.2682
CM008472.1	437860	438564	705	438028	52	52.9481	16.836	50.5613
CM008472.1	462379	462563	185	462509	12	6.33923	4.12958	4.42214
CM008472.1	463021	463758	738	463425	23	16.7178	7.62384	14.6318
CM008472.1	465629	467636	2008	466755	82	90.2774	22.5857	87.6333
CM008472.1	467803	469697	1895	468068	205	321.277	65.438	316.783
CM008472.1	495687	496210	524	495959	50	50.1713	16.2007	47.804
CM008472.1	497004	498435	1432	497248	110	144.314	35.2603	141.281
CM008472.1	499704	499824	121	499794	10	4.40208	3.25668	2.55813
CM008472.1	530027	530419	393	530245	34	29.2991	11.1181	27.0912
CM008472.1	530639	531209	571	530755	30	24.5246	9.84746	22.3588
CM008472.1	536139	537079	941	536534	82	97.9585	26.3658	95.2595
CM008472.1	547961	548793	833	548553	19	12.6316	6.3532	10.5981
CM008472.1	575972	576099	128	575991	11	5.55147	3.81192	3.65644
CM008472.1	576262	576801	540	576526	45	43.3794	14.6124	41.0611
CM008472.1	577265	578691	1427	577416	108	140.892	34.6249	137.883
CM008472.1	581664	581785	122	581688	10	4.79744	3.49426	2.92794
CM008472.1	596321	596508	188	596414	13	7.15835	4.44724	5.22094
CM008472.1	614248	615991	1744	614947	117	156.415	37.4839	153.291
CM008472.1	638545	638810	266	638690	12	4.83355	3.27283	2.96343
CM008472.1	664339	664500	162	664394	12	6.33923	4.12958	4.42214
CM008472.1	665862	665989	128	665972	11	5.55147	3.81192	3.65644
CM008472.1	688313	688465	153	688370	10	4.79744	3.49426	2.92794
CM008472.1	693847	694792	946	694640	25	18.8696	8.25916	16.7599
CM008472.1	700349	700478	130	700438	9	4.07987	3.1766	2.23926
CM008472.1	700736	701030	295	700886	23	16.7178	7.62384	14.6318
CM008472.1	701189	701604	416	701488	24	17.7852	7.9415	15.6873
CM008472.1	701829	702921	1093	702335	42	39.4147	13.6594	37.1261
CM008472.1	773267	773486	220	773353	16	9.78451	5.40022	7.79507
CM008472.1	827243	828042	800	827500	31	25.6987	10.1651	23.5222
CM008472.1	832063	832966	904	832836	31	25.6987	10.1651	23.5222
CM008472.1	833168	836252	3085	833336	73	83.869	23.5068	81.2682
CM008472.1	910772	911001	230	910931	17	10.7108	5.71788	8.70595
CM008472.1	912152	912654	503	912314	16	9.78451	5.40022	7.79507
CM008472.1	932831	933006	176	932942	10	3.22803	2.57653	1.46381
CM008472.1	958232	959158	927	958707	85	102.751	27.3188	100.018
CM008472.1	974245	974602	358	974354	12	6.33923	4.12958	4.42214
CM008472.1	985283	986610	1328	986315	90	110.838	28.9071	108.048
CM008472.1	987051	988237	1187	987227	181	274.317	57.8141	270.244
CM008472.1	999949	1001345	1397	1000849	99	125.69	31.766	122.794
CM008472.1	1001953	1002349	397	1002187	29	23.3643	9.5298	21.2093
CM008472.1	1005774	1007227	1454	1006355	130	179.357	41.6135	176.057
CM008472.1	1007350	1007830	481	1007517	68	76.242	21.9185	73.6937
CM008472.1	1012885	1014596	1712	1013467	198	307.448	63.2143	303.079
CM008472.1	1014853	1015071	219	1015011	11	5.55147	3.81192	3.65644
CM008472.1	1015259	1016654	1396	1015812	47	46.0695	15.2477	43.7316
CM008472.1	1077331	1077483	153	1077398	10	3.56791	2.76932	1.76169
CM008472.1	1077869	1078491	623	1078430	21	14.6364	6.98852	12.5758
CM008472.1	1078622	1079779	1158	1079081	56	58.5981	18.1066	56.172
CM008472.1	1087935	1088054	120	1087965	11	5.55147	3.81192	3.65644
CM008472.1	1093083	1093232	150	1093154	15	8.8827	5.08256	6.90947
CM008472.1	1093355	1094251	897	1094093	22	15.6679	7.30618	13.5943
CM008472.1	1094402	1095474	1073	1094729	54	50.7423	14.9665	48.3743
CM008472.1	1095695	1096835	1141	1096119	73	83.869	23.5068	81.2682
CM008472.1	1214392	1214958	567	1214807	15	8.8827	5.08256	6.90947
CM008472.1	1397064	1397191	128	1397134	13	7.05578	4.38771	5.1351
CM008472.1	1474302	1476204	1903	1475102	197	305.481	62.8967	301.129
CM008472.1	1538618	1538786	169	1538674	12	5.74717	3.78551	3.85164
CM008472.1	1565166	1565378	213	1565323	11	5.55147	3.81192	3.65644
CM008472.1	1615562	1615747	186	1615658	13	7.15835	4.44724	5.22094
CM008472.1	1640265	1640964	700	1640699	39	35.5397	12.7064	33.2813
CM008472.1	1722183	1722360	178	1722284	17	10.7108	5.71788	8.70595
CM008472.1	1722582	1722808	227	1722681	13	6.63285	4.14486	4.71391
CM008472.1	1837379	1837594	216	1837498	18	11.6602	6.03554	9.64069
CM008472.1	1895135	1895291	157	1895203	12	6.33923	4.12958	4.42214
CM008472.1	1903643	1903813	171	1903701	12	6.33923	4.12958	4.42214
CM008472.1	1943396	1944558	1163	1944324	169	251.342	54.0022	247.464
CM008472.1	1945666	1947105	1440	1946210	61	65.8293	19.6949	63.3529
CM008472.1	1960758	1961015	258	1960872	13	7.15835	4.44724	5.22094
CM008472.1	1990485	1990981	497	1990750	23	16.7178	7.62384	14.6318
CM008472.1	2016878	2017290	413	2016997	17	10.7108	5.71788	8.70595
CM008472.1	2018310	2018578	269	2018442	10	4.79744	3.49426	2.92794
CM008472.1	2019727	2020448	722	2019819	15	8.8827	5.08256	6.90947
CM008472.1	2024199	2024372	174	2024249	12	6.33923	4.12958	4.42214
CM008472.1	2040354	2040604	251	2040502	21	14.6364	6.98852	12.5758
CM008472.1	2040800	2040936	137	2040838	9	4.07987	3.1766	2.23926
CM008472.1	2085898	2086132	235	2086018	13	7.15835	4.44724	5.22094
CM008472.1	2096556	2096803	248	2096644	12	6.33923	4.12958	4.42214
CM008472.1	2099194	2099445	252	2099281	12	6.33923	4.12958	4.42214
CM008472.1	2103021	2104159	1139	2103731	30	24.5246	9.84746	22.3588
CM008472.1	2231097	2231337	241	2231247	12	6.33923	4.12958	4.42214
CM008472.1	2231616	2231747	132	2231652	10	4.40208	3.25668	2.55813
CM008472.1	2255167	2255561	395	2255269	16	9.78451	5.40022	7.79507
CM008472.1	2282648	2282792	145	2282762	8	3.09253	2.66455	1.33004
CM008472.1	2309947	2310165	219	2310075	16	9.78451	5.40022	7.79507
CM008472.1	2310772	2311048	277	2310986	11	4.35267	3.11573	2.51078
CM008472.1	2312811	2312940	130	2312890	10	4.79744	3.49426	2.92794
CM008472.1	2313091	2313218	128	2313160	11	5.55147	3.81192	3.65644
CM008472.1	2323858	2324269	412	2323987	28	19.676	7.8914	17.5648
CM008472.1	2330832	2331312	481	2331147	40	36.821	13.0241	34.5523
CM008472.1	2350540	2350715	176	2350617	14	8.00678	4.7649	6.05086
CM008472.1	2394424	2394908	485	2394578	17	9.56471	5.08695	7.58903
CM008472.1	2399713	2401689	1977	2401130	45	41.4476	13.6188	39.1483
CM008472.1	2401824	2402436	613	2402043	51	51.5556	16.5183	49.1785
CM008472.1	2402651	2402870	220	2402689	14	8.00678	4.7649	6.05086
CM008472.1	2448081	2448422	342	2448314	17	10.7108	5.71788	8.70595
CM008472.1	2455655	2455801	147	2455679	10	4.79744	3.49426	2.92794
CM008472.1	2542746	2542878	133	2542805	11	3.16598	2.46725	1.40269
CM008472.1	2683491	2683721	231	2683540	10	4.79744	3.49426	2.92794
CM008472.1	2691541	2691705	165	2691618	11	4.18412	3.02108	2.34261
CM008472.1	2713059	2714210	1152	2713702	50	50.1713	16.2007	47.804
CM008472.1	2735042	2735292	251	2735173	10	4.40208	3.25668	2.55813
CM008472.1	2740926	2743321	2396	2742079	85	102.751	27.3188	100.018
CM008472.1	2763467	2763899	433	2763842	16	9.78451	5.40022	7.79507
CM008472.1	2797425	2797717	293	2797601	15	8.8827	5.08256	6.90947
CM008472.1	2804507	2804656	150	2804549	12	6.33923	4.12958	4.42214
CM008472.1	2820609	2821846	1238	2821133	70	79.2746	22.5539	76.7055
CM008472.1	2822061	2822658	598	2822249	96	120.699	30.813	117.838
CM008472.1	2835825	2836012	188	2835962	9	4.07987	3.1766	2.23926
CM008472.1	2851091	2851346	256	2851232	8	3.40195	2.85894	1.5974
CM008472.1	2851487	2851608	122	2851572	8	3.27873	2.78127	1.5141
CM008472.1	2864600	2867172	2573	2866292	162	238.107	51.7786	234.338
CM008472.1	2867293	2867664	372	2867549	11	5.55147	3.81192	3.65644
CM008472.1	2868328	2869562	1235	2868622	33	28.0863	10.8004	25.8888
CM008472.1	2903646	2903884	239	2903776	17	10.7108	5.71788	8.70595
CM008472.1	2909129	2909338	210	2909247	15	8.8827	5.08256	6.90947
CM008472.1	2909695	2910944	1250	2910226	57	60.0297	18.4243	57.5937
CM008472.1	2914367	2915133	767	2914582	86	104.359	27.6364	101.614
CM008472.1	2926085	2926664	580	2926283	32	26.886	10.4828	24.6991
CM008472.1	2937094	2937936	843	2937771	79	93.2129	25.4128	90.5474
CM008472.1	2938335	2940708	2374	2938640	114	151.206	36.5309	148.122
CM008472.1	2973128	2973727	600	2973466	18	11.6602	6.03554	9.64069
CM008472.1	2989864	2989996	133	2989944	9	4.07987	3.1766	2.23926
CM008472.1	3016909	3017183	275	3017118	1107	19.3278	1.33031	17.2174
CM008472.1	3017930	3018211	282	3018072	2589	166.356	1.81083	163.165
CM008472.1	3018765	3019042	278	3018868	1195	8.46524	1.18727	6.5073
CM008472.1	3061042	3061230	189	3061120	17	10.7108	5.71788	8.70595
CM008472.1	3085242	3085405	164	3085355	15	8.8827	5.08256	6.90947
CM008472.1	3085700	3085982	283	3085785	23	16.7178	7.62384	14.6318
CM008472.1	3097327	3097744	418	3097560	32	26.886	10.4828	24.6991
CM008472.1	3129426	3130977	1552	3130795	143	202.857	45.743	199.374
CM008472.1	3131197	3132527	1331	3131435	184	280.116	58.7671	275.991
CM008472.1	3172432	3172826	395	3172566	40	35.1095	12.1385	32.8599
CM008472.1	3187239	3188506	1268	3188007	102	130.72	32.719	127.787
CM008472.1	3188679	3188927	249	3188804	61	65.8293	19.6949	63.3529
CM008472.1	3189075	3189683	609	3189242	95	119.044	30.4954	116.195
CM008472.1	3195468	3195625	158	3195531	15	8.8827	5.08256	6.90947
CM008472.1	3228487	3229070	584	3228818	17	10.7108	5.71788	8.70595
CM008472.1	3232160	3232304	145	3232189	11	5.11285	3.55274	3.24033
CM008472.1	3254712	3255079	368	3254842	20	12.7924	6.21729	10.7574
CM008472.1	3260248	3260547	300	3260358	11	5.55147	3.81192	3.65644
CM008472.1	3260684	3261622	939	3261399	20	13.624	6.67086	11.577
CM008472.1	3261818	3262005	188	3261936	14	8.00678	4.7649	6.05086
CM008472.1	3354314	3354735	422	3354436	15	8.8827	5.08256	6.90947
CM008472.1	3398558	3399075	518	3399006	13	6.63285	4.14486	4.71391
CM008472.1	3399445	3403218	3774	3401851	121	163.411	38.7545	160.234
CM008472.1	3403532	3403653	122	3403607	12	5.85722	3.8488	3.9602
CM008472.1	3419671	3420485	815	3420056	84	101.148	27.0011	98.427
CM008472.1	3421962	3422135	174	3422070	17	10.7108	5.71788	8.70595
CM008472.1	3425915	3426076	162	3426006	11	5.55147	3.81192	3.65644
CM008472.1	3435441	3435661	221	3435524	12	4.41318	3.04499	2.56884
CM008472.1	3467027	3467190	164	3467055	12	6.33923	4.12958	4.42214
CM008472.1	3467344	3468346	1003	3468115	45	43.3794	14.6124	41.0611
CM008472.1	3468955	3469372	418	3469152	31	25.6987	10.1651	23.5222
CM008472.1	3562062	3562683	622	3562384	41	38.1127	13.3417	35.8341
CM008472.1	3587752	3587915	164	3587785	13	7.15835	4.44724	5.22094
CM008472.1	3606711	3606830	120	3606761	9	4.07987	3.1766	2.23926
CM008472.1	3669060	3669492	433	3669182	15	7.57188	4.35388	5.63227
CM008472.1	3673387	3674599	1213	3673615	31	25.6987	10.1651	23.5222
CM008472.1	3674871	3675608	738	3675393	14	8.00678	4.7649	6.05086
CM008472.1	3781902	3782111	210	3781990	13	7.15835	4.44724	5.22094
CM008472.1	3978615	3979275	661	3979027	32	26.886	10.4828	24.6991
CM008472.1	4005520	4007428	1909	4006809	198	307.448	63.2143	303.079
CM008472.1	4030239	4030389	151	4030274	16	9.78451	5.40022	7.79507
CM008472.1	4062172	4062338	167	4062251	16	9.78451	5.40022	7.79507
CM008472.1	4081929	4082069	141	4081987	15	8.8827	5.08256	6.90947
CM008472.1	4296789	4296938	150	4296865	14	8.00678	4.7649	6.05086
CM008472.1	4297123	4297376	254	4297245	18	11.6602	6.03554	9.64069
CM008472.1	4392390	4392511	122	4392421	11	4.61625	3.26541	2.77024
CM008472.1	4558345	4558788	444	4558473	18	11.6602	6.03554	9.64069
CM008472.1	4583791	4587235	3445	4586448	137	191.945	43.8371	188.547
CM008472.1	4643389	4644597	1209	4643765	122	164.303	38.6334	161.124
CM008472.1	4897365	4897717	353	4897448	12	6.33923	4.12958	4.42214
CM008472.1	4900686	4900841	156	4900700	9	4.07987	3.1766	2.23926
CM008472.1	4901090	4901764	675	4901365	20	13.624	6.67086	11.577
CM008472.1	4930456	4930705	250	4930604	14	7.92264	4.71654	5.98204
CM008472.1	4964569	4964714	146	4964645	13	7.15835	4.44724	5.22094
CM008472.1	4968070	4968995	926	4968307	31	25.6987	10.1651	23.5222
CM008472.1	4969295	4969615	321	4969347	15	8.8827	5.08256	6.90947
CM008472.1	4976882	4977121	240	4977040	24	17.7852	7.9415	15.6873
CM008472.1	5021495	5021808	314	5021718	16	9.78451	5.40022	7.79507
CM008472.1	5021989	5022380	392	5022085	40	36.821	13.0241	34.5523
CM008472.1	5043654	5043907	254	5043781	21	14.6364	6.98852	12.5758
CM008472.1	5234578	5235181	604	5235027	24	13.6911	5.85575	11.6436
CM008472.1	5235321	5235460	140	5235400	10	4.79744	3.49426	2.92794
CM008472.1	5252269	5252517	249	5252358	11	5.11285	3.55274	3.24033
CM008472.1	5358887	5359333	447	5359017	25	16.6122	7.07505	14.5368
CM008472.1	5380243	5380797	555	5380719	17	10.7108	5.71788	8.70595
CM008472.1	5399989	5400169	181	5400049	10	4.79744	3.49426	2.92794
CM008472.1	5400812	5401262	451	5401023	19	12.6316	6.3532	10.5981
CM008472.1	5426059	5426495	437	5426189	34	29.2991	11.1181	27.0912
CM008472.1	5430490	5431578	1089	5430818	124	168.695	39.7075	165.478
CM008472.1	5437618	5437971	354	5437889	12	6.33923	4.12958	4.42214
CM008472.1	5462769	5463144	376	5462940	11	5.55147	3.81192	3.65644
CM008472.1	5469827	5471229	1403	5470062	42	39.4147	13.6594	37.1261
CM008472.1	5483218	5483542	325	5483282	20	13.624	6.67086	11.577
CM008472.1	5492631	5492872	242	5492725	38	34.269	12.3887	32.0206
CM008472.1	5506001	5506423	423	5506120	14	7.60945	4.53791	5.66983
CM008472.1	5541151	5541328	178	5541293	13	7.15835	4.44724	5.22094
CM008472.1	5546808	5547018	211	5546964	16	8.97775	4.95028	7.00441
CM008472.1	5565176	5565820	645	5565480	30	24.5246	9.84746	22.3588
CM008472.1	5583522	5583775	254	5583557	11	5.55147	3.81192	3.65644
CM008472.1	5584043	5585307	1265	5584836	70	79.2746	22.5539	76.7055
CM008472.1	5586333	5586859	527	5586428	28	22.2181	9.21214	20.0741
CM008472.1	5641954	5642117	164	5642091	12	6.33923	4.12958	4.42214
CM008472.1	5780878	5781762	885	5781245	28	15.5418	5.96251	13.4795
CM008472.1	5855155	5855555	401	5855274	15	8.8827	5.08256	6.90947
CM008472.1	5923731	5923927	197	5923802	16	9.78451	5.40022	7.79507
CM008472.1	5929151	5929616	466	5929250	31	25.6987	10.1651	23.5222
CM008472.1	5955289	5956361	1073	5955574	115	152.939	36.8486	149.841
CM008472.1	6021381	6021649	269	6021568	11	5.55147	3.81192	3.65644
CM008472.1	6029955	6030075	121	6029988	10	4.79744	3.49426	2.92794
CM008472.1	6044548	6044766	219	6044670	16	9.78451	5.40022	7.79507
CM008472.1	6072909	6073122	214	6073032	13	7.15835	4.44724	5.22094
CM008472.1	6096157	6099553	3397	6098247	92	114.107	29.5424	111.293
CM008472.1	6099971	6100403	433	6100196	36	31.761	11.7534	29.5327
CM008472.1	6175996	6176304	309	6176074	11	5.55147	3.81192	3.65644
CM008472.1	6234842	6234990	149	6234971	10	4.79744	3.49426	2.92794
CM008472.1	6315554	6315843	290	6315690	15	8.8827	5.08256	6.90947
CM008472.1	6513994	6514138	145	6514095	12	6.09635	3.98739	4.19804
CM008472.1	6564573	6565023	451	6564861	67	74.735	21.6009	72.1975
CM008472.1	6565157	6568673	3517	6565879	106	137.485	33.9896	134.502
CM008472.1	6568835	6569452	618	6569124	21	14.6364	6.98852	12.5758
CM008472.1	6611543	6612172	630	6611839	49	48.7954	15.883	46.4379
CM008472.1	6618252	6618540	289	6618391	10	4.79744	3.49426	2.92794
CM008472.1	6722484	6722644	161	6722576	13	7.15835	4.44724	5.22094
CM008472.1	6902763	6902954	192	6902868	34	29.2991	11.1181	27.0912
CM008472.1	6945440	6945646	207	6945492	17	8.50882	4.53161	6.55048
CM008472.1	7093448	7093955	508	7093730	22	15.2756	7.09244	13.2137
CM008472.1	7126857	7126978	122	7126936	10	4.79744	3.49426	2.92794
CM008472.1	7180327	7180845	519	7180593	53	54.3488	17.1536	51.9523
CM008472.1	7248382	7248922	541	7248540	141	199.207	45.1077	195.753
CM008472.1	7249826	7251116	1291	7250555	145	206.519	46.3784	203.007
CM008472.1	7297864	7297988	125	7297928	10	4.79744	3.49426	2.92794
CM008472.1	7477253	7477633	381	7477434	28	22.2181	9.21214	20.0741
CM008472.1	7502654	7503766	1113	7503046	168	249.443	53.6845	245.582
CM008472.1	7503941	7504084	144	7503995	12	6.33923	4.12958	4.42214
CM008472.1	7504262	7504413	152	7504309	11	5.55147	3.81192	3.65644
CM008472.1	7589286	7590018	733	7589423	41	38.1127	13.3417	35.8341
CM008472.1	7631455	7631780	326	7631679	12	5.85722	3.8488	3.9602
CM008472.1	7632315	7632854	540	7632501	42	37.6151	12.7307	35.3457
CM008472.1	7666360	7666505	146	7666485	11	5.55147	3.81192	3.65644
CM008472.1	7740717	7741176	460	7740852	26	19.9703	8.57682	17.8486
CM008472.1	7742160	7742279	120	7742248	9	4.07987	3.1766	2.23926
CM008472.1	7742428	7742956	529	7742551	13	7.15835	4.44724	5.22094
CM008472.1	7764320	7764512	193	7764415	12	4.41318	3.04499	2.56884
CM008472.1	7770505	7771404	900	7771075	83	99.5509	26.6834	96.8407
CM008472.1	7771543	7771887	345	7771776	25	18.8696	8.25916	16.7599
CM008472.1	7772007	7772455	449	7772158	71	80.8001	22.8715	78.2205
CM008472.1	7797758	7797887	130	7797825	9	4.07987	3.1766	2.23926
CM008472.1	7895890	7897982	2093	7897479	153	221.283	48.9196	217.651
CM008472.1	7898209	7898436	228	7898384	10	4.79744	3.49426	2.92794
CM008472.1	8030683	8030803	121	8030742	9	4.07987	3.1766	2.23926
CM008472.1	8063490	8063651	162	8063522	10	4.62209	3.3884	2.77608
CM008472.1	8069516	8069775	260	8069651	14	5.72183	3.51345	3.82634
CM008472.1	8070146	8071355	1210	8070646	18	11.5621	5.98082	9.55497
CM008472.1	8080293	8080444	152	8080332	11	5.55147	3.81192	3.65644
CM008472.1	8144184	8144300	117	8144278	9	3.72759	2.96062	1.91816
CM008472.1	8212614	8213013	400	8212696	17	10.7108	5.71788	8.70595
CM008472.1	8260133	8260858	726	8260638	33	28.0863	10.8004	25.8888
CM008472.1	8261531	8261695	165	8261633	12	6.33923	4.12958	4.42214
CM008472.1	8412629	8414921	2293	8414761	169	251.342	54.0022	247.464
CM008472.1	8415148	8415520	373	8415304	57	60.0297	18.4243	57.5937
CM008472.1	8441715	8441848	134	8441781	13	5.51395	3.52459	3.63901
CM008472.1	8453320	8453663	344	8453562	11	3.80409	2.81076	1.99392
CM008472.1	8464715	8464849	135	8464800	12	5.31043	3.53752	3.43654
CM008472.1	8470465	8473051	2587	8470992	66	73.2343	21.2832	70.7071
CM008472.1	8489008	8489593	586	8489379	44	42.0482	14.2947	39.7399
CM008472.1	8535395	8535521	127	8535453	9	4.07987	3.1766	2.23926
CM008472.1	8548343	8549829	1487	8549412	145	206.519	46.3784	203.007
CM008472.1	8568049	8568399	351	8568303	48	47.428	15.5653	45.0805
CM008472.1	8570187	8570793	607	8570598	81	96.3714	26.0481	93.6834
CM008472.1	8570967	8571771	805	8571294	136	190.137	43.5194	186.754
CM008472.1	8770114	8770266	153	8770146	11	4.61625	3.26541	2.77024
CM008472.1	8818003	8818328	326	8818107	18	11.6602	6.03554	9.64069
CM008472.1	9125840	9125970	131	9125877	8	3.40195	2.85894	1.5974
CM008472.1	9227865	9228042	178	9227902	12	5.85722	3.8488	3.9602
CM008472.1	9297737	9300355	2619	9299194	62	67.2969	20.0126	64.8103
CM008472.1	9300643	9301440	798	9300768	23	16.7178	7.62384	14.6318
CM008472.1	9327584	9328008	425	9327717	34	27.7848	10.3277	25.5971
CM008472.1	9736505	9736746	242	9736603	15	8.8827	5.08256	6.90947
CM008472.1	10015639	10016026	388	10015901	29	21.5171	8.56239	19.3839
CM008472.1	10039149	10040031	883	10039810	24	17.7852	7.9415	15.6873
CM008472.1	10103192	10104326	1135	10103428	38	34.269	12.3887	32.0206
CM008472.1	10109531	10109710	180	10109589	20	13.0808	6.37319	11.0455
CM008472.1	10117882	10118288	407	10118145	21	14.6364	6.98852	12.5758
CM008472.1	10118956	10119478	523	10119340	13	3.94133	2.71269	2.13059
CM008472.1	10172937	10174432	1496	10173818	147	210.192	47.0137	206.651
CM008472.1	10181478	10181916	439	10181813	35	30.5241	11.4358	28.306
CM008472.1	10182059	10183021	963	10182486	54	55.7575	17.4713	53.3512
CM008472.1	10199730	10199871	142	10199760	8	3.40195	2.85894	1.5974
CM008472.1	10202120	10203262	1143	10202806	47	46.0695	15.2477	43.7316
CM008472.1	10233151	10233271	121	10233249	9	4.04438	3.15471	2.23152
CM008472.1	10242748	10243307	560	10243016	41	38.1127	13.3417	35.8341
CM008472.1	10243757	10244594	838	10244105	43	40.7266	13.977	38.4281
CM008472.1	10311279	10312441	1163	10311883	81	96.3714	26.0481	93.6834
CM008472.1	10358760	10360408	1649	10359661	204	310.351	60.6926	305.963
CM008472.1	10383074	10385636	2563	10383637	200	311.389	63.8497	306.985
CM008472.1	10386061	10386241	181	10386141	14	8.00678	4.7649	6.05086
CM008472.1	10459327	10463337	4011	10463195	145	206.519	46.3784	203.007
CM008472.1	10463562	10464234	673	10463676	57	60.0297	18.4243	57.5937
CM008472.1	10478643	10479449	807	10479084	97	122.358	31.1307	119.486
CM008472.1	10525534	10527774	2241	10526234	123	166.93	39.3898	163.726
CM008472.1	10628652	10628780	129	10628748	11	5.55147	3.81192	3.65644
CM008472.1	10867033	10867211	179	10867063	9	4.07987	3.1766	2.23926
CM008472.1	10910464	10913621	3158	10912217	170	253.243	54.3199	249.35
CM008472.1	10915369	10915561	193	10915451	10	4.79744	3.49426	2.92794
CM008472.1	10927943	10928064	122	10927972	9	4.07987	3.1766	2.23926
CM008472.1	10928690	10928856	167	10928815	12	6.33923	4.12958	4.42214
CM008472.1	10931652	10933045	1394	10932661	54	55.7575	17.4713	53.3512
CM008472.1	10980970	10981246	277	10981004	9	4.07987	3.1766	2.23926
CM008472.1	10983206	10985628	2423	10984474	184	280.116	58.7671	275.991
CM008472.1	11025112	11025999	888	11025484	21	14.6364	6.98852	12.5758
CM008472.1	11043216	11044571	1356	11044083	102	130.72	32.719	127.787
CM008472.1	11048917	11051060	2144	11050709	123	166.93	39.3898	163.726
CM008472.1	11092035	11093615	1581	11092500	139	189.493	41.4486	186.122
CM008472.1	11126943	11127411	469	11127211	68	73.2964	20.4282	70.7687
CM008472.1	11127653	11129295	1643	11128177	115	152.939	36.8486	149.841
CM008472.1	11186276	11186472	197	11186376	19	12.6316	6.3532	10.5981
CM008472.1	11195837	11198399	2563	11197045	167	240.235	49.7383	236.45
CM008472.1	11199954	11200117	164	11200092	12	4.41318	3.04499	2.56884
CM008472.1	11237218	11239743	2526	11238312	132	182.937	42.2488	179.609
CM008472.1	11240009	11240355	347	11240087	11	5.55147	3.81192	3.65644
CM008472.1	11372339	11373250	912	11372856	102	130.72	32.719	127.787
CM008472.1	11373434	11373663	230	11373572	25	18.8696	8.25916	16.7599
CM008472.1	11377314	11378874	1561	11378332	133	184.732	42.5664	181.391
CM008472.1	11388870	11389398	529	11388992	37	33.0094	12.0711	30.771
CM008472.1	11393530	11394288	759	11394027	26	19.9703	8.57682	17.8486
CM008472.1	11394661	11395187	527	11394783	14	8.00678	4.7649	6.05086
CM008472.1	11395379	11395499	121	11395455	9	4.07987	3.1766	2.23926
CM008472.1	11399961	11400083	123	11400074	9	4.07987	3.1766	2.23926
CM008472.1	11408713	11408877	165	11408801	11	5.55147	3.81192	3.65644
CM008472.1	11427140	11428153	1014	11427973	162	238.107	51.7786	234.338
CM008472.1	11428430	11428739	310	11428506	14	8.00678	4.7649	6.05086
CM008472.1	11429828	11429992	165	11429942	10	4.79744	3.49426	2.92794
CM008472.1	11432775	11435978	3204	11435074	114	151.206	36.5309	148.122
CM008472.1	11437851	11438518	668	11438295	60	64.3687	19.3773	61.9023
CM008472.1	11438637	11438799	163	11438780	9	3.33076	2.72117	1.56381
CM008472.1	11453248	11453423	176	11453353	13	7.15835	4.44724	5.22094
CM008472.1	11460093	11460991	899	11460587	113	133.756	28.7002	130.809
CM008472.1	11466310	11466740	431	11466424	22	13.6951	6.2587	11.6473
CM008472.1	11480436	11480579	144	11480476	10	4.79744	3.49426	2.92794
CM008472.1	11480843	11481716	874	11481513	76	88.5157	24.4598	85.8828
CM008472.1	11481900	11486042	4143	11482087	139	195.57	44.4724	192.144
CM008472.1	11486181	11486581	401	11486408	10	4.79744	3.49426	2.92794
CM008472.1	11516902	11517068	167	11516999	16	7.72225	4.27986	5.78209
CM008472.1	11518441	11518626	186	11518468	10	4.79744	3.49426	2.92794
CM008472.1	11550936	11552645	1710	11552178	93	115.748	29.86	112.923
CM008472.1	11561497	11561720	224	11561616	19	12.6316	6.3532	10.5981
CM008472.1	11564389	11564547	159	11564431	11	5.55147	3.81192	3.65644
CM008472.1	11564759	11566069	1311	11565500	41	38.1127	13.3417	35.8341
CM008472.1	11566199	11566391	193	11566261	10	4.79744	3.49426	2.92794
CM008472.1	11566601	11567197	597	11567096	22	15.6679	7.30618	13.5943
CM008472.1	11567372	11567908	537	11567660	71	80.8001	22.8715	78.2205
CM008472.1	11568167	11568559	393	11568422	15	8.8827	5.08256	6.90947
CM008472.1	11602391	11603189	799	11603070	18	11.6602	6.03554	9.64069
CM008472.1	11609373	11609523	151	11609441	9	4.07987	3.1766	2.23926
CM008472.1	11610319	11611601	1283	11610929	127	174.011	40.6605	170.752
CM008472.1	11611775	11612674	900	11611935	154	223.141	49.2373	219.495
CM008472.1	11619492	11620960	1469	11620122	132	182.937	42.2488	179.609
CM008472.1	11657416	11659305	1890	11658677	174	260.872	55.5905	256.914
CM008472.1	11670047	11672003	1957	11671098	229	369.45	73.0618	364.482
CM008472.1	11875379	11875549	171	11875512	11	5.55147	3.81192	3.65644
CM008472.1	11914944	11915999	1056	11915275	21	14.0646	6.67668	12.0159
CM008472.1	11938184	11938850	667	11938532	19	12.6316	6.3532	10.5981
CM008472.1	11962066	11962192	127	11962144	13	4.62268	3.05565	2.77667
CM008472.1	12205663	12205824	162	12205667	9	4.07987	3.1766	2.23926
CM008472.1	12206298	12206545	248	12206393	15	8.26997	4.73698	6.31276
CM008472.1	12247781	12247921	141	12247850	10	4.49784	3.31386	2.6533
CM008472.1	12256044	12258014	1971	12256631	33	28.0863	10.8004	25.8888
CM008472.1	12258283	12259099	817	12258634	33	28.0863	10.8004	25.8888
CM008472.1	12261998	12262371	374	12262264	32	26.886	10.4828	24.6991
CM008472.1	12262494	12262681	188	12262551	12	5.85722	3.8488	3.9602
CM008472.1	12275895	12276616	722	12276351	33	25.069	9.25199	22.9026
CM008472.1	12276780	12276947	168	12276834	9	4.07987	3.1766	2.23926
CM008472.1	12295970	12296094	125	12296058	12	3.4033	2.51892	1.59867
CM008472.1	12307369	12307491	123	12307462	10	4.79744	3.49426	2.92794
CM008472.1	12482362	12482538	177	12482408	16	9.78451	5.40022	7.79507
CM008472.1	12728452	12728604	153	12728498	18	8.65353	4.45037	6.6949
CM008472.1	12748662	12749435	774	12749014	122	165.169	39.0722	161.978
CM008472.1	12749587	12749797	211	12749659	10	4.79744	3.49426	2.92794
CM008472.1	12763935	12765736	1802	12764365	92	114.107	29.5424	111.293
CM008472.1	12767235	12768074	840	12767743	39	35.5397	12.7064	33.2813
CM008472.1	12769607	12769846	240	12769646	11	5.55147	3.81192	3.65644
CM008472.1	12770029	12770187	159	12770123	10	4.79744	3.49426	2.92794
CM008472.1	12778912	12779119	208	12778999	35	30.5241	11.4358	28.306
CM008472.1	12805695	12807737	2043	12806400	120	161.657	38.4369	158.493
CM008472.1	12834532	12834854	323	12834695	14	7.72022	4.60083	5.78044
CM008472.1	12835084	12836810	1727	12836241	105	135.787	33.672	132.817
CM008472.1	12841833	12842894	1062	12842327	121	163.411	38.7545	160.234
CM008472.1	12868915	12869145	231	12869050	12	6.33923	4.12958	4.42214
CM008472.1	12869264	12870760	1497	12869993	152	219.427	48.602	215.811
CM008472.1	12906941	12907297	357	12907197	12	6.32929	4.12374	4.42214
CM008472.1	12963718	12964556	839	12964403	183	278.181	58.4494	274.073
CM008472.1	12964721	12965244	524	12964898	58	61.4688	18.7419	59.0228
CM008472.1	13013647	13014482	836	13014359	21	14.6364	6.98852	12.5758
CM008472.1	13014735	13014906	172	13014795	10	4.79744	3.49426	2.92794
CM008472.1	13021446	13022274	829	13021950	25	18.8696	8.25916	16.7599
CM008472.1	13024655	13026251	1597	13025649	71	80.8001	22.8715	78.2205
CM008472.1	13045020	13045173	154	13045107	9	4.07987	3.1766	2.23926
CM008472.1	13050280	13052652	2373	13051082	133	172.194	36.4637	168.96
CM008472.1	13061946	13063266	1321	13062860	104	134.094	33.3543	131.136
CM008472.1	13063521	13064523	1003	13063721	90	110.838	28.9071	108.048
CM008472.1	13102846	13103129	284	13102866	10	4.79744	3.49426	2.92794
CM008472.1	13110173	13112382	2210	13110970	153	221.283	48.9196	217.651
CM008472.1	13112526	13112677	152	13112628	10	4.79744	3.49426	2.92794
CM008472.1	13151944	13154433	2490	13154174	93	115.748	29.86	112.923
CM008472.1	13163417	13164821	1405	13164117	232	375.55	74.0148	370.521
CM008472.1	13196830	13198358	1529	13197593	154	223.141	49.2373	219.495
CM008472.1	13200406	13201814	1409	13201398	57	60.0297	18.4243	57.5937
CM008472.1	13207441	13209294	1854	13208654	59	62.9152	19.0596	60.4588
CM008472.1	13209491	13209826	336	13209691	25	17.8184	7.6976	15.7198
CM008472.1	13215518	13217133	1616	13216317	129	177.571	41.2958	174.285
CM008472.1	13217434	13217637	204	13217455	9	4.07987	3.1766	2.23926
CM008472.1	13219422	13219598	177	13219539	14	8.00678	4.7649	6.05086
CM008472.1	13242798	13243127	330	13242893	17	10.7108	5.71788	8.70595
CM008472.1	13243312	13243565	254	13243443	105	135.787	33.672	132.817
CM008472.1	13259504	13259799	296	13259701	11	5.55147	3.81192	3.65644
CM008472.1	13334135	13334402	268	13334288	18	11.6602	6.03554	9.64069
CM008472.1	13335827	13336136	310	13336008	15	8.8827	5.08256	6.90947
CM008472.1	13336385	13337368	984	13336571	54	55.7575	17.4713	53.3512
CM008472.1	13419024	13419707	684	13419365	34	29.2991	11.1181	27.0912
CM008472.1	13433795	13433936	142	13433897	10	3.95548	2.99329	2.14334
CM008472.1	13489793	13489967	175	13489888	12	6.33923	4.12958	4.42214
CM008472.1	13754642	13754831	190	13754740	10	4.79744	3.49426	2.92794
CM008472.1	13755009	13755851	843	13755034	12	6.33923	4.12958	4.42214
CM008472.1	13790474	13791076	603	13790917	25	18.8696	8.25916	16.7599
CM008472.1	13868601	13868845	245	13868732	12	6.33923	4.12958	4.42214
CM008472.1	14012227	14013171	945	14012823	43	40.7266	13.977	38.4281
CM008472.1	14092112	14092533	422	14092441	61	65.8293	19.6949	63.3529
CM008472.1	14092760	14093180	421	14092882	39	35.5397	12.7064	33.2813
CM008472.1	14102308	14102721	414	14102439	26	19.9703	8.57682	17.8486
CM008472.1	14104143	14104802	660	14104256	41	34.3347	11.4289	32.0859
CM008472.1	14137800	14139436	1637	14138800	121	163.411	38.7545	160.234
CM008472.1	14139580	14141186	1607	14139746	214	339.207	68.2969	334.543
CM008472.1	14148484	14151067	2584	14149482	116	154.675	37.1662	151.564
CM008472.1	14151409	14151526	118	14151517	8	3.40195	2.85894	1.5974
CM008472.1	14204749	14205088	340	14204824	14	8.00678	4.7649	6.05086
CM008472.1	14217152	14217947	796	14217329	27	21.0866	8.89448	18.9537
CM008472.1	14262463	14265666	3204	14262838	238	377.357	70.7587	372.325
CM008472.1	14265991	14266190	200	14266098	13	5.05307	3.27922	3.18229
CM008472.1	14279519	14279896	378	14279764	20	12.7924	6.21729	10.7574
CM008472.1	14280069	14280429	361	14280235	71	80.8001	22.8715	78.2205
CM008472.1	14283358	14285191	1834	14283793	204	319.295	65.1203	314.819
CM008472.1	14330205	14330885	681	14330563	63	55.2842	14.0151	52.8865
CM008472.1	14331324	14332289	966	14331848	50	50.1713	16.2007	47.804
CM008472.1	14346050	14346414	365	14346164	9	4.07987	3.1766	2.23926
CM008472.1	14347285	14348213	929	14347875	74	75.1883	18.8817	72.65
CM008472.1	14348442	14348763	322	14348618	36	31.761	11.7534	29.5327
CM008472.1	14348934	14350787	1854	14349640	78	91.6417	25.0951	88.9871
CM008472.1	14372457	14372606	150	14372510	9	4.07987	3.1766	2.23926
CM008472.1	14372766	14372945	180	14372871	15	8.8827	5.08256	6.90947
CM008472.1	14373104	14373238	135	14373162	9	4.07987	3.1766	2.23926
CM008472.1	14376121	14376320	200	14376165	12	6.33923	4.12958	4.42214
CM008472.1	14383326	14383726	401	14383412	11	5.55147	3.81192	3.65644
CM008472.1	14414291	14414775	485	14414683	16	9.12807	5.03305	7.15376
CM008472.1	14414988	14415306	319	14415168	11	5.55147	3.81192	3.65644
CM008472.1	14429247	14429513	267	14429318	12	6.33923	4.12958	4.42214
CM008472.1	14437068	14439329	2262	14437535	56	53.3925	15.5107	51.0053
CM008472.1	14440389	14440592	204	14440443	11	5.55147	3.81192	3.65644
CM008472.1	14446511	14447006	496	14446977	13	7.15835	4.44724	5.22094
CM008472.1	14447734	14448047	314	14447951	12	6.33923	4.12958	4.42214
CM008472.1	14493635	14496634	3000	14494309	80	94.7895	25.7305	92.1127
CM008472.1	14496847	14498560	1714	14498163	34	29.2991	11.1181	27.0912
CM008472.1	14508476	14508612	137	14508537	8	3.40195	2.85894	1.5974
CM008472.1	14596456	14596637	182	14596562	10	4.79744	3.49426	2.92794
CM008472.1	14597299	14597599	301	14597344	11	5.55147	3.81192	3.65644
CM008472.1	14605703	14607749	2047	14606109	87	105.971	27.9541	103.216
CM008472.1	14607993	14608178	186	14608064	10	4.79744	3.49426	2.92794
CM008472.1	14608460	14608596	137	14608573	9	4.07987	3.1766	2.23926
CM008472.1	14608760	14609427	668	14609020	13	6.03573	3.80964	4.13752
CM008472.1	14611944	14612064	121	14611952	9	3.72759	2.96062	1.91816
CM008472.1	14679649	14679820	172	14679705	11	5.55147	3.81192	3.65644
CM008472.1	14690921	14691141	221	14691010	14	8.00678	4.7649	6.05086
CM008472.1	14719513	14720500	988	14720089	52	52.9481	16.836	50.5613
CM008472.1	14767018	14769555	2538	14768807	95	119.044	30.4954	116.195
CM008472.1	14769843	14770060	218	14769934	32	26.886	10.4828	24.6991
CM008472.1	14815802	14816378	577	14815907	43	40.7266	13.977	38.4281
CM008472.1	14819075	14819206	132	14819094	9	4.07987	3.1766	2.23926
CM008472.1	14820630	14820918	289	14820783	11	5.55147	3.81192	3.65644
CM008472.1	14821189	14821318	130	14821273	12	6.33923	4.12958	4.42214
CM008472.1	14821591	14822269	679	14821950	26	19.9703	8.57682	17.8486
CM008472.1	14822409	14822930	522	14822783	49	48.7954	15.883	46.4379
CM008472.1	14860275	14862212	1938	14862051	75	86.9611	24.1422	84.339
CM008472.1	14862371	14862590	220	14862514	49	48.7954	15.883	46.4379
CM008472.1	14872289	14873314	1026	14872737	45	43.3794	14.6124	41.0611
CM008472.1	14879103	14880373	1271	14879922	87	105.971	27.9541	103.216
CM008472.1	14907805	14907954	150	14907898	14	8.00678	4.7649	6.05086
CM008472.1	14925226	14926583	1358	14925730	175	262.785	55.9082	258.81
CM008472.1	14944944	14946043	1100	14945406	43	40.7266	13.977	38.4281
CM008472.1	14956413	14956588	176	14956487	16	9.78451	5.40022	7.79507
CM008472.1	14976610	14977333	724	14977173	37	30.0014	10.5321	27.7929
CM008472.1	15044125	15044362	238	15044247	12	6.33923	4.12958	4.42214
CM008472.1	15056632	15056903	272	15056706	11	5.55147	3.81192	3.65644
CM008472.1	15057203	15059512	2310	15058942	168	249.443	53.6845	245.582
CM008472.1	15076725	15078799	2075	15077705	76	88.5157	24.4598	85.8828
CM008472.1	15123734	15125610	1877	15124804	77	90.0759	24.7775	87.4321
CM008472.1	15128279	15129063	785	15128914	83	99.5509	26.6834	96.8407
CM008472.1	15129346	15129530	185	15129429	12	6.33923	4.12958	4.42214
CM008472.1	15197881	15200658	2778	15199178	174	260.872	55.5905	256.914
CM008472.1	15201820	15202112	293	15202053	10	4.72011	3.44749	2.87357
CM008472.1	15240950	15242455	1506	15241852	197	305.481	62.8967	301.129
CM008472.1	15334322	15337012	2691	15335016	174	260.872	55.5905	256.914
CM008472.1	15446614	15448831	2218	15447452	234	379.626	74.6501	374.558
CM008472.1	15486525	15486738	214	15486637	21	14.6364	6.98852	12.5758
CM008472.1	15491172	15491506	335	15491442	14	8.00678	4.7649	6.05086
CM008472.1	15503794	15504230	437	15504041	53	54.3488	17.1536	51.9523
CM008472.1	15504352	15504666	315	15504579	12	6.33923	4.12958	4.42214
CM008472.1	15515492	15516301	810	15516051	15	8.8827	5.08256	6.90947
CM008472.1	15553118	15555147	2030	15553556	179	270.464	57.1788	266.424
CM008472.1	15562491	15562908	418	15562514	10	4.40208	3.25668	2.55813
CM008472.1	15572414	15572864	451	15572674	19	12.6316	6.3532	10.5981
CM008472.1	15584682	15584815	134	15584746	11	5.53538	3.80233	3.65644
CM008472.1	15600290	15600664	375	15600530	14	8.00678	4.7649	6.05086
CM008472.1	15618926	15619985	1060	15619358	125	170.464	40.0252	167.233
CM008472.1	15646838	15648984	2147	15647538	167	247.547	53.3669	243.701
CM008472.1	15677482	15679454	1973	15678128	181	274.317	57.8141	270.244
CM008472.1	15679821	15680925	1105	15680276	26	19.9703	8.57682	17.8486
CM008472.1	15695746	15697080	1335	15696487	158	222.091	46.2997	218.458
CM008472.1	15712586	15713110	525	15712825	25	18.8696	8.25916	16.7599
CM008472.1	15713257	15713470	214	15713337	18	11.6602	6.03554	9.64069
CM008472.1	15793218	15793815	598	15793757	19	12.0007	6.00632	9.97948
CM008472.1	15793996	15794339	344	15794094	13	7.15835	4.44724	5.22094
CM008472.1	15794522	15795612	1091	15794765	42	39.4147	13.6594	37.1261
CM008472.1	15797885	15798134	250	15797983	59	62.9152	19.0596	60.4588
CM008472.1	15798265	15798385	121	15798329	11	5.55147	3.81192	3.65644
CM008472.1	15815439	15818044	2606	15816239	163	239.99	52.0962	236.206
CM008472.1	15831321	15835357	4037	15832092	182	276.248	58.1318	272.157
CM008472.1	15891806	15891923	118	15891885	8	3.40195	2.85894	1.5974
CM008472.1	15892080	15892416	337	15892201	15	8.8827	5.08256	6.90947
CM008472.1	15892739	15892889	151	15892796	11	5.55147	3.81192	3.65644
CM008472.1	15893181	15893808	628	15893405	28	22.2181	9.21214	20.0741
CM008472.1	15909969	15910887	919	15910426	36	31.761	11.7534	29.5327
CM008472.1	15925943	15926700	758	15926272	35	30.5241	11.4358	28.306
CM008472.1	15944217	15944685	469	15944350	28	22.2181	9.21214	20.0741
CM008472.1	15949363	15949709	347	15949609	32	26.886	10.4828	24.6991
CM008472.1	15974448	15976269	1822	15976038	66	73.2343	21.2832	70.7071
CM008472.1	15999119	15999667	549	15999351	43	40.7266	13.977	38.4281
CM008472.1	16092824	16094608	1785	16093444	152	219.427	48.602	215.811
CM008472.1	16107132	16107249	118	16107160	10	4.79744	3.49426	2.92794
CM008472.1	16149113	16149622	510	16149299	30	21.7924	8.43564	19.6587
CM008472.1	16150001	16150132	132	16150070	10	4.79744	3.49426	2.92794
CM008472.1	16218335	16218489	155	16218433	10	4.79744	3.49426	2.92794
CM008472.1	16350552	16351942	1391	16351467	110	144.314	35.2603	141.281
CM008472.1	16352098	16352610	513	16352258	63	68.7712	20.3302	66.2746
CM008472.1	16393428	16393578	151	16393504	13	7.15835	4.44724	5.22094
CM008472.1	16411910	16412035	126	16411943	10	4.79744	3.49426	2.92794
CM008472.1	16450202	16450323	122	16450283	10	4.67072	3.41769	2.82436
CM008472.1	16478795	16480950	2156	16479626	51	51.5556	16.5183	49.1785
CM008472.1	16483948	16485116	1169	16484822	32	26.886	10.4828	24.6991
CM008472.1	16515007	16515598	592	16515404	36	26.8909	9.31498	24.7038
CM008472.1	16612411	16612531	121	16612497	8	3.40195	2.85894	1.5974
CM008472.1	16614249	16614745	497	16614591	21	13.7609	6.51335	11.7122
CM008472.1	16626177	16626584	408	16626318	32	26.886	10.4828	24.6991
CM008472.1	16648451	16648602	152	16648538	17	10.7108	5.71788	8.70595
CM008472.1	16648722	16649209	488	16648894	61	65.8293	19.6949	63.3529
CM008472.1	16773168	16773928	761	16773560	51	51.5556	16.5183	49.1785
CM008472.1	16774218	16774730	513	16774395	44	42.0482	14.2947	39.7399
CM008472.1	16853241	16853397	157	16853362	12	4.03941	2.84681	2.22655
CM008472.1	16891806	16891934	129	16891875	11	4.66652	3.29418	2.82016
CM008472.1	16923209	16923486	278	16923260	11	4.18412	3.02108	2.34261
CM008472.1	16971193	16971333	141	16971194	9	3.69653	2.94172	1.88984
CM008472.1	16987071	16987439	369	16987426	9	3.64747	2.91193	1.84094
CM008472.1	17033622	17033770	149	17033740	11	5.55147	3.81192	3.65644
CM008472.1	17033893	17034544	652	17034218	98	114.817	26.9396	112.003
CM008472.1	17062543	17062713	171	17062593	10	3.22803	2.57653	1.46381
CM008472.1	17062886	17065093	2208	17064020	102	130.72	32.719	127.787
CM008472.1	17065563	17066387	825	17066120	50	50.1713	16.2007	47.804
CM008472.1	17072670	17072786	117	17072689	9	4.07987	3.1766	2.23926
CM008472.1	17182776	17184854	2079	17183534	149	213.878	47.649	210.306
CM008472.1	17252368	17252806	439	17252545	30	24.5246	9.84746	22.3588
CM008472.1	17441573	17444015	2443	17443412	188	287.88	60.0377	283.684
CM008472.1	17450005	17450187	183	17450140	10	3.56791	2.76932	1.76169
CM008472.1	17459686	17459840	155	17459761	13	7.15835	4.44724	5.22094
CM008472.1	17515847	17516345	499	17516123	46	44.7199	14.93	42.3918
CM008472.1	17516601	17516919	319	17516729	17	10.7108	5.71788	8.70595
CM008472.1	17539324	17540061	738	17539570	80	91.0044	23.8279	88.3599
CM008472.1	17603884	17606754	2871	17605721	175	262.785	55.9082	258.81
CM008472.1	17610959	17613997	3039	17612183	184	280.116	58.7671	275.991
CM008472.1	17750079	17751799	1721	17750914	173	258.961	55.2728	255.019
CM008472.1	17771137	17772188	1052	17772042	232	375.55	74.0148	370.521
CM008472.1	17772388	17772824	437	17772711	25	18.8696	8.25916	16.7599
CM008472.1	17773005	17774728	1724	17773240	81	96.3714	26.0481	93.6834
CM008472.1	17774889	17775019	131	17775007	10	4.79744	3.49426	2.92794
CM008472.1	17782649	17782955	307	17782770	14	8.00678	4.7649	6.05086
CM008472.1	17811849	17812153	305	17812048	17	10.0106	5.32911	8.02015
CM008472.1	17835558	17838496	2939	17836948	173	258.961	55.2728	255.019
CM008472.1	17838662	17838787	126	17838714	8	3.09253	2.66455	1.33004
CM008472.1	17848511	17850330	1820	17849625	131	157.549	30.9184	154.424
CM008472.1	17874437	17876296	1860	17875338	163	239.99	52.0962	236.206
CM008472.1	17910304	17912473	2170	17910983	148	212.034	47.3313	208.477
CM008472.1	17926318	17926595	278	17926458	82	90.2774	22.5857	87.6333
CM008472.1	17958945	17959267	323	17959017	13	7.15835	4.44724	5.22094
CM008472.1	17959561	17960591	1031	17959951	102	130.72	32.719	127.787
CM008472.1	17983127	17983263	137	17983175	11	5.55147	3.81192	3.65644
CM008472.1	17986892	17987345	454	17987045	10	3.95548	2.99329	2.14334
CM008472.1	17987997	17990658	2662	17989224	120	161.657	38.4369	158.493
CM008472.1	17993161	17994389	1229	17993632	71	80.8001	22.8715	78.2205
CM008472.1	18028749	18029493	745	18029214	43	40.3685	13.7899	38.079
CM008472.1	18085432	18085584	153	18085486	10	4.79744	3.49426	2.92794
CM008472.1	18321500	18321629	130	18321549	14	7.80719	4.65043	5.86694
CM008472.1	18425354	18426218	865	18425740	118	158.159	37.8015	155.021
CM008472.1	18445525	18447098	1574	18446592	212	335.208	67.6616	330.583
CM008472.1	18456274	18456421	148	18456310	11	5.11285	3.55274	3.24033
CM008472.1	18492984	18493520	537	18493181	43	40.7266	13.977	38.4281
CM008472.1	18502298	18502467	170	18502393	10	4.79744	3.49426	2.92794
CM008472.1	18525598	18525833	236	18525747	12	6.33923	4.12958	4.42214
CM008472.1	18526004	18527613	1610	18526179	57	60.0297	18.4243	57.5937
CM008472.1	18541669	18543934	2266	18542758	100	127.362	32.0837	124.454
CM008472.1	18572310	18573630	1321	18573020	42	39.4147	13.6594	37.1261
CM008472.1	18593584	18593999	416	18593654	33	28.0863	10.8004	25.8888
CM008472.1	18618628	18619944	1317	18619427	129	177.571	41.2958	174.285
CM008472.1	18627134	18627706	573	18627450	78	91.6417	25.0951	88.9871
CM008472.1	18627842	18628215	374	18627989	67	74.735	21.6009	72.1975
CM008472.1	18635217	18637638	2422	18636648	149	213.878	47.649	210.306
CM008472.1	18657354	18659125	1772	18658071	270	448.257	83.1217	442.415
CM008472.1	18711298	18713628	2331	18712150	107	139.186	34.3073	136.191
CM008472.1	18729233	18729405	173	18729369	10	3.56791	2.76932	1.76169
CM008472.1	18757991	18758352	362	18758060	19	12.6316	6.3532	10.5981
CM008472.1	18782436	18784674	2239	18784218	144	204.686	46.0607	201.189
CM008472.1	18784864	18785022	159	18784918	13	7.15835	4.44724	5.22094
CM008472.1	18797773	18798528	756	18798260	60	55.6708	15.1542	53.2731
CM008472.1	18814882	18815540	659	18815259	48	47.428	15.5653	45.0805
CM008472.1	18845492	18845659	168	18845653	10	4.79744	3.49426	2.92794
CM008472.1	18892995	18895380	2386	18893856	190	291.775	60.6731	287.545
CM008472.1	18935717	18936383	667	18936150	80	94.7895	25.7305	92.1127
CM008472.1	18936588	18937614	1027	18937046	118	158.159	37.8015	155.021
CM008472.1	19100652	19101032	381	19100754	21	14.6364	6.98852	12.5758
CM008472.1	19162917	19164111	1195	19163635	41	36.9673	12.7464	34.6987
CM008472.1	19166248	19166420	173	19166334	16	9.78451	5.40022	7.79507
CM008472.1	19175607	19178746	3140	19176454	191	293.727	60.9907	289.479
CM008472.1	19181059	19181199	141	19181160	8	3.09253	2.66455	1.33004
CM008472.1	19181666	19181833	168	19181734	11	4.18412	3.02108	2.34261
CM008472.1	19182175	19182353	179	19182286	18	11.633	6.02036	9.6258
CM008472.1	19197889	19199620	1732	19198507	156	226.866	49.8726	223.19
CM008472.1	19202902	19205254	2353	19204050	162	238.107	51.7786	234.338
CM008472.1	19207610	19208025	416	19207868	30	24.5246	9.84746	22.3588
CM008472.1	19208328	19209401	1074	19208847	78	91.6417	25.0951	88.9871
CM008472.1	19209624	19209878	255	19209832	10	4.79744	3.49426	2.92794
CM008472.1	19218209	19219277	1069	19218591	184	280.116	58.7671	275.991
CM008472.1	19252100	19254276	2177	19252937	120	161.657	38.4369	158.493
CM008472.1	19457526	19459463	1938	19458268	164	241.875	52.4139	238.076
CM008472.1	19505198	19505648	451	19505281	13	6.58631	4.11841	4.66873
CM008472.1	19598658	19598800	143	19598731	10	4.79744	3.49426	2.92794
CM008472.1	19598999	19601171	2173	19600152	104	134.094	33.3543	131.136
CM008472.1	19647345	19648520	1176	19647895	24	17.7852	7.9415	15.6873
CM008472.1	19648710	19650700	1991	19650072	24	17.7852	7.9415	15.6873
CM008472.1	19650923	19651470	548	19651060	22	15.6679	7.30618	13.5943
CM008472.1	19659610	19660833	1224	19659910	27	21.0866	8.89448	18.9537
CM008472.1	19764815	19765026	212	19764949	15	8.8827	5.08256	6.90947
CM008472.1	19783473	19784479	1007	19784266	41	38.1127	13.3417	35.8341
CM008472.1	19801531	19801682	152	19801571	10	4.79744	3.49426	2.92794
CM008472.1	19835020	19835174	155	19835154	15	6.24253	3.65879	4.34353
CM008472.1	19883977	19884523	547	19884197	19	12.6316	6.3532	10.5981
CM008472.1	19884719	19884861	143	19884839	11	5.55147	3.81192	3.65644
CM008472.1	19886577	19887192	616	19886978	22	15.6679	7.30618	13.5943
CM008472.1	19895911	19896060	150	19895978	10	4.79744	3.49426	2.92794
CM008472.1	19896214	19897514	1301	19897166	158	230.602	50.5079	226.895
CM008472.1	19897696	19898585	890	19898116	59	62.9152	19.0596	60.4588
CM008472.1	19935189	19938162	2974	19937334	180	272.389	57.4965	268.333
CM008472.1	19968959	19969116	158	19969052	20	12.7924	6.21729	10.7574
CM008472.1	20000677	20000817	141	20000701	13	7.15835	4.44724	5.22094
CM008472.1	20089338	20090442	1105	20089816	151	217.574	48.2843	213.973
CM008472.1	20111617	20112026	410	20111886	32	26.886	10.4828	24.6991
CM008472.1	20120090	20120332	243	20120297	11	5.55147	3.81192	3.65644
CM008472.1	20120468	20123410	2943	20121200	210	331.217	67.0263	326.63
CM008472.1	20144549	20147126	2578	20145556	125	170.464	40.0252	167.233
CM008472.1	20153134	20153999	866	20153518	16	9.78451	5.40022	7.79507
CM008472.1	20156253	20157786	1534	20156778	112	147.753	35.8956	144.694
CM008472.1	20159916	20161647	1732	20161202	77	90.0759	24.7775	87.4321
CM008472.1	20171582	20171742	161	20171685	9	4.07987	3.1766	2.23926
CM008472.1	20174682	20175067	386	20174819	13	7.15835	4.44724	5.22094
CM008472.1	20176347	20176476	130	20176456	11	5.55147	3.81192	3.65644
CM008472.1	20176734	20179660	2927	20178827	155	225.002	49.555	221.341
CM008472.1	20250657	20251051	395	20250967	13	7.15835	4.44724	5.22094
CM008472.1	20301391	20303677	2287	20302457	140	197.387	44.7901	193.947
CM008472.1	20312124	20313003	880	20312662	95	119.044	30.4954	116.195
CM008472.1	20322542	20324252	1711	20323687	119	159.906	38.1192	156.755
CM008472.1	20325684	20327594	1911	20326524	169	243.941	50.3305	240.125
CM008472.1	20328687	20328806	120	20328792	9	4.07987	3.1766	2.23926
CM008472.1	20329162	20329285	124	20329187	12	6.33923	4.12958	4.42214
CM008472.1	20354940	20355216	277	20355069	17	10.7108	5.71788	8.70595
CM008472.1	20381213	20381341	129	20381309	9	3.33076	2.72117	1.56381
CM008472.1	20424509	20424671	163	20424583	13	7.15835	4.44724	5.22094
CM008472.1	20438234	20438519	286	20438374	13	7.15835	4.44724	5.22094
CM008472.1	20496211	20496517	307	20496431	17	10.7108	5.71788	8.70595
CM008472.1	20496827	20497182	356	20497067	28	22.2181	9.21214	20.0741
CM008472.1	20497355	20501129	3775	20499908	138	193.756	44.1547	190.344
CM008472.1	20602740	20603020	281	20602879	24	17.7852	7.9415	15.6873
CM008472.1	20603149	20603275	127	20603175	11	5.55147	3.81192	3.65644
CM008472.1	20622176	20622306	131	20622262	8	3.40195	2.85894	1.5974
CM008472.1	20624388	20625163	776	20625004	58	61.4688	18.7419	59.0228
CM008472.1	20625380	20625810	431	20625515	70	79.2746	22.5539	76.7055
CM008472.1	20628369	20629238	870	20628735	71	80.8001	22.8715	78.2205
CM008472.1	20639056	20641614	2559	20640420	218	347.228	69.5675	342.488
CM008472.1	20660877	20661094	218	20660990	38	34.269	12.3887	32.0206
CM008472.1	20781358	20782702	1345	20782534	146	208.354	46.696	204.827
CM008472.1	20782864	20783410	547	20783079	73	83.869	23.5068	81.2682
CM008472.1	20790590	20791178	589	20791034	111	146.032	35.5779	142.986
CM008472.1	20791420	20792552	1133	20791584	175	262.785	55.9082	258.81
CM008472.1	20805037	20805779	743	20805402	12	6.33923	4.12958	4.42214
CM008472.1	20806146	20809291	3146	20807923	167	247.547	53.3669	243.701
CM008472.1	20813650	20813776	127	20813707	9	4.07987	3.1766	2.23926
CM008472.1	20845872	20848471	2600	20846798	257	416.022	76.5226	410.572
CM008472.1	20848592	20848769	178	20848647	11	5.55147	3.81192	3.65644
CM008472.1	20869686	20872440	2755	20871195	194	299.594	61.9437	295.294
CM008472.1	20872616	20872743	128	20872667	10	4.79744	3.49426	2.92794
CM008472.1	20875544	20875695	152	20875620	13	7.15835	4.44724	5.22094
CM008472.1	20900720	20903341	2622	20902074	145	206.519	46.3784	203.007
CM008472.1	20941152	20941281	130	20941247	9	4.07987	3.1766	2.23926
CM008472.1	20966635	20971865	5231	20971174	187	285.935	59.7201	281.757
CM008472.1	20972033	20972242	210	20972139	17	10.7108	5.71788	8.70595
CM008472.1	21014922	21016775	1854	21016389	160	234.349	51.1433	230.612
CM008472.1	21072469	21073011	543	21072842	72	82.3316	23.1892	79.7414
CM008472.1	21073130	21074370	1241	21073295	101	124.638	30.1983	121.752
CM008472.1	21132936	21133101	166	21132959	9	3.33076	2.72117	1.56381
CM008472.1	21133723	21134677	955	21134233	14	8.00678	4.7649	6.05086
CM008472.1	21177806	21178933	1128	21178518	29	23.3643	9.5298	21.2093
CM008472.1	21179102	21179221	120	21179134	11	5.55147	3.81192	3.65644
CM008472.1	21367180	21367389	210	21367304	27	21.0866	8.89448	18.9537
CM008472.1	21377194	21377487	294	21377319	9	4.07987	3.1766	2.23926
CM008472.1	21378046	21381125	3080	21380861	137	191.945	43.8371	188.547
CM008472.1	21381279	21381897	619	21381470	109	142.601	34.9426	139.58
CM008472.1	21426384	21426637	254	21426545	17	10.7108	5.71788	8.70595
CM008472.1	21426769	21427384	616	21427064	67	74.735	21.6009	72.1975
CM008472.1	21437398	21438361	964	21437531	44	41.9795	14.2587	39.6797
CM008472.1	21440330	21440466	137	21440374	10	4.79744	3.49426	2.92794
CM008472.1	21452944	21454721	1778	21454212	138	193.756	44.1547	190.344
CM008472.1	21456603	21460353	3751	21457390	173	258.961	55.2728	255.019
CM008472.1	21501942	21503159	1218	21502249	155	223.475	48.7853	219.828
CM008472.1	21506113	21506510	398	21506208	17	10.7108	5.71788	8.70595
CM008472.1	21535856	21536022	167	21535885	10	4.79744	3.49426	2.92794
CM008472.1	21545206	21549534	4329	21548249	216	343.214	68.9322	338.511
CM008472.1	21549784	21549929	146	21549885	8	3.40195	2.85894	1.5974
CM008472.1	21572739	21575019	2281	21573559	209	329.225	66.7086	324.657
CM008472.1	21607489	21609057	1569	21608101	133	171.401	36.0959	168.169
CM008472.1	21664390	21664571	182	21664485	17	10.7108	5.71788	8.70595
CM008472.1	21664742	21665062	321	21664941	40	36.821	13.0241	34.5523
CM008472.1	21681430	21682417	988	21681807	49	48.7954	15.883	46.4379
CM008472.1	21692707	21693266	560	21692858	19	10.9429	5.44235	8.93673
CM008472.1	21703783	21703949	167	21703870	11	5.55147	3.81192	3.65644
CM008472.1	21707264	21707430	167	21707380	14	8.00678	4.7649	6.05086
CM008472.1	21707596	21708090	495	21707725	23	16.7178	7.62384	14.6318
CM008472.1	21708456	21708767	312	21708738	10	4.40208	3.25668	2.55813
CM008472.1	21727763	21728408	646	21727973	28	21.5165	8.83838	19.3834
CM008472.1	21747486	21748090	605	21747597	26	19.9703	8.57682	17.8486
CM008472.1	21761493	21762070	578	21761742	39	33.8722	11.8425	31.6326
CM008472.1	21819582	21819737	156	21819663	11	5.55147	3.81192	3.65644
CM008472.1	21819901	21820078	178	21819941	12	6.33923	4.12958	4.42214
CM008472.1	21820305	21821862	1558	21821035	247	406.299	78.7797	400.95
CM008472.1	21832003	21833780	1778	21833068	139	195.57	44.4724	192.144
CM008472.1	21880318	21882208	1891	21881093	127	174.011	40.6605	170.752
CM008472.1	21899485	21899622	138	21899553	11	5.55147	3.81192	3.65644
CM008472.1	21900676	21900839	164	21900765	11	5.11285	3.55274	3.24033
CM008472.1	21900992	21901156	165	21901104	10	4.79744	3.49426	2.92794
CM008472.1	21924602	21927589	2988	21926855	112	147.753	35.8956	144.694
CM008472.1	21934077	21934197	121	21934132	11	5.55147	3.81192	3.65644
CM008472.1	22326330	22327247	918	22326709	49	40.1514	11.7115	37.8625
CM008472.1	22394379	22394774	396	22394598	16	7.72225	4.27986	5.78209
CM008472.1	22417327	22417443	117	22417335	10	4.52113	3.3278	2.67652
CM008472.1	22434047	22434610	564	22434391	14	8.00678	4.7649	6.05086
CM008472.1	22437049	22437382	334	22437085	9	4.07987	3.1766	2.23926
CM008472.1	22438257	22438508	252	22438410	10	4.79744	3.49426	2.92794
CM008472.1	22438833	22439013	181	22438920	11	5.11285	3.55274	3.24033
CM008472.1	22439204	22440472	1269	22440182	29	23.3643	9.5298	21.2093
CM008472.1	22511099	22512322	1224	22511943	98	124.022	31.4483	121.138
CM008472.1	22522213	22524222	2010	22523272	120	161.657	38.4369	158.493
CM008472.1	22545628	22546026	399	22545910	14	8.00678	4.7649	6.05086
CM008472.1	22584959	22585082	124	22585025	9	3.79226	3.00003	1.98266
CM008472.1	22594247	22594549	303	22594410	32	26.886	10.4828	24.6991
CM008472.1	22596437	22596734	298	22596603	16	7.72225	4.27986	5.78209
CM008472.1	22606215	22608200	1986	22607798	26	19.9703	8.57682	17.8486
CM008472.1	22609691	22610176	486	22610104	13	7.15835	4.44724	5.22094
CM008472.1	22610308	22612569	2262	22611246	56	58.5981	18.1066	56.172
CM008472.1	22612963	22614056	1094	22613549	14	6.79014	4.08176	4.87035
CM008472.1	22614319	22614901	583	22614410	12	6.33923	4.12958	4.42214
CM008472.1	22615426	22615831	406	22615698	10	4.79744	3.49426	2.92794
CM008472.1	22616516	22616785	270	22616651	14	8.00678	4.7649	6.05086
CM008472.1	22618062	22618646	585	22618274	14	8.00678	4.7649	6.05086
CM008472.1	22622758	22622967	210	22622916	11	5.55147	3.81192	3.65644
CM008472.1	22657079	22657202	124	22657136	12	6.33923	4.12958	4.42214
CM008472.1	22677459	22678148	690	22677583	17	10.7108	5.71788	8.70595
CM008472.1	22707675	22709156	1482	22708524	93	115.748	29.86	112.923
CM008472.1	22759246	22760042	797	22759783	43	40.7266	13.977	38.4281
CM008472.1	22811033	22811161	129	22811059	9	3.33076	2.72117	1.56381
CM008472.1	22890325	22890744	420	22890610	18	11.6602	6.03554	9.64069
CM008472.1	22890973	22891192	220	22891108	14	8.00678	4.7649	6.05086
CM008472.1	22892069	22892244	176	22892133	15	8.8827	5.08256	6.90947
CM008472.1	22906555	22907058	504	22906688	19	12.3922	6.2207	10.3707
CM008472.1	23064639	23065032	394	23064912	12	6.33923	4.12958	4.42214
CM008472.1	23169154	23170224	1071	23169373	26	19.9703	8.57682	17.8486
CM008472.1	23170512	23170963	452	23170640	61	65.8293	19.6949	63.3529
CM008472.1	23299947	23300184	238	23300096	10	4.79744	3.49426	2.92794
CM008472.1	23431280	23431683	404	23431552	25	18.4856	8.05207	16.3865
CM008472.1	23453644	23453760	117	23453714	8	3.40195	2.85894	1.5974
CM008472.1	23639466	23642458	2993	23641369	117	156.415	37.4839	153.291
CM008472.1	23669121	23669283	163	23669184	14	8.00678	4.7649	6.05086
CM008472.1	23928906	23929109	204	23929026	10	4.79744	3.49426	2.92794
CM008472.1	23956244	23958221	1978	23957705	212	325.911	63.0611	321.379
CM008472.1	23958476	23959356	881	23958651	96	120.699	30.813	117.838
CM008472.1	24441419	24441539	121	24441486	9	3.84925	3.03485	2.03888
CM008472.1	24526329	24526481	153	24526427	12	6.33923	4.12958	4.42214
CM008472.1	24567171	24567322	152	24567197	10	4.79744	3.49426	2.92794
CM008472.1	24796914	24797032	119	24796954	15	7.72074	4.43457	5.78095
CM008472.1	24995683	24995811	129	24995800	19	7.23692	3.66425	5.29945
CM008472.1	25235444	25235562	119	25235448	10	4.79744	3.49426	2.92794
CM008472.1	25235725	25235882	158	25235810	14	8.00678	4.7649	6.05086
CM008472.1	25244979	25245124	146	25245001	13	7.15835	4.44724	5.22094
CM008472.1	25270902	25273508	2607	25272994	133	178.92	39.6722	175.632
CM008472.1	25273764	25273904	141	25273807	11	5.55147	3.81192	3.65644
CM008472.1	25274514	25274722	209	25274556	12	4.83355	3.27283	2.96343
CM008472.1	25276217	25276411	195	25276307	13	7.15835	4.44724	5.22094
CM008472.1	25351505	25351669	165	25351558	10	4.79744	3.49426	2.92794
CM008472.1	25709250	25709456	207	25709349	18	7.02759	3.6815	5.10701
CM008472.1	25807895	25808012	118	25807923	9	3.84925	3.03485	2.03888
CM008472.1	26002354	26002474	121	26002461	15	4.10946	2.64351	2.2688
CM008472.1	26109145	26110897	1753	26110171	74	85.4122	23.8245	82.8007
CM008472.1	26145661	26146724	1064	26146252	50	50.1713	16.2007	47.804
CM008472.1	26223379	26226385	3007	26223996	73	83.869	23.5068	81.2682
CM008472.1	26293618	26293747	130	26293665	11	5.55147	3.81192	3.65644
CM008472.1	26381194	26381543	350	26381412	18	11.6602	6.03554	9.64069
CM008472.1	26457844	26459114	1271	26458778	88	107.589	28.2717	104.822
CM008472.1	26481257	26481817	561	26481483	23	16.7178	7.62384	14.6318
CM008472.1	26514883	26516002	1120	26515021	32	26.886	10.4828	24.6991
CM008472.1	26516303	26524047	7745	26521783	105	135.787	33.672	132.817
CM008472.1	26524560	26524680	121	26524621	10	4.79744	3.49426	2.92794
CM008472.1	26525037	26525434	398	26525141	22	15.6679	7.30618	13.5943
CM008472.1	26669802	26669926	125	26669870	9	4.07987	3.1766	2.23926
CM008472.1	26752545	26753223	679	26752661	14	8.00678	4.7649	6.05086
CM008472.1	26897043	26897195	153	26897083	11	5.55147	3.81192	3.65644
CM008472.1	26906570	26906744	175	26906665	10	4.79744	3.49426	2.92794
CM008472.1	27024411	27024554	144	27024483	10	4.79744	3.49426	2.92794
CM008472.1	27024920	27027610	2691	27026686	148	212.034	47.3313	208.477
CM008472.1	27031476	27037158	5683	27033338	162	238.107	51.7786	234.338
CM008472.1	27041703	27044072	2370	27043149	150	215.725	47.9667	212.138
CM008472.1	27044261	27044542	282	27044461	16	9.78451	5.40022	7.79507
CM008472.1	27045060	27045288	229	27045087	13	7.15835	4.44724	5.22094
CM008472.1	27097391	27097514	124	27097430	11	5.55147	3.81192	3.65644
CM008472.1	27097939	27098272	334	27098065	24	17.7852	7.9415	15.6873
CM008472.1	27106599	27106962	364	27106742	21	11.8744	5.53864	9.8534
CM008472.1	27286985	27287279	295	27287170	11	5.55147	3.81192	3.65644
CM008472.1	27287539	27292573	5035	27289320	191	293.727	60.9907	289.479
CM008472.1	27333612	27333771	160	27333717	9	4.07987	3.1766	2.23926
CM008472.1	27373850	27374530	681	27374371	55	57.1739	17.789	54.7578
CM008472.1	27374827	27375472	646	27375023	50	50.1713	16.2007	47.804
CM008472.1	27375868	27376029	162	27375941	14	8.00678	4.7649	6.05086
CM008472.1	27384365	27385317	953	27384558	58	61.4688	18.7419	59.0228
CM008472.1	27457012	27459180	2169	27458473	51	51.5556	16.5183	49.1785
CM008472.1	27459362	27459551	190	27459504	10	3.56791	2.76932	1.76169
CM008472.1	27538962	27539136	175	27539022	9	4.07987	3.1766	2.23926
CM008472.1	27540622	27542748	2127	27541607	170	253.243	54.3199	249.35
CM008472.1	27566156	27566306	151	27566190	13	7.15835	4.44724	5.22094
CM008472.1	27642229	27642580	352	27642479	39	35.5397	12.7064	33.2813
CM008472.1	27642916	27644414	1499	27643266	260	433.267	82.9093	427.604
CM008472.1	27696443	27697568	1126	27696781	38	26.2805	8.54043	24.1034
CM008472.1	27701714	27702082	369	27702025	11	5.55147	3.81192	3.65644
CM008472.1	27742702	27743483	782	27743236	54	53.4291	16.2834	51.0414
CM008472.1	27755209	27757235	2027	27756352	194	299.594	61.9437	295.294
CM008472.1	27920448	27921711	1264	27920652	22	15.6679	7.30618	13.5943
CM008472.1	27922057	27922338	282	27922203	13	7.15835	4.44724	5.22094
CM008472.1	27922493	27925863	3371	27924481	189	289.826	60.3554	285.613
CM008472.1	27938832	27939006	175	27938912	26	19.9703	8.57682	17.8486
CM008472.1	28032738	28034279	1542	28034029	124	168.695	39.7075	165.478
CM008472.1	28034398	28034756	359	28034514	32	26.886	10.4828	24.6991
CM008472.1	28065149	28065292	144	28065194	9	4.07987	3.1766	2.23926
CM008472.1	28065584	28066887	1304	28066484	142	201.031	45.4254	197.562
CM008472.1	28082206	28082329	124	28082270	9	4.07987	3.1766	2.23926
CM008472.1	28084533	28089280	4748	28086047	209	329.225	66.7086	324.657
CM008472.1	28089409	28089773	365	28089675	14	8.00678	4.7649	6.05086
CM008472.1	28160771	28162940	2170	28162330	167	247.547	53.3669	243.701
CM008472.1	28163198	28163334	137	28163220	13	7.15835	4.44724	5.22094
CM008472.1	28367803	28369652	1850	28369101	189	289.826	60.3554	285.613
CM008472.1	28407003	28409124	2122	28407503	103	132.405	33.0366	129.459
CM008472.1	28503028	28503358	331	28503204	13	7.15835	4.44724	5.22094
CM008472.1	28533570	28533744	175	28533616	9	4.07987	3.1766	2.23926
CM008472.1	28554362	28554503	142	28554467	9	4.07987	3.1766	2.23926
CM008472.1	28563726	28563860	135	28563760	11	5.55147	3.81192	3.65644
CM008472.1	28563994	28564274	281	28564122	19	12.6316	6.3532	10.5981
CM008472.1	28565895	28566179	285	28566038	19	12.6316	6.3532	10.5981
CM008472.1	28566401	28569448	3048	28568473	203	317.315	64.8026	312.857
CM008472.1	28629046	28631109	2064	28629878	107	139.186	34.3073	136.191
CM008472.1	28650581	28652439	1859	28651346	99	125.69	31.766	122.794
CM008472.1	28686618	28686736	119	28686676	13	7.15835	4.44724	5.22094
CM008472.1	28686874	28687672	799	28687346	68	76.242	21.9185	73.6937
CM008472.1	28728463	28729987	1525	28729574	147	210.192	47.0137	206.651
CM008472.1	28736936	28737655	720	28737314	106	136.588	33.5346	133.617
CM008472.1	28759392	28762024	2633	28760541	207	316.17	61.5808	311.729
CM008472.1	28763555	28763786	232	28763630	12	6.33923	4.12958	4.42214
CM008472.1	28846908	28847262	355	28847185	13	6.63285	4.14486	4.71391
CM008472.1	28939375	28939558	184	28939487	9	4.07987	3.1766	2.23926
CM008472.1	28939691	28942126	2436	28941384	130	179.357	41.6135	176.057
CM008472.1	28943260	28943398	139	28943303	9	4.01091	3.13408	2.19829
CM008472.1	28969531	28970802	1272	28970435	102	130.72	32.719	127.787
CM008472.1	28991379	28991586	208	28991453	48	47.428	15.5653	45.0805
CM008472.1	29016633	29018286	1654	29017495	230	371.481	73.3795	366.493
CM008472.1	29082293	29084296	2004	29082739	205	321.277	65.438	316.783
CM008472.1	29087317	29087506	190	29087355	12	5.4268	3.60309	3.55262
CM008472.1	29142401	29145787	3387	29142811	151	217.574	48.2843	213.973
CM008472.1	29146380	29146553	174	29146495	9	3.72759	2.96062	1.91816
CM008472.1	29157779	29158011	233	29157942	8	3.40195	2.85894	1.5974
CM008472.1	29158578	29158831	254	29158688	13	7.15835	4.44724	5.22094
CM008472.1	29183919	29184056	138	29183957	12	6.33923	4.12958	4.42214
CM008472.1	29191160	29193336	2177	29192487	62	67.2969	20.0126	64.8103
CM008472.1	29276144	29276654	511	29276360	26	16.5065	6.79742	14.4315
CM008472.1	29290005	29290138	134	29290031	10	4.79744	3.49426	2.92794
CM008472.1	29323278	29323403	126	29323294	13	5.05307	3.27922	3.18229
CM008472.1	29324242	29326361	2120	29325204	176	256.992	52.4029	253.08
CM008472.1	29365477	29368017	2541	29366689	249	410.429	79.415	405.03
CM008472.1	29377052	29378812	1761	29378287	189	281.544	56.2517	277.417
CM008472.1	29426737	29427032	296	29426848	24	17.7852	7.9415	15.6873
CM008472.1	29433307	29434053	747	29433868	29	23.3643	9.5298	21.2093
CM008472.1	29434209	29434336	128	29434251	10	4.79744	3.49426	2.92794
CM008472.1	29461063	29462978	1916	29461729	62	58.7644	15.8606	56.3382
CM008472.1	29463337	29463581	245	29463423	37	33.0094	12.0711	30.771
CM008472.1	29514568	29515296	729	29514949	48	45.3641	14.507	43.0354
CM008472.1	29594078	29594713	636	29594463	45	43.3794	14.6124	41.0611
CM008472.1	29611259	29611403	145	29611345	18	11.6602	6.03554	9.64069
CM008472.1	29623145	29623378	234	29623272	18	11.6602	6.03554	9.64069
CM008472.1	29766430	29767017	588	29766839	34	24.7105	8.81147	22.5445
CM008472.1	29869385	29869835	451	29869696	21	14.6364	6.98852	12.5758
CM008472.1	29872432	29872598	167	29872558	11	5.55147	3.81192	3.65644
CM008472.1	29877603	29879569	1967	29878808	108	140.892	34.6249	137.883
CM008472.1	29887735	29887870	136	29887790	9	4.07987	3.1766	2.23926
CM008472.1	29936593	29936714	122	29936616	9	3.33076	2.72117	1.56381
CM008472.1	29962132	29963324	1193	29963187	157	228.733	50.1903	225.041
CM008472.1	29963465	29963638	174	29963529	16	9.78451	5.40022	7.79507
CM008472.1	29989095	29989312	218	29989210	19	12.6316	6.3532	10.5981
CM008472.1	30012049	30014160	2112	30012826	205	321.277	65.438	316.783
CM008472.1	30096915	30098250	1336	30098077	137	191.945	43.8371	188.547
CM008472.1	30098443	30100536	2094	30098610	214	339.207	68.2969	334.543
CM008472.1	30178134	30178426	293	30178249	13	7.15835	4.44724	5.22094
CM008472.1	30178596	30181559	2964	30180309	201	313.362	64.1673	308.94
CM008472.1	30181734	30181890	157	30181822	11	5.55147	3.81192	3.65644
CM008472.1	30182253	30182424	172	30182293	9	4.07987	3.1766	2.23926
CM008472.1	30285699	30285841	143	30285742	10	4.40208	3.25668	2.55813
CM008472.1	30294549	30294762	214	30294655	18	11.6602	6.03554	9.64069
CM008472.1	30294904	30295146	243	30295007	17	10.7108	5.71788	8.70595
CM008472.1	30319402	30321502	2101	30320055	208	327.235	66.391	322.685
CM008472.1	30321639	30321775	137	30321684	11	5.11285	3.55274	3.24033
CM008472.1	30416012	30416206	195	30416049	10	4.79744	3.49426	2.92794
CM008472.1	30463288	30464042	755	30463606	17	10.7108	5.71788	8.70595
CM008472.1	30501991	30502136	146	30502063	13	7.15835	4.44724	5.22094
CM008472.1	30502334	30502504	171	30502423	11	5.55147	3.81192	3.65644
CM008472.1	30508255	30509460	1206	30509118	39	35.5397	12.7064	33.2813
CM008472.1	30509579	30511262	1684	30510722	116	154.675	37.1662	151.564
CM008472.1	30511412	30511779	368	30511507	39	35.5397	12.7064	33.2813
CM008472.1	30512004	30513103	1100	30512712	90	110.838	28.9071	108.048
CM008472.1	30513309	30513475	167	30513413	12	6.33923	4.12958	4.42214
CM008472.1	30554483	30554683	201	30554587	16	9.78451	5.40022	7.79507
CM008472.1	30559517	30560274	758	30560033	22	15.6679	7.30618	13.5943
CM008472.1	30570263	30571156	894	30570618	51	51.5556	16.5183	49.1785
CM008472.1	30571275	30572560	1286	30571960	67	68.4822	18.504	65.9945
CM008472.1	30573225	30573410	186	30573316	13	4.64244	3.0658	2.79624
CM008472.1	30581006	30581411	406	30581147	21	14.6364	6.98852	12.5758
CM008472.1	30602432	30603560	1129	30603058	107	139.186	34.3073	136.191
CM008472.1	30609776	30611496	1721	30610816	93	92.5178	19.3268	89.8625
CM008472.1	30611707	30612086	380	30611800	17	10.7108	5.71788	8.70595
CM008472.1	30612729	30612853	125	30612815	10	4.79744	3.49426	2.92794
CM008472.1	30623399	30623548	150	30623441	13	7.15835	4.44724	5.22094
CM008472.1	30624005	30624143	139	30624061	11	5.11285	3.55274	3.24033
CM008472.1	30718088	30718302	215	30718211	19	12.6316	6.3532	10.5981
CM008472.1	30724772	30724955	184	30724868	19	12.6316	6.3532	10.5981
CM008472.1	30755934	30757661	1728	30756494	181	266.388	53.8832	262.394
CM008472.1	30757809	30758079	271	30757860	11	5.11285	3.55274	3.24033
CM008472.1	30787032	30787175	144	30787114	10	4.79744	3.49426	2.92794
CM008472.1	30791136	30792950	1815	30791916	155	225.002	49.555	221.341
CM008472.1	30802675	30802819	145	30802705	11	5.55147	3.81192	3.65644
CM008472.1	30818171	30818846	676	30818688	15	8.66788	4.96046	6.7092
CM008472.1	30830358	30831079	722	30830581	22	15.6679	7.30618	13.5943
CM008472.1	30835450	30835597	148	30835465	11	5.55147	3.81192	3.65644
CM008472.1	30892330	30892466	137	30892433	9	4.07987	3.1766	2.23926
CM008472.1	30907824	30907962	139	30907834	9	4.07987	3.1766	2.23926
CM008472.1	30909950	30912574	2625	30911438	164	241.875	52.4139	238.076
CM008472.1	30933439	30933585	147	30933532	11	4.95262	3.45929	3.08226
CM008472.1	30959292	30959872	581	30959538	21	14.6364	6.98852	12.5758
CM008472.1	30968843	30968967	125	30968859	9	3.33076	2.72117	1.56381
CM008472.1	30977716	30977916	201	30977780	17	10.0106	5.32911	8.02015
CM008472.1	31072125	31072598	474	31072491	10	4.79744	3.49426	2.92794
CM008472.1	31156993	31157279	287	31157168	13	7.15835	4.44724	5.22094
CM008472.1	31183318	31184291	974	31183534	20	13.624	6.67086	11.577
CM008472.1	31185386	31186282	897	31185986	28	22.2181	9.21214	20.0741
CM008472.1	31186501	31186938	438	31186629	17	10.7108	5.71788	8.70595
CM008472.1	31187094	31189782	2689	31189041	133	184.732	42.5664	181.391
CM008472.1	31190087	31192607	2521	31190362	164	212.26	38.648	208.703
CM008472.1	31193091	31193231	141	31193169	10	4.79744	3.49426	2.92794
CM008472.1	31211775	31211912	138	31211844	10	4.79744	3.49426	2.92794
CM008472.1	31245909	31246085	177	31245989	22	15.6679	7.30618	13.5943
CM008472.1	31364693	31365053	361	31364836	44	42.0482	14.2947	39.7399
CM008472.1	31501143	31501345	203	31501254	11	5.55147	3.81192	3.65644
CM008472.1	31612186	31612322	137	31612234	26	13.8017	5.5513	11.753
CM008472.1	31630631	31631128	498	31630769	21	11.0865	5.15306	9.07977
CM008472.1	31688784	31688926	143	31688865	12	6.33923	4.12958	4.42214
CM008472.1	32326081	32326340	260	32326235	13	5.51395	3.52459	3.63901
CM008472.1	32515626	32516121	496	32515805	15	6.95996	4.0281	5.03951
CM008472.1	32551603	32551724	122	32551646	11	5.11285	3.55274	3.24033
CM008472.1	32616275	32617794	1520	32617026	80	94.7895	25.7305	92.1127
CM008472.1	32694511	32694754	244	32694695	10	4.40208	3.25668	2.55813
CM008472.1	32710374	32710544	171	32710473	12	5.31043	3.53752	3.43654
CM008472.1	32711066	32711186	121	32711142	10	4.79744	3.49426	2.92794
CM008472.1	32711415	32711771	357	32711696	9	4.07987	3.1766	2.23926
CM008472.1	32717887	32718005	119	32717970	10	4.79744	3.49426	2.92794
CM008472.1	32719782	32720018	237	32719861	14	8.00678	4.7649	6.05086
CM008472.1	32720137	32720288	152	32720151	11	4.18412	3.02108	2.34261
CM008472.1	32720812	32721085	274	32720940	16	9.78451	5.40022	7.79507
CM008472.1	32721455	32721905	451	32721572	16	9.78451	5.40022	7.79507
CM008472.1	32722044	32727239	5196	32724211	132	182.937	42.2488	179.609
CM008472.1	32748676	32749465	790	32748978	26	19.9703	8.57682	17.8486
CM008472.1	32773421	32773681	261	32773581	14	8.00678	4.7649	6.05086
CM008472.1	32785092	32788638	3547	32787293	156	226.866	49.8726	223.19
CM008472.1	32794853	32795030	178	32794919	8	3.40195	2.85894	1.5974
CM008472.1	32855563	32855680	118	32855583	8	3.09253	2.66455	1.33004
CM008472.1	32947958	32948607	650	32948317	16	9.78451	5.40022	7.79507
CM008472.1	33005555	33006281	727	33005847	75	86.9611	24.1422	84.339
CM008472.1	33041495	33041918	424	33041663	29	23.3643	9.5298	21.2093
CM008472.1	33141694	33141892	199	33141811	12	6.24509	4.0743	4.346
CM008472.1	33208092	33208335	244	33208216	14	8.00678	4.7649	6.05086
CM008472.1	33208555	33208990	436	33208650	14	8.00678	4.7649	6.05086
CM008472.1	33285551	33285927	377	33285663	23	16.7178	7.62384	14.6318
CM008472.1	33298959	33299123	165	33299003	10	4.79744	3.49426	2.92794
CM008472.1	33401560	33401961	402	33401823	29	23.3643	9.5298	21.2093
CM008472.1	33458898	33459196	299	33459082	14	8.00678	4.7649	6.05086
CM008472.1	33572792	33572989	198	33572922	16	9.78451	5.40022	7.79507
CM008472.1	33603057	33603173	117	33603062	9	4.07987	3.1766	2.23926
CM008472.1	33678784	33682617	3834	33681158	126	172.236	40.3428	168.991
CM008472.1	33729156	33729604	449	33729531	15	8.8827	5.08256	6.90947
CM008472.1	33761047	33761205	159	33761169	13	4.64244	3.0658	2.79624
CM008472.1	33904455	33904590	136	33904538	12	5.31043	3.53752	3.43654
CM008472.1	33998830	33998951	122	33998852	10	4.40208	3.25668	2.55813
CM008472.1	34006232	34006605	374	34006452	29	23.3643	9.5298	21.2093
CM008472.1	34109824	34109987	164	34109891	12	6.33923	4.12958	4.42214
CM008472.1	34265941	34266424	484	34266197	17	8.50882	4.53161	6.55048
CM008472.1	34469936	34470218	283	34470114	12	6.33923	4.12958	4.42214
CM008472.1	34571535	34572256	722	34572006	33	28.0863	10.8004	25.8888
CM008472.1	34572642	34573694	1053	34573329	55	57.1739	17.789	54.7578
CM008472.1	34835077	34835477	401	34835375	22	15.6679	7.30618	13.5943
CM008472.1	34885442	34887417	1976	34886718	118	158.159	37.8015	155.021
CM008472.1	34906081	34906295	215	34906264	10	4.79744	3.49426	2.92794
CM008472.1	34906693	34910024	3332	34908956	36	31.761	11.7534	29.5327
CM008472.1	34968544	34969050	507	34968866	11	5.55147	3.81192	3.65644
CM008472.1	34969314	34969702	389	34969437	12	6.33923	4.12958	4.42214
CM008472.1	35015929	35018596	2668	35017761	217	345.22	69.2499	340.499
CM008472.1	35072809	35072988	180	35072960	13	6.03573	3.80964	4.13752
CM008472.1	35084608	35084778	171	35084673	24	17.5892	7.83519	15.502
CM008472.1	35095977	35096576	600	35096451	13	7.15835	4.44724	5.22094
CM008472.1	35096791	35102281	5491	35101395	151	217.574	48.2843	213.973
CM008472.1	35135139	35137844	2706	35137377	149	193.08	37.7634	189.68
CM008472.1	35241552	35242823	1272	35242451	65	71.7401	20.9656	69.2231
CM008472.1	35313616	35313857	242	35313749	15	8.8827	5.08256	6.90947
CM008472.1	35342304	35342577	274	35342432	14	5.72183	3.51345	3.82634
CM008472.1	35440446	35440767	322	35440650	15	8.8827	5.08256	6.90947
CM008472.1	35498009	35498458	450	35498143	37	33.0094	12.0711	30.771
CM008472.1	35557290	35557425	136	35557407	12	5.85722	3.8488	3.9602
CM008472.1	35706406	35706522	117	35706467	12	6.09635	3.98739	4.19804
CM008472.1	35761087	35761203	117	35761124	9	4.07987	3.1766	2.23926
CM008472.1	35768430	35768631	202	35768487	11	3.46703	2.62782	1.66196
CM008472.1	35910543	35912000	1458	35910896	141	199.207	45.1077	195.753
CM008472.1	35916342	35916517	176	35916372	10	4.79744	3.49426	2.92794
CM008472.1	36008512	36008999	488	36008859	33	25.069	9.25199	22.9026
CM008472.1	36009185	36009344	160	36009256	9	4.07987	3.1766	2.23926
CM008472.1	36090722	36090842	121	36090746	14	4.17696	2.74819	2.33618
CM008472.1	36340512	36340653	142	36340542	13	7.15835	4.44724	5.22094
CM008472.1	36340821	36341309	489	36341227	15	8.8827	5.08256	6.90947
CM008472.1	36345146	36345368	223	36345163	10	4.79744	3.49426	2.92794
CM008472.1	36350119	36350262	144	36350206	11	5.55147	3.81192	3.65644
CM008472.1	36436045	36436207	163	36436114	16	9.78451	5.40022	7.79507
CM008472.1	36469647	36469836	190	36469724	14	8.00678	4.7649	6.05086
CM008472.1	36489988	36490613	626	36490407	147	210.192	47.0137	206.651
CM008472.1	36490796	36492521	1726	36491608	93	115.748	29.86	112.923
CM008472.1	36493077	36493258	182	36493192	12	6.33923	4.12958	4.42214
CM008472.1	36603654	36604038	385	36603870	16	9.12807	5.03305	7.15376
CM008472.1	36604248	36605173	926	36604919	63	68.7712	20.3302	66.2746
CM008472.1	36605415	36606168	754	36605660	134	186.531	42.8841	183.175
CM008472.1	36647806	36647924	119	36647849	11	5.55147	3.81192	3.65644
CM008472.1	36648070	36649239	1170	36648403	142	201.031	45.4254	197.562
CM008472.1	36803111	36803244	134	36803141	10	4.40208	3.25668	2.55813
CM008472.1	36803382	36805345	1964	36804741	170	253.243	54.3199	249.35
CM008472.1	36829473	36829589	117	36829525	10	4.79744	3.49426	2.92794
CM008472.1	36842722	36843242	521	36843033	30	24.5246	9.84746	22.3588
CM008472.1	36859398	36859538	141	36859449	12	4.83355	3.27283	2.96343
CM008472.1	37294478	37294594	117	37294529	9	4.07987	3.1766	2.23926
CM008472.1	37422070	37423340	1271	37422927	77	90.0759	24.7775	87.4321
CM008472.1	37540515	37540639	125	37540601	13	4.856	3.17618	2.98585
CM008472.1	37656914	37657035	122	37656946	11	4.61625	3.26541	2.77024
CM008472.1	37761326	37761463	138	37761356	11	5.55147	3.81192	3.65644
CM008472.1	37842153	37842309	157	37842239	9	4.07987	3.1766	2.23926
CM008472.1	37975033	37975274	242	37975169	13	7.15835	4.44724	5.22094
CM008472.1	37976282	37978381	2100	37977315	53	47.0846	13.5948	44.7456
CM008472.1	37978562	37979414	853	37978736	21	14.6364	6.98852	12.5758
CM008472.1	37979582	37979724	143	37979640	10	4.79744	3.49426	2.92794
CM008472.1	38007435	38007716	282	38007511	14	8.00678	4.7649	6.05086
CM008472.1	38017467	38017619	153	38017508	11	5.11285	3.55274	3.24033
CM008472.1	38097099	38097383	285	38097261	17	10.7108	5.71788	8.70595
CM008472.1	38168183	38169772	1590	38168682	88	107.589	28.2717	104.822
CM008472.1	38173260	38175182	1923	38173518	79	93.2129	25.4128	90.5474
CM008472.1	38175392	38182899	7508	38180823	138	193.756	44.1547	190.344
CM008472.1	38183075	38183241	167	38183121	12	6.33923	4.12958	4.42214
CM008472.1	38183502	38183621	120	38183560	10	4.79744	3.49426	2.92794
CM008472.1	38183914	38184106	193	38184052	9	3.33076	2.72117	1.56381
CM008472.1	38184469	38184834	366	38184717	13	7.15835	4.44724	5.22094
CM008472.1	38190120	38190398	279	38190272	20	13.624	6.67086	11.577
CM008472.1	38199991	38201450	1460	38200704	138	193.756	44.1547	190.344
CM008472.1	38201610	38202464	855	38201705	33	28.0863	10.8004	25.8888
CM008472.1	38202874	38204514	1641	38203989	27	17.4824	7.04918	15.3952
CM008472.1	38204673	38211892	7220	38206217	120	161.657	38.4369	158.493
CM008472.1	38212904	38213450	547	38213002	20	13.624	6.67086	11.577
CM008472.1	38214209	38214524	316	38214323	17	10.7108	5.71788	8.70595
CM008472.1	38214916	38215121	206	38215026	10	4.79744	3.49426	2.92794
CM008472.1	38215901	38216237	337	38216128	13	7.15835	4.44724	5.22094
CM008472.1	38237262	38237378	117	38237314	12	6.33923	4.12958	4.42214
CM008472.1	38246973	38247103	131	38247055	10	3.56791	2.76932	1.76169
CM008472.1	38251219	38251442	224	38251332	10	4.79744	3.49426	2.92794
CM008472.1	38277751	38278203	453	38277916	17	8.50882	4.53161	6.55048
CM008472.1	38296807	38296935	129	38296898	10	4.79744	3.49426	2.92794
CM008472.1	38307407	38309061	1655	38308440	83	99.5509	26.6834	96.8407
CM008472.1	38311841	38312124	284	38312051	12	6.33923	4.12958	4.42214
CM008472.1	38314960	38315232	273	38315094	15	6.41771	3.74768	4.50029
CM008472.1	38350921	38351057	137	38350995	10	4.79744	3.49426	2.92794
CM008472.1	38356014	38356149	136	38356060	11	5.55147	3.81192	3.65644
CM008472.1	38370494	38371213	720	38370842	49	46.6873	14.8031	44.3488
CM008472.1	38371342	38371817	476	38371633	16	9.78451	5.40022	7.79507
CM008472.1	38385105	38385274	170	38385193	16	9.78451	5.40022	7.79507
CM008472.1	38400233	38400414	182	38400310	9	4.07987	3.1766	2.23926
CM008472.1	38401563	38402003	441	38401865	20	13.624	6.67086	11.577
CM008472.1	38449087	38449260	174	38449210	16	9.78451	5.40022	7.79507
CM008472.1	38465926	38466440	515	38466371	12	6.33923	4.12958	4.42214
CM008472.1	38561410	38561582	173	38561455	11	5.11285	3.55274	3.24033
CM008472.1	38588096	38588219	124	38588147	10	4.79744	3.49426	2.92794
CM008472.1	38594146	38594314	169	38594228	13	7.15835	4.44724	5.22094
CM008472.1	38594489	38595077	589	38594844	52	52.9481	16.836	50.5613
CM008472.1	38595198	38595592	395	38595318	21	14.6364	6.98852	12.5758
CM008472.1	38673676	38673891	216	38673775	18	11.6602	6.03554	9.64069
CM008472.1	38747102	38747426	325	38747267	18	9.31841	4.78337	7.3431
CM008472.1	38753739	38755202	1464	38754634	85	102.751	27.3188	100.018
CM008472.1	38842976	38844347	1372	38843532	207	325.247	66.0733	320.716
CM008472.1	38852113	38854728	2616	38852913	173	258.961	55.2728	255.019
CM008472.1	38855104	38855433	330	38855170	10	4.79744	3.49426	2.92794
CM008472.1	38912810	38912935	126	38912827	12	4.83355	3.27283	2.96343
CM008472.1	39037909	39038046	138	39037922	9	4.07987	3.1766	2.23926
CM008472.1	39052326	39052475	150	39052386	13	7.15835	4.44724	5.22094
CM008472.1	39061059	39061310	252	39061209	9	4.07987	3.1766	2.23926
CM008472.1	39321222	39321570	349	39321339	24	17.7852	7.9415	15.6873
CM008472.1	39334565	39334831	267	39334720	16	9.12582	5.03181	7.15243
CM008472.1	39335143	39335552	410	39335344	17	10.0383	5.3443	8.04786
CM008472.1	39336094	39336444	351	39336317	11	4.61625	3.26541	2.77024
CM008472.1	39336597	39337048	452	39336721	16	8.7278	4.8138	6.76908
CM008472.1	39337319	39337508	190	39337417	15	7.57188	4.35388	5.63227
CM008472.1	39337733	39337911	179	39337805	14	7.19045	4.30255	5.25303
CM008472.1	39338888	39339122	235	39338993	8	3.09148	2.6639	1.33004
CM008472.1	39339460	39339665	206	39339613	9	3.78713	2.9969	1.97755
CM008472.1	39532436	39532757	322	39532695	11	5.55147	3.81192	3.65644
CM008472.1	39657748	39657973	226	39657874	14	8.00678	4.7649	6.05086
CM008472.1	39676993	39677302	310	39677075	17	10.7108	5.71788	8.70595
CM008472.1	39690403	39692240	1838	39691389	67	74.735	21.6009	72.1975
CM008472.1	39694271	39694469	199	39694347	24	17.5892	7.83519	15.502
CM008472.1	39815797	39816891	1095	39816551	148	212.034	47.3313	208.477
CM008472.1	39817283	39819156	1874	39817434	163	239.99	52.0962	236.206
CM008472.1	40021206	40021747	542	40021364	21	11.0865	5.15306	9.07977
CM008472.1	40022040	40024438	2399	40023534	136	190.137	43.5194	186.754
CM008472.1	40093939	40096684	2746	40094965	209	329.225	66.7086	324.657
CM008472.1	40310366	40310666	301	40310534	11	5.55147	3.81192	3.65644
CM008472.1	40359313	40359681	369	40359478	25	17.8184	7.6976	15.7198
CM008472.1	40368520	40368679	160	40368637	15	8.12975	4.65909	6.17364
CM008472.1	40407805	40407938	134	40407895	11	5.55147	3.81192	3.65644
CM008472.1	40408057	40408845	789	40408453	35	30.5241	11.4358	28.306
CM008472.1	40433112	40433254	143	40433214	10	3.56791	2.76932	1.76169
CM008472.1	40473022	40473146	125	40473041	9	4.07987	3.1766	2.23926
CM008472.1	40549861	40550127	267	40550068	10	4.79744	3.49426	2.92794
CM008472.1	40550286	40550421	136	40550401	10	4.79744	3.49426	2.92794
CM008472.1	40704723	40704864	142	40704804	10	4.79744	3.49426	2.92794
CM008472.1	40725561	40725691	131	40725618	9	4.07987	3.1766	2.23926
CM008472.1	40740554	40741954	1401	40741190	188	287.88	60.0377	283.684
CM008472.1	40879361	40882177	2817	40880390	198	307.448	63.2143	303.079
CM008472.1	40957009	40958717	1709	40957480	116	154.675	37.1662	151.564
CM008472.1	40987242	40987367	126	40987312	11	5.55147	3.81192	3.65644
CM008472.1	40988355	40988751	397	40988632	21	14.6364	6.98852	12.5758
CM008472.1	41047567	41047847	281	41047699	28	19.676	7.8914	17.5648
CM008472.1	41098968	41099111	144	41099016	13	6.09629	3.84321	4.19804
CM008472.1	41130539	41132760	2222	41131078	106	137.485	33.9896	134.502
CM008472.1	41132930	41133119	190	41132951	13	7.15835	4.44724	5.22094
CM008472.1	41283591	41283719	129	41283616	11	5.55147	3.81192	3.65644
CM008472.1	41469376	41469766	391	41469479	25	18.8696	8.25916	16.7599
CM008472.1	41508110	41508260	151	41508123	9	4.07987	3.1766	2.23926
CM008472.1	41528469	41529018	550	41528830	14	6.79014	4.08176	4.87035
CM008472.1	41573046	41573273	228	41573192	12	6.33923	4.12958	4.42214
CM008472.1	41606497	41608344	1848	41607127	164	241.875	52.4139	238.076
CM008472.1	41609409	41609874	466	41609788	14	8.00678	4.7649	6.05086
CM008472.1	41684039	41684175	137	41684108	11	5.55147	3.81192	3.65644
CM008472.1	41723998	41724207	210	41724095	14	8.00678	4.7649	6.05086
CM008472.1	41906810	41906935	126	41906816	10	3.95548	2.99329	2.14334
CM008472.1	41914599	41918167	3569	41916196	158	230.602	50.5079	226.895
CM008472.1	41918424	41918585	162	41918526	12	6.33923	4.12958	4.42214
CM008472.1	41919965	41920162	198	41920049	10	4.31202	3.20313	2.47016
CM008472.1	41927379	41927796	418	41927520	13	6.03573	3.80964	4.13752
CM008472.1	41957089	41958893	1805	41958279	95	119.044	30.4954	116.195
CM008472.1	41983436	41983562	127	41983520	10	4.79744	3.49426	2.92794
CM008472.1	42000525	42001334	810	42000860	36	31.4626	11.5961	29.2432
CM008472.1	42005972	42006131	160	42006122	9	4.07987	3.1766	2.23926
CM008472.1	42009135	42009296	162	42009201	13	7.15835	4.44724	5.22094
CM008472.1	42013014	42013138	125	42013040	10	4.79744	3.49426	2.92794
CM008472.1	42035318	42035592	275	42035553	9	4.07987	3.1766	2.23926
CM008472.1	42059877	42060004	128	42059968	10	3.22803	2.57653	1.46381
CM008472.1	42114663	42115131	469	42114935	31	25.6987	10.1651	23.5222
CM008472.1	42115451	42115602	152	42115530	10	4.79744	3.49426	2.92794
CM008472.1	42148806	42149020	215	42148901	24	17.7852	7.9415	15.6873
CM008472.1	42163013	42163157	145	42163072	14	8.00678	4.7649	6.05086
CM008472.1	42215324	42215526	203	42215474	13	6.03573	3.80964	4.13752
CM008472.1	42215659	42218024	2366	42216888	175	262.785	55.9082	258.81
CM008472.1	42247951	42248698	748	42248066	17	10.7108	5.71788	8.70595
CM008472.1	42323495	42323712	218	42323602	27	21.0866	8.89448	18.9537
CM008472.1	42423439	42423975	537	42423536	14	8.00678	4.7649	6.05086
CM008472.1	42486064	42486334	271	42486209	11	5.55147	3.81192	3.65644
CM008472.1	42492126	42492264	139	42492187	10	4.79744	3.49426	2.92794
CM008472.1	42492600	42495171	2572	42495006	136	190.137	43.5194	186.754
CM008472.1	42495347	42495744	398	42495495	102	130.72	32.719	127.787
CM008472.1	42512889	42513007	119	42513004	16	3.33798	2.25506	1.57099
CM008472.1	42532554	42534746	2193	42533987	110	144.314	35.2603	141.281
CM008472.1	42607079	42607243	165	42607175	14	8.00678	4.7649	6.05086
CM008472.1	42607381	42609810	2430	42608803	117	156.415	37.4839	153.291
CM008472.1	42609943	42611549	1607	42610395	173	258.961	55.2728	255.019
CM008472.1	42630877	42630994	118	42630901	14	5.27419	3.28478	3.40125
CM008472.1	42655088	42655277	190	42655189	10	4.42331	3.26933	2.5789
CM008472.1	42690608	42693076	2469	42691807	139	195.57	44.4724	192.144
CM008472.1	42693760	42693944	185	42693884	13	5.05307	3.27922	3.18229
CM008472.1	42771366	42771554	189	42771471	11	4.18412	3.02108	2.34261
CM008472.1	42824553	42826663	2111	42825295	90	110.838	28.9071	108.048
CM008472.1	42827410	42827526	117	42827476	9	4.07987	3.1766	2.23926
CM008472.1	42833577	42835360	1784	42834714	88	107.589	28.2717	104.822
CM008472.1	42893903	42895881	1979	42895290	72	82.3316	23.1892	79.7414
CM008472.1	42992721	42992922	202	42992785	17	9.2112	4.89811	7.23625
CM008472.1	43008353	43010430	2078	43009252	180	272.389	57.4965	268.333
CM008472.1	43035536	43035857	322	43035601	14	8.00678	4.7649	6.05086
CM008472.1	43106159	43107641	1483	43106762	48	47.428	15.5653	45.0805
CM008472.1	43473668	43475101	1434	43473956	92	114.107	29.5424	111.293
CM008472.1	43563561	43565486	1926	43564803	83	99.5509	26.6834	96.8407
CM008472.1	43739285	43739401	117	43739324	10	4.79744	3.49426	2.92794
CM008472.1	43786654	43787744	1091	43787224	22	15.6679	7.30618	13.5943
CM008472.1	43788207	43788766	560	43788374	12	6.33923	4.12958	4.42214
CM008472.1	43789003	43789119	117	43789042	9	4.07987	3.1766	2.23926
CM008472.1	43956810	43956944	135	43956929	9	4.07987	3.1766	2.23926
CM008472.1	44070095	44070219	125	44070122	11	5.55147	3.81192	3.65644
CM008472.1	44078862	44079205	344	44079087	15	8.8827	5.08256	6.90947
CM008472.1	44108108	44108604	497	44108369	19	10.7412	5.33745	8.73639
CM008472.1	44181915	44184863	2949	44182559	135	182.432	40.2644	179.117
CM008472.1	44185242	44185453	212	44185298	9	4.07987	3.1766	2.23926
CM008472.1	44185884	44187032	1149	44186118	15	8.8827	5.08256	6.90947
CM008472.1	44190163	44190333	171	44190163	9	3.72759	2.96062	1.91816
CM008472.1	44190861	44191283	423	44190991	26	18.8751	7.99366	16.7648
CM008472.1	44192129	44192268	140	44192196	13	7.15835	4.44724	5.22094
CM008472.1	44206490	44206823	334	44206685	8	3.40195	2.85894	1.5974
CM008472.1	44206944	44207287	344	44207049	13	6.63285	4.14486	4.71391
CM008472.1	44207406	44208308	903	44207765	27	21.0866	8.89448	18.9537
CM008472.1	44253811	44253989	179	44253854	13	7.15835	4.44724	5.22094
CM008472.1	44289338	44289455	118	44289448	10	4.79744	3.49426	2.92794
CM008472.1	44345864	44345982	119	44345889	11	5.55147	3.81192	3.65644
CM008472.1	44372325	44376007	3683	44373675	126	172.236	40.3428	168.991
CM008472.1	44376160	44376533	374	44376237	12	6.33923	4.12958	4.42214
CM008472.1	44579979	44580357	379	44580256	54	55.7575	17.4713	53.3512
CM008472.1	44612172	44613461	1290	44612730	115	142.115	31.5656	139.105
CM008472.1	44613626	44613839	214	44613747	13	7.15835	4.44724	5.22094
CM008472.1	44663233	44663553	321	44663419	20	7.44833	3.64878	5.50952
CM008472.1	44787690	44790420	2731	44789094	202	315.337	64.485	310.897
CM008472.1	44794135	44798426	4292	44795110	164	226.383	44.8993	222.72
CM008472.1	44799177	44799332	156	44799249	11	5.53538	3.80233	3.65644
CM008472.1	44849414	44849924	511	44849551	19	11.8438	5.92123	9.82302
CM008472.1	44864267	44864400	134	44864345	14	8.00678	4.7649	6.05086
CM008472.1	44909787	44909910	124	44909835	12	6.33923	4.12958	4.42214
CM008472.1	44912399	44912519	121	44912480	10	4.79744	3.49426	2.92794
CM008472.1	44912855	44913086	232	44912938	10	4.79744	3.49426	2.92794
CM008472.1	44913234	44917194	3961	44916412	170	253.243	54.3199	249.35
CM008472.1	45002622	45002856	235	45002719	17	10.7108	5.71788	8.70595
CM008472.1	45003044	45004441	1398	45003714	57	60.0297	18.4243	57.5937
CM008472.1	45150801	45151048	248	45150903	25	18.8696	8.25916	16.7599
CM008472.1	45151281	45151454	174	45151371	12	6.33923	4.12958	4.42214
CM008472.1	45192295	45192432	138	45192304	11	4.61625	3.26541	2.77024
CM008472.1	45203282	45203911	630	45203681	63	68.7712	20.3302	66.2746
CM008472.1	45256539	45260083	3545	45259911	188	287.88	60.0377	283.684
CM008472.1	45260222	45261170	949	45260416	188	287.88	60.0377	283.684
CM008472.1	45326368	45326604	237	45326504	19	12.6316	6.3532	10.5981
CM008472.1	45398119	45398301	183	45398190	11	3.80409	2.81076	1.99392
CM008472.1	45467509	45467927	419	45467832	26	19.9703	8.57682	17.8486
CM008472.1	45500330	45500537	208	45500382	17	10.7108	5.71788	8.70595
CM008472.1	45511244	45514004	2761	45512062	135	188.332	43.2018	184.963
CM008472.1	45560633	45561124	492	45560869	28	22.2181	9.21214	20.0741
CM008472.1	45561956	45562211	256	45562082	13	7.15835	4.44724	5.22094
CM008472.1	45582077	45582595	519	45582250	28	22.2181	9.21214	20.0741
CM008472.1	45593235	45593368	134	45593327	16	8.37937	4.62599	6.42151
CM008472.1	45665900	45666236	337	45666144	19	12.6316	6.3532	10.5981
CM008472.1	45666366	45668430	2065	45667870	176	264.701	56.2258	260.71
CM008472.1	45684094	45684393	300	45684182	16	9.78451	5.40022	7.79507
CM008472.1	45819621	45819840	220	45819717	18	11.6602	6.03554	9.64069
CM008472.1	45820074	45820478	405	45820189	15	8.8827	5.08256	6.90947
CM008472.1	45907811	45908441	631	45908348	16	9.78451	5.40022	7.79507
CM008472.1	45908615	45910724	2110	45910144	52	52.9481	16.836	50.5613
CM008472.1	45950009	45950932	924	45950426	83	99.5509	26.6834	96.8407
CM008472.1	45961217	45961576	360	45961329	32	26.886	10.4828	24.6991
CM008472.1	46028248	46028373	126	46028283	12	6.33923	4.12958	4.42214
CM008472.1	46066146	46066276	131	46066147	10	3.56791	2.76932	1.76169
CM008472.1	46080249	46080541	293	46080374	14	7.4377	4.44092	5.4989
CM008472.1	46080779	46084195	3417	46082490	157	228.733	50.1903	225.041
CM008472.1	46142153	46143577	1425	46142977	80	94.7895	25.7305	92.1127
CM008472.1	46259774	46259956	183	46259921	11	4.61625	3.26541	2.77024
CM008472.1	46321729	46321980	252	46321729	10	3.56791	2.76932	1.76169
CM008472.1	46322364	46323553	1190	46322658	16	9.12807	5.03305	7.15376
CM008472.1	46342818	46342946	129	46342891	10	4.79744	3.49426	2.92794
CM008472.1	46383254	46384648	1395	46384344	183	278.181	58.4494	274.073
CM008472.1	46639314	46639552	239	46639417	23	16.7178	7.62384	14.6318
CM008472.1	46707492	46707867	376	46707592	15	8.8827	5.08256	6.90947
CM008472.1	46799262	46799450	189	46799285	9	4.07987	3.1766	2.23926
CM008472.1	46799570	46799940	371	46799861	18	11.6602	6.03554	9.64069
CM008472.1	47455192	47455315	124	47455256	10	4.79744	3.49426	2.92794
CM008472.1	47615736	47615895	160	47615793	8	3.40195	2.85894	1.5974
CM008472.1	47832071	47835933	3863	47833549	83	99.5509	26.6834	96.8407
CM008472.1	48081829	48082313	485	48081938	26	19.9703	8.57682	17.8486
CM008472.1	48346879	48347055	177	48346966	12	6.33923	4.12958	4.42214
CM008472.1	48361713	48361829	117	48361789	12	6.33923	4.12958	4.42214
CM008472.1	48457562	48457715	154	48457676	22	15.6679	7.30618	13.5943
CM008472.1	48509964	48512970	3007	48511412	243	398.06	77.509	392.805
CM008472.1	48524554	48525722	1169	48525419	151	217.574	48.2843	213.973
CM008472.1	48525849	48527397	1549	48526104	62	67.2969	20.0126	64.8103
CM008472.1	48580453	48580637	185	48580560	10	4.79744	3.49426	2.92794
CM008472.1	48645718	48646182	465	48646083	16	9.12807	5.03305	7.15376
CM008472.1	48648226	48648350	125	48648248	9	4.07987	3.1766	2.23926
CM008472.1	48651184	48654837	3654	48653637	189	289.826	60.3554	285.613
CM008472.1	48689516	48691631	2116	48690294	176	264.701	56.2258	260.71
CM008472.1	48762941	48763071	131	48763015	13	7.15835	4.44724	5.22094
CM008472.1	48866168	48866562	395	48866380	30	24.5246	9.84746	22.3588
CM008472.1	48962913	48963201	289	48962977	16	9.78451	5.40022	7.79507
CM008472.1	49001874	49002000	127	49001884	10	4.79744	3.49426	2.92794
CM008472.1	49288913	49289040	128	49289018	10	4.79744	3.49426	2.92794
CM008472.1	49289509	49292217	2709	49290293	43	40.7266	13.977	38.4281
CM008472.1	49324343	49328186	3844	49326499	163	239.99	52.0962	236.206
CM008472.1	49524928	49525220	293	49525105	83	99.5509	26.6834	96.8407
CM008472.1	49666401	49666539	139	49666473	14	8.00678	4.7649	6.05086
CM008472.1	49856514	49856865	352	49856699	16	9.78451	5.40022	7.79507
CM008472.1	50216120	50216259	140	50216217	11	3.16598	2.46725	1.40269
CM008472.1	50570417	50570605	189	50570463	10	3.56791	2.76932	1.76169
CM008472.1	50592952	50593092	141	50592974	9	4.07987	3.1766	2.23926
CM008472.1	50604538	50604909	372	50604685	17	10.7108	5.71788	8.70595
CM008472.1	50620642	50620766	125	50620660	11	5.11285	3.55274	3.24033
CM008472.1	50893237	50893438	202	50893297	9	3.72759	2.96062	1.91816
CM008472.1	50910356	50915922	5567	50913904	164	241.875	52.4139	238.076
CM008472.1	50932170	50932375	206	50932271	22	15.6679	7.30618	13.5943
CM008472.1	51119908	51120093	186	51119987	16	8.37937	4.62599	6.42151
CM008472.1	51154188	51154312	125	51154271	9	4.07987	3.1766	2.23926
CM008472.1	51219325	51219467	143	51219380	12	4.41318	3.04499	2.56884
CM008472.1	51649408	51650070	663	51649766	14	8.00678	4.7649	6.05086
CM008472.1	51684438	51686184	1747	51684703	56	58.5981	18.1066	56.172
CM008472.1	51686396	51687284	889	51686799	35	30.5241	11.4358	28.306
CM008472.1	52482115	52482245	131	52482196	10	4.40208	3.25668	2.55813
CM008472.1	52711776	52711897	122	52711847	10	4.79744	3.49426	2.92794
CM008472.1	53199653	53200138	486	53199838	33	28.0863	10.8004	25.8888
CM008472.1	53438404	53438554	151	53438475	10	4.79744	3.49426	2.92794
CM008472.1	53438762	53440155	1394	53439267	93	115.748	29.86	112.923
CM008472.1	53440370	53442781	2412	53440630	30	24.5246	9.84746	22.3588
CM008472.1	53447668	53448338	671	53448220	47	46.0695	15.2477	43.7316
CM008472.1	53465721	53465910	190	53465820	13	7.15835	4.44724	5.22094
CM008472.1	53469846	53470242	397	53469934	11	4.61625	3.26541	2.77024
CM008472.1	53550186	53550304	119	53550253	10	4.77026	3.47781	2.92363
CM008472.1	53677089	53677373	285	53677230	20	7.01717	3.4696	5.09662
CM008472.1	53681629	53681819	191	53681759	11	4.06666	2.95561	2.23926
CM008472.1	53845487	53845623	137	53845523	8	3.40195	2.85894	1.5974
CM008472.1	53979138	53979265	128	53979234	11	5.55147	3.81192	3.65644
CM008472.1	54159810	54162087	2278	54161040	252	416.637	80.368	411.168
CM008472.1	54478885	54479042	158	54479040	11	3.80409	2.81076	1.99392
CM008472.1	54479218	54479344	127	54479294	14	7.4377	4.44092	5.4989
CM008472.1	54499903	54500847	945	54500289	156	226.866	49.8726	223.19
CM008472.1	54753589	54755510	1922	54754941	71	80.8001	22.8715	78.2205
CM008472.1	54790786	54791460	675	54790877	14	8.00678	4.7649	6.05086
CM008472.1	54791588	54792914	1327	54792397	59	62.9152	19.0596	60.4588
CM008472.1	54865374	54867988	2615	54866789	266	445.809	84.8152	439.991
CM008472.1	54902822	54902979	158	54902911	17	10.7108	5.71788	8.70595
CM008472.1	55299222	55299389	168	55299336	13	7.15835	4.44724	5.22094
CM008472.1	55385235	55385385	151	55385303	15	8.8827	5.08256	6.90947
CM008472.1	55724384	55724696	313	55724560	27	21.0866	8.89448	18.9537
CM008472.1	55774961	55775393	433	55775043	14	6.79014	4.08176	4.87035
CM008472.1	55808744	55809127	384	55809035	13	7.15835	4.44724	5.22094
CM008472.1	55881994	55882243	250	55882147	11	5.11285	3.55274	3.24033
CM008472.1	55882399	55882535	137	55882479	11	5.55147	3.81192	3.65644
CM008472.1	55882677	55886352	3676	55885038	164	226.313	44.8667	222.65
CM008472.1	55914067	55917418	3352	55915241	238	387.801	75.9207	382.651
CM008472.1	55917647	55917790	144	55917753	11	5.55147	3.81192	3.65644
CM008472.1	55990720	55991080	361	55990924	20	13.624	6.67086	11.577
CM008472.1	56006172	56008894	2723	56007038	200	311.389	63.8497	306.985
CM008472.1	56017024	56017329	306	56017134	20	13.624	6.67086	11.577
CM008472.1	56022983	56023104	122	56023073	8	3.40195	2.85894	1.5974
CM008472.1	56184554	56184719	166	56184633	16	9.78451	5.40022	7.79507
CM008472.1	56435296	56435609	314	56435406	15	8.8827	5.08256	6.90947
CM008472.1	56472055	56474308	2254	56472676	135	182.432	40.2644	179.117
CM008472.1	56480978	56481813	836	56481684	13	6.63285	4.14486	4.71391
CM008472.1	56498490	56498723	234	56498650	15	8.8827	5.08256	6.90947
CM008472.1	56543629	56543883	255	56543730	14	8.00678	4.7649	6.05086
CM008472.1	56555555	56555712	158	56555651	20	13.4621	6.58156	11.4266
CM008472.1	56555877	56556001	125	56555943	11	5.47265	3.765	3.59834
CM008472.1	56701127	56701487	361	56701380	16	9.78451	5.40022	7.79507
CM008472.1	56820402	56820522	121	56820408	10	4.79744	3.49426	2.92794
CM008472.1	56957563	56957700	138	56957586	9	4.07987	3.1766	2.23926
CM008472.1	57018479	57018769	291	57018594	13	7.15835	4.44724	5.22094
CM008472.1	57018900	57019017	118	57018949	10	4.79744	3.49426	2.92794
CM008472.1	57258589	57258705	117	57258668	12	6.33923	4.12958	4.42214
CM008472.1	57286035	57286848	814	57286393	44	37.9848	12.2453	35.7149
CM008472.1	57380779	57384215	3437	57381568	165	243.763	52.7316	239.948
CM008472.1	57421794	57421937	144	57421886	12	6.33923	4.12958	4.42214
CM008472.1	57461890	57462038	149	57461935	11	5.55147	3.81192	3.65644
CM008472.1	57465633	57466581	949	57465889	47	46.0695	15.2477	43.7316
CM008472.1	57468665	57468824	160	57468710	14	6.79014	4.08176	4.87035
CM008472.1	57697992	57698121	130	57698095	20	4.23263	2.4062	2.39104
CM008472.1	57784490	57784817	328	57784726	18	11.6602	6.03554	9.64069
CM008472.1	57784952	57786181	1230	57785458	244	400.117	77.8267	394.84
CM008472.1	57855158	57856664	1507	57855769	54	55.7575	17.4713	53.3512
CM008472.1	57910793	57911105	313	57911044	13	7.15835	4.44724	5.22094
CM008472.1	58117731	58118359	629	58117978	15	8.8827	5.08256	6.90947
CM008472.1	58243881	58246673	2793	58244764	195	301.554	62.2614	297.237
CM008472.1	58297849	58297995	147	58297906	10	4.79744	3.49426	2.92794
CM008472.1	58316386	58316567	182	58316495	13	7.15835	4.44724	5.22094
CM008472.1	58331836	58334205	2370	58333253	159	232.474	50.8256	228.752
CM008472.1	58352371	58354645	2275	58352966	177	266.62	56.5435	262.612
CM008472.1	58354805	58355098	294	58354888	12	5.31043	3.53752	3.43654
CM008472.1	58439164	58440763	1600	58439615	90	110.838	28.9071	108.048
CM008472.1	58523650	58528153	4504	58526439	197	305.481	62.8967	301.129
CM008472.1	58546004	58546157	154	58546072	16	9.78451	5.40022	7.79507
CM008472.1	58558176	58561919	3744	58558681	120	161.657	38.4369	158.493
CM008472.1	58562209	58562518	310	58562320	15	8.8827	5.08256	6.90947
CM008472.1	58562903	58563147	245	58563030	13	6.03573	3.80964	4.13752
CM008472.1	58597602	58599098	1497	58598107	105	135.787	33.672	132.817
CM008472.1	58613803	58614464	662	58613983	64	64.2852	17.6876	61.8276
CM008472.1	58685254	58685404	151	58685355	16	9.78451	5.40022	7.79507
CM008472.1	59000994	59001723	730	59001505	38	23.9206	7.55677	21.7653
CM008472.1	59049692	59051415	1724	59050033	73	83.869	23.5068	81.2682
CM008472.1	59135008	59135159	152	59135085	14	7.4377	4.44092	5.4989
CM008472.1	59178331	59178764	434	59178631	41	34.3347	11.4289	32.0859
CM008472.1	59178952	59179524	573	59179166	16	9.78451	5.40022	7.79507
CM008472.1	59212779	59214591	1813	59212913	37	33.0094	12.0711	30.771
CM008472.1	59214838	59215032	195	59215025	9	4.07987	3.1766	2.23926
CM008472.1	59215517	59215853	337	59215644	11	5.55147	3.81192	3.65644
CM008472.1	59270391	59270564	174	59270537	10	4.79744	3.49426	2.92794
CM008472.1	59340550	59340689	140	59340579	11	5.55147	3.81192	3.65644
CM008472.1	59403188	59403426	239	59403379	13	5.51395	3.52459	3.63901
CM008472.1	59578752	59579258	507	59579085	20	13.624	6.67086	11.577
CM008472.1	59579416	59580620	1205	59580145	66	73.2343	21.2832	70.7071
CM008472.1	59588814	59588949	136	59588890	11	4.18412	3.02108	2.34261
CM008472.1	59884812	59884942	131	59884891	9	4.07987	3.1766	2.23926
CM008472.1	59917792	59918119	328	59917878	10	4.79744	3.49426	2.92794
CM008472.1	59930699	59930822	124	59930790	17	8.50882	4.53161	6.55048
CM008472.1	60160904	60161125	222	60161014	17	10.7108	5.71788	8.70595
CM008472.1	60440225	60440396	172	60440318	17	5.9435	3.29782	4.04625
CM008472.1	60591423	60591545	123	60591436	19	5.34413	2.88011	3.47012
CM008472.1	60900593	60900800	208	60900625	11	5.55147	3.81192	3.65644
CM008472.1	61260971	61261215	245	61261083	30	24.5246	9.84746	22.3588
CM008472.1	61509286	61509405	120	61509380	9	3.55198	2.85413	1.7467
CM008472.1	61829945	61830073	129	61829956	9	4.07987	3.1766	2.23926
CM008472.1	61944353	61944787	435	61944624	18	7.51788	3.90647	5.57897
CM008472.1	61958355	61958502	148	61958373	10	4.40208	3.25668	2.55813
CM008472.1	62007268	62007397	130	62007364	9	4.07987	3.1766	2.23926
CM008472.1	62011580	62011733	154	62011677	17	10.7108	5.71788	8.70595
CM008472.1	62061322	62061472	151	62061438	10	3.22803	2.57653	1.46381
CM008472.1	62066849	62066989	141	62066941	23	12.8051	5.62152	10.77
CM008472.1	62123865	62125115	1251	62124208	227	365.392	72.4265	360.472
CM008472.1	62242209	62242438	230	62242358	9	4.07987	3.1766	2.23926
CM008472.1	62251336	62251725	390	62251432	21	14.6364	6.98852	12.5758
CM008472.1	62253537	62254112	576	62253902	25	18.8696	8.25916	16.7599
CM008472.1	62254285	62254406	122	62254360	8	3.40195	2.85894	1.5974
CM008472.1	62284007	62284418	412	62284311	15	8.8827	5.08256	6.90947
CM008472.1	62317361	62317484	124	62317393	10	4.79744	3.49426	2.92794
CM008472.1	62540854	62541133	280	62540920	12	6.33923	4.12958	4.42214
CM008472.1	62606405	62606535	131	62606465	13	7.15835	4.44724	5.22094
CM008472.1	62607562	62607690	129	62607643	11	5.55147	3.81192	3.65644
CM008472.1	62607983	62608210	228	62608033	10	4.79744	3.49426	2.92794
CM008472.1	62608349	62614491	6143	62610922	138	193.756	44.1547	190.344
CM008472.1	62614639	62614758	120	62614676	11	5.55147	3.81192	3.65644
CM008472.1	62615200	62615835	636	62615569	13	7.15835	4.44724	5.22094
CM008472.1	62617018	62617231	214	62617127	15	8.8827	5.08256	6.90947
CM008472.1	62618153	62618432	280	62618359	11	5.55147	3.81192	3.65644
CM008472.1	62621223	62621358	136	62621256	9	4.07987	3.1766	2.23926
CM008472.1	62624654	62624800	147	62624717	8	3.40195	2.85894	1.5974
CM008472.1	62833997	62834175	179	62834071	12	5.85722	3.8488	3.9602
CM008472.1	63241409	63241890	482	63241479	14	8.00678	4.7649	6.05086
CM008472.1	63273470	63273770	301	63273688	13	6.63285	4.14486	4.71391
CM008472.1	64177765	64178137	373	64177863	14	8.00678	4.7649	6.05086
CM008472.1	64207955	64208092	138	64207994	10	4.79744	3.49426	2.92794
CM008472.1	64317199	64317329	131	64317299	9	3.72759	2.96062	1.91816
CM008472.1	64943671	64943939	269	64943829	27	21.0866	8.89448	18.9537
CM008472.1	64957022	64957173	152	64957126	12	4.83355	3.27283	2.96343
CM008472.1	65211190	65212119	930	65211784	126	172.236	40.3428	168.991
CM008472.1	65303696	65303904	209	65303862	9	4.07987	3.1766	2.23926
CM008472.1	65309257	65310711	1455	65309935	48	47.428	15.5653	45.0805
CM008472.1	65338448	65338775	328	65338684	15	8.8827	5.08256	6.90947
CM008472.1	65406659	65406851	193	65406773	25	18.8696	8.25916	16.7599
CM008472.1	65464482	65464941	460	65464818	96	120.699	30.813	117.838
CM008472.1	65583959	65584557	599	65584205	18	10.8501	5.58927	8.84525
CM008472.1	65585556	65585861	306	65585618	13	7.15835	4.44724	5.22094
CM008472.1	65586710	65589377	2668	65588609	138	193.756	44.1547	190.344
CM008472.1	65665636	65668589	2954	65666900	103	132.405	33.0366	129.459
CM008472.1	65728454	65728731	278	65728489	21	13.7609	6.51335	11.7122
CM008472.1	65728945	65729225	281	65728984	9	4.07987	3.1766	2.23926
CM008472.1	65731333	65731689	357	65731464	14	8.00678	4.7649	6.05086
CM008472.1	65732303	65732499	197	65732386	15	8.8827	5.08256	6.90947
CM008472.1	65753563	65754874	1312	65754217	51	49.3594	15.3952	47.0014
CM008472.1	65755320	65755800	481	65755680	15	8.8827	5.08256	6.90947
CM008472.1	65877161	65877282	122	65877188	13	4.64244	3.0658	2.79624
CM008472.1	65881684	65883211	1528	65882352	182	276.248	58.1318	272.157
CM008472.1	65884796	65887874	3079	65887407	127	174.011	40.6605	170.752
CM008472.1	66038170	66038420	251	66038290	26	19.9703	8.57682	17.8486
CM008472.1	66042526	66042664	139	66042615	12	6.33923	4.12958	4.42214
CM008472.1	66080770	66083071	2302	66081529	212	335.208	67.6616	330.583
CM008472.1	66104060	66104379	320	66104197	9	3.72759	2.96062	1.91816
CM008472.1	66104503	66108255	3753	66107021	211	333.211	67.3439	328.605
CM008472.1	66151579	66151919	341	66151699	16	9.78451	5.40022	7.79507
CM008472.1	66153504	66153840	337	66153695	14	8.00678	4.7649	6.05086
CM008472.1	66180553	66181660	1108	66181286	71	80.8001	22.8715	78.2205
CM008472.1	66222288	66222642	355	66222426	54	55.7575	17.4713	53.3512
CM008472.1	66300212	66302786	2575	66301476	127	174.011	40.6605	170.752
CM008472.1	66342428	66342696	269	66342561	15	8.8827	5.08256	6.90947
CM008472.1	66354733	66354920	188	66354833	14	6.79014	4.08176	4.87035
CM008472.1	66355071	66355249	179	66355171	20	13.624	6.67086	11.577
CM008472.1	66355430	66356030	601	66355796	38	34.269	12.3887	32.0206
CM008472.1	66393647	66393828	182	66393715	17	10.7108	5.71788	8.70595
CM008472.1	66451384	66451500	117	66451484	9	4.07987	3.1766	2.23926
CM008472.1	66488225	66488351	127	66488237	8	3.40195	2.85894	1.5974
CM008472.1	66489356	66489911	556	66489756	16	9.78451	5.40022	7.79507
CM008472.1	66507637	66508925	1289	66508116	40	36.821	13.0241	34.5523
CM008472.1	66552081	66552613	533	66552355	27	16.4475	6.55844	14.3728
CM008472.1	66555416	66555785	370	66555543	44	42.0482	14.2947	39.7399
CM008472.1	66557189	66557717	529	66557333	42	39.4147	13.6594	37.1261
CM008472.1	66595755	66596980	1226	66596460	57	60.0297	18.4243	57.5937
CM008472.1	66637343	66638112	770	66637584	48	47.428	15.5653	45.0805
CM008472.1	66650176	66651563	1388	66650577	183	278.181	58.4494	274.073
CM008472.1	66804979	66805329	351	66805081	17	10.7108	5.71788	8.70595
CM008472.1	66805874	66806546	673	66806415	17	10.7108	5.71788	8.70595
CM008472.1	66807146	66811180	4035	66810301	156	226.866	49.8726	223.19
CM008472.1	66828296	66828470	175	66828338	10	4.79744	3.49426	2.92794
CM008472.1	66860365	66862572	2208	66862009	195	301.554	62.2614	297.237
CM008472.1	66876394	66878744	2351	66878038	189	289.826	60.3554	285.613
CM008472.1	66905785	66905911	127	66905855	15	7.12901	4.11713	5.20829
CM008472.1	67000797	67000937	141	67000832	10	4.79744	3.49426	2.92794
CM008472.1	67001544	67002557	1014	67001720	24	17.7852	7.9415	15.6873
CM008472.1	67002749	67003152	404	67002924	14	8.00678	4.7649	6.05086
CM008472.1	67005835	67006251	417	67006011	16	9.78451	5.40022	7.79507
CM008472.1	67006735	67006889	155	67006807	13	7.15835	4.44724	5.22094
CM008472.1	67016293	67016635	343	67016426	25	18.8696	8.25916	16.7599
CM008472.1	67068631	67071029	2399	67070050	102	130.72	32.719	127.787
CM008472.1	67135922	67136067	146	67135982	12	6.33923	4.12958	4.42214
CM008472.1	67146741	67146878	138	67146780	12	3.4033	2.51892	1.59867
CM008472.1	67197517	67198586	1070	67198358	49	48.7954	15.883	46.4379
CM008472.1	67200672	67203636	2965	67201862	87	105.971	27.9541	103.216
CM008472.1	67232380	67233478	1099	67232991	88	107.589	28.2717	104.822
CM008472.1	67245694	67245890	197	67245785	13	7.15835	4.44724	5.22094
CM008472.1	67262773	67262944	172	67262831	12	6.33923	4.12958	4.42214
CM008472.1	67317196	67319464	2269	67318646	201	313.362	64.1673	308.94
CM008472.1	67509148	67509319	172	67509258	15	8.8827	5.08256	6.90947
CM008472.1	67810902	67813232	2331	67812983	50	50.1713	16.2007	47.804
CM008472.1	67904873	67904997	125	67904950	10	4.79744	3.49426	2.92794
CM008472.1	68056391	68058490	2100	68057443	279	473.183	88.9448	467.087
CM008472.1	68120373	68120530	158	68120429	19	12.6316	6.3532	10.5981
CM008472.1	68151201	68151584	384	68151301	77	89.4273	24.4458	86.7938
CM008472.1	68356612	68356834	223	68356801	12	6.33923	4.12958	4.42214
CM008472.1	68403165	68403468	304	68403312	31	25.6987	10.1651	23.5222
CM008472.1	68421145	68426201	5057	68423287	198	307.448	63.2143	303.079
CM008472.1	68428948	68429087	140	68429014	10	3.56791	2.76932	1.76169
CM008472.1	68485976	68486155	180	68486062	11	5.55147	3.81192	3.65644
CM008472.1	68494490	68494859	370	68494757	17	9.2112	4.89811	7.23625
CM008472.1	68519218	68519430	213	68519306	45	43.3794	14.6124	41.0611
CM008472.1	68571583	68571920	338	68571782	19	12.6316	6.3532	10.5981
CM008472.1	68573026	68578955	5930	68576503	209	329.225	66.7086	324.657
CM008472.1	68579682	68579859	178	68579825	9	4.07987	3.1766	2.23926
CM008472.1	68593223	68593374	152	68593259	11	5.55147	3.81192	3.65644
CM008472.1	68596567	68597142	576	68596854	14	8.00678	4.7649	6.05086
CM008472.1	68622201	68622320	120	68622247	12	6.33923	4.12958	4.42214
CM008472.1	68622475	68622771	297	68622510	10	3.95548	2.99329	2.14334
CM008472.1	68682080	68682274	195	68682201	13	6.03573	3.80964	4.13752
CM008472.1	68773056	68773213	158	68773086	11	4.18412	3.02108	2.34261
CM008472.1	68799926	68800151	226	68800019	84	101.148	27.0011	98.427
CM008472.1	68800321	68800511	191	68800385	14	8.00678	4.7649	6.05086
CM008472.1	68823310	68824234	925	68823662	71	80.8001	22.8715	78.2205
CM008472.1	68878674	68879051	378	68878929	13	7.15835	4.44724	5.22094
CM008472.1	68966877	68967538	662	68967397	137	191.945	43.8371	188.547
CM008472.1	68986161	68986421	261	68986271	12	6.33923	4.12958	4.42214
CM008472.1	69006892	69007715	824	69007517	184	280.116	58.7671	275.991
CM008472.1	69007883	69015672	7790	69011177	161	229.179	47.962	225.486
CM008472.1	69015831	69016214	384	69015943	21	14.6364	6.98852	12.5758
CM008472.1	69211614	69212229	616	69212030	22	15.6679	7.30618	13.5943
CM008472.1	69307041	69308165	1125	69307439	45	43.3794	14.6124	41.0611
CM008472.1	69348674	69348840	167	69348712	9	4.07987	3.1766	2.23926
CM008472.1	69496292	69496443	152	69496361	13	7.15835	4.44724	5.22094
CM008472.1	69568295	69569758	1464	69569161	84	101.148	27.0011	98.427
CM008472.1	69570104	69570993	890	69570292	32	26.886	10.4828	24.6991
CM008472.1	69592836	69595595	2760	69594255	178	268.54	56.8611	264.516
CM008472.1	69595721	69595943	223	69595865	13	7.15835	4.44724	5.22094
CM008472.1	69783095	69783308	214	69783173	16	9.78451	5.40022	7.79507
CM008472.1	69783471	69787232	3762	69786494	195	301.554	62.2614	297.237
CM008472.1	69878227	69881307	3081	69879474	205	321.277	65.438	316.783
CM008472.1	69911899	69912457	559	69912253	29	23.3643	9.5298	21.2093
CM008472.1	69915524	69916099	576	69915677	23	16.7178	7.62384	14.6318
CM008472.1	69958470	69959158	689	69958856	60	64.3687	19.3773	61.9023
CM008472.1	69989099	69989256	158	69989160	9	3.72759	2.96062	1.91816
CM008472.1	70004344	70004471	128	70004460	15	5.10107	3.10021	3.23017
CM008472.1	70030131	70030700	570	70030602	16	9.65654	5.32793	7.68069
CM008472.1	70072259	70073061	803	70072513	70	79.2746	22.5539	76.7055
CM008472.1	70119888	70120183	296	70119933	18	11.6602	6.03554	9.64069
CM008472.1	70120315	70121998	1684	70121088	123	166.93	39.3898	163.726
CM008472.1	70180372	70181241	870	70181114	18	7.51788	3.90647	5.57897
CM008472.1	70190843	70191082	240	70190986	11	5.55147	3.81192	3.65644
CM008472.1	70315144	70315326	183	70315249	13	6.63285	4.14486	4.71391
CM008472.1	70338166	70338879	714	70338587	38	34.269	12.3887	32.0206
CM008472.1	70395416	70396272	857	70395914	34	29.2991	11.1181	27.0912
CM008472.1	70430796	70432026	1231	70431509	63	68.7712	20.3302	66.2746
CM008472.1	70464207	70464565	359	70464446	18	11.6602	6.03554	9.64069
CM008472.1	70523938	70524243	306	70524067	25	18.8696	8.25916	16.7599
CM008472.1	70560885	70561012	128	70560977	10	4.79744	3.49426	2.92794
CM008472.1	70581370	70583527	2158	70582127	176	264.701	56.2258	260.71
CM008472.1	70625612	70625800	189	70625703	13	6.25112	3.92948	4.35203
CM008472.1	70626854	70626980	127	70626909	11	4.49541	3.19654	2.65087
CM008472.1	70639784	70640293	510	70639978	24	17.7852	7.9415	15.6873
CM008472.1	70660342	70660501	160	70660412	18	11.6602	6.03554	9.64069
CM008472.1	70728553	70729559	1007	70729386	143	202.857	45.743	199.374
CM008472.1	70729725	70731317	1593	70729964	142	201.031	45.4254	197.562
CM008472.1	70731457	70731726	270	70731675	10	4.79744	3.49426	2.92794
CM008472.1	70742357	70742767	411	70742663	16	9.78451	5.40022	7.79507
CM008472.1	70840253	70840392	140	70840328	9	4.07987	3.1766	2.23926
CM008472.1	70843060	70846147	3088	70843963	111	146.032	35.5779	142.986
CM008472.1	70856844	70857044	201	70856936	20	11.8407	5.71446	9.82063
CM008472.1	70881320	70881481	162	70881417	15	8.48225	4.85577	6.52426
CM008472.1	70952376	70952846	471	70952570	38	33.7016	12.0911	31.4625
CM008472.1	70969389	70969582	194	70969491	33	27.3814	10.4286	25.1938
CM008472.1	71002988	71003560	573	71003247	34	26.1868	9.52411	24.0098
CM008472.1	71004487	71004629	143	71004556	14	8.00678	4.7649	6.05086
CM008472.1	71015853	71015997	145	71015910	8	3.2457	2.7605	1.48113
CM008472.1	71022075	71026606	4532	71024142	94	117.394	30.1777	114.557
CM008472.1	71026738	71027762	1025	71027197	16	9.12807	5.03305	7.15376
CM008472.1	71035407	71035573	167	71035532	11	5.55147	3.81192	3.65644
CM008472.1	71043938	71046058	2121	71044642	88	107.589	28.2717	104.822
CM008472.1	71086772	71086895	124	71086828	10	4.79744	3.49426	2.92794
CM008472.1	71132833	71132953	121	71132859	10	3.95548	2.99329	2.14334
CM008472.1	71215766	71219037	3272	71216914	148	212.034	47.3313	208.477
CM008472.1	71219357	71219823	467	71219543	16	9.78451	5.40022	7.79507
CM008472.1	71278220	71278371	152	71278280	17	10.7108	5.71788	8.70595
CM008472.1	71360586	71360775	190	71360679	15	5.93297	3.50377	4.03575
CM008472.1	71417805	71418123	319	71417868	11	5.11285	3.55274	3.24033
CM008472.1	71508843	71509386	544	71509230	37	33.0094	12.0711	30.771
CM008472.1	71861317	71861435	119	71861378	10	4.79744	3.49426	2.92794
CM008472.1	71962658	71963292	635	71963121	18	11.6602	6.03554	9.64069
CM008472.1	71972894	71973308	415	71973104	19	12.6316	6.3532	10.5981
CM008472.1	71973429	71973731	303	71973567	33	28.0863	10.8004	25.8888
CM008472.1	71978837	71979109	273	71978894	12	6.33923	4.12958	4.42214
CM008472.1	71979895	71980021	127	71979997	8	3.40195	2.85894	1.5974
CM008472.1	71980898	71981249	352	71981005	13	7.15835	4.44724	5.22094
CM008472.1	71985868	71986068	201	71985913	13	7.15835	4.44724	5.22094
CM008472.1	72095339	72096372	1034	72096245	31	25.6987	10.1651	23.5222
CM008472.1	72096654	72097005	352	72096733	12	6.33923	4.12958	4.42214
CM008472.1	72251265	72251569	305	72251526	13	7.15835	4.44724	5.22094
CM008472.1	72253684	72255921	2238	72255135	191	293.727	60.9907	289.479
CM008472.1	72258838	72259126	289	72258996	21	13.7609	6.51335	11.7122
CM008472.1	72284061	72284286	226	72284183	11	4.61625	3.26541	2.77024
CM008472.1	72318960	72319114	155	72319057	10	4.79744	3.49426	2.92794
CM008472.1	72360619	72361176	558	72360951	46	44.7199	14.93	42.3918
CM008472.1	72366630	72366843	214	72366738	41	36.7078	12.6133	34.4481
CM008472.1	72368231	72368361	131	72368254	11	5.55147	3.81192	3.65644
CM008472.1	72475939	72476107	169	72476048	13	7.15835	4.44724	5.22094
CM008472.1	72523665	72524872	1208	72524424	74	85.4122	23.8245	82.8007
CM008472.1	72551468	72551822	355	72551592	56	58.5981	18.1066	56.172
CM008472.1	72553192	72554433	1242	72553955	69	77.7553	22.2362	75.1965
CM008472.1	72771999	72772122	124	72772022	8	3.15376	2.70284	1.39067
CM008472.1	72778317	72780583	2267	72779077	172	257.052	54.9552	253.127
CM008472.1	72780740	72781249	510	72780980	20	13.624	6.67086	11.577
CM008472.1	72883268	72883435	168	72883326	12	5.95295	3.90411	4.05565
CM008472.1	72888738	72888904	167	72888858	9	3.33076	2.72117	1.56381
CM008472.1	72919048	72919298	251	72919159	18	9.31841	4.78337	7.3431
CM008472.1	72960513	72960692	180	72960525	10	4.79744	3.49426	2.92794
CM008472.1	73002201	73002324	124	73002279	9	3.72759	2.96062	1.91816
CM008472.1	73021817	73022172	356	73022144	9	3.33076	2.72117	1.56381
CM008472.1	73042897	73043066	170	73042916	9	4.07987	3.1766	2.23926
CM008472.1	73110513	73110642	130	73110602	9	4.07987	3.1766	2.23926
CM008472.1	73140163	73140320	158	73140271	11	5.55147	3.81192	3.65644
CM008472.1	73141509	73141726	218	73141647	16	9.78451	5.40022	7.79507
CM008472.1	73141875	73146295	4421	73144421	131	181.145	41.9311	177.832
CM008472.1	73184690	73184940	251	73184802	46	44.7199	14.93	42.3918
CM008472.1	73269594	73270608	1015	73270370	73	83.869	23.5068	81.2682
CM008472.1	73300524	73300645	122	73300551	15	5.85649	3.46587	3.9602
CM008472.1	73420018	73421251	1234	73420732	89	109.211	28.5894	106.432
CM008472.1	73461804	73462182	379	73461971	56	56.1815	16.8755	53.7743
CM008472.1	73471645	73474610	2966	73472650	179	270.464	57.1788	266.424
CM008472.1	73550608	73552245	1638	73551109	66	73.2343	21.2832	70.7071
CM008472.1	73552401	73552588	188	73552454	10	4.79744	3.49426	2.92794
CM008472.1	73668590	73671189	2600	73670167	212	315.144	57.961	310.719
CM008472.1	73851354	73851885	532	73851451	15	8.8827	5.08256	6.90947
CM008472.1	73852759	73853047	289	73852829	12	6.33923	4.12958	4.42214
CM008472.1	73854315	73854442	128	73854417	11	5.11285	3.55274	3.24033
CM008472.1	73854919	73855433	515	73855156	13	7.15835	4.44724	5.22094
CM008472.1	73855978	73857078	1101	73856696	22	15.6679	7.30618	13.5943
CM008472.1	73857293	73857542	250	73857403	11	5.55147	3.81192	3.65644
CM008472.1	74086119	74086329	211	74086200	12	5.85722	3.8488	3.9602
CM008472.1	74102535	74102657	123	74102593	11	5.55147	3.81192	3.65644
CM008472.1	74104468	74106886	2419	74106043	148	212.034	47.3313	208.477
CM008472.1	74150103	74151983	1881	74150526	243	398.06	77.509	392.805
CM008472.1	74153551	74153861	311	74153624	12	6.33923	4.12958	4.42214
CM008472.1	74204601	74204939	339	74204791	15	8.8827	5.08256	6.90947
CM008472.1	74263816	74264075	260	74263867	10	4.79744	3.49426	2.92794
CM008472.1	74265811	74266209	399	74265911	15	8.8827	5.08256	6.90947
CM008472.1	74269784	74269942	159	74269913	10	3.22803	2.57653	1.46381
CM008472.1	74281837	74284264	2428	74283465	194	299.594	61.9437	295.294
CM008472.1	74313792	74313967	176	74313917	35	30.5241	11.4358	28.306
CM008472.1	74320511	74320632	122	74320542	10	3.56791	2.76932	1.76169
CM008472.1	74338221	74339011	791	74338445	145	206.519	46.3784	203.007
CM008472.1	74339248	74339388	141	74339348	11	5.11285	3.55274	3.24033
CM008472.1	74380585	74384319	3735	74381828	203	317.315	64.8026	312.857
CM008472.1	74401025	74401607	583	74401445	53	44.976	12.6484	42.6477
CM008472.1	74496150	74499208	3059	74498379	168	249.443	53.6845	245.582
CM008472.1	74607489	74607629	141	74607500	10	4.40208	3.25668	2.55813
CM008472.1	74667279	74667410	132	74667287	10	4.79744	3.49426	2.92794
CM008472.1	74673192	74678175	4984	74674157	183	278.181	58.4494	274.073
CM008472.1	74678761	74678888	128	74678829	9	4.07987	3.1766	2.23926
CM008472.1	74715425	74715623	199	74715499	35	30.5241	11.4358	28.306
CM008472.1	74730487	74733112	2626	74731068	206	323.26	65.7556	318.748
CM008472.1	74902134	74902473	340	74902377	13	7.15835	4.44724	5.22094
CM008472.1	74911632	74911777	146	74911715	12	6.33923	4.12958	4.42214
CM008472.1	74912490	74913127	638	74912771	27	21.0866	8.89448	18.9537
CM008472.1	74940148	74941048	901	74940835	17	9.2112	4.89811	7.23625
CM008472.1	74955159	74955319	161	74955287	13	7.15835	4.44724	5.22094
CM008472.1	74960272	74961251	980	74960764	83	95.6218	24.7104	92.9447
CM008472.1	74981022	74981595	574	74981255	28	22.2181	9.21214	20.0741
CM008472.1	74985607	74988292	2686	74986713	113	149.478	36.2132	146.406
CM008472.1	75014649	75015028	380	75014938	14	7.63479	4.55228	5.69512
CM008472.1	75015236	75015374	139	75015254	11	3.80409	2.81076	1.99392
CM008472.1	75079063	75079246	184	75079159	14	5.27419	3.28478	3.40125
CM008472.1	75112228	75112353	126	75112273	10	4.79744	3.49426	2.92794
CM008472.1	75129574	75132247	2674	75131619	189	289.826	60.3554	285.613
CM008472.1	75154664	75154802	139	75154701	9	4.07987	3.1766	2.23926
CM008472.1	75155008	75157124	2117	75156258	332	572.785	98.5885	565.637
CM008472.1	75182343	75183984	1642	75183740	118	158.159	37.8015	155.021
CM008472.1	75184194	75184898	705	75184335	109	142.601	34.9426	139.58
CM008472.1	75282574	75282783	210	75282675	13	7.15835	4.44724	5.22094
CM008472.1	75320037	75320270	234	75320125	20	13.624	6.67086	11.577
CM008472.1	75335579	75335877	299	75335827	10	4.79744	3.49426	2.92794
CM008472.1	75340003	75340207	205	75340096	15	8.8827	5.08256	6.90947
CM008472.1	75353933	75354580	648	75354279	22	15.6679	7.30618	13.5943
CM008472.1	75393817	75394305	489	75394178	21	13.7609	6.51335	11.7122
CM008472.1	75473161	75473311	151	75473206	12	6.33923	4.12958	4.42214
CM008472.1	75498328	75500177	1850	75499527	127	174.011	40.6605	170.752
CM008472.1	75500430	75500973	544	75500580	51	51.5556	16.5183	49.1785
CM008472.1	75508838	75508991	154	75508925	9	4.07987	3.1766	2.23926
CM008472.1	75509125	75509522	398	75509220	13	7.15835	4.44724	5.22094
CM008472.1	75509687	75509844	158	75509725	11	5.55147	3.81192	3.65644
CM008472.1	75510150	75512957	2808	75511893	140	166.95	30.8769	163.746
CM008472.1	75513140	75513514	375	75513285	72	82.3316	23.1892	79.7414
CM008472.1	75661263	75661794	532	75661462	21	14.6364	6.98852	12.5758
CM008472.1	75678060	75678197	138	75678151	10	4.79744	3.49426	2.92794
CM008472.1	75741876	75744867	2992	75743034	174	260.872	55.5905	256.914
CM008472.1	75747471	75747682	212	75747594	16	9.78451	5.40022	7.79507
CM008472.1	75803349	75803484	136	75803376	10	4.40208	3.25668	2.55813
CM008472.1	75803625	75803749	125	75803664	13	7.15835	4.44724	5.22094
CM008472.1	75835227	75835422	196	75835327	25	18.8696	8.25916	16.7599
CM008472.1	75835585	75835761	177	75835680	11	5.55147	3.81192	3.65644
CM008472.1	75842162	75842286	125	75842217	8	3.09253	2.66455	1.33004
CM008472.1	75843141	75843507	367	75843389	10	4.79744	3.49426	2.92794
CM008472.1	75843875	75844214	340	75843943	12	5.85722	3.8488	3.9602
CM008472.1	75844709	75845749	1041	75845556	26	19.9703	8.57682	17.8486
CM008472.1	75845882	75851325	5444	75849151	203	317.315	64.8026	312.857
CM008472.1	75887449	75887635	187	75887515	18	11.6602	6.03554	9.64069
CM008472.1	75887858	75888257	400	75888126	13	7.15835	4.44724	5.22094
CM008472.1	75901564	75901907	344	75901807	16	9.78451	5.40022	7.79507
CM008472.1	76101893	76102024	132	76101977	11	5.55147	3.81192	3.65644
CM008472.1	76110952	76111115	164	76111016	11	5.11285	3.55274	3.24033
CM008472.1	76111234	76113642	2409	76112014	108	140.892	34.6249	137.883
CM008472.1	76113778	76113993	216	76113857	11	5.55147	3.81192	3.65644
CM008472.1	76150544	76150728	185	76150615	16	9.78451	5.40022	7.79507
CM008472.1	76166817	76167373	557	76167145	12	5.85722	3.8488	3.9602
CM008472.1	76184046	76184723	678	76184603	40	36.821	13.0241	34.5523
CM008472.1	76185348	76185495	148	76185385	11	5.55147	3.81192	3.65644
CM008472.1	76207523	76207836	314	76207768	11	5.11285	3.55274	3.24033
CM008472.1	76208118	76208833	716	76208278	21	14.6364	6.98852	12.5758
CM008472.1	76210220	76210351	132	76210262	10	4.79744	3.49426	2.92794
CM008472.1	76211760	76211901	142	76211812	12	6.33923	4.12958	4.42214
CM008472.1	76213035	76213309	275	76213190	11	3.46703	2.62782	1.66196
CM008472.1	76217396	76217569	174	76217461	14	8.00678	4.7649	6.05086
CM008472.1	76218659	76218787	129	76218781	9	3.72759	2.96062	1.91816
CM008472.1	76220399	76220560	162	76220437	12	6.33923	4.12958	4.42214
CM008472.1	76222830	76228208	5379	76225766	186	283.993	59.4024	279.833
CM008472.1	76267321	76267852	532	76267687	56	58.5981	18.1066	56.172
CM008472.1	76300828	76301328	501	76301090	23	15.7544	7.10548	13.6801
CM008472.1	76305101	76305330	230	76305270	12	4.83355	3.27283	2.96343
CM008472.1	76311904	76312304	401	76312171	20	13.624	6.67086	11.577
CM008472.1	76317429	76318751	1323	76318243	37	33.0094	12.0711	30.771
CM008472.1	76331964	76332130	167	76332037	18	11.6602	6.03554	9.64069
CM008472.1	76340153	76340278	126	76340244	12	6.33923	4.12958	4.42214
CM008472.1	76368428	76368641	214	76368575	13	7.15835	4.44724	5.22094
CM008472.1	76369384	76369536	153	76369388	10	4.79744	3.49426	2.92794
CM008472.1	76370217	76370411	195	76370290	31	25.6987	10.1651	23.5222
CM008472.1	76393070	76395071	2002	76393925	214	339.207	68.2969	334.543
CM008472.1	76439656	76442763	3108	76440753	134	186.531	42.8841	183.175
CM008472.1	76550909	76553627	2719	76551504	149	213.878	47.649	210.306
CM008472.1	76553774	76554117	344	76553964	10	4.79744	3.49426	2.92794
CM008472.1	76634643	76634824	182	76634780	10	3.56791	2.76932	1.76169
CM008472.1	76950545	76950896	352	76950795	30	21.7924	8.43564	19.6587
CM008472.1	76959193	76959404	212	76959281	12	4.83355	3.27283	2.96343
CM008472.1	77242186	77243084	899	77242494	50	50.1713	16.2007	47.804
CM008472.1	77352978	77353404	427	77353228	18	11.6602	6.03554	9.64069
CM008472.1	77404956	77405449	494	77405183	32	26.886	10.4828	24.6991
CM008472.1	77797958	77798271	314	77798070	13	7.15835	4.44724	5.22094
CM008472.1	77841973	77842592	620	77842247	20	11.0022	5.28688	8.99567
CM008472.1	77894379	77894699	321	77894599	13	7.15835	4.44724	5.22094
CM008472.1	78043044	78043518	475	78043395	58	61.4688	18.7419	59.0228
CM008472.1	78043654	78046926	3273	78043824	215	341.209	68.6146	336.526
CM008472.1	78047554	78047694	141	78047667	9	4.07987	3.1766	2.23926
CM008472.1	78244019	78244302	284	78244202	17	10.7108	5.71788	8.70595
CM008472.1	78270776	78271008	233	78270908	13	7.15835	4.44724	5.22094
CM008472.1	78286257	78286776	520	78286618	28	19.676	7.8914	17.5648
CM008472.1	78350297	78350517	221	78350400	20	13.624	6.67086	11.577
CM008472.1	78445883	78446103	221	78446008	20	13.624	6.67086	11.577
CM008472.1	78505524	78505850	327	78505632	17	10.6852	5.7035	8.69317
CM008472.1	79040509	79041027	519	79040774	52	52.9481	16.836	50.5613
CM008472.1	79046684	79046826	143	79046783	12	6.33923	4.12958	4.42214
CM008472.1	79477560	79477897	338	79477738	18	11.6602	6.03554	9.64069
CM008472.1	79532378	79532771	394	79532656	19	12.6316	6.3532	10.5981
CM008472.1	79532897	79535198	2302	79533877	153	221.283	48.9196	217.651
CM008472.1	79555101	79555376	276	79555207	22	15.6679	7.30618	13.5943
CM008472.1	79686626	79686909	284	79686802	12	6.33923	4.12958	4.42214
CM008472.1	79695285	79696114	830	79695374	14	7.4377	4.44092	5.4989
CM008472.1	79696244	79698083	1840	79696970	41	38.1127	13.3417	35.8341
CM008472.1	79698228	79698577	350	79698370	13	7.15835	4.44724	5.22094
CM008472.1	79698721	79701123	2403	79699487	56	48.6784	13.3511	46.3296
CM008472.1	79704600	79705989	1390	79705381	88	107.589	28.2717	104.822
CM008472.1	79771157	79771292	136	79771211	13	7.15835	4.44724	5.22094
CM008472.1	80208236	80208353	118	80208269	9	4.07987	3.1766	2.23926
CM008472.1	80391908	80394541	2634	80392430	193	297.636	61.626	293.353
CM008472.1	80394750	80394904	155	80394790	13	7.13911	4.43605	5.21815
CM008472.1	80395265	80395729	465	80395401	16	9.78451	5.40022	7.79507
CM008472.1	80411340	80411478	139	80411367	12	5.31043	3.53752	3.43654
CM008472.1	80434378	80434887	510	80434650	24	14.6024	6.29391	12.553
CM008472.1	80478375	80479378	1004	80478763	27	19.9474	8.28972	17.8356
CM008472.1	80593583	80593722	140	80593671	12	6.33923	4.12958	4.42214
CM008472.1	80909901	80912095	2195	80910742	85	102.751	27.3188	100.018
CM008472.1	81077957	81078226	270	81078168	11	5.55147	3.81192	3.65644
CM008472.1	81078415	81078542	128	81078506	11	5.55147	3.81192	3.65644
CM008472.1	81160415	81161941	1527	81160941	139	182.46	38.0964	179.144
CM008472.1	81162125	81162447	323	81162224	15	8.8827	5.08256	6.90947
CM008472.1	81401963	81402291	329	81402023	13	7.15835	4.44724	5.22094
CM008472.1	81434244	81434441	198	81434334	16	8.37937	4.62599	6.42151
CM008472.1	81551127	81554700	3574	81551530	169	251.342	54.0022	247.464
CM008472.1	81563114	81563497	384	81563417	12	6.33923	4.12958	4.42214
CM008472.1	81615486	81615838	353	81615606	26	19.9703	8.57682	17.8486
CM008472.1	81675180	81675999	820	81675635	98	124.022	31.4483	121.138
CM008472.1	81694277	81694472	196	81694395	21	14.6364	6.98852	12.5758
CM008472.1	81721039	81722946	1908	81721489	224	359.32	71.4735	354.464
CM008472.1	81723879	81724081	203	81723924	10	4.79744	3.49426	2.92794
CM008472.1	81732472	81732656	185	81732579	13	7.15835	4.44724	5.22094
CM008472.1	81849451	81851629	2179	81850852	170	253.243	54.3199	249.35
CM008472.1	81901201	81901348	148	81901265	12	6.33923	4.12958	4.42214
CM008472.1	81903600	81907783	4184	81906353	147	210.192	47.0137	206.651
CM008472.1	81971426	81971559	134	81971480	10	4.79744	3.49426	2.92794
CM008472.1	81992197	81995775	3579	81993642	185	282.053	59.0848	277.911
CM008472.1	82017242	82017549	308	82017322	12	6.33923	4.12958	4.42214
CM008472.1	82093951	82095663	1713	82094778	168	249.443	53.6845	245.582
CM008472.1	82098894	82100881	1988	82099791	147	210.192	47.0137	206.651
CM008472.1	82151102	82151242	141	82151159	11	5.55147	3.81192	3.65644
CM008472.1	82175960	82179553	3594	82178088	165	243.763	52.7316	239.948
CM008472.1	82179693	82180404	712	82180103	32	26.886	10.4828	24.6991
CM008472.1	82221952	82223406	1455	82222338	100	127.362	32.0837	124.454
CM008472.1	82224482	82224632	151	82224552	10	4.79744	3.49426	2.92794
CM008472.1	82296405	82296618	214	82296469	10	4.79744	3.49426	2.92794
CM008472.1	82384297	82385663	1367	82384723	32	26.886	10.4828	24.6991
CM008472.1	82490468	82490589	122	82490486	10	4.79744	3.49426	2.92794
CM008472.1	82490809	82491060	252	82490931	22	12.7657	5.79039	10.7315
CM008472.1	82498451	82498649	199	82498559	16	7.13919	3.98191	5.21815
CM008472.1	82523763	82523960	198	82523895	12	6.33923	4.12958	4.42214
CM008472.1	82561624	82563074	1451	82562103	60	64.3687	19.3773	61.9023
CM008472.1	82563557	82564483	927	82563919	15	8.8827	5.08256	6.90947
CM008472.1	82677885	82678254	370	82678148	15	8.26997	4.73698	6.31276
CM008472.1	82690168	82690339	172	82690293	11	5.55147	3.81192	3.65644
CM008472.1	82711729	82711956	228	82711821	19	12.6316	6.3532	10.5981
CM008472.1	82746971	82750276	3306	82748740	184	280.116	58.7671	275.991
CM008472.1	82882550	82882706	157	82882599	11	5.55147	3.81192	3.65644
CM008472.1	82900411	82902313	1903	82901564	198	298.769	58.9162	294.484
CM008472.1	82922595	82923560	966	82923346	26	19.9703	8.57682	17.8486
CM008472.1	82924934	82925466	533	82925086	26	19.9703	8.57682	17.8486
CM008472.1	82987777	82987925	149	82987900	9	3.33076	2.72117	1.56381
CM008472.1	83023000	83023243	244	83023119	16	9.78451	5.40022	7.79507
CM008472.1	83036389	83036565	177	83036458	14	8.00678	4.7649	6.05086
CM008472.1	83096677	83096827	151	83096734	14	8.00678	4.7649	6.05086
CM008472.1	83115185	83119283	4099	83116335	113	149.478	36.2132	146.406
CM008472.1	83119430	83121003	1574	83119842	46	44.7199	14.93	42.3918
CM008472.1	83121207	83121610	404	83121333	11	3.80409	2.81076	1.99392
CM008472.1	83122060	83122479	420	83122100	11	5.11285	3.55274	3.24033
CM008472.1	83171645	83172167	523	83172077	56	58.5981	18.1066	56.172
CM008472.1	83202761	83203674	914	83203212	85	94.7842	23.4021	92.1127
CM008472.1	83211521	83211758	238	83211639	10	4.79744	3.49426	2.92794
CM008472.1	83271117	83271233	117	83271201	12	5.31043	3.53752	3.43654
CM008472.1	83364183	83364307	125	83364252	10	4.79744	3.49426	2.92794
CM008472.1	83588271	83588421	151	83588332	9	4.07987	3.1766	2.23926
CM008472.1	83735469	83735771	303	83735560	18	11.6602	6.03554	9.64069
CM008472.1	83858392	83858687	296	83858577	24	17.7852	7.9415	15.6873
CM008472.1	83907222	83908421	1200	83907552	45	39.2208	12.5174	36.941
CM008472.1	84503271	84503393	123	84503326	15	6.41771	3.74768	4.50029
CM008472.1	84545433	84545584	152	84545522	10	4.79744	3.49426	2.92794
CM008472.1	84892921	84893107	187	84893024	12	6.33923	4.12958	4.42214
CM008472.1	84893235	84893381	147	84893331	8	3.40195	2.85894	1.5974
CM008472.1	84896326	84901497	5172	84900049	151	217.574	48.2843	213.973
CM008472.1	84901672	84902388	717	84901829	25	16.6122	7.07505	14.5368
CM008472.1	85253048	85253194	147	85253080	9	4.07987	3.1766	2.23926
CM008472.1	85329981	85332656	2676	85331181	223	357.3	71.1559	352.463
CM008472.1	85469624	85469744	121	85469656	9	3.72759	2.96062	1.91816
CM008472.1	86465699	86465857	159	86465775	10	4.79744	3.49426	2.92794
CM008472.1	86744555	86745176	622	86744727	32	26.886	10.4828	24.6991
CM008472.1	87278005	87278129	125	87278040	15	6.5401	3.81028	4.62259
CM008472.1	87611348	87611471	124	87611431	10	4.53872	3.33834	2.694
CM008472.1	87858105	87858263	159	87858210	15	8.8827	5.08256	6.90947
CM008472.1	88270444	88270570	127	88270524	14	8.00678	4.7649	6.05086
CM008472.1	88916599	88920314	3716	88917400	195	301.554	62.2614	297.237
CM008472.1	88998098	89001559	3462	88998529	131	181.145	41.9311	177.832
CM008472.1	89002255	89002411	157	89002380	12	6.33923	4.12958	4.42214
CM008472.1	89052931	89053047	117	89053005	9	4.07987	3.1766	2.23926
CM008472.1	89365455	89366609	1155	89366144	76	88.5157	24.4598	85.8828
CM008472.1	89424533	89424918	386	89424638	18	11.6602	6.03554	9.64069
CM008472.1	89687352	89687652	301	89687486	24	14.6024	6.29391	12.553
CM008472.1	89745850	89746177	328	89745987	21	14.6364	6.98852	12.5758
CM008472.1	89815755	89816430	676	89816091	20	12.7924	6.21729	10.7574
CM008472.1	89823942	89824198	257	89824073	9	3.72759	2.96062	1.91816
CM008472.1	89824386	89824783	398	89824647	25	14.5938	6.08998	12.5448
CM008472.1	89829485	89829652	168	89829517	12	4.83355	3.27283	2.96343
CM008472.1	89900947	89901348	402	89901066	11	5.55147	3.81192	3.65644
CM008472.1	89901658	89905228	3571	89903475	106	137.485	33.9896	134.502
CM008472.1	89911307	89911442	136	89911342	11	5.11285	3.55274	3.24033
CM008472.1	89995598	89995728	131	89995647	11	3.80409	2.81076	1.99392
CM008472.1	90024281	90024736	456	90024412	16	7.72225	4.27986	5.78209
CM008472.1	90123177	90123456	280	90123307	13	7.15835	4.44724	5.22094
CM008472.1	90193509	90195548	2040	90195387	114	151.206	36.5309	148.122
CM008472.1	90270993	90271136	144	90271058	8	3.40195	2.85894	1.5974
CM008472.1	90288664	90288784	121	90288764	9	3.5993	2.88274	1.79294
CM008472.1	90449947	90450457	511	90450066	13	7.15835	4.44724	5.22094
CM008472.1	90481409	90483339	1931	90482723	97	122.358	31.1307	119.486
CM008472.1	90484421	90484650	230	90484606	10	4.79744	3.49426	2.92794
CM008472.1	90583857	90585085	1229	90584486	81	96.3714	26.0481	93.6834
CM008472.1	90600187	90603989	3803	90601021	238	387.801	75.9207	382.651
CM008472.1	90656728	90658999	2272	90657847	224	359.32	71.4735	354.464
CM008472.1	90723619	90724377	759	90724055	121	163.411	38.7545	160.234
CM008472.1	90783305	90786260	2956	90784009	159	232.474	50.8256	228.752
CM008472.1	90786413	90786926	514	90786584	12	5.85722	3.8488	3.9602
CM008472.1	90788326	90788489	164	90788438	16	9.78451	5.40022	7.79507
CM008472.1	90791454	90791914	461	90791585	12	5.31043	3.53752	3.43654
CM008472.1	90867964	90870405	2442	90869148	161	236.227	51.4609	232.474
CM008472.1	90931883	90935185	3303	90934531	178	243.653	45.0644	239.851
CM008472.1	90953623	90955147	1525	90954565	211	333.211	67.3439	328.605
CM008472.1	90965335	90968003	2669	90966390	195	301.554	62.2614	297.237
CM008472.1	90975587	90976990	1404	90976078	126	172.236	40.3428	168.991
CM008472.1	90981868	90985128	3261	90982829	98	124.022	31.4483	121.138
CM008472.1	90985328	90985490	163	90985438	13	7.15835	4.44724	5.22094
CM008472.1	91012994	91013158	165	91013041	10	4.79744	3.49426	2.92794
CM008472.1	91046914	91047114	201	91047000	10	4.79744	3.49426	2.92794
CM008472.1	91069716	91072244	2529	91070306	227	360.396	69.9327	355.537
CM008472.1	91083730	91083850	121	91083780	9	4.07987	3.1766	2.23926
CM008472.1	91093226	91094720	1495	91093709	173	258.961	55.2728	255.019
CM008472.1	91103864	91105276	1413	91104274	69	77.7553	22.2362	75.1965
CM008472.1	91109143	91109378	236	91109244	12	6.33923	4.12958	4.42214
CM008472.1	91134749	91136678	1930	91135352	179	270.464	57.1788	266.424
CM008472.1	91146370	91147362	993	91146801	76	88.5157	24.4598	85.8828
CM008472.1	91203691	91203865	175	91203804	9	4.07987	3.1766	2.23926
CM008472.1	91204014	91204399	386	91204156	16	9.78451	5.40022	7.79507
CM008472.1	91211367	91211639	273	91211533	12	6.33923	4.12958	4.42214
CM008472.1	91212445	91212872	428	91212729	19	12.6316	6.3532	10.5981
CM008472.1	91213307	91213546	240	91213445	10	4.79744	3.49426	2.92794
CM008472.1	91214250	91214651	402	91214521	13	7.15835	4.44724	5.22094
CM008472.1	91214802	91214986	185	91214922	16	9.78451	5.40022	7.79507
CM008472.1	91219211	91219330	120	91219299	12	5.31043	3.53752	3.43654
CM008472.1	91219575	91220717	1143	91219853	19	12.6316	6.3532	10.5981
[truncated: 61,910 more rows]

## Sheet: SP12w_rep2
chr	start	end	length	abs_summit	pileup	-LOG10(pvalue)	fold_enrichment	-LOG10(qvalue)
CM008472.1	36654	37759	1106	37610	89	102.712	25.3681	100.438
CM008472.1	38116	39041	926	38323	174	239.149	45.2144	236.441
CM008472.1	47115	47663	549	47541	47	33.4091	9.40626	31.4046
CM008472.1	49920	50673	754	50233	90	84.4102	17.1987	82.2008
CM008472.1	59478	59881	404	59735	29	21.3082	8.45602	19.3783
CM008472.1	75421	75626	206	75602	10	4.13847	3.10054	2.47739
CM008472.1	97613	98742	1130	98354	67	69.8657	19.167	67.7025
CM008472.1	99141	99283	143	99225	11	4.81988	3.38241	3.13155
CM008472.1	104366	104650	285	104563	47	38.4762	11.5492	36.4458
CM008472.1	104785	105187	403	104970	46	41.406	13.2478	39.358
CM008472.1	117114	118763	1650	117934	32	23.1724	8.59257	21.2331
CM008472.1	128982	129554	573	129327	36	29.1872	10.4291	27.2039
CM008472.1	137735	138297	563	137880	24	16.0985	7.04668	14.2138
CM008472.1	138826	139685	860	139416	46	41.406	13.2478	39.358
CM008472.1	145937	146340	404	146033	20	12.2323	5.91921	10.3924
CM008472.1	157170	157840	671	157688	24	16.0985	7.04668	14.2138
CM008472.1	188228	188931	704	188379	19	11.3136	5.63735	9.48598
CM008472.1	189097	189545	449	189232	23	15.1049	6.76481	13.2302
CM008472.1	193808	195093	1286	194833	154	211.825	43.6894	209.208
CM008472.1	195425	196329	905	195590	144	194.111	40.8708	191.553
CM008472.1	213334	214261	928	214115	95	112.1	27.0593	109.797
CM008472.1	214877	215784	908	215082	130	169.819	36.9246	167.337
CM008472.1	220412	222484	2073	221442	245	384.115	69.3393	380.828
CM008472.1	245316	246899	1584	246751	125	161.297	35.5153	158.842
CM008472.1	247772	247984	213	247889	57	55.9012	16.3483	53.7908
CM008472.1	248212	248426	215	248316	17	9.53992	5.07361	7.73933
CM008472.1	248588	249738	1151	248822	85	96.5481	24.2406	94.2946
CM008472.1	251874	252576	703	252041	16	8.68715	4.79174	6.90152
CM008472.1	255328	255643	316	255430	15	7.85875	4.50988	6.08922
CM008472.1	261961	262770	810	262297	92	107.385	26.2137	105.097
CM008472.1	266459	266847	389	266778	11	4.81988	3.38241	3.13155
CM008472.1	300100	300240	141	300149	9	3.4932	2.81867	1.86253
CM008472.1	301672	302877	1206	302720	59	58.6385	16.912	56.5171
CM008472.1	303031	304072	1042	303502	108	132.984	30.7235	130.617
CM008472.1	325504	326615	1112	326342	214	323.443	60.6015	320.416
CM008472.1	326851	328279	1429	327475	122	156.224	34.6697	153.785
CM008472.1	347109	348628	1520	348101	161	224.391	45.6625	221.733
CM008472.1	375755	376346	592	376156	77	84.4658	21.9856	82.252
CM008472.1	376483	377466	984	376981	115	144.513	32.6966	142.11
CM008472.1	407092	408965	1874	407686	122	156.224	34.6697	153.785
CM008472.1	420319	421071	753	420775	18	10.4158	5.35548	8.6012
CM008472.1	436320	437449	1130	436875	117	147.841	33.2603	145.428
CM008472.1	437725	438725	1001	438072	83	93.4962	23.6769	91.2526
CM008472.1	462328	463843	1516	463257	52	46.811	13.8002	44.7392
CM008472.1	464069	464438	370	464242	12	5.53479	3.66427	3.82311
CM008472.1	465452	470107	4656	468068	364	631.255	102.882	626.64
CM008472.1	495470	496407	938	495929	89	102.712	25.3681	100.438
CM008472.1	496948	499096	2149	497286	206	308.09	58.3465	305.124
CM008472.1	499357	499861	505	499719	19	11.3136	5.63735	9.48598
CM008472.1	529679	530420	742	530258	52	49.19	14.939	47.1072
CM008472.1	530608	531521	914	530755	80	88.957	22.8313	86.7282
CM008472.1	535962	537141	1180	536534	163	228.006	46.2262	225.335
CM008472.1	542863	543062	200	542921	11	4.36834	3.12457	2.70404
CM008472.1	547861	548937	1077	548485	36	29.1872	10.4291	27.2039
CM008472.1	554937	555421	485	555183	18	10.4158	5.35548	8.6012
CM008472.1	575603	575745	143	575655	16	8.68715	4.79174	6.90152
CM008472.1	575888	576810	923	576582	110	136.259	31.2873	133.881
CM008472.1	576956	578674	1719	577411	231	356.491	65.3932	353.326
CM008472.1	595770	596548	779	596363	20	12.2323	5.91921	10.3924
CM008472.1	613056	613268	213	613199	13	6.28088	3.94614	4.54787
CM008472.1	613624	616474	2851	614912	240	374.209	67.93	370.966
CM008472.1	616741	617150	410	616854	17	9.53992	5.07361	7.73933
CM008472.1	664175	664659	485	664401	30	22.3946	8.73788	20.4564
CM008472.1	665601	665989	389	665858	21	13.171	6.20108	11.318
CM008472.1	688186	688707	522	688359	32	24.6081	9.30162	22.6541
CM008472.1	693680	694973	1294	694649	42	36.3969	12.1203	34.3735
CM008472.1	700392	701017	626	700539	21	13.171	6.20108	11.318
CM008472.1	701186	702951	1766	702376	78	85.9574	22.2675	83.7385
CM008472.1	730348	730513	166	730458	13	6.28088	3.94614	4.54787
CM008472.1	754506	754659	154	754516	10	4.13847	3.10054	2.47739
CM008472.1	772898	773843	946	773356	30	22.3946	8.73788	20.4564
CM008472.1	781099	781736	638	781519	32	24.6081	9.30162	22.6541
CM008472.1	786737	787001	265	786903	16	8.68715	4.79174	6.90152
CM008472.1	827189	828064	876	827499	68	71.2986	19.4488	69.1303
CM008472.1	831847	832993	1147	832852	69	72.7378	19.7307	70.5644
CM008472.1	833166	836257	3092	834048	198	292.871	56.0916	289.965
CM008472.1	836417	836799	383	836511	22	14.1288	6.48295	12.2647
CM008472.1	910716	911125	410	910889	23	15.1049	6.76481	13.2302
CM008472.1	912173	912650	478	912328	15	7.85875	4.50988	6.08922
CM008472.1	926029	926522	494	926208	15	7.85875	4.50988	6.08922
CM008472.1	958171	959152	982	958668	150	204.705	42.562	202.111
CM008472.1	985028	988542	3515	987217	262	418.12	74.1311	414.673
CM008472.1	999710	1001358	1649	1000768	163	228.006	46.2262	225.335
CM008472.1	1001941	1002677	737	1002193	80	88.957	22.8313	86.7282
CM008472.1	1005446	1008131	2686	1006324	220	335.043	62.2927	331.968
CM008472.1	1012016	1012160	145	1012131	11	4.81988	3.38241	3.13155
CM008472.1	1012742	1016863	4122	1013509	251	396.06	71.0306	392.718
CM008472.1	1068965	1069178	214	1069022	14	7.05613	4.22801	5.30408
CM008472.1	1077421	1077662	242	1077548	11	4.81988	3.38241	3.13155
CM008472.1	1077863	1079941	2079	1078975	87	99.6201	24.8043	97.3567
CM008472.1	1087762	1088069	308	1087965	13	6.28088	3.94614	4.54787
CM008472.1	1093067	1095518	2452	1094942	127	164.695	36.079	162.23
CM008472.1	1095695	1096990	1296	1096113	128	166.4	36.3609	163.929
CM008472.1	1141747	1141882	136	1141849	12	5.53479	3.66427	3.82311
CM008472.1	1164812	1165062	251	1164907	12	5.53479	3.66427	3.82311
CM008472.1	1429066	1429231	166	1429139	16	6.78007	3.80282	5.04392
CM008472.1	1474119	1476384	2266	1475081	317	531.261	89.6338	527.228
CM008472.1	1524529	1524794	266	1524650	12	5.53479	3.66427	3.82311
CM008472.1	1538632	1538959	328	1538674	11	4.26099	3.06414	2.59892
CM008472.1	1564802	1565730	929	1565343	29	21.3082	8.45602	19.3783
CM008472.1	1590118	1590268	151	1590209	13	6.28088	3.94614	4.54787
CM008472.1	1615643	1615889	247	1615749	11	4.81988	3.38241	3.13155
CM008472.1	1640123	1641001	879	1640524	48	43.9661	13.8115	41.9062
CM008472.1	1642797	1642981	185	1642885	20	12.2323	5.91921	10.3924
CM008472.1	1711600	1711963	364	1711690	20	11.361	5.468	9.53261
CM008472.1	1722196	1722366	171	1722313	14	7.05613	4.22801	5.30408
CM008472.1	1722662	1722878	217	1722830	11	4.81988	3.38241	3.13155
CM008472.1	1781527	1781675	149	1781586	14	7.05613	4.22801	5.30408
CM008472.1	1799365	1799734	370	1799460	14	7.05613	4.22801	5.30408
CM008472.1	1810620	1811219	600	1810881	36	29.1872	10.4291	27.2039
CM008472.1	1837319	1837666	348	1837565	26	18.1359	7.61042	16.2321
CM008472.1	1889483	1890044	562	1889789	28	18.0586	7.10276	16.1626
CM008472.1	1903633	1904037	405	1903811	18	10.4158	5.35548	8.6012
CM008472.1	1907791	1907949	159	1907892	11	4.81988	3.38241	3.13155
CM008472.1	1908847	1909011	165	1908924	17	9.53992	5.07361	7.73933
CM008472.1	1918494	1918791	298	1918648	14	7.05613	4.22801	5.30408
CM008472.1	1943264	1944547	1284	1944342	261	416.106	73.8492	412.669
CM008472.1	1945647	1947105	1459	1946000	153	210.04	43.4076	207.43
CM008472.1	1947409	1947641	233	1947450	11	4.81988	3.38241	3.13155
CM008472.1	1960804	1961156	353	1961049	12	5.53479	3.66427	3.82311
CM008472.1	1986891	1987040	150	1986974	13	6.28088	3.94614	4.54787
CM008472.1	1989897	1990100	204	1989914	10	4.13847	3.10054	2.47739
CM008472.1	1990413	1991601	1189	1990729	62	62.0175	17.381	59.8852
CM008472.1	2011444	2011798	355	2011756	11	4.81988	3.38241	3.13155
CM008472.1	2013052	2013767	716	2013427	21	13.171	6.20108	11.318
CM008472.1	2016749	2017318	570	2017004	39	32.7439	11.2747	30.74
CM008472.1	2019473	2020661	1189	2019862	28	20.2359	8.17415	18.3145
CM008472.1	2031602	2031747	146	2031632	10	4.13847	3.10054	2.47739
CM008472.1	2039951	2040878	928	2040426	48	43.9661	13.8115	41.9062
CM008472.1	2048115	2048402	288	2048179	16	8.68715	4.79174	6.90152
CM008472.1	2068924	2069179	256	2069115	12	5.53479	3.66427	3.82311
CM008472.1	2074808	2075039	232	2074885	10	4.13847	3.10054	2.47739
CM008472.1	2085898	2086168	271	2086006	16	8.68715	4.79174	6.90152
CM008472.1	2099195	2099842	648	2099451	18	10.4158	5.35548	8.6012
CM008472.1	2102733	2104552	1820	2103675	59	58.6385	16.912	56.5171
CM008472.1	2104982	2105362	381	2105080	15	7.85875	4.50988	6.08922
CM008472.1	2115572	2115834	263	2115704	12	5.53479	3.66427	3.82311
CM008472.1	2169905	2170040	136	2170029	13	4.76844	3.13076	3.10121
CM008472.1	2230987	2231832	846	2231249	41	35.169	11.8384	33.1519
CM008472.1	2309676	2310272	597	2310091	24	16.0985	7.04668	14.2138
CM008472.1	2312798	2313441	644	2313198	24	16.0985	7.04668	14.2138
CM008472.1	2323779	2324303	525	2323992	44	36.8808	11.7171	34.857
CM008472.1	2330673	2331453	781	2331174	88	101.163	25.0862	98.8952
CM008472.1	2350339	2350914	576	2350596	25	17.1091	7.32855	15.2147
CM008472.1	2356375	2356702	328	2356602	18	10.3169	5.30284	8.51365
CM008472.1	2370213	2370760	548	2370442	14	7.05613	4.22801	5.30408
CM008472.1	2394251	2394949	699	2394460	38	24.1337	7.64259	22.187
CM008472.1	2399683	2403035	3353	2401095	71	75.6345	20.2944	73.4509
CM008472.1	2448063	2448410	348	2448291	13	6.28088	3.94614	4.54787
CM008472.1	2455592	2455974	383	2455886	26	18.1359	7.61042	16.2321
CM008472.1	2542751	2543161	411	2542844	18	7.65142	3.96878	5.89621
CM008472.1	2569929	2570143	215	2570046	16	8.68715	4.79174	6.90152
CM008472.1	2589677	2589891	215	2589736	12	5.53479	3.66427	3.82311
CM008472.1	2683306	2683949	644	2683742	29	21.3082	8.45602	19.3783
CM008472.1	2691646	2692021	376	2691991	15	7.85875	4.50988	6.08922
CM008472.1	2710936	2711081	146	2711059	14	5.41163	3.35439	3.71868
CM008472.1	2711227	2711428	202	2711263	12	4.8549	3.28454	3.16651
CM008472.1	2711605	2712313	709	2711995	13	6.28088	3.94614	4.54787
CM008472.1	2712541	2714248	1708	2713610	105	128.102	29.8779	125.75
CM008472.1	2734774	2734957	184	2734864	13	4.36497	2.92436	2.70242
CM008472.1	2740150	2740284	135	2740208	13	6.28088	3.94614	4.54787
CM008472.1	2740751	2743431	2681	2742122	157	217.194	44.535	214.56
CM008472.1	2763419	2763834	416	2763544	22	14.1288	6.48295	12.2647
CM008472.1	2797159	2797494	336	2797289	12	5.53479	3.66427	3.82311
CM008472.1	2820092	2821860	1769	2821128	129	168.108	36.6427	165.632
CM008472.1	2822044	2823150	1107	2822221	217	329.234	61.4471	326.183
CM008472.1	2835505	2836035	531	2835890	22	12.2417	5.53398	10.4014
CM008472.1	2851148	2851674	527	2851289	36	29.1872	10.4291	27.2039
CM008472.1	2864633	2869815	5183	2866298	315	527.069	89.07	523.059
CM008472.1	2873385	2873537	153	2873467	12	5.53479	3.66427	3.82311
CM008472.1	2903248	2903382	135	2903308	10	4.13847	3.10054	2.47739
CM008472.1	2903950	2904169	220	2904011	16	8.68715	4.79174	6.90152
CM008472.1	2908925	2909350	426	2909250	26	18.1359	7.61042	16.2321
CM008472.1	2909680	2910944	1265	2910210	114	142.855	32.4147	140.456
CM008472.1	2911318	2912033	716	2911760	12	5.53479	3.66427	3.82311
CM008472.1	2913987	2914119	133	2914068	10	4.13847	3.10054	2.47739
CM008472.1	2914342	2915522	1181	2914577	218	331.169	61.7289	328.11
CM008472.1	2918537	2918971	435	2918927	14	7.05613	4.22801	5.30408
CM008472.1	2925975	2926753	779	2926449	70	74.1831	20.0126	72.0046
CM008472.1	2936703	2937953	1251	2937780	145	195.869	41.1526	193.305
CM008472.1	2938159	2941143	2985	2939179	208	311.916	58.9103	308.935
CM008472.1	2944615	2944815	201	2944751	9	3.4932	2.81867	1.86253
CM008472.1	2945336	2945506	171	2945377	10	4.13847	3.10054	2.47739
CM008472.1	2968045	2968198	154	2968113	12	5.53479	3.66427	3.82311
CM008472.1	2973085	2973843	759	2973456	43	37.6348	12.4022	35.6051
CM008472.1	2989900	2990351	452	2990204	27	19.1783	7.89228	17.2656
CM008472.1	3002969	3003292	324	3003189	17	9.53992	5.07361	7.73933
CM008472.1	3017957	3018178	222	3018068	2485	76.7262	1.48753	74.542
CM008472.1	3061061	3061265	205	3061139	20	12.2323	5.91921	10.3924
CM008472.1	3084983	3085408	426	3085115	21	13.171	6.20108	11.318
CM008472.1	3085892	3086040	149	3085975	20	9.79063	4.69614	7.98816
CM008472.1	3097174	3097726	553	3097503	32	24.6081	9.30162	22.6541
CM008472.1	3098171	3098500	330	3098273	14	7.05613	4.22801	5.30408
CM008472.1	3129382	3132582	3201	3131448	299	493.74	84.5602	489.909
CM008472.1	3172400	3172913	514	3172556	77	80.9066	20.3097	78.7073
CM008472.1	3186703	3186929	227	3186740	12	5.53479	3.66427	3.82311
CM008472.1	3187063	3188929	1867	3187866	194	285.313	54.9641	282.436
CM008472.1	3189075	3189862	788	3189215	212	319.593	60.0377	316.581
CM008472.1	3195449	3195614	166	3195544	17	9.53992	5.07361	7.73933
CM008472.1	3228653	3229020	368	3228742	12	5.53479	3.66427	3.82311
CM008472.1	3231997	3232188	192	3232082	14	7.05613	4.22801	5.30408
CM008472.1	3254557	3255122	566	3254989	34	26.8733	9.86535	24.9043
CM008472.1	3260524	3262075	1552	3261196	32	23.1724	8.59257	21.2331
CM008472.1	3335577	3335755	179	3335618	17	8.80911	4.68686	7.02251
CM008472.1	3344195	3344573	379	3344281	17	9.53992	5.07361	7.73933
CM008472.1	3354310	3354867	558	3354562	28	20.2359	8.17415	18.3145
CM008472.1	3384906	3385494	589	3385404	20	12.2323	5.91921	10.3924
CM008472.1	3387324	3387671	348	3387468	16	8.68715	4.79174	6.90152
CM008472.1	3397101	3397270	170	3397157	12	5.53479	3.66427	3.82311
CM008472.1	3397615	3399120	1506	3398016	32	24.6081	9.30162	22.6541
CM008472.1	3399446	3403243	3798	3401021	179	257.294	50.7361	254.521
CM008472.1	3403455	3403594	140	3403557	12	4.56727	3.1279	2.90142
CM008472.1	3414229	3414380	152	3414340	11	4.81988	3.38241	3.13155
CM008472.1	3419444	3420774	1331	3420065	163	228.006	46.2262	225.335
CM008472.1	3421788	3422129	342	3422044	16	8.68715	4.79174	6.90152
CM008472.1	3425618	3426341	724	3425998	19	11.3136	5.63735	9.48598
CM008472.1	3427710	3428065	356	3427875	22	10.6816	4.80431	8.86513
CM008472.1	3435287	3435746	460	3435520	25	13.9997	5.81427	12.1459
CM008472.1	3465195	3465326	132	3465203	10	4.13847	3.10054	2.47739
CM008472.1	3466978	3468346	1369	3468130	109	134.62	31.0054	132.247
CM008472.1	3468947	3469527	581	3469187	71	75.6345	20.2944	73.4509
CM008472.1	3526889	3527213	325	3527093	20	12.2323	5.91921	10.3924
CM008472.1	3561964	3562692	729	3562380	90	104.265	25.6499	101.987
CM008472.1	3587709	3588133	425	3587832	24	16.0985	7.04668	14.2138
CM008472.1	3597012	3597217	206	3597144	13	6.28088	3.94614	4.54787
CM008472.1	3606737	3606880	144	3606802	13	5.73667	3.64533	4.02308
CM008472.1	3631879	3632014	136	3631925	10	4.13847	3.10054	2.47739
CM008472.1	3669000	3669498	499	3669176	20	11.361	5.468	9.53261
CM008472.1	3673249	3674811	1563	3673553	69	72.7378	19.7307	70.5644
CM008472.1	3674965	3675418	454	3675076	24	16.0985	7.04668	14.2138
CM008472.1	3675801	3676040	240	3675906	14	7.05613	4.22801	5.30408
CM008472.1	3676277	3676864	588	3676339	15	7.85875	4.50988	6.08922
CM008472.1	3678402	3678679	278	3678468	25	14.9445	6.2558	13.0792
CM008472.1	3781873	3782261	389	3781972	12	5.53479	3.66427	3.82311
CM008472.1	3978529	3979292	764	3978821	32	24.6081	9.30162	22.6541
CM008472.1	4005298	4007480	2183	4006809	395	698.669	111.619	693.622
CM008472.1	4030243	4030388	146	4030353	16	7.35337	4.09033	5.59912
CM008472.1	4032854	4033536	683	4033469	18	10.4158	5.35548	8.6012
CM008472.1	4062190	4062339	150	4062255	20	12.2323	5.91921	10.3924
CM008472.1	4081698	4082080	383	4081974	22	13.1635	5.98876	11.318
CM008472.1	4100402	4100775	374	4100485	12	5.53479	3.66427	3.82311
CM008472.1	4191911	4192546	636	4192197	28	20.2359	8.17415	18.3145
CM008472.1	4193146	4193637	492	4193434	15	7.85875	4.50988	6.08922
CM008472.1	4233003	4233223	221	4233096	18	10.4158	5.35548	8.6012
CM008472.1	4296782	4297405	624	4297190	46	41.406	13.2478	39.358
CM008472.1	4368069	4368290	222	4368208	12	5.03699	3.38495	3.34652
CM008472.1	4392048	4393018	971	4392441	27	16.8286	6.73702	14.9429
CM008472.1	4401203	4401510	308	4401290	17	9.53992	5.07361	7.73933
CM008472.1	4495328	4495835	508	4495654	22	13.9489	6.38951	12.0954
CM008472.1	4507378	4507646	269	4507543	12	5.53479	3.66427	3.82311
CM008472.1	4558307	4558772	466	4558465	34	26.8733	9.86535	24.9043
CM008472.1	4583555	4587313	3759	4586435	281	456.689	79.4866	453.051
CM008472.1	4643284	4644599	1316	4643739	287	465.497	79.5474	461.817
CM008472.1	4678179	4679011	833	4678434	42	35.8743	11.8632	33.8567
CM008472.1	4873948	4874387	440	4874058	24	14.0265	6.0152	12.1722
CM008472.1	4897300	4897665	366	4897496	16	8.68715	4.79174	6.90152
CM008472.1	4900471	4900906	436	4900682	21	13.171	6.20108	11.318
CM008472.1	4901148	4901906	759	4901374	65	67.019	18.6032	64.8659
CM008472.1	4967658	4969097	1440	4968318	58	57.2662	16.6302	55.1501
CM008472.1	4969292	4969680	389	4969404	20	12.2323	5.91921	10.3924
CM008472.1	4970399	4970734	336	4970509	17	9.53992	5.07361	7.73933
CM008472.1	4972301	4972718	418	4972326	11	4.81988	3.38241	3.13155
CM008472.1	4976729	4977251	523	4976971	35	28.0243	10.1472	26.0481
CM008472.1	5021645	5022818	1174	5022138	98	116.855	27.9049	114.538
CM008472.1	5043372	5044334	963	5043762	40	33.9512	11.5566	31.9407
CM008472.1	5188977	5189117	141	5189059	11	4.81988	3.38241	3.13155
CM008472.1	5234556	5235334	779	5234843	23	15.1049	6.76481	13.2302
CM008472.1	5252217	5252468	252	5252350	12	4.98317	3.35517	3.2943
CM008472.1	5350308	5350517	210	5350416	16	8.60012	4.74465	6.82749
CM008472.1	5358872	5359389	518	5359169	29	18.7732	7.21823	16.8686
CM008472.1	5368359	5368542	184	5368526	10	4.13847	3.10054	2.47739
CM008472.1	5380166	5380866	701	5380632	50	42.0772	12.271	40.0286
CM008472.1	5400903	5401237	335	5401030	19	11.3136	5.63735	9.48598
CM008472.1	5424986	5425191	206	5425099	14	7.05613	4.22801	5.30408
CM008472.1	5425485	5425632	148	5425601	11	4.81988	3.38241	3.13155
CM008472.1	5425771	5425925	155	5425848	10	4.13847	3.10054	2.47739
CM008472.1	5426059	5426503	445	5426239	46	41.406	13.2478	39.358
CM008472.1	5427651	5427852	202	5427704	9	3.4932	2.81867	1.86253
CM008472.1	5430471	5431684	1214	5430835	251	396.06	71.0306	392.718
CM008472.1	5437586	5437969	384	5437868	14	7.05613	4.22801	5.30408
CM008472.1	5447025	5447249	225	5447110	18	10.4158	5.35548	8.6012
CM008472.1	5462628	5463094	467	5462899	27	19.1783	7.89228	17.2656
CM008472.1	5469665	5471389	1725	5471032	73	78.5552	20.8582	76.3614
CM008472.1	5481135	5481534	400	5481480	11	4.81988	3.38241	3.13155
CM008472.1	5483046	5483748	703	5483319	49	45.2593	14.0934	43.1936
CM008472.1	5490797	5491148	352	5490935	20	12.2323	5.91921	10.3924
CM008472.1	5492322	5492872	551	5492759	65	67.019	18.6032	64.8659
CM008472.1	5521992	5522309	318	5522201	19	8.94735	4.44491	7.16004
CM008472.1	5541151	5541837	687	5541268	14	7.05613	4.22801	5.30408
CM008472.1	5546768	5547010	243	5546891	14	6.47974	3.91343	4.74517
CM008472.1	5565163	5565925	763	5565445	62	62.798	17.7576	60.6605
CM008472.1	5583402	5585307	1906	5584818	136	180.155	38.6158	177.641
CM008472.1	5585587	5585719	133	5585648	10	4.13847	3.10054	2.47739
CM008472.1	5586302	5586931	630	5586425	69	72.7378	19.7307	70.5644
CM008472.1	5606703	5606986	284	5606878	14	7.05613	4.22801	5.30408
CM008472.1	5641982	5642242	261	5642082	15	7.22139	4.1661	5.46803
CM008472.1	5780877	5781778	902	5781164	67	63.8022	16.3613	61.6644
CM008472.1	5799139	5799424	286	5799206	17	9.53992	5.07361	7.73933
CM008472.1	5852294	5852704	411	5852612	14	6.46539	3.90571	4.73086
CM008472.1	5855113	5855796	684	5855522	61	61.4045	17.4758	59.2723
CM008472.1	5920816	5921187	372	5920922	12	5.53479	3.66427	3.82311
CM008472.1	5923594	5923970	377	5923781	18	10.4158	5.35548	8.6012
CM008472.1	5929139	5929636	498	5929268	53	50.5166	15.2208	48.4282
CM008472.1	5932266	5932465	200	5932344	15	7.85875	4.50988	6.08922
CM008472.1	5955158	5956843	1686	5955872	183	264.715	51.8636	261.914
CM008472.1	5972230	5972964	735	5972853	26	18.1359	7.61042	16.2321
CM008472.1	5991027	5991204	178	5991093	12	5.53479	3.66427	3.82311
CM008472.1	6021135	6021889	755	6021578	31	23.4947	9.01975	21.5486
CM008472.1	6029508	6030279	772	6029945	30	22.3946	8.73788	20.4564
CM008472.1	6044647	6044910	264	6044662	12	5.53479	3.66427	3.82311
CM008472.1	6072810	6073295	486	6072991	11	4.81988	3.38241	3.13155
CM008472.1	6076217	6076349	133	6076240	15	7.59073	4.36406	5.83576
CM008472.1	6081652	6081826	175	6081720	12	5.53479	3.66427	3.82311
CM008472.1	6094573	6094754	182	6094639	12	5.53479	3.66427	3.82311
CM008472.1	6095967	6099553	3587	6097801	157	209.857	41.1402	207.251
CM008472.1	6099928	6100576	649	6100190	61	61.4045	17.4758	59.2723
CM008472.1	6162516	6162666	151	6162550	11	4.81988	3.38241	3.13155
CM008472.1	6212221	6212746	526	6212283	14	6.46539	3.90571	4.73086
CM008472.1	6234581	6235113	533	6234811	27	17.978	7.29067	16.0821
CM008472.1	6315232	6315906	675	6315661	50	46.5611	14.3752	44.4897
CM008472.1	6468640	6468824	185	6468755	22	14.1288	6.48295	12.2647
CM008472.1	6484271	6484570	300	6484335	14	4.57602	2.93946	2.90998
CM008472.1	6556750	6557041	292	6556961	20	8.52646	4.11524	6.75396
CM008472.1	6557907	6558157	251	6558138	10	4.13847	3.10054	2.47739
CM008472.1	6564455	6569324	4870	6565876	198	292.871	56.0916	289.965
CM008472.1	6607974	6608228	255	6608054	10	4.13847	3.10054	2.47739
CM008472.1	6611438	6612217	780	6611872	86	98.0816	24.5224	95.8232
CM008472.1	6618148	6618524	377	6618323	17	9.53992	5.07361	7.73933
CM008472.1	6722279	6722714	436	6722567	23	15.1049	6.76481	13.2302
CM008472.1	6759665	6759811	147	6759783	14	6.80761	4.09131	5.07137
CM008472.1	6789280	6789608	329	6789311	14	7.05613	4.22801	5.30408
CM008472.1	6840470	6840623	154	6840507	10	4.13847	3.10054	2.47739
CM008472.1	6902795	6902952	158	6902883	23	15.1049	6.76481	13.2302
CM008472.1	6932286	6932482	197	6932422	15	7.85875	4.50988	6.08922
CM008472.1	6945348	6945859	512	6945496	23	11.4866	5.01319	9.65732
CM008472.1	7093302	7094059	758	7093732	23	14.622	6.51648	12.7577
CM008472.1	7123765	7123991	227	7123965	11	4.81988	3.38241	3.13155
CM008472.1	7179986	7180167	182	7180068	13	6.28088	3.94614	4.54787
CM008472.1	7180322	7181000	679	7180612	123	157.912	34.9515	155.467
CM008472.1	7248197	7249071	875	7248538	245	384.115	69.3393	380.828
CM008472.1	7249650	7251124	1475	7250549	309	514.529	87.3788	510.587
CM008472.1	7278789	7278960	172	7278894	14	5.90588	3.60912	4.19103
CM008472.1	7297824	7298009	186	7297913	17	9.53992	5.07361	7.73933
CM008472.1	7298516	7298883	368	7298667	29	21.3082	8.45602	19.3783
CM008472.1	7314183	7314475	293	7314378	23	13.1254	5.77459	11.2826
CM008472.1	7477194	7477697	504	7477545	47	36.6235	10.734	34.5999
CM008472.1	7502506	7504713	2208	7503064	279	452.602	78.9228	448.985
CM008472.1	7505479	7505709	231	7505563	12	5.53479	3.66427	3.82311
CM008472.1	7589009	7590077	1069	7589445	63	64.1983	18.0395	62.0556
CM008472.1	7621970	7622377	408	7622234	22	10.6816	4.80431	8.86513
CM008472.1	7622625	7622766	142	7622708	12	5.53479	3.66427	3.82311
CM008472.1	7625785	7626069	285	7625887	20	12.2323	5.91921	10.3924
CM008472.1	7631347	7631949	603	7631660	36	29.1872	10.4291	27.2039
CM008472.1	7632111	7633030	920	7632708	66	68.4391	18.8851	66.281
CM008472.1	7740654	7741348	695	7740826	38	31.5473	10.9928	29.55
CM008472.1	7742146	7743139	994	7742564	28	20.2359	8.17415	18.3145
CM008472.1	7746584	7746765	182	7746690	17	5.5857	3.13905	3.87392
CM008472.1	7764213	7764575	363	7764318	25	16.0028	6.76991	14.1265
CM008472.1	7770439	7772481	2043	7771074	169	238.913	47.9174	236.205
CM008472.1	7776035	7776196	162	7776106	18	10.4158	5.35548	8.6012
CM008472.1	7895639	7898513	2875	7897481	289	473.097	81.7415	469.373
CM008472.1	7903979	7904126	148	7904038	12	5.53479	3.66427	3.82311
CM008472.1	7933822	7933994	173	7933898	15	7.85875	4.50988	6.08922
CM008472.1	8004033	8004447	415	8004229	15	7.85875	4.50988	6.08922
CM008472.1	8030557	8030812	256	8030727	23	15.1049	6.76481	13.2302
CM008472.1	8052333	8052486	154	8052385	14	7.05613	4.22801	5.30408
CM008472.1	8063403	8064021	619	8063895	16	8.34087	4.60542	6.56891
CM008472.1	8070122	8071408	1287	8071305	26	18.024	7.55318	16.128
CM008472.1	8080226	8080462	237	8080378	27	17.978	7.29067	16.0821
CM008472.1	8211870	8212030	161	8211995	15	7.85875	4.50988	6.08922
CM008472.1	8212598	8213164	567	8212778	29	21.3082	8.45602	19.3783
CM008472.1	8259882	8260866	985	8260605	56	54.5436	16.0664	52.4387
CM008472.1	8261543	8261707	165	8261657	14	7.05613	4.22801	5.30408
CM008472.1	8337469	8337634	166	8337494	13	6.28088	3.94614	4.54787
CM008472.1	8411932	8414935	3004	8414386	242	378.166	68.4937	374.905
CM008472.1	8415074	8415548	475	8415266	109	134.62	31.0054	132.247
CM008472.1	8441719	8441859	141	8441806	17	7.49763	4.02527	5.74283
CM008472.1	8470476	8473149	2674	8470813	138	183.625	39.1795	181.1
CM008472.1	8486154	8486343	190	8486285	12	5.53479	3.66427	3.82311
CM008472.1	8488987	8489615	629	8489357	72	77.0919	20.5763	74.9032
CM008472.1	8548310	8549950	1641	8549414	184	266.576	52.1454	263.768
CM008472.1	8567958	8568638	681	8568307	67	69.8657	19.167	67.7025
CM008472.1	8570040	8571925	1886	8571292	266	426.192	75.2586	422.706
CM008472.1	8789369	8789733	365	8789515	16	6.2631	3.55101	4.54673
CM008472.1	8818039	8818177	139	8818122	12	5.53479	3.66427	3.82311
CM008472.1	8986413	8986926	514	8986564	31	19.5823	7.15603	17.6691
CM008472.1	9297538	9300401	2864	9299184	114	142.855	32.4147	140.456
CM008472.1	9300598	9301721	1124	9301350	33	25.7344	9.58349	23.7729
CM008472.1	9315656	9315904	249	9315713	12	5.44901	3.61565	3.75602
CM008472.1	9327575	9328097	523	9327759	86	93.8207	22.5265	91.577
CM008472.1	9382440	9382655	216	9382511	18	7.1197	3.72331	5.36747
CM008472.1	10015613	10016119	507	10015941	24	14.251	6.12307	12.3868
CM008472.1	10039110	10040165	1056	10039532	46	41.406	13.2478	39.358
CM008472.1	10045733	10046043	311	10045930	15	7.85875	4.50988	6.08922
CM008472.1	10046185	10046346	162	10046203	11	4.81988	3.38241	3.13155
CM008472.1	10103109	10105254	2146	10103487	78	85.9574	22.2675	83.7385
CM008472.1	10109560	10109752	193	10109657	27	15.8014	6.26152	13.9261
CM008472.1	10117840	10119562	1723	10118175	39	32.7439	11.2747	30.74
CM008472.1	10172138	10174454	2317	10173642	272	438.348	76.9498	434.802
CM008472.1	10181478	10181916	439	10181784	46	41.406	13.2478	39.358
CM008472.1	10182076	10183168	1093	10182669	103	124.868	29.3142	122.525
CM008472.1	10202280	10203164	885	10202548	47	42.6815	13.5296	40.6276
CM008472.1	10232993	10233179	187	10233093	13	6.16297	3.88029	4.44713
CM008472.1	10241653	10241806	154	10241758	11	4.76223	3.34916	3.09558
CM008472.1	10242564	10243314	751	10243002	103	124.868	29.3142	122.525
CM008472.1	10243726	10244781	1056	10244104	57	55.9012	16.3483	53.7908
CM008472.1	10304425	10304786	362	10304555	29	21.3082	8.45602	19.3783
CM008472.1	10311203	10312474	1272	10311880	127	164.695	36.079	162.23
CM008472.1	10358141	10360451	2311	10359672	406	703.748	105.975	698.673
CM008472.1	10382896	10385682	2787	10384011	376	657.22	106.264	652.439
CM008472.1	10385976	10387087	1112	10386940	25	17.1091	7.32855	15.2147
CM008472.1	10458913	10464446	5534	10461748	276	446.484	78.0772	442.898
CM008472.1	10472863	10473154	292	10472941	14	7.05613	4.22801	5.30408
CM008472.1	10478603	10479561	959	10479116	179	257.294	50.7361	254.521
CM008472.1	10525534	10528142	2609	10526713	253	400.056	71.5943	396.695
CM008472.1	10590886	10591114	229	10590922	10	4.13847	3.10054	2.47739
CM008472.1	10603505	10603706	202	10603597	16	8.68715	4.79174	6.90152
CM008472.1	10628448	10629108	661	10628965	20	12.2323	5.91921	10.3924
CM008472.1	10709587	10709899	313	10709663	22	14.1288	6.48295	12.2647
CM008472.1	10812441	10812864	424	10812778	15	7.85875	4.50988	6.08922
CM008472.1	10866908	10867240	333	10867036	13	6.28088	3.94614	4.54787
CM008472.1	10874942	10875384	443	10875193	16	8.68715	4.79174	6.90152
CM008472.1	10875570	10875716	147	10875574	10	4.13847	3.10054	2.47739
CM008472.1	10887273	10887514	242	10887411	24	16.0985	7.04668	14.2138
CM008472.1	10892066	10892406	341	10892331	14	7.05613	4.22801	5.30408
CM008472.1	10908959	10909372	414	10909105	17	9.53992	5.07361	7.73933
CM008472.1	10910341	10913683	3343	10912204	250	394.065	70.7487	390.732
CM008472.1	10913918	10914288	371	10914143	13	4.00362	2.74349	2.36696
CM008472.1	10927863	10928316	454	10927901	14	7.05613	4.22801	5.30408
CM008472.1	10931647	10933105	1459	10932879	115	136.483	29.0029	134.105
CM008472.1	10980971	10981494	524	10981078	12	5.53479	3.66427	3.82311
CM008472.1	10981931	10982330	400	10982201	12	5.53479	3.66427	3.82311
CM008472.1	10982576	10985660	3085	10984352	332	562.866	93.8618	558.656
CM008472.1	10987328	10987532	205	10987367	10	4.13847	3.10054	2.47739
CM008472.1	11025184	11025991	808	11025431	22	14.1288	6.48295	12.2647
CM008472.1	11037575	11038045	471	11037914	19	11.087	5.51778	9.27009
CM008472.1	11043315	11044648	1334	11044272	206	308.09	58.3465	305.124
CM008472.1	11048834	11050011	1178	11049859	103	124.868	29.3142	122.525
CM008472.1	11050155	11051343	1189	11050752	209	313.832	59.1921	310.843
CM008472.1	11060447	11060591	145	11060534	14	6.79064	4.08203	5.05449
CM008472.1	11091934	11093762	1829	11092501	202	300.463	57.2191	297.528
CM008472.1	11097215	11097521	307	11097314	16	8.68715	4.79174	6.90152
CM008472.1	11098242	11098814	573	11098352	14	4.57602	2.93946	2.90998
CM008472.1	11126755	11127433	679	11127242	107	131.353	30.4417	128.99
CM008472.1	11127572	11129404	1833	11128194	218	331.169	61.7289	328.11
CM008472.1	11186270	11186523	254	11186406	22	14.1288	6.48295	12.2647
CM008472.1	11195663	11198706	3044	11197053	268	430.237	75.8223	426.732
CM008472.1	11199014	11200755	1742	11200241	18	7.65142	3.96878	5.89621
CM008472.1	11236859	11241161	4303	11238313	253	400.056	71.5943	396.695
CM008472.1	11241404	11241598	195	11241494	13	6.28088	3.94614	4.54787
CM008472.1	11371641	11371923	283	11371741	18	10.4158	5.35548	8.6012
CM008472.1	11372331	11373832	1502	11372878	205	306.18	58.0647	303.222
CM008472.1	11376974	11379490	2517	11378295	260	414.094	73.5674	410.667
CM008472.1	11388655	11389442	788	11388961	54	51.8511	15.5027	49.7573
CM008472.1	11393607	11395209	1603	11393815	51	47.8714	14.6571	45.7943
CM008472.1	11395360	11395724	365	11395588	31	23.4947	9.01975	21.5486
CM008472.1	11403986	11404397	412	11404193	13	6.28088	3.94614	4.54787
CM008472.1	11408713	11408877	165	11408804	17	9.53992	5.07361	7.73933
CM008472.1	11421920	11422088	169	11421961	9	3.4932	2.81867	1.86253
CM008472.1	11426636	11428662	2027	11427973	241	376.186	68.2119	372.934
CM008472.1	11429521	11429683	163	11429607	12	5.53479	3.66427	3.82311
CM008472.1	11432479	11436120	3642	11433715	175	249.912	49.6086	247.165
CM008472.1	11437198	11437369	172	11437283	13	6.28088	3.94614	4.54787
CM008472.1	11437651	11439156	1506	11438249	103	124.868	29.3142	122.525
CM008472.1	11439974	11440147	174	11440108	12	4.15401	2.90714	2.4922
CM008472.1	11450365	11450543	179	11450433	11	4.81988	3.38241	3.13155
CM008472.1	11460041	11460982	942	11460611	184	257.963	48.1705	255.189
CM008472.1	11466087	11466811	725	11466381	20	12.2323	5.91921	10.3924
CM008472.1	11480284	11480604	321	11480378	18	10.4158	5.35548	8.6012
CM008472.1	11480753	11486735	5983	11482598	246	386.101	69.6212	382.805
CM008472.1	11488350	11488878	529	11488462	13	6.28088	3.94614	4.54787
CM008472.1	11495635	11496134	500	11495979	15	6.61681	3.84973	4.88137
CM008472.1	11496323	11496500	178	11496433	14	7.05613	4.22801	5.30408
CM008472.1	11497658	11497951	294	11497760	12	5.03699	3.38495	3.34652
CM008472.1	11499199	11499362	164	11499306	9	3.4932	2.81867	1.86253
CM008472.1	11499636	11499931	296	11499886	18	9.63817	4.94724	7.83666
CM008472.1	11506114	11506617	504	11506204	15	7.85875	4.50988	6.08922
CM008472.1	11516868	11517378	511	11516993	19	7.81273	3.91928	6.05711
CM008472.1	11518148	11518651	504	11518447	18	10.4158	5.35548	8.6012
CM008472.1	11550846	11552757	1912	11552184	189	275.916	53.5548	273.074
CM008472.1	11557744	11557897	154	11557843	13	6.28088	3.94614	4.54787
CM008472.1	11561539	11561742	204	11561648	42	36.3969	12.1203	34.3735
CM008472.1	11564230	11567201	2972	11565740	85	96.5481	24.2406	94.2946
CM008472.1	11567374	11568000	627	11567676	110	136.259	31.2873	133.881
CM008472.1	11568156	11568579	424	11568233	23	15.1049	6.76481	13.2302
CM008472.1	11601883	11603538	1656	11602676	42	36.3969	12.1203	34.3735
CM008472.1	11603735	11603983	249	11603769	12	5.53479	3.66427	3.82311
CM008472.1	11609161	11609436	276	11609358	10	4.13847	3.10054	2.47739
CM008472.1	11609930	11612650	2721	11611919	269	432.263	76.1042	428.747
CM008472.1	11619411	11621231	1821	11620122	246	386.101	69.6212	382.805
CM008472.1	11657045	11659441	2397	11658684	299	493.74	84.5602	489.909
CM008472.1	11669761	11672031	2271	11671418	347	578.452	90.6126	574.155
CM008472.1	11881403	11881680	278	11881446	15	6.08189	3.57801	4.36621
CM008472.1	11914832	11915624	793	11915275	37	28.6902	9.89448	26.7132
CM008472.1	11915848	11916094	247	11915907	14	7.05613	4.22801	5.30408
CM008472.1	11938375	11938976	602	11938648	41	35.169	11.8384	33.1519
CM008472.1	11944666	11945081	416	11944874	21	13.171	6.20108	11.318
CM008472.1	12073147	12073514	368	12073181	12	5.53479	3.66427	3.82311
CM008472.1	12092344	12092787	444	12092655	33	25.5245	9.47827	23.5695
CM008472.1	12205321	12205623	303	12205489	13	6.28088	3.94614	4.54787
CM008472.1	12205912	12206830	919	12206375	34	26.8733	9.86535	24.9043
CM008472.1	12255692	12258094	2403	12256656	40	33.9512	11.5566	31.9407
CM008472.1	12258283	12259085	803	12258619	50	46.5611	14.3752	44.4897
CM008472.1	12261681	12262620	940	12262266	65	67.019	18.6032	64.8659
CM008472.1	12264693	12265149	457	12264988	17	9.53992	5.07361	7.73933
CM008472.1	12275808	12276666	859	12276340	50	38.3075	10.653	36.2772
CM008472.1	12276803	12276961	159	12276851	12	5.53479	3.66427	3.82311
CM008472.1	12297617	12297948	332	12297890	15	7.85875	4.50988	6.08922
CM008472.1	12306913	12307473	561	12307305	19	11.3136	5.63735	9.48598
CM008472.1	12319998	12320294	297	12320144	25	16.7731	7.15666	14.8877
CM008472.1	12482166	12482530	365	12482417	19	11.3136	5.63735	9.48598
CM008472.1	12565359	12565570	212	12565448	25	17.1091	7.32855	15.2147
CM008472.1	12728452	12728629	178	12728531	21	12.6546	5.93317	10.8128
CM008472.1	12748631	12749724	1094	12749052	189	275.916	53.5548	273.074
CM008472.1	12763192	12763606	415	12763301	19	10.4891	5.20762	8.67374
CM008472.1	12763762	12765794	2033	12764362	162	226.197	45.9444	223.533
CM008472.1	12765970	12768220	2251	12767715	72	77.0919	20.5763	74.9032
CM008472.1	12769614	12770429	816	12769836	21	13.171	6.20108	11.318
CM008472.1	12778544	12779137	594	12778994	68	71.2986	19.4488	69.1303
CM008472.1	12805566	12807760	2195	12806410	231	356.491	65.3932	353.326
CM008472.1	12814158	12814571	414	12814376	12	5.53479	3.66427	3.82311
CM008472.1	12834529	12836846	2318	12836240	254	402.056	71.8761	398.686
CM008472.1	12841953	12842861	909	12842307	208	311.916	58.9103	308.935
CM008472.1	12843352	12843584	233	12843476	17	9.53992	5.07361	7.73933
CM008472.1	12868785	12870812	2028	12869942	323	543.867	91.325	539.764
CM008472.1	12878262	12878669	408	12878553	19	11.3136	5.63735	9.48598
CM008472.1	12881878	12882082	205	12881971	13	6.28088	3.94614	4.54787
CM008472.1	12889688	12889853	166	12889744	15	5.17524	3.13542	3.48442
CM008472.1	12906646	12907334	689	12907087	27	19.0619	7.83293	17.1567
CM008472.1	12907488	12907748	261	12907574	18	10.3518	5.3214	8.54854
CM008472.1	12963610	12965409	1800	12964395	348	596.901	98.3717	592.495
CM008472.1	12999532	12999932	401	12999839	15	7.85875	4.50988	6.08922
CM008472.1	13013497	13014968	1472	13013969	59	58.6385	16.912	56.5171
CM008472.1	13021446	13022315	870	13021882	40	33.9512	11.5566	31.9407
CM008472.1	13024621	13026368	1748	13025646	114	142.855	32.4147	140.456
CM008472.1	13044715	13045201	487	13045067	18	10.4158	5.35548	8.6012
CM008472.1	13050136	13052923	2788	13051095	217	309.224	52.4525	306.258
CM008472.1	13061845	13064561	2717	13062767	200	296.663	56.6553	293.742
CM008472.1	13100287	13100423	137	13100327	10	3.3524	2.64669	1.75076
CM008472.1	13102816	13102963	148	13102889	14	7.05613	4.22801	5.30408
CM008472.1	13104372	13104514	143	13104432	11	4.81988	3.38241	3.13155
CM008472.1	13104796	13105182	387	13104948	19	9.00517	4.47252	7.2175
CM008472.1	13105382	13105804	423	13105743	14	7.05613	4.22801	5.30408
CM008472.1	13106064	13106251	188	13106163	10	4.13847	3.10054	2.47739
CM008472.1	13106756	13107104	349	13107046	11	4.81988	3.38241	3.13155
CM008472.1	13107789	13107942	154	13107791	10	3.733	2.86419	2.09897
CM008472.1	13109997	13112717	2721	13110965	295	485.465	83.4327	481.677
CM008472.1	13150836	13151013	178	13150963	16	8.68715	4.79174	6.90152
CM008472.1	13151666	13154746	3081	13154182	189	275.916	53.5548	273.074
CM008472.1	13163372	13164826	1455	13164121	331	560.75	93.5799	556.551
CM008472.1	13196099	13196342	244	13196227	14	7.05613	4.22801	5.30408
CM008472.1	13196477	13198386	1910	13197593	257	408.068	72.7218	404.669
CM008472.1	13200097	13202062	1966	13201286	126	162.994	35.7971	160.534
CM008472.1	13205383	13206381	999	13206129	16	8.68715	4.79174	6.90152
CM008472.1	13207583	13209330	1748	13209125	125	161.297	35.5153	158.842
CM008472.1	13209464	13209943	480	13209621	55	53.1935	15.7846	51.0941
CM008472.1	13215502	13218035	2534	13216294	219	333.105	62.0108	330.038
CM008472.1	13219286	13219735	450	13219536	16	8.68715	4.79174	6.90152
CM008472.1	13242770	13243802	1033	13243464	193	283.429	54.6823	280.559
CM008472.1	13252130	13252284	155	13252159	13	4.00362	2.74349	2.36696
CM008472.1	13259445	13259846	402	13259701	18	10.4158	5.35548	8.6012
CM008472.1	13280442	13280573	132	13280510	11	4.81988	3.38241	3.13155
CM008472.1	13320093	13320288	196	13320176	18	10.4158	5.35548	8.6012
CM008472.1	13334148	13334453	306	13334355	23	15.1049	6.76481	13.2302
CM008472.1	13335759	13336128	370	13335975	24	16.0985	7.04668	14.2138
CM008472.1	13336378	13337542	1165	13336656	109	134.62	31.0054	132.247
CM008472.1	13342344	13342499	156	13342454	14	6.46539	3.90571	4.73086
CM008472.1	13418871	13419799	929	13419311	58	57.2662	16.6302	55.1501
CM008472.1	13434088	13434388	301	13434342	17	8.26781	4.40861	6.49594
CM008472.1	13489662	13490183	522	13489912	25	17.1091	7.32855	15.2147
CM008472.1	13754529	13755643	1115	13754732	26	18.1359	7.61042	16.2321
CM008472.1	13790350	13791154	805	13790938	34	26.8733	9.86535	24.9043
CM008472.1	13795614	13795748	135	13795731	9	3.4932	2.81867	1.86253
CM008472.1	13868543	13868973	431	13868743	23	15.1049	6.76481	13.2302
CM008472.1	13935133	13935752	620	13935489	28	20.2359	8.17415	18.3145
CM008472.1	14012266	14013178	913	14012739	35	28.0243	10.1472	26.0481
CM008472.1	14091935	14092534	600	14092267	73	78.5552	20.8582	76.3614
CM008472.1	14092758	14093237	480	14092868	56	54.5436	16.0664	52.4387
CM008472.1	14102159	14102927	769	14102457	61	61.4045	17.4758	59.2723
CM008472.1	14104000	14104815	816	14104271	64	62.6599	16.9248	60.5271
CM008472.1	14137372	14141136	3765	14139737	362	626.944	102.318	622.355
CM008472.1	14148203	14151519	3317	14150119	232	358.453	65.6751	355.279
CM008472.1	14156946	14157212	267	14156991	12	5.53479	3.66427	3.82311
CM008472.1	14204926	14205097	172	14204947	13	6.28088	3.94614	4.54787
CM008472.1	14216273	14216768	496	14216378	14	6.80761	4.09131	5.07137
CM008472.1	14217059	14217987	929	14217578	63	64.1983	18.0395	62.0556
CM008472.1	14262331	14266408	4078	14262839	363	629.099	102.6	624.498
CM008472.1	14266886	14267600	715	14267215	20	12.2323	5.91921	10.3924
CM008472.1	14279458	14280585	1128	14280190	128	166.4	36.3609	163.929
CM008472.1	14283057	14285635	2579	14283793	414	740.513	116.975	735.202
CM008472.1	14330030	14330892	863	14330574	134	158.952	30.1895	156.507
CM008472.1	14331295	14332489	1195	14331877	62	62.798	17.7576	60.6605
CM008472.1	14337113	14337283	171	14337151	14	6.46539	3.90571	4.73086
CM008472.1	14339753	14340052	300	14339925	15	7.85875	4.50988	6.08922
CM008472.1	14345537	14348205	2669	14347877	151	186.452	33.9911	183.921
CM008472.1	14348478	14348726	249	14348588	32	24.6081	9.30162	22.6541
CM008472.1	14348887	14351211	2325	14349608	168	237.089	47.6356	234.387
CM008472.1	14351423	14351702	280	14351527	19	11.3136	5.63735	9.48598
CM008472.1	14362430	14363068	639	14362714	13	6.28088	3.94614	4.54787
CM008472.1	14372168	14373173	1006	14372941	33	25.7344	9.58349	23.7729
CM008472.1	14375832	14376583	752	14376394	18	10.4158	5.35548	8.6012
CM008472.1	14382912	14384079	1168	14383645	18	10.4158	5.35548	8.6012
CM008472.1	14397044	14397697	654	14397297	14	7.05613	4.22801	5.30408
CM008472.1	14408286	14408460	175	14408371	17	9.53992	5.07361	7.73933
CM008472.1	14410903	14411142	240	14411054	11	4.81988	3.38241	3.13155
CM008472.1	14414204	14415862	1659	14414755	25	16.0028	6.76991	14.1265
CM008472.1	14425899	14426162	264	14426092	13	6.28088	3.94614	4.54787
CM008472.1	14427986	14428118	133	14428107	9	3.4932	2.81867	1.86253
CM008472.1	14428323	14428504	182	14428489	9	3.4932	2.81867	1.86253
CM008472.1	14428692	14428965	274	14428813	24	16.0985	7.04668	14.2138
CM008472.1	14429158	14429621	464	14429277	12	5.53479	3.66427	3.82311
CM008472.1	14436926	14439281	2356	14437781	81	90.4648	23.1131	88.2311
CM008472.1	14439690	14439921	232	14439809	12	5.53479	3.66427	3.82311
CM008472.1	14440146	14440285	140	14440160	11	4.81988	3.38241	3.13155
CM008472.1	14446434	14448276	1843	14446695	25	17.1091	7.32855	15.2147
CM008472.1	14493203	14498936	5734	14493929	145	195.869	41.1526	193.305
CM008472.1	14499363	14499674	312	14499474	12	5.53479	3.66427	3.82311
CM008472.1	14506693	14506827	135	14506714	10	4.13847	3.10054	2.47739
CM008472.1	14575813	14576024	212	14576002	11	4.20344	3.03188	2.54156
CM008472.1	14581486	14581733	248	14581597	13	5.73667	3.64533	4.02308
CM008472.1	14595982	14596511	530	14596352	16	6.77768	3.80164	5.04153
CM008472.1	14597186	14597725	540	14597371	17	6.94583	3.75989	5.20913
CM008472.1	14605699	14607926	2228	14606963	157	217.194	44.535	214.56
CM008472.1	14608301	14608506	206	14608477	14	7.05613	4.22801	5.30408
CM008472.1	14608683	14608841	159	14608720	16	8.68715	4.79174	6.90152
CM008472.1	14609019	14609192	174	14609098	16	8.68715	4.79174	6.90152
CM008472.1	14611838	14612526	689	14612381	19	11.3136	5.63735	9.48598
CM008472.1	14679638	14679956	319	14679792	23	15.1049	6.76481	13.2302
CM008472.1	14692687	14692832	146	14692777	14	7.05613	4.22801	5.30408
CM008472.1	14699835	14700198	364	14700094	16	8.68715	4.79174	6.90152
CM008472.1	14700441	14700710	270	14700625	11	4.81988	3.38241	3.13155
CM008472.1	14719423	14720528	1106	14720265	68	71.2986	19.4488	69.1303
CM008472.1	14740003	14740137	135	14740096	12	5.47129	3.62826	3.77813
CM008472.1	14766551	14766689	139	14766650	12	5.53479	3.66427	3.82311
CM008472.1	14766954	14770423	3470	14768775	176	251.754	49.8905	249.001
CM008472.1	14815274	14816939	1666	14816182	58	57.2662	16.6302	55.1501
CM008472.1	14818044	14818185	142	14818112	12	5.53479	3.66427	3.82311
CM008472.1	14818971	14819239	269	14819149	16	8.68715	4.79174	6.90152
CM008472.1	14819471	14819856	386	14819527	11	4.81988	3.38241	3.13155
CM008472.1	14820014	14821392	1379	14821261	30	22.3946	8.73788	20.4564
CM008472.1	14821533	14823475	1943	14822634	134	170.445	35.1514	167.964
CM008472.1	14857604	14858304	701	14857984	15	6.03772	3.55593	4.32262
CM008472.1	14860084	14862219	2136	14862006	146	197.631	41.4345	195.061
CM008472.1	14862365	14862817	453	14862503	95	112.1	27.0593	109.797
CM008472.1	14871941	14873462	1522	14872885	72	77.0919	20.5763	74.9032
CM008472.1	14879134	14880870	1737	14879917	161	224.391	45.6625	221.733
CM008472.1	14907793	14907950	158	14907860	22	14.1288	6.48295	12.2647
CM008472.1	14925125	14927113	1989	14925736	303	502.039	85.6876	498.164
CM008472.1	14944842	14946220	1379	14945359	120	152.86	34.1059	150.431
CM008472.1	14956423	14956616	194	14956521	17	9.53992	5.07361	7.73933
CM008472.1	14975486	14975622	137	14975568	9	3.4932	2.81867	1.86253
CM008472.1	14976100	14977473	1374	14977160	81	82.9906	19.682	80.7818
CM008472.1	14998770	14998902	133	14998869	10	4.13847	3.10054	2.47739
CM008472.1	15006879	15007286	408	15007134	17	9.53992	5.07361	7.73933
CM008472.1	15044116	15044354	239	15044239	15	7.85875	4.50988	6.08922
CM008472.1	15045594	15045740	147	15045620	14	6.46539	3.90571	4.73086
CM008472.1	15053778	15054288	511	15054115	14	5.90588	3.60912	4.19103
CM008472.1	15056608	15059512	2905	15058915	274	442.413	77.5135	438.847
CM008472.1	15060819	15061265	447	15060984	24	13.1228	5.59065	11.2805
CM008472.1	15074919	15075226	308	15075175	11	4.69526	3.31067	3.02885
CM008472.1	15075560	15075748	189	15075672	14	5.41163	3.35439	3.71868
CM008472.1	15076320	15078936	2617	15078352	153	210.04	43.4076	207.43
CM008472.1	15122179	15122647	469	15122314	14	7.05613	4.22801	5.30408
CM008472.1	15123383	15125862	2480	15124812	162	226.197	45.9444	223.533
CM008472.1	15126214	15126401	188	15126228	10	4.13847	3.10054	2.47739
CM008472.1	15127850	15129531	1682	15128913	187	272.173	52.991	269.345
CM008472.1	15197808	15202044	4237	15199165	286	466.932	80.8959	463.241
CM008472.1	15240830	15242647	1818	15241846	349	599.039	98.6535	594.62
CM008472.1	15250776	15250922	147	15250876	11	4.81988	3.38241	3.13155
CM008472.1	15334261	15338381	4121	15335394	239	372.233	67.6481	368.998
CM008472.1	15341486	15341618	133	15341547	11	4.81988	3.38241	3.13155
CM008472.1	15446389	15449608	3220	15447464	422	758.246	119.23	752.82
CM008472.1	15449789	15449998	210	15449810	10	4.13847	3.10054	2.47739
CM008472.1	15486432	15486892	461	15486627	70	74.1831	20.0126	72.0046
CM008472.1	15503569	15504798	1230	15504051	103	124.868	29.3142	122.525
CM008472.1	15514362	15514561	200	15514434	22	14.1288	6.48295	12.2647
CM008472.1	15515316	15516450	1135	15516070	35	28.0243	10.1472	26.0481
CM008472.1	15553012	15555268	2257	15553567	325	548.08	91.8887	543.954
CM008472.1	15555437	15555583	147	15555501	10	4.13847	3.10054	2.47739
CM008472.1	15555927	15556135	209	15556097	12	5.53479	3.66427	3.82311
CM008472.1	15562421	15562890	470	15562840	12	5.53479	3.66427	3.82311
CM008472.1	15566866	15567082	217	15566966	12	4.15401	2.90714	2.4922
CM008472.1	15572471	15573079	609	15572675	32	24.6081	9.30162	22.6541
CM008472.1	15584669	15584844	176	15584774	28	19.8937	8.00078	17.9801
CM008472.1	15600290	15600645	356	15600453	30	19.7669	7.45884	17.8534
CM008472.1	15611660	15611819	160	15611749	23	15.1049	6.76481	13.2302
CM008472.1	15618699	15620062	1364	15619363	220	335.043	62.2927	331.968
CM008472.1	15646571	15649034	2464	15647572	272	438.348	76.9498	434.802
CM008472.1	15677328	15681156	3829	15678128	322	541.762	91.0431	537.671
CM008472.1	15695171	15697242	2072	15696485	287	454.03	74.33	450.413
CM008472.1	15712458	15713482	1025	15712760	80	88.957	22.8313	86.7282
CM008472.1	15751299	15751486	188	15751422	17	9.53992	5.07361	7.73933
CM008472.1	15780280	15780588	309	15780457	15	6.61681	3.84973	4.88137
CM008472.1	15793240	15795685	2446	15794780	75	81.4991	21.4219	79.2953
CM008472.1	15797847	15798390	544	15798049	108	132.984	30.7235	130.617
CM008472.1	15815151	15818807	3657	15817256	312	520.793	88.2245	516.817
CM008472.1	15821578	15822039	462	15821593	11	4.81988	3.38241	3.13155
CM008472.1	15831293	15836052	4760	15832099	353	607.603	99.781	603.133
CM008472.1	15849648	15849828	181	15849698	12	5.03699	3.38495	3.34652
CM008472.1	15882385	15882550	166	15882435	14	5.90588	3.60912	4.19103
CM008472.1	15891781	15892441	661	15892214	17	9.53992	5.07361	7.73933
CM008472.1	15893115	15894649	1535	15893476	77	84.4658	21.9856	82.252
CM008472.1	15909933	15911065	1133	15910342	87	85.0005	18.3817	82.7865
CM008472.1	15911370	15911555	186	15911461	14	7.05613	4.22801	5.30408
CM008472.1	15925878	15926723	846	15926468	67	69.8657	19.167	67.7025
CM008472.1	15944082	15944729	648	15944342	52	49.19	14.939	47.1072
CM008472.1	15949229	15949747	519	15949598	50	46.5611	14.3752	44.4897
CM008472.1	15965150	15965294	145	15965243	14	7.05613	4.22801	5.30408
CM008472.1	15973677	15973978	302	15973830	14	7.05613	4.22801	5.30408
CM008472.1	15974172	15976626	2455	15976048	147	199.395	41.7163	196.819
CM008472.1	15998929	15999801	873	15999408	84	95.0196	23.9587	92.7711
CM008472.1	16020707	16020958	252	16020829	16	8.0031	4.42648	6.23247
CM008472.1	16047100	16047336	237	16047194	11	2.9461	2.35157	1.35115
CM008472.1	16064530	16064673	144	16064609	13	6.28088	3.94614	4.54787
CM008472.1	16070325	16070512	188	16070408	16	8.68715	4.79174	6.90152
CM008472.1	16084174	16084318	145	16084296	11	4.81988	3.38241	3.13155
CM008472.1	16092822	16094629	1808	16093427	222	338.925	62.8564	335.834
CM008472.1	16095253	16095486	234	16095430	10	4.13847	3.10054	2.47739
CM008472.1	16095694	16096152	459	16095936	24	12.3091	5.22208	10.4676
CM008472.1	16106265	16106725	461	16106676	13	6.28088	3.94614	4.54787
CM008472.1	16148276	16148439	164	16148386	14	7.05613	4.22801	5.30408
CM008472.1	16148638	16150281	1644	16149293	41	33.3089	10.936	31.3044
CM008472.1	16152226	16152693	468	16152571	25	17.1091	7.32855	15.2147
CM008472.1	16218292	16218825	534	16218729	15	7.85875	4.50988	6.08922
CM008472.1	16321275	16321440	166	16321393	14	7.05613	4.22801	5.30408
CM008472.1	16325086	16325354	269	16325149	13	6.28088	3.94614	4.54787
CM008472.1	16347690	16348019	330	16347984	10	4.13847	3.10054	2.47739
CM008472.1	16348340	16348563	224	16348400	13	4.76844	3.13076	3.10121
CM008472.1	16349892	16350286	395	16350186	15	7.85875	4.50988	6.08922
CM008472.1	16350507	16351902	1396	16351523	214	323.443	60.6015	320.416
CM008472.1	16352066	16352932	867	16352265	122	156.224	34.6697	153.785
CM008472.1	16380442	16380791	350	16380728	11	4.69526	3.31067	3.02885
CM008472.1	16396449	16397120	672	16396592	22	12.2417	5.53398	10.4014
CM008472.1	16437222	16437566	345	16437479	17	9.18048	4.88183	7.39244
CM008472.1	16478817	16480922	2106	16479614	60	60.018	17.1939	57.8912
CM008472.1	16483839	16485205	1367	16484807	64	65.6053	18.3214	63.4575
CM008472.1	16498207	16498346	140	16498309	10	4.13847	3.10054	2.47739
CM008472.1	16498682	16498872	191	16498743	12	3.78733	2.71548	2.15278
CM008472.1	16505115	16505404	290	16505234	19	11.3136	5.63735	9.48598
CM008472.1	16511639	16511798	160	16511772	10	4.13847	3.10054	2.47739
CM008472.1	16514993	16515738	746	16515450	51	45.5967	13.5666	43.5307
CM008472.1	16519257	16519410	154	16519382	11	3.57029	2.68351	1.93872
CM008472.1	16546660	16546813	154	16546765	13	6.28088	3.94614	4.54787
CM008472.1	16612231	16612829	599	16612478	27	19.1783	7.89228	17.2656
CM008472.1	16614163	16614908	746	16614592	55	50.7347	14.6102	48.646
CM008472.1	16626002	16626700	699	16626285	37	30.2999	10.6802	28.3155
CM008472.1	16633765	16634096	332	16634016	17	9.53992	5.07361	7.73933
CM008472.1	16648437	16649222	786	16648886	113	141.2	32.1329	138.807
CM008472.1	16772881	16773968	1088	16773617	94	110.524	26.7774	108.226
CM008472.1	16774206	16774738	533	16774395	78	85.9574	22.2675	83.7385
CM008472.1	16891762	16891912	151	16891816	11	4.14693	3.0003	2.4858
CM008472.1	16923181	16923428	248	16923252	19	9.70356	4.81216	7.90147
CM008472.1	16932652	16932795	144	16932709	17	6.44835	3.52735	4.71505
CM008472.1	16987409	16987543	135	16987473	17	6.94583	3.75989	5.20913
CM008472.1	17033598	17034600	1003	17034168	124	159.602	35.2334	157.153
CM008472.1	17062362	17066603	4242	17063753	184	266.576	52.1454	263.768
CM008472.1	17182653	17184976	2324	17183525	291	477.214	82.3052	473.469
CM008472.1	17194318	17194573	256	17194402	14	5.68709	3.49551	3.97487
CM008472.1	17252069	17253044	976	17252511	49	45.2593	14.0934	43.1936
CM008472.1	17352380	17352614	235	17352514	21	11.3764	5.29337	9.54755
CM008472.1	17411541	17411803	263	17411671	14	7.05613	4.22801	5.30408
CM008472.1	17430359	17431206	848	17430701	13	6.28088	3.94614	4.54787
CM008472.1	17434941	17435345	405	17435167	17	9.53992	5.07361	7.73933
CM008472.1	17440708	17444341	3634	17443443	280	417.281	62.8389	413.843
CM008472.1	17449607	17450117	511	17449872	14	7.05613	4.22801	5.30408
CM008472.1	17459700	17459831	132	17459726	12	5.53479	3.66427	3.82311
CM008472.1	17515812	17516345	534	17516109	61	61.4045	17.4758	59.2723
CM008472.1	17516618	17517204	587	17516745	37	30.3616	10.711	28.3714
CM008472.1	17538987	17540106	1120	17539570	194	275.233	50.3276	272.397
CM008472.1	17603913	17607114	3202	17605731	289	473.097	81.7415	469.373
CM008472.1	17610806	17614152	3347	17612166	377	659.391	106.546	654.597
CM008472.1	17614326	17614595	270	17614458	20	11.361	5.468	9.53261
CM008472.1	17718620	17719048	429	17718645	12	5.53479	3.66427	3.82311
CM008472.1	17749722	17751981	2260	17750912	320	537.558	90.4794	533.49
CM008472.1	17770874	17774562	3689	17772015	378	661.564	106.828	656.756
CM008472.1	17774939	17775397	459	17775179	13	6.28088	3.94614	4.54787
CM008472.1	17776152	17776301	150	17776248	13	6.28088	3.94614	4.54787
CM008472.1	17782549	17783157	609	17782838	26	18.1359	7.61042	16.2321
CM008472.1	17811527	17811670	144	17811642	15	7.85875	4.50988	6.08922
CM008472.1	17811827	17812337	511	17811932	29	21.3082	8.45602	19.3783
CM008472.1	17835070	17839022	3953	17837431	301	497.887	85.1239	494.035
CM008472.1	17839198	17839339	142	17839226	12	3.78733	2.71548	2.15278
CM008472.1	17839726	17839982	257	17839900	11	4.81988	3.38241	3.13155
CM008472.1	17848267	17850492	2226	17849816	205	296.576	53.6385	293.661
CM008472.1	17874344	17876240	1897	17875355	255	370.055	57.2482	366.836
CM008472.1	17910073	17912587	2515	17910983	247	388.09	69.9031	384.785
CM008472.1	17913338	17913903	566	17913700	14	5.19235	3.24359	3.50145
CM008472.1	17919719	17919855	137	17919789	11	4.76223	3.34916	3.09558
CM008472.1	17920042	17920291	250	17920147	12	4.15401	2.90714	2.4922
CM008472.1	17926316	17926641	326	17926486	161	216.865	42.1817	214.236
CM008472.1	17932267	17933150	884	17932932	36	26.0031	8.90249	24.0412
CM008472.1	17958712	17960765	2054	17959954	234	362.381	66.2388	359.19
CM008472.1	17983109	17983410	302	17983207	18	10.4158	5.35548	8.6012
CM008472.1	17986739	17987293	555	17987193	16	8.68715	4.79174	6.90152
CM008472.1	17987785	17991026	3242	17989217	228	350.619	64.5476	347.479
CM008472.1	17993038	17994456	1419	17993667	121	154.54	34.3878	152.106
CM008472.1	18028743	18029604	862	18029228	120	151.331	33.3826	148.907
CM008472.1	18077946	18078155	210	18078041	14	6.49558	3.92196	4.761
CM008472.1	18085394	18086014	621	18085857	18	10.4158	5.35548	8.6012
CM008472.1	18094429	18094584	156	18094482	16	7.35337	4.09033	5.59912
CM008472.1	18094735	18094949	215	18094788	10	4.13847	3.10054	2.47739
CM008472.1	18104651	18104974	324	18104687	11	4.81988	3.38241	3.13155
CM008472.1	18425156	18426621	1466	18425739	179	257.294	50.7361	254.521
CM008472.1	18445349	18447265	1917	18446584	308	512.444	87.097	508.513
CM008472.1	18491343	18491490	148	18491388	14	7.05613	4.22801	5.30408
CM008472.1	18492939	18493570	632	18493174	86	94.0975	22.6531	91.8535
CM008472.1	18502242	18502676	435	18502359	19	11.3136	5.63735	9.48598
CM008472.1	18505472	18505648	177	18505639	10	4.13847	3.10054	2.47739
CM008472.1	18525504	18527678	2175	18526121	118	149.51	33.5422	147.092
CM008472.1	18541621	18544299	2679	18542469	240	362.951	62.7518	359.759
CM008472.1	18550588	18551002	415	18550880	21	11.2423	5.22826	9.42527
CM008472.1	18570240	18570727	488	18570681	13	4.36497	2.92436	2.70242
CM008472.1	18571092	18571459	368	18571387	11	4.81988	3.38241	3.13155
CM008472.1	18571676	18573763	2088	18573034	79	87.4545	22.5494	85.2307
CM008472.1	18593584	18593941	358	18593657	19	11.3136	5.63735	9.48598
CM008472.1	18618469	18620089	1621	18619427	226	346.713	63.9839	343.59
CM008472.1	18626783	18628342	1560	18627439	167	235.267	47.3537	232.572
CM008472.1	18634604	18634815	212	18634735	15	7.85875	4.50988	6.08922
CM008472.1	18635093	18637591	2499	18636597	259	412.084	73.2855	408.666
CM008472.1	18656893	18659306	2414	18658070	427	712.244	95.7119	707.113
CM008472.1	18711199	18713769	2571	18712143	222	338.925	62.8564	335.834
CM008472.1	18721275	18721466	192	18721365	16	8.68715	4.79174	6.90152
CM008472.1	18757942	18758431	490	18758070	54	51.8511	15.5027	49.7573
CM008472.1	18781499	18781964	466	18781900	16	8.68715	4.79174	6.90152
CM008472.1	18782371	18785221	2851	18784209	257	408.068	72.7218	404.669
CM008472.1	18785800	18785963	164	18785851	13	6.28088	3.94614	4.54787
CM008472.1	18787399	18787858	460	18787787	16	8.68715	4.79174	6.90152
CM008472.1	18794159	18794372	214	18794198	11	4.36834	3.12457	2.70404
CM008472.1	18797754	18798676	923	18798235	80	78.6028	18.1701	76.4089
CM008472.1	18802391	18802630	240	18802494	15	7.22139	4.1661	5.46803
CM008472.1	18805579	18805762	184	18805670	14	7.05613	4.22801	5.30408
CM008472.1	18814155	18814358	204	18814348	11	4.81988	3.38241	3.13155
CM008472.1	18814713	18815608	896	18815281	62	62.798	17.7576	60.6605
CM008472.1	18845515	18845665	151	18845549	12	5.53479	3.66427	3.82311
CM008472.1	18892813	18895645	2833	18894388	391	689.909	110.492	684.92
CM008472.1	18935556	18938055	2500	18937039	202	300.463	57.2191	297.528
CM008472.1	19080119	19080584	466	19080158	17	9.53992	5.07361	7.73933
CM008472.1	19100458	19101310	853	19100798	29	21.3082	8.45602	19.3783
CM008472.1	19127082	19127380	299	19127249	13	5.22212	3.36851	3.53022
CM008472.1	19162351	19164358	2008	19163431	88	93.148	21.4141	90.9087
CM008472.1	19166218	19166570	353	19166343	40	33.9512	11.5566	31.9407
CM008472.1	19175262	19179157	3896	19176454	272	438.348	76.9498	434.802
CM008472.1	19181420	19182634	1215	19182314	31	22.1061	8.33219	20.1749
CM008472.1	19197823	19199471	1649	19198489	280	454.645	79.2047	451.017
CM008472.1	19202764	19205354	2591	19203655	276	433.525	72.1255	430.009
CM008472.1	19207436	19208056	621	19207877	65	67.019	18.6032	64.8659
CM008472.1	19208238	19209753	1516	19208861	133	174.972	37.7702	172.475
CM008472.1	19218093	19219407	1315	19218587	287	468.986	81.1778	465.284
CM008472.1	19225236	19225374	139	19225263	13	6.28088	3.94614	4.54787
CM008472.1	19252034	19254763	2730	19252933	186	270.305	52.7092	267.484
CM008472.1	19264247	19264499	253	19264291	13	6.28088	3.94614	4.54787
CM008472.1	19457438	19459859	2422	19458261	310	516.615	87.6607	512.662
CM008472.1	19483741	19483938	198	19483877	16	8.68715	4.79174	6.90152
CM008472.1	19504989	19505749	761	19505599	26	15.8788	6.49641	14.003
CM008472.1	19538483	19538860	378	19538550	12	5.53479	3.66427	3.82311
CM008472.1	19539047	19539245	199	19539100	12	5.53479	3.66427	3.82311
CM008472.1	19551670	19552036	367	19551737	14	7.05613	4.22801	5.30408
CM008472.1	19587439	19587943	505	19587547	21	8.68181	4.06009	6.90152
CM008472.1	19598536	19601383	2848	19599912	191	270.725	49.9931	267.903
CM008472.1	19647331	19648520	1190	19647880	46	41.406	13.2478	39.358
CM008472.1	19648703	19650672	1970	19649026	49	45.2593	14.0934	43.1936
CM008472.1	19650913	19651697	785	19651165	28	20.2359	8.17415	18.3145
CM008472.1	19659477	19660946	1470	19659910	52	49.19	14.939	47.1072
CM008472.1	19764482	19764624	143	19764587	11	4.81988	3.38241	3.13155
CM008472.1	19764848	19765227	380	19764958	20	12.2323	5.91921	10.3924
CM008472.1	19783323	19784685	1363	19784210	85	88.8115	20.6923	86.5871
CM008472.1	19801266	19801898	633	19801541	22	14.1288	6.48295	12.2647
CM008472.1	19834604	19835305	702	19834872	25	13.577	5.62222	11.7237
CM008472.1	19869084	19869336	253	19869135	13	6.28088	3.94614	4.54787
CM008472.1	19883813	19884790	978	19884201	56	54.5436	16.0664	52.4387
CM008472.1	19886469	19887269	801	19887004	30	22.3946	8.73788	20.4564
CM008472.1	19895959	19897534	1576	19897178	252	398.057	71.3124	394.706
CM008472.1	19897696	19898862	1167	19898125	108	132.984	30.7235	130.617
CM008472.1	19931115	19931289	175	19931179	11	4.81988	3.38241	3.13155
CM008472.1	19931832	19932052	221	19931976	13	5.22212	3.36851	3.53022
CM008472.1	19934209	19934549	341	19934457	17	6.94583	3.75989	5.20913
CM008472.1	19935174	19938590	3417	19937325	336	571.344	94.9893	567.085
CM008472.1	19938773	19939731	959	19939008	13	6.28088	3.94614	4.54787
CM008472.1	19968946	19969173	228	19969045	59	55.9292	15.6229	53.8185
CM008472.1	20037651	20037887	237	20037770	32	24.6081	9.30162	22.6541
CM008472.1	20053506	20053642	137	20053525	12	5.53479	3.66427	3.82311
CM008472.1	20089220	20090559	1340	20089822	278	450.561	78.641	446.955
CM008472.1	20119380	20119604	225	20119512	12	5.53479	3.66427	3.82311
CM008472.1	20120109	20123709	3601	20121200	453	827.569	127.968	821.76
CM008472.1	20144501	20147220	2720	20144979	258	410.075	73.0036	406.667
CM008472.1	20151134	20151293	160	20151248	11	4.69526	3.31067	3.02885
CM008472.1	20152596	20153940	1345	20153407	31	23.4947	9.01975	21.5486
CM008472.1	20155845	20157920	2076	20156769	221	336.983	62.5745	333.9
CM008472.1	20159607	20161971	2365	20161197	182	262.856	51.5817	260.062
CM008472.1	20173076	20173366	291	20173274	11	4.81988	3.38241	3.13155
CM008472.1	20174296	20179784	5489	20178837	311	518.704	87.9426	514.739
CM008472.1	20183705	20183841	137	20183824	10	4.13847	3.10054	2.47739
CM008472.1	20250019	20251225	1207	20250960	39	32.7439	11.2747	30.74
CM008472.1	20278936	20279260	325	20279062	11	4.81988	3.38241	3.13155
CM008472.1	20300630	20300861	232	20300793	11	4.81988	3.38241	3.13155
CM008472.1	20301001	20303997	2997	20302566	269	432.263	76.1042	428.747
CM008472.1	20311353	20313207	1855	20312433	153	210.04	43.4076	207.43
CM008472.1	20322149	20324459	2311	20323732	233	360.416	65.9569	357.233
CM008472.1	20325530	20327527	1998	20326524	331	545.193	86.4465	541.089
CM008472.1	20328669	20328806	138	20328788	13	6.28088	3.94614	4.54787
CM008472.1	20328984	20329277	294	20329023	14	7.05613	4.22801	5.30408
CM008472.1	20354561	20355276	716	20354988	29	18.7732	7.21823	16.8686
CM008472.1	20381288	20381619	332	20381503	15	7.22139	4.1661	5.46803
CM008472.1	20424104	20425064	961	20424611	20	12.2323	5.91921	10.3924
CM008472.1	20438142	20438626	485	20438463	18	10.4158	5.35548	8.6012
CM008472.1	20495923	20501508	5586	20499933	234	362.381	66.2388	359.19
CM008472.1	20602574	20603329	756	20602864	50	46.5611	14.3752	44.4897
CM008472.1	20624262	20625175	914	20625002	161	224.391	45.6625	221.733
CM008472.1	20625345	20626032	688	20625526	137	181.888	38.8977	179.369
CM008472.1	20628089	20629311	1223	20628723	127	164.695	36.079	162.23
CM008472.1	20630364	20631230	867	20630982	16	8.68715	4.79174	6.90152
CM008472.1	20638678	20641623	2946	20640447	350	601.178	98.9354	596.747
CM008472.1	20660613	20661539	927	20660986	66	68.4391	18.8851	66.281
CM008472.1	20661750	20661955	206	20661851	12	5.53479	3.66427	3.82311
CM008472.1	20780680	20781030	351	20780705	13	3.67809	2.58369	2.0462
CM008472.1	20781207	20783591	2385	20782536	256	406.062	72.4399	402.673
CM008472.1	20783883	20784057	175	20783943	12	5.53479	3.66427	3.82311
CM008472.1	20790565	20792673	2109	20791587	305	506.197	86.2514	502.299
CM008472.1	20800784	20801252	469	20801056	18	10.4158	5.35548	8.6012
CM008472.1	20802085	20802532	448	20802460	14	7.05613	4.22801	5.30408
CM008472.1	20803156	20803526	371	20803425	12	4.56727	3.1279	2.90142
CM008472.1	20804183	20804608	426	20804400	15	7.85875	4.50988	6.08922
CM008472.1	20805035	20809648	4614	20807747	301	497.887	85.1239	494.035
CM008472.1	20823006	20823239	234	20823094	11	4.81988	3.38241	3.13155
CM008472.1	20845842	20848992	3151	20847106	472	862.827	129.75	856.831
CM008472.1	20849560	20850822	1263	20849745	22	13.7236	6.27334	11.8702
CM008472.1	20869564	20873571	4008	20870700	335	569.223	94.7074	564.976
CM008472.1	20875286	20875867	582	20875673	16	8.68715	4.79174	6.90152
CM008472.1	20880880	20881318	439	20881023	19	11.3136	5.63735	9.48598
CM008472.1	20900397	20903725	3329	20901828	260	414.094	73.5674	410.667
CM008472.1	20943581	20943782	202	20943669	15	7.85875	4.50988	6.08922
CM008472.1	20944402	20944608	207	20944560	11	4.81988	3.38241	3.13155
CM008472.1	20960744	20960885	142	20960792	12	5.53479	3.66427	3.82311
CM008472.1	20961976	20962138	163	20962120	10	4.13847	3.10054	2.47739
CM008472.1	20963387	20963618	232	20963499	13	6.28088	3.94614	4.54787
CM008472.1	20963819	20963952	134	20963863	9	3.4932	2.81867	1.86253
CM008472.1	20966040	20972362	6323	20968548	354	609.747	100.063	605.264
CM008472.1	21014010	21016829	2820	21015908	294	483.4	83.1508	479.623
CM008472.1	21072312	21074633	2322	21073297	154	204.629	40.3591	202.041
CM008472.1	21091837	21092183	347	21092035	18	8.89793	4.57155	7.11066
CM008472.1	21133777	21134839	1063	21134027	46	41.406	13.2478	39.358
CM008472.1	21177702	21179295	1594	21178540	63	64.1983	18.0395	62.0556
CM008472.1	21189081	21189223	143	21189161	13	6.28088	3.94614	4.54787
CM008472.1	21196076	21196629	554	21196165	25	17.1091	7.32855	15.2147
CM008472.1	21200678	21200855	178	21200820	11	4.36834	3.12457	2.70404
CM008472.1	21326233	21326437	205	21326315	17	5.99711	3.32189	4.28206
CM008472.1	21367153	21367399	247	21367306	42	36.3969	12.1203	34.3735
CM008472.1	21377180	21377410	231	21377293	14	7.05613	4.22801	5.30408
CM008472.1	21377555	21382134	4580	21380499	260	414.094	73.5674	410.667
CM008472.1	21426463	21427486	1024	21427049	118	149.51	33.5422	147.092
CM008472.1	21432203	21432577	375	21432430	15	6.38013	3.72854	4.64705
CM008472.1	21437127	21438539	1413	21437513	114	142.855	32.4147	140.456
CM008472.1	21438779	21439044	266	21438965	17	9.53992	5.07361	7.73933
CM008472.1	21439893	21440772	880	21440204	16	8.68715	4.79174	6.90152
CM008472.1	21452755	21454694	1940	21454180	292	479.274	82.5871	475.519
CM008472.1	21456328	21460600	4273	21457379	301	497.887	85.1239	494.035
CM008472.1	21501760	21503322	1563	21502251	257	404.418	71.0161	401.038
CM008472.1	21506119	21506365	247	21506228	15	7.22139	4.1661	5.46803
CM008472.1	21544870	21550103	5234	21548265	412	736.091	116.411	730.804
CM008472.1	21572716	21575224	2509	21573581	413	738.301	116.693	733.003
CM008472.1	21607479	21609090	1612	21608068	224	289.821	41.5237	286.929
CM008472.1	21664247	21665191	945	21664925	49	45.2593	14.0934	43.1936
CM008472.1	21681382	21682576	1195	21681822	73	78.5552	20.8582	76.3614
CM008472.1	21692735	21693373	639	21693041	31	19.5823	7.15603	17.6691
CM008472.1	21703373	21704225	853	21703486	27	17.978	7.29067	16.0821
CM008472.1	21707235	21707417	183	21707334	13	6.28088	3.94614	4.54787
CM008472.1	21707566	21709008	1443	21707875	40	33.9512	11.5566	31.9407
CM008472.1	21727753	21728484	732	21727979	66	66.4766	17.9482	64.3285
CM008472.1	21747385	21748121	737	21747599	51	47.8714	14.6571	45.7943
CM008472.1	21761296	21762085	790	21761749	110	131.141	28.9023	128.783
CM008472.1	21772584	21773232	649	21773021	18	8.89793	4.57155	7.11066
CM008472.1	21800666	21800967	302	21800932	14	7.05613	4.22801	5.30408
CM008472.1	21818913	21822194	3282	21821033	360	622.637	101.754	618.073
CM008472.1	21831590	21833869	2280	21833068	269	432.263	76.1042	428.747
CM008472.1	21868866	21869092	227	21868987	13	5.73667	3.64533	4.02308
CM008472.1	21879524	21882248	2725	21880902	240	374.209	67.93	370.966
CM008472.1	21899405	21899621	217	21899525	11	4.81988	3.38241	3.13155
CM008472.1	21924437	21927610	3174	21927012	237	368.286	67.0844	365.069
CM008472.1	21934053	21934250	198	21934144	24	16.0985	7.04668	14.2138
CM008472.1	22000583	22000747	165	22000650	17	8.92571	4.74772	7.1384
CM008472.1	22011095	22011268	174	22011184	12	5.53479	3.66427	3.82311
CM008472.1	22326115	22327370	1256	22326722	87	91.6975	21.1735	89.4632
CM008472.1	22394281	22394930	650	22394425	28	19.535	7.82099	17.622
CM008472.1	22433345	22434688	1344	22434301	30	22.3652	8.723	20.4339
CM008472.1	22436936	22440593	3658	22440179	37	30.3616	10.711	28.3714
CM008472.1	22440727	22441003	277	22440868	17	9.53992	5.07361	7.73933
CM008472.1	22444413	22444859	447	22444592	27	18.1373	7.36915	16.2336
CM008472.1	22511032	22512598	1567	22511952	185	268.439	52.4273	265.625
CM008472.1	22522064	22524422	2359	22523253	255	404.058	72.158	400.678
CM008472.1	22545464	22546348	885	22545929	77	77.4728	18.7674	75.2838
CM008472.1	22594234	22594555	322	22594405	44	38.8824	12.684	36.8466
CM008472.1	22596394	22597050	657	22596889	24	16.0985	7.04668	14.2138
CM008472.1	22601689	22601902	214	22601789	19	11.3136	5.63735	9.48598
CM008472.1	22606034	22608351	2318	22607829	62	62.798	17.7576	60.6605
CM008472.1	22608689	22608906	218	22608788	17	9.53992	5.07361	7.73933
CM008472.1	22609689	22612734	3046	22611237	80	88.957	22.8313	86.7282
CM008472.1	22612961	22613366	406	22613123	13	6.28088	3.94614	4.54787
CM008472.1	22614379	22614691	313	22614602	14	7.05613	4.22801	5.30408
CM008472.1	22623024	22623357	334	22623104	11	4.81677	3.38061	3.13155
CM008472.1	22657082	22657379	298	22657212	13	4.00362	2.74349	2.36696
CM008472.1	22677480	22678624	1145	22677839	33	25.7344	9.58349	23.7729
CM008472.1	22707409	22709122	1714	22708539	227	348.665	64.2657	345.533
CM008472.1	22731015	22731172	158	22731041	21	8.68181	4.06009	6.90152
CM008472.1	22758997	22760120	1124	22759748	96	113.681	27.3411	111.373
CM008472.1	22806193	22806442	250	22806422	12	5.03699	3.38495	3.34652
CM008472.1	22867576	22868097	522	22867993	23	15.1049	6.76481	13.2302
CM008472.1	22869594	22869898	305	22869794	14	7.05613	4.22801	5.30408
CM008472.1	22890290	22891730	1441	22891068	38	31.5473	10.9928	29.55
CM008472.1	22891897	22892217	321	22892086	22	12.2417	5.53398	10.4014
CM008472.1	22906458	22907133	676	22906665	45	38.0908	11.9775	36.0607
CM008472.1	22940751	22941216	466	22941115	20	9.20292	4.42152	7.41487
CM008472.1	23064465	23065123	659	23064741	17	9.53992	5.07361	7.73933
CM008472.1	23157122	23157530	409	23157217	23	15.1049	6.76481	13.2302
CM008472.1	23165639	23166165	527	23165802	14	5.90588	3.60912	4.19103
CM008472.1	23169109	23170292	1184	23170060	59	58.6385	16.912	56.5171
CM008472.1	23170497	23171010	514	23170628	84	95.0196	23.9587	92.7711
CM008472.1	23195897	23196033	137	23195961	16	4.99805	2.96466	3.30913
CM008472.1	23241043	23241455	413	23241181	27	16.8286	6.73702	14.9429
CM008472.1	23289630	23289763	134	23289671	15	7.85875	4.50988	6.08922
CM008472.1	23431282	23431803	522	23431555	25	16.645	7.0916	14.7599
CM008472.1	23639458	23642381	2924	23641325	258	410.075	73.0036	406.667
CM008472.1	23746872	23747114	243	23746986	20	12.2323	5.91921	10.3924
CM008472.1	23795929	23796208	280	23796013	11	4.09141	2.96937	2.45428
CM008472.1	23861741	23862348	608	23862020	27	19.1783	7.89228	17.2656
CM008472.1	23871632	23871807	176	23871691	21	13.171	6.20108	11.318
CM008472.1	23901586	23901890	305	23901752	19	9.70356	4.81216	7.90147
CM008472.1	23919763	23919937	175	23919867	18	10.4158	5.35548	8.6012
CM008472.1	23928871	23929157	287	23928993	14	7.05613	4.22801	5.30408
CM008472.1	23954622	23954764	143	23954680	12	5.53479	3.66427	3.82311
CM008472.1	23955590	23955764	175	23955656	14	7.05613	4.22801	5.30408
CM008472.1	23956104	23958235	2132	23957679	335	569.223	94.7074	564.976
CM008472.1	23958476	23959512	1037	23958686	205	306.18	58.0647	303.222
CM008472.1	24526156	24526481	326	24526416	18	10.4158	5.35548	8.6012
CM008472.1	24549736	24550157	422	24550057	18	10.4158	5.35548	8.6012
CM008472.1	24566857	24567235	379	24566964	20	12.2323	5.91921	10.3924
CM008472.1	25186292	25186571	280	25186377	17	9.53992	5.07361	7.73933
CM008472.1	25233569	25233826	258	25233740	12	5.53479	3.66427	3.82311
CM008472.1	25235658	25235891	234	25235765	17	9.53992	5.07361	7.73933
CM008472.1	25244948	25245126	179	25245042	23	15.1049	6.76481	13.2302
CM008472.1	25270688	25273912	3225	25273005	228	329.586	55.0992	326.534
CM008472.1	25274377	25274696	320	25274666	12	4.15401	2.90714	2.4922
CM008472.1	25351450	25351687	238	25351569	14	7.05613	4.22801	5.30408
CM008472.1	25587267	25587636	370	25587385	18	10.4158	5.35548	8.6012
CM008472.1	25633079	25633307	229	25633169	38	25.3562	8.14644	23.4012
CM008472.1	25750185	25750354	170	25750332	13	6.28088	3.94614	4.54787
CM008472.1	26002365	26002566	202	26002463	15	3.81701	2.51357	2.18236
CM008472.1	26030459	26031240	782	26030699	35	26.4472	9.37371	24.4847
CM008472.1	26109056	26110998	1943	26110176	155	213.612	43.9713	210.989
CM008472.1	26145565	26146769	1205	26146359	81	90.4648	23.1131	88.2311
CM008472.1	26223250	26226618	3369	26223937	147	199.395	41.7163	196.819
CM008472.1	26246182	26246421	240	26246193	16	4.99805	2.96466	3.30913
CM008472.1	26249272	26249666	395	26249331	14	7.05613	4.22801	5.30408
CM008472.1	26381040	26381916	877	26381345	30	21.053	8.07181	19.1303
CM008472.1	26457907	26459257	1351	26458767	146	197.631	41.4345	195.061
CM008472.1	26481202	26481878	677	26481452	54	51.8511	15.5027	49.7573
CM008472.1	26514521	26524051	9531	26521799	219	333.105	62.0108	330.038
CM008472.1	26524560	26524805	246	26524732	12	5.53479	3.66427	3.82311
CM008472.1	26524965	26525418	454	26525119	40	33.9512	11.5566	31.9407
CM008472.1	26620729	26621087	359	26621037	12	5.03699	3.38495	3.34652
CM008472.1	26679623	26679774	152	26679672	13	6.28088	3.94614	4.54787
CM008472.1	26751648	26751844	197	26751717	12	5.53479	3.66427	3.82311
CM008472.1	26752392	26753146	755	26752743	24	13.1228	5.59065	11.2805
CM008472.1	26896968	26897228	261	26897168	10	4.13847	3.10054	2.47739
CM008472.1	27009382	27009575	194	27009486	15	7.85875	4.50988	6.08922
CM008472.1	27024364	27027617	3254	27026138	321	539.659	90.7613	535.58
CM008472.1	27031308	27038213	6906	27033338	284	462.83	80.3322	459.161
CM008472.1	27041398	27044103	2706	27042916	236	366.316	66.8025	363.108
CM008472.1	27044311	27047171	2861	27045088	30	22.3946	8.73788	20.4564
CM008472.1	27050093	27050427	335	27050372	12	5.53479	3.66427	3.82311
CM008472.1	27097816	27098502	687	27098043	40	33.9512	11.5566	31.9407
CM008472.1	27106500	27107033	534	27106735	30	18.6161	6.9324	16.7118
CM008472.1	27263802	27264218	417	27263835	15	4.11213	2.6447	2.47495
CM008472.1	27287043	27292591	5549	27289501	348	596.901	98.3717	592.495
CM008472.1	27292787	27293490	704	27293122	14	7.05613	4.22801	5.30408
CM008472.1	27294855	27295611	757	27295243	15	7.85875	4.50988	6.08922
CM008472.1	27296190	27296581	392	27296404	21	13.171	6.20108	11.318
CM008472.1	27373354	27373572	219	27373490	15	5.60445	3.34213	3.89236
CM008472.1	27373718	27374524	807	27374372	94	110.524	26.7774	108.226
CM008472.1	27374827	27376427	1601	27375061	86	98.0816	24.5224	95.8232
CM008472.1	27383966	27385416	1451	27384747	151	206.48	42.8438	203.881
CM008472.1	27425541	27425827	287	27425786	12	5.53479	3.66427	3.82311
CM008472.1	27456996	27459230	2235	27458451	131	171.533	37.2065	169.047
CM008472.1	27460323	27460460	138	27460394	14	7.05613	4.22801	5.30408
CM008472.1	27508233	27508461	229	27508342	14	7.05613	4.22801	5.30408
CM008472.1	27538559	27539566	1008	27539207	19	11.3136	5.63735	9.48598
CM008472.1	27540345	27542899	2555	27541613	359	620.486	101.472	615.935
CM008472.1	27629975	27630167	193	27630088	12	5.53479	3.66427	3.82311
CM008472.1	27642120	27642587	468	27642470	127	164.695	36.079	162.23
CM008472.1	27642916	27645587	2672	27643316	425	725.56	102.499	720.343
CM008472.1	27696366	27697661	1296	27696767	122	135.58	25.6926	133.207
CM008472.1	27739050	27739268	219	27739137	14	7.05613	4.22801	5.30408
CM008472.1	27742687	27743664	978	27743191	81	79.8412	18.3373	77.6468
CM008472.1	27754994	27757340	2347	27756352	283	460.782	80.0503	457.123
CM008472.1	27757476	27757622	147	27757587	12	5.53479	3.66427	3.82311
CM008472.1	27784099	27784418	320	27784215	15	7.85875	4.50988	6.08922
CM008472.1	27883126	27883644	519	27883379	29	18.7732	7.21823	16.8686
CM008472.1	27920080	27926158	6079	27925005	354	609.747	100.063	605.264
CM008472.1	27938798	27939305	508	27938936	45	40.1395	12.9659	38.0975
CM008472.1	27964385	27964677	293	27964608	16	8.68715	4.79174	6.90152
CM008472.1	27967928	27968191	264	27968115	17	8.11416	4.33094	6.34278
CM008472.1	28017217	28017470	254	28017324	15	7.22139	4.1661	5.46803
CM008472.1	28032498	28032629	132	28032526	12	3.4597	2.54753	1.85718
CM008472.1	28032792	28034900	2109	28034004	220	335.043	62.2927	331.968
CM008472.1	28064915	28067058	2144	28066314	252	398.057	71.3124	394.706
CM008472.1	28077627	28077762	136	28077685	10	4.13847	3.10054	2.47739
CM008472.1	28082109	28082789	681	28082371	13	6.28088	3.94614	4.54787
CM008472.1	28083660	28090133	6474	28087940	385	625.329	86.3196	620.753
CM008472.1	28160540	28164032	3493	28162331	291	477.214	82.3052	473.469
CM008472.1	28216033	28216437	405	28216139	16	7.35337	4.09033	5.59912
CM008472.1	28233232	28233401	170	28233350	9	3.4932	2.81867	1.86253
CM008472.1	28253465	28253636	172	28253569	13	6.28088	3.94614	4.54787
CM008472.1	28308002	28308650	649	28308298	16	8.68715	4.79174	6.90152
CM008472.1	28354111	28354620	510	28354517	13	6.28088	3.94614	4.54787
CM008472.1	28367185	28369712	2528	28369115	361	624.79	102.036	620.214
CM008472.1	28406944	28409783	2840	28408438	187	272.173	52.991	269.345
CM008472.1	28502719	28503392	674	28503045	49	45.2593	14.0934	43.1936
CM008472.1	28554155	28555034	880	28554617	22	14.1288	6.48295	12.2647
CM008472.1	28563617	28564293	677	28563760	21	13.171	6.20108	11.318
CM008472.1	28565713	28569556	3844	28568511	343	586.23	96.9623	581.885
CM008472.1	28611124	28611354	231	28611264	14	6.46539	3.90571	4.73086
CM008472.1	28628939	28631104	2166	28630004	193	283.429	54.6823	280.559
CM008472.1	28647214	28647781	568	28647547	32	24.6081	9.30162	22.6541
CM008472.1	28650413	28652242	1830	28651375	154	211.825	43.6894	209.208
CM008472.1	28686944	28687831	888	28687399	143	192.356	40.5889	189.803
CM008472.1	28728436	28730039	1604	28729584	249	392.071	70.4668	388.748
CM008472.1	28732026	28732183	158	28732058	11	4.81988	3.38241	3.13155
CM008472.1	28736655	28737767	1113	28737308	176	250.714	49.4001	247.967
CM008472.1	28759255	28763003	3749	28760539	365	599.639	88.0625	595.218
CM008472.1	28763366	28763845	480	28763639	32	24.6081	9.30162	22.6541
CM008472.1	28764709	28765459	751	28765266	16	8.68715	4.79174	6.90152
CM008472.1	28800825	28801013	189	28800932	13	6.28088	3.94614	4.54787
CM008472.1	28846703	28847417	715	28846925	25	17.1091	7.32855	15.2147
CM008472.1	28939475	28942138	2664	28941386	242	378.166	68.4937	374.905
CM008472.1	28969350	28971167	1818	28970018	204	304.273	57.7828	301.322
CM008472.1	28991288	28991609	322	28991494	80	88.957	22.8313	86.7282
CM008472.1	29016440	29018586	2147	29017494	422	758.246	119.23	752.82
CM008472.1	29082074	29084646	2573	29082739	418	729.705	109.1	724.458
CM008472.1	29087264	29087513	250	29087487	12	4.38412	3.02944	2.71975
CM008472.1	29093242	29093537	296	29093463	14	4.97124	3.13325	3.28243
CM008472.1	29142230	29146063	3834	29142813	324	545.973	91.6069	541.858
CM008472.1	29146261	29146689	429	29146377	15	7.85875	4.50988	6.08922
CM008472.1	29157744	29157973	230	29157791	10	4.13847	3.10054	2.47739
CM008472.1	29158559	29158947	389	29158901	13	5.73667	3.64533	4.02308
CM008472.1	29191052	29193575	2524	29192447	85	96.5481	24.2406	94.2946
CM008472.1	29218781	29219036	256	29218989	10	4.13847	3.10054	2.47739
CM008472.1	29276162	29276691	530	29276291	37	30.3616	10.711	28.3714
CM008472.1	29324164	29327126	2963	29325207	335	511.908	70.1847	507.988
CM008472.1	29365499	29368128	2630	29366689	378	661.564	106.828	656.756
CM008472.1	29376512	29378973	2462	29378293	285	464.881	80.614	461.2
CM008472.1	29426470	29427255	786	29426905	52	49.19	14.939	47.1072
CM008472.1	29432489	29432757	269	29432709	11	3.57029	2.68351	1.93872
CM008472.1	29433046	29434170	1125	29433928	46	41.406	13.2478	39.358
CM008472.1	29461047	29463023	1977	29462052	105	128.102	29.8779	125.75
CM008472.1	29463302	29463841	540	29463468	88	101.163	25.0862	98.8952
CM008472.1	29514558	29515335	778	29514927	119	151.183	33.8241	148.76
CM008472.1	29594065	29594872	808	29594463	92	107.385	26.2137	105.097
CM008472.1	29611231	29611408	178	29611345	26	18.0932	7.58856	16.1972
CM008472.1	29622980	29623369	390	29623257	18	10.4158	5.35548	8.6012
CM008472.1	29766417	29767185	769	29766732	42	31.0097	9.61591	29.0186
CM008472.1	29820501	29820664	164	29820579	11	4.81988	3.38241	3.13155
CM008472.1	29846499	29846631	133	29846601	12	5.53479	3.66427	3.82311
CM008472.1	29869267	29870172	906	29869745	40	33.9512	11.5566	31.9407
CM008472.1	29872081	29872302	222	29872223	11	4.81988	3.38241	3.13155
CM008472.1	29872468	29872667	200	29872610	11	4.36834	3.12457	2.70404
CM008472.1	29877485	29879766	2282	29879228	154	211.825	43.6894	209.208
CM008472.1	29887586	29887924	339	29887722	20	11.361	5.468	9.53261
CM008472.1	29962049	29963633	1585	29963183	291	477.214	82.3052	473.469
CM008472.1	29989066	29989400	335	29989206	55	53.1935	15.7846	51.0941
CM008472.1	30011875	30014286	2412	30012826	322	541.762	91.0431	537.671
CM008472.1	30026294	30026444	151	30026374	16	5.38013	3.13734	3.68785
CM008472.1	30096368	30098286	1919	30098025	248	390.08	70.1849	386.766
CM008472.1	30098442	30100800	2359	30098606	280	428.776	67.6108	425.28
CM008472.1	30102279	30102837	559	30102404	16	8.0031	4.42648	6.23247
CM008472.1	30103697	30103829	133	30103786	12	5.53479	3.66427	3.82311
CM008472.1	30174619	30174872	254	30174680	11	4.81988	3.38241	3.13155
CM008472.1	30176173	30176924	752	30176655	14	7.05613	4.22801	5.30408
CM008472.1	30177226	30182312	5087	30181114	318	533.358	89.9157	529.314
CM008472.1	30182482	30182745	264	30182515	12	5.53479	3.66427	3.82311
CM008472.1	30294556	30295149	594	30295016	36	29.1872	10.4291	27.2039
CM008472.1	30319251	30322005	2755	30320054	381	668.088	107.673	663.24
CM008472.1	30323054	30323408	355	30323328	12	4.15401	2.90714	2.4922
CM008472.1	30367187	30367327	141	30367253	13	6.28088	3.94614	4.54787
CM008472.1	30388975	30389210	236	30389106	16	8.68715	4.79174	6.90152
CM008472.1	30396994	30397216	223	30397148	10	4.13847	3.10054	2.47739
CM008472.1	30415219	30415608	390	30415591	12	5.53479	3.66427	3.82311
CM008472.1	30416172	30416307	136	30416274	11	4.81988	3.38241	3.13155
CM008472.1	30420305	30420467	163	30420382	10	4.13847	3.10054	2.47739
CM008472.1	30422617	30423280	664	30423099	13	6.28088	3.94614	4.54787
CM008472.1	30423457	30424120	664	30423837	18	8.89793	4.57155	7.11066
CM008472.1	30454618	30454801	184	30454707	13	4.00362	2.74349	2.36696
CM008472.1	30463085	30465106	2022	30463631	47	42.6815	13.5296	40.6276
CM008472.1	30483690	30483855	166	30483735	11	4.81988	3.38241	3.13155
CM008472.1	30484372	30484688	317	30484562	20	12.2323	5.91921	10.3924
CM008472.1	30486136	30486789	654	30486623	14	7.05613	4.22801	5.30408
CM008472.1	30493231	30493473	243	30493346	11	4.36834	3.12457	2.70404
CM008472.1	30501427	30502753	1327	30502423	22	14.1288	6.48295	12.2647
CM008472.1	30506983	30507252	270	30507113	19	11.3136	5.63735	9.48598
CM008472.1	30507467	30507671	205	30507506	11	4.81988	3.38241	3.13155
CM008472.1	30508100	30511726	3627	30510460	211	317.67	59.7559	314.666
CM008472.1	30511938	30513711	1774	30512732	178	255.445	50.4542	252.678
CM008472.1	30522318	30522553	236	30522449	13	3.3834	2.44149	1.78166
CM008472.1	30554325	30555111	787	30554597	30	22.3946	8.73788	20.4564
CM008472.1	30559463	30560501	1039	30560032	34	26.8733	9.86535	24.9043
CM008472.1	30560877	30561500	624	30560943	19	7.29814	3.69099	5.54466
CM008472.1	30569641	30573736	4096	30571774	138	183.625	39.1795	181.1
CM008472.1	30580900	30581502	603	30581190	30	22.3946	8.73788	20.4564
CM008472.1	30602285	30603787	1503	30603040	199	294.766	56.3734	291.852
CM008472.1	30609772	30611560	1789	30610819	185	230.62	36.4493	227.943
CM008472.1	30611701	30612956	1256	30611911	28	20.2359	8.17415	18.3145
CM008472.1	30614464	30614677	214	30614583	11	4.81988	3.38241	3.13155
CM008472.1	30623399	30623880	482	30623512	16	8.68715	4.79174	6.90152
CM008472.1	30631091	30631890	800	30631245	16	8.68715	4.79174	6.90152
CM008472.1	30718045	30718289	245	30718210	18	10.4158	5.35548	8.6012
CM008472.1	30724668	30724957	290	30724864	27	19.1783	7.89228	17.2656
CM008472.1	30730934	30731265	332	30731031	16	8.68715	4.79174	6.90152
CM008472.1	30732097	30732821	725	30732290	19	11.3136	5.63735	9.48598
CM008472.1	30755892	30758010	2119	30756493	313	522.884	88.5063	518.896
CM008472.1	30758282	30758501	220	30758370	11	4.81988	3.38241	3.13155
CM008472.1	30786843	30787174	332	30786965	21	13.171	6.20108	11.318
CM008472.1	30791078	30793124	2047	30791913	255	404.058	72.158	400.678
CM008472.1	30802689	30803267	579	30802800	23	15.1049	6.76481	13.2302
CM008472.1	30817956	30819220	1265	30818631	44	38.629	12.5594	36.5986
CM008472.1	30828964	30831142	2179	30830638	74	80.0243	21.14	77.8255
CM008472.1	30835357	30835613	257	30835474	27	19.1783	7.89228	17.2656
CM008472.1	30907537	30907728	192	30907619	12	5.53479	3.66427	3.82311
CM008472.1	30908150	30908437	288	30908238	12	5.53479	3.66427	3.82311
CM008472.1	30909334	30909468	135	30909428	13	6.28088	3.94614	4.54787
CM008472.1	30909722	30912541	2820	30911433	275	444.448	77.7954	440.872
CM008472.1	30916664	30916818	155	30916791	15	6.08189	3.57801	4.36621
CM008472.1	30933417	30933600	184	30933480	21	12.0326	5.61758	10.2028
CM008472.1	30959154	30959873	720	30959526	50	46.5611	14.3752	44.4897
CM008472.1	30977422	30977983	562	30977843	32	24.2144	9.10434	22.2676
CM008472.1	31072203	31072757	555	31072518	38	31.5473	10.9928	29.55
CM008472.1	31089271	31089767	497	31089667	15	7.85875	4.50988	6.08922
CM008472.1	31141262	31141488	227	31141356	13	6.28088	3.94614	4.54787
CM008472.1	31156763	31157797	1035	31157025	19	11.3136	5.63735	9.48598
CM008472.1	31161595	31161744	150	31161636	10	4.13847	3.10054	2.47739
CM008472.1	31180011	31180142	132	31180116	12	5.03699	3.38495	3.34652
CM008472.1	31183027	31184547	1521	31183928	29	17.6636	6.70878	15.7686
CM008472.1	31185353	31189819	4467	31188899	259	412.084	73.2855	408.666
CM008472.1	31190029	31192775	2747	31190354	285	426.845	63.957	423.359
CM008472.1	31193059	31193558	500	31193490	13	6.28088	3.94614	4.54787
CM008472.1	31211839	31212010	172	31211956	13	6.28088	3.94614	4.54787
CM008472.1	31245640	31246117	478	31245991	48	43.9661	13.8115	41.9062
CM008472.1	31364595	31365133	539	31364848	81	90.4648	23.1131	88.2311
CM008472.1	31630469	31631048	580	31630790	57	46.4436	12.1152	44.3772
CM008472.1	31688680	31688939	260	31688791	14	7.05613	4.22801	5.30408
CM008472.1	32139886	32140115	230	32139943	17	9.53992	5.07361	7.73933
CM008472.1	32325512	32326761	1250	32326250	34	21.3691	7.31091	19.4391
CM008472.1	32362571	32362703	133	32362668	12	5.53479	3.66427	3.82311
CM008472.1	32501859	32502057	199	32501943	13	6.28088	3.94614	4.54787
CM008472.1	32502201	32502733	533	32502330	30	22.3946	8.73788	20.4564
CM008472.1	32515494	32516201	708	32515786	25	17.1091	7.32855	15.2147
CM008472.1	32616174	32617792	1619	32617037	177	253.599	50.1724	250.838
CM008472.1	32671594	32672198	605	32671727	23	15.1049	6.76481	13.2302
CM008472.1	32685377	32685534	158	32685400	12	3.4597	2.54753	1.85718
CM008472.1	32694360	32695253	894	32695073	20	12.2323	5.91921	10.3924
CM008472.1	32710619	32710888	270	32710830	12	5.53479	3.66427	3.82311
CM008472.1	32711066	32711590	525	32711168	14	7.05613	4.22801	5.30408
CM008472.1	32716986	32717226	241	32717094	13	6.28088	3.94614	4.54787
CM008472.1	32717818	32718387	570	32718157	21	13.171	6.20108	11.318
CM008472.1	32718839	32719089	251	32718968	13	6.28088	3.94614	4.54787
CM008472.1	32719806	32720388	583	32720353	17	9.53992	5.07361	7.73933
CM008472.1	32720811	32727548	6738	32725355	276	446.484	78.0772	442.898
CM008472.1	32748613	32749426	814	32748987	65	67.019	18.6032	64.8659
CM008472.1	32749578	32749732	155	32749659	13	5.22212	3.36851	3.53022
CM008472.1	32773306	32773681	376	32773595	14	7.05613	4.22801	5.30408
CM008472.1	32784811	32789215	4405	32787291	318	533.358	89.9157	529.314
CM008472.1	32794672	32795508	837	32795228	18	10.4158	5.35548	8.6012
CM008472.1	32824285	32824514	230	32824399	11	4.81988	3.38241	3.13155
CM008472.1	32947957	32948632	676	32948314	28	20.2359	8.17415	18.3145
CM008472.1	33004903	33006429	1527	33005844	198	292.871	56.0916	289.965
CM008472.1	33029365	33029704	340	33029466	18	10.4158	5.35548	8.6012
CM008472.1	33041351	33041936	586	33041648	52	49.19	14.939	47.1072
CM008472.1	33141615	33141966	352	33141817	15	7.6833	4.41422	5.92796
CM008472.1	33208112	33208414	303	33208196	15	7.85875	4.50988	6.08922
CM008472.1	33208549	33209142	594	33208743	37	30.3616	10.711	28.3714
CM008472.1	33285368	33285937	570	33285641	49	45.2593	14.0934	43.1936
CM008472.1	33287459	33287602	144	33287503	10	4.13847	3.10054	2.47739
CM008472.1	33401413	33402125	713	33401684	75	78.0344	19.7889	75.8452
CM008472.1	33458797	33458981	185	33458908	13	6.28088	3.94614	4.54787
CM008472.1	33474415	33474798	384	33474563	26	15.8788	6.49641	14.003
CM008472.1	33492558	33492724	167	33492611	13	6.28088	3.94614	4.54787
CM008472.1	33572269	33573188	920	33572873	58	57.2662	16.6302	55.1501
CM008472.1	33582353	33582919	567	33582638	19	11.3136	5.63735	9.48598
CM008472.1	33598615	33598805	191	33598688	17	9.53992	5.07361	7.73933
CM008472.1	33647917	33648050	134	33647981	12	5.03699	3.38495	3.34652
CM008472.1	33678796	33682635	3840	33681176	238	370.259	67.3663	367.033
CM008472.1	33712396	33712719	324	33712442	17	8.72976	4.64563	6.94408
CM008472.1	33729126	33729600	475	33729482	26	18.1359	7.61042	16.2321
CM008472.1	33821898	33822129	232	33821963	12	5.53479	3.66427	3.82311
CM008472.1	34003398	34003569	172	34003521	12	5.53479	3.66427	3.82311
CM008472.1	34006171	34006842	672	34006459	54	51.8511	15.5027	49.7573
CM008472.1	34265520	34266557	1038	34266098	41	27.136	8.23048	25.1666
CM008472.1	34455918	34456156	239	34456091	18	10.4158	5.35548	8.6012
CM008472.1	34470062	34470613	552	34470173	23	15.1049	6.76481	13.2302
CM008472.1	34470952	34471090	139	34471014	14	7.05613	4.22801	5.30408
CM008472.1	34571204	34573709	2506	34573305	123	157.912	34.9515	155.467
CM008472.1	34602495	34602689	195	34602584	15	7.85875	4.50988	6.08922
CM008472.1	34679174	34679340	167	34679255	20	11.5001	5.53901	9.67082
CM008472.1	34835085	34835815	731	34835369	76	82.9796	21.7038	80.7708
CM008472.1	34885068	34887467	2400	34886498	225	344.764	63.702	341.648
CM008472.1	34903588	34903782	195	34903683	10	4.13847	3.10054	2.47739
CM008472.1	34905942	34910111	4170	34908104	146	178.274	32.873	175.77
CM008472.1	34917214	34917484	271	34917251	11	4.36834	3.12457	2.70404
CM008472.1	34964359	34964499	141	34964387	13	4.76844	3.13076	3.10121
CM008472.1	34968435	34969841	1407	34969297	26	18.1359	7.61042	16.2321
CM008472.1	34970148	34970476	329	34970227	12	5.53479	3.66427	3.82311
CM008472.1	34971381	34971557	177	34971431	13	6.28088	3.94614	4.54787
CM008472.1	35001103	35001243	141	35001138	12	5.53479	3.66427	3.82311
CM008472.1	35016085	35018620	2536	35017822	388	665.102	101.288	660.28
CM008472.1	35081341	35081874	534	35081687	22	14.1288	6.48295	12.2647
CM008472.1	35084490	35084798	309	35084713	45	38.9893	12.4057	36.9533
CM008472.1	35095749	35102301	6553	35101392	286	466.932	80.8959	463.241
CM008472.1	35135101	35137912	2812	35137322	212	319.593	60.0377	316.581
CM008472.1	35183155	35183343	189	35183246	13	6.28088	3.94614	4.54787
CM008472.1	35183668	35183807	140	35183766	12	5.53479	3.66427	3.82311
CM008472.1	35215309	35215547	239	35215395	12	5.03699	3.38495	3.34652
CM008472.1	35237150	35237296	147	35237272	12	5.53479	3.66427	3.82311
CM008472.1	35241426	35242914	1489	35242335	143	192.356	40.5889	189.803
CM008472.1	35284974	35285146	173	35285052	13	5.22212	3.36851	3.53022
CM008472.1	35313635	35313999	365	35313738	14	7.05613	4.22801	5.30408
CM008472.1	35341989	35342668	680	35342487	21	13.171	6.20108	11.318
CM008472.1	35440502	35440679	178	35440528	10	4.13847	3.10054	2.47739
CM008472.1	35498001	35498443	443	35498193	44	38.8824	12.684	36.8466
CM008472.1	35909936	35912627	2692	35910916	255	404.058	72.158	400.678
CM008472.1	35916261	35916581	321	35916303	17	9.53992	5.07361	7.73933
CM008472.1	36003710	36004061	352	36003808	10	4.13847	3.10054	2.47739
CM008472.1	36008208	36009402	1195	36008875	59	53.3184	14.4365	51.2186
CM008472.1	36035799	36035953	155	36035843	12	5.53479	3.66427	3.82311
CM008472.1	36175686	36175977	292	36175854	13	6.28088	3.94614	4.54787
CM008472.1	36176113	36176355	243	36176235	12	5.53479	3.66427	3.82311
CM008472.1	36301778	36302050	273	36301882	13	6.28088	3.94614	4.54787
CM008472.1	36340310	36341382	1073	36340867	31	23.4947	9.01975	21.5486
CM008472.1	36350100	36350276	177	36350155	23	15.1049	6.76481	13.2302
CM008472.1	36406584	36406738	155	36406671	19	11.3136	5.63735	9.48598
CM008472.1	36435964	36436209	246	36436148	23	15.1049	6.76481	13.2302
CM008472.1	36444706	36445097	392	36445010	14	7.05613	4.22801	5.30408
CM008472.1	36469569	36469901	333	36469698	20	12.2323	5.91921	10.3924
CM008472.1	36470039	36470184	146	36470125	14	7.05613	4.22801	5.30408
CM008472.1	36479131	36479343	213	36479242	19	9.70356	4.81216	7.90147
CM008472.1	36489340	36490654	1315	36490402	306	508.277	86.5332	504.369
CM008472.1	36490793	36493870	3078	36491606	211	317.67	59.7559	314.666
CM008472.1	36497451	36497744	294	36497486	13	6.28088	3.94614	4.54787
CM008472.1	36603624	36606319	2696	36605564	269	432.263	76.1042	428.747
CM008472.1	36647729	36649222	1494	36648401	320	537.558	90.4794	533.49
CM008472.1	36673147	36673292	146	36673204	14	7.05613	4.22801	5.30408
CM008472.1	36777880	36778027	148	36777970	13	6.28088	3.94614	4.54787
CM008472.1	36803381	36805360	1980	36804356	263	420.136	74.413	416.679
CM008472.1	36816100	36816664	565	36816319	27	19.1783	7.89228	17.2656
CM008472.1	36836853	36837047	195	36836977	46	29.6871	8.19642	27.7034
CM008472.1	36842699	36843322	624	36843035	63	64.1983	18.0395	62.0556
CM008472.1	36859370	36859831	462	36859481	27	15.8014	6.26152	13.9261
CM008472.1	36944381	36945142	762	36944764	37	30.3616	10.711	28.3714
CM008472.1	37421185	37423442	2258	37422890	191	279.668	54.1185	276.812
CM008472.1	37848886	37849054	169	37848928	11	4.36834	3.12457	2.70404
CM008472.1	37938620	37939073	454	37938850	15	7.85875	4.50988	6.08922
CM008472.1	37974586	37975542	957	37975027	16	8.68715	4.79174	6.90152
CM008472.1	37975694	37976013	320	37975953	19	11.3136	5.63735	9.48598
CM008472.1	37976311	37979381	3071	37977318	81	76.8779	17.1284	74.6936
CM008472.1	38005936	38006103	168	38006051	12	5.03699	3.38495	3.34652
CM008472.1	38007000	38007225	226	38007108	11	4.81988	3.38241	3.13155
CM008472.1	38007490	38007911	422	38007682	24	16.0985	7.04668	14.2138
CM008472.1	38017000	38017202	203	38017177	10	4.13847	3.10054	2.47739
CM008472.1	38017506	38018226	721	38017793	20	12.2323	5.91921	10.3924
CM008472.1	38056361	38056512	152	38056375	10	4.13847	3.10054	2.47739
CM008472.1	38081519	38081840	322	38081683	11	4.81988	3.38241	3.13155
CM008472.1	38097088	38097491	404	38097207	40	33.9512	11.5566	31.9407
CM008472.1	38119294	38119452	159	38119362	14	6.98089	4.18645	5.24407
CM008472.1	38168231	38170026	1796	38168678	151	206.48	42.8438	203.881
CM008472.1	38173109	38184901	11793	38180825	238	370.259	67.3663	367.033
CM008472.1	38186698	38186949	252	38186795	14	7.05613	4.22801	5.30408
CM008472.1	38189934	38190411	478	38190216	38	31.5473	10.9928	29.55
CM008472.1	38199727	38216744	17018	38200341	240	342.22	53.8938	339.12
CM008472.1	38217045	38217414	370	38217280	17	8.80911	4.68686	7.02251
CM008472.1	38217648	38218068	421	38218037	12	5.53479	3.66427	3.82311
CM008472.1	38219185	38219682	498	38219423	32	24.6081	9.30162	22.6541
CM008472.1	38221448	38221764	317	38221694	12	5.53479	3.66427	3.82311
CM008472.1	38222072	38222390	319	38222161	11	4.81988	3.38241	3.13155
CM008472.1	38237216	38237807	592	38237620	19	11.3136	5.63735	9.48598
CM008472.1	38238008	38238225	218	38238117	10	4.13847	3.10054	2.47739
CM008472.1	38239775	38239908	134	38239884	10	4.13847	3.10054	2.47739
CM008472.1	38243345	38243648	304	38243606	13	6.28088	3.94614	4.54787
CM008472.1	38246943	38247865	923	38247206	24	15.0393	6.50952	13.1734
CM008472.1	38250919	38251917	999	38251468	19	11.3136	5.63735	9.48598
CM008472.1	38258204	38258818	615	38258685	20	12.2323	5.91921	10.3924
CM008472.1	38272666	38272801	136	38272728	12	5.53479	3.66427	3.82311
CM008472.1	38277518	38278553	1036	38277897	49	43.0219	13.0191	40.9676
CM008472.1	38278814	38279118	305	38278925	21	13.171	6.20108	11.318
CM008472.1	38281039	38281586	548	38281098	14	7.05613	4.22801	5.30408
CM008472.1	38296765	38296912	148	38296821	12	5.53479	3.66427	3.82311
CM008472.1	38307311	38309454	2144	38308450	138	183.625	39.1795	181.1
CM008472.1	38311795	38312097	303	38311940	13	6.28088	3.94614	4.54787
CM008472.1	38314876	38315630	755	38315088	21	9.25996	4.3112	7.47172
CM008472.1	38335239	38335433	195	38335375	13	6.28088	3.94614	4.54787
CM008472.1	38350710	38351651	942	38350992	26	18.1359	7.61042	16.2321
CM008472.1	38354156	38354293	138	38354215	14	5.41163	3.35439	3.71868
CM008472.1	38355803	38356291	489	38356064	16	8.68715	4.79174	6.90152
CM008472.1	38357160	38357514	355	38357227	15	7.85875	4.50988	6.08922
CM008472.1	38370349	38372275	1927	38370853	83	89.6537	21.872	87.4246
CM008472.1	38380740	38380923	184	38380873	12	5.53479	3.66427	3.82311
CM008472.1	38381111	38381279	169	38381217	13	6.28088	3.94614	4.54787
CM008472.1	38384375	38385325	951	38385201	39	32.7439	11.2747	30.74
CM008472.1	38388126	38389139	1014	38388575	20	12.2323	5.91921	10.3924
CM008472.1	38399876	38400609	734	38400146	19	11.3136	5.63735	9.48598
CM008472.1	38401342	38402367	1026	38401912	58	57.2662	16.6302	55.1501
CM008472.1	38411016	38411184	169	38411108	22	14.1288	6.48295	12.2647
CM008472.1	38427656	38427795	140	38427728	12	5.53479	3.66427	3.82311
CM008472.1	38448909	38449577	669	38449187	25	17.1091	7.32855	15.2147
CM008472.1	38456209	38456726	518	38456398	20	10.53	5.05276	8.71411
CM008472.1	38465793	38466650	858	38466371	35	28.0243	10.1472	26.0481
CM008472.1	38482075	38482229	155	38482136	11	4.81988	3.38241	3.13155
CM008472.1	38491251	38491681	431	38491309	13	6.28088	3.94614	4.54787
CM008472.1	38523370	38523673	304	38523417	14	6.46539	3.90571	4.73086
CM008472.1	38561131	38561616	486	38561462	26	18.1359	7.61042	16.2321
CM008472.1	38561938	38562954	1017	38562072	21	13.171	6.20108	11.318
CM008472.1	38568930	38569111	182	38569079	9	3.4932	2.81867	1.86253
CM008472.1	38593649	38595723	2075	38594845	103	124.868	29.3142	122.525
CM008472.1	38673542	38673873	332	38673770	24	16.0985	7.04668	14.2138
CM008472.1	38704603	38704866	264	38704635	11	4.81988	3.38241	3.13155
CM008472.1	38715350	38715526	177	38715423	15	7.22139	4.1661	5.46803
CM008472.1	38747037	38748197	1161	38747220	47	40.5385	12.4983	38.4961
CM008472.1	38753548	38755367	1820	38754605	164	229.818	46.5081	227.141
CM008472.1	38768198	38768397	200	38768336	15	7.22139	4.1661	5.46803
CM008472.1	38783428	38783561	134	38783501	13	6.28088	3.94614	4.54787
CM008472.1	38842858	38845004	2147	38843530	335	569.223	94.7074	564.976
CM008472.1	38851919	38855519	3601	38852943	322	541.762	91.0431	537.671
CM008472.1	38855692	38855889	198	38855749	15	7.85875	4.50988	6.08922
CM008472.1	38983462	38983737	276	38983522	14	7.05613	4.22801	5.30408
CM008472.1	39037248	39037657	410	39037410	13	6.28088	3.94614	4.54787
CM008472.1	39037900	39038276	377	39037924	12	5.53479	3.66427	3.82311
CM008472.1	39052326	39052479	154	39052383	14	7.05613	4.22801	5.30408
CM008472.1	39060710	39061413	704	39061205	28	20.2359	8.17415	18.3145
CM008472.1	39075464	39075794	331	39075540	13	6.28088	3.94614	4.54787
CM008472.1	39320978	39321585	608	39321340	44	38.8824	12.684	36.8466
CM008472.1	39334559	39334821	263	39334590	14	6.17439	3.75038	4.45852
CM008472.1	39335250	39335815	566	39335611	20	7.4803	3.66223	5.72593
CM008472.1	39337630	39337917	288	39337856	16	7.72571	4.28165	5.97035
CM008472.1	39338725	39338906	182	39338806	15	6.61681	3.84973	4.88137
CM008472.1	39657698	39658270	573	39657948	21	13.171	6.20108	11.318
CM008472.1	39658502	39658809	308	39658574	14	6.80761	4.09131	5.07137
CM008472.1	39662122	39662619	498	39662500	21	13.171	6.20108	11.318
CM008472.1	39669759	39669990	232	39669814	11	4.81988	3.38241	3.13155
CM008472.1	39676630	39677458	829	39677085	38	31.5473	10.9928	29.55
CM008472.1	39690208	39692287	2080	39691500	160	222.588	45.3806	219.936
CM008472.1	39694237	39694474	238	39694340	31	22.1061	8.33219	20.1749
CM008472.1	39815612	39816870	1259	39816407	320	537.558	90.4794	533.49
CM008472.1	39817257	39819804	2548	39817430	292	479.274	82.5871	475.519
CM008472.1	39874604	39875060	457	39874686	14	6.46539	3.90571	4.73086
CM008472.1	40020529	40024623	4095	40023561	277	448.522	78.3591	444.926
CM008472.1	40067315	40067957	643	40067659	13	6.28088	3.94614	4.54787
CM008472.1	40093910	40096858	2949	40094985	415	742.726	117.257	737.4
CM008472.1	40099291	40099619	329	40099522	11	3.24021	2.5066	1.64044
CM008472.1	40310083	40310523	441	40310232	12	5.53479	3.66427	3.82311
CM008472.1	40359123	40359722	600	40359419	40	33.9512	11.5566	31.9407
CM008472.1	40368527	40368691	165	40368599	15	7.15228	4.12944	5.40001
CM008472.1	40373806	40374115	310	40374034	15	7.85875	4.50988	6.08922
CM008472.1	40407734	40409011	1278	40408460	84	95.0196	23.9587	92.7711
CM008472.1	40423249	40423604	356	40423553	17	9.53992	5.07361	7.73933
CM008472.1	40432639	40432848	210	40432736	11	4.81988	3.38241	3.13155
CM008472.1	40473021	40473274	254	40473101	12	5.53479	3.66427	3.82311
CM008472.1	40549780	40550490	711	40550148	31	23.4947	9.01975	21.5486
CM008472.1	40703422	40704009	588	40703593	20	12.2323	5.91921	10.3924
CM008472.1	40704685	40704928	244	40704830	16	8.68715	4.79174	6.90152
CM008472.1	40705409	40705605	197	40705603	10	4.13847	3.10054	2.47739
CM008472.1	40711012	40711182	171	40711055	12	5.53479	3.66427	3.82311
CM008472.1	40740406	40742179	1774	40741276	358	618.336	101.19	613.8
CM008472.1	40879036	40882459	3424	40880398	382	670.265	107.955	665.404
CM008472.1	40956715	40959054	2340	40958032	232	358.453	65.6751	355.279
CM008472.1	40960105	40960332	228	40960175	13	6.28088	3.94614	4.54787
CM008472.1	40987252	40987386	135	40987292	13	6.28088	3.94614	4.54787
CM008472.1	40988264	40988987	724	40988544	29	20.0137	7.81143	18.0997
CM008472.1	40990209	40990418	210	40990329	13	5.8233	3.69267	4.1094
CM008472.1	41047456	41047892	437	41047682	69	66.4884	16.8425	64.3402
CM008472.1	41098893	41099314	422	41099020	37	27.0362	9.12093	25.0672
CM008472.1	41130451	41133207	2757	41132123	193	283.429	54.6823	280.559
CM008472.1	41142298	41142762	465	41142586	12	5.53479	3.66427	3.82311
CM008472.1	41151836	41152088	253	41151922	13	5.73667	3.64533	4.02308
CM008472.1	41161048	41161201	154	41161099	13	6.28088	3.94614	4.54787
CM008472.1	41164862	41165055	194	41164920	12	5.53479	3.66427	3.82311
CM008472.1	41182398	41183033	636	41182834	21	13.171	6.20108	11.318
CM008472.1	41206715	41207130	416	41207018	17	9.53992	5.07361	7.73933
CM008472.1	41223256	41223646	391	41223519	32	23.1724	8.59257	21.2331
CM008472.1	41244481	41244624	144	41244582	14	7.05613	4.22801	5.30408
CM008472.1	41265523	41266503	981	41265867	19	7.81273	3.91928	6.05711
CM008472.1	41266676	41266855	180	41266805	11	4.81988	3.38241	3.13155
CM008472.1	41283461	41283737	277	41283694	12	5.53479	3.66427	3.82311
CM008472.1	41283954	41284172	219	41284000	18	8.89793	4.57155	7.11066
CM008472.1	41293052	41293543	492	41293264	16	8.68715	4.79174	6.90152
CM008472.1	41328591	41328897	307	41328703	15	7.85875	4.50988	6.08922
CM008472.1	41357590	41357965	376	41357779	18	6.19599	3.31345	4.48007
CM008472.1	41381544	41381780	237	41381668	12	5.53479	3.66427	3.82311
CM008472.1	41432050	41432210	161	41432160	12	5.03699	3.38495	3.34652
CM008472.1	41449617	41450132	516	41450035	13	6.28088	3.94614	4.54787
CM008472.1	41469338	41469906	569	41469479	46	41.406	13.2478	39.358
CM008472.1	41507912	41508386	475	41508082	17	5.99711	3.32189	4.28206
CM008472.1	41528412	41529133	722	41528853	29	17.6636	6.70878	15.7686
CM008472.1	41547612	41548035	424	41547940	19	11.3136	5.63735	9.48598
CM008472.1	41566006	41566299	294	41566080	13	6.28088	3.94614	4.54787
CM008472.1	41571959	41572102	144	41571991	14	7.05613	4.22801	5.30408
CM008472.1	41572726	41573344	619	41573062	15	7.85875	4.50988	6.08922
CM008472.1	41606161	41609136	2976	41607135	367	637.73	103.727	633.074
CM008472.1	41609287	41609960	674	41609558	18	10.4158	5.35548	8.6012
CM008472.1	41777189	41777632	444	41777491	12	4.73109	3.21682	3.06462
CM008472.1	41782136	41782617	482	41782379	13	6.28088	3.94614	4.54787
CM008472.1	41914415	41918744	4330	41916176	239	372.233	67.6481	368.998
CM008472.1	41919965	41920683	719	41920584	20	12.2323	5.91921	10.3924
CM008472.1	41921282	41921508	227	41921416	14	5.90588	3.60912	4.19103
CM008472.1	41926711	41927903	1193	41927692	39	32.7439	11.2747	30.74
CM008472.1	41935435	41935580	146	41935487	13	6.28088	3.94614	4.54787
CM008472.1	41946888	41947029	142	41946890	12	3.78733	2.71548	2.15278
CM008472.1	41950187	41950737	551	41950489	13	6.28088	3.94614	4.54787
CM008472.1	41955353	41955487	135	41955479	9	3.13358	2.60381	1.53481
CM008472.1	41955974	41956160	187	41956029	10	4.13847	3.10054	2.47739
CM008472.1	41957029	41958768	1740	41957942	179	257.294	50.7361	254.521
CM008472.1	41968942	41969103	162	41969036	13	6.28088	3.94614	4.54787
CM008472.1	41983577	41983732	156	41983619	11	4.81988	3.38241	3.13155
CM008472.1	41997209	41997603	395	41997500	14	7.05613	4.22801	5.30408
CM008472.1	41997829	41998145	317	41997967	13	6.28088	3.94614	4.54787
CM008472.1	41998316	41998756	441	41998494	30	22.3946	8.73788	20.4564
CM008472.1	42000295	42001548	1254	42000901	52	48.5384	14.6221	46.4606
CM008472.1	42003534	42003839	306	42003631	17	9.53992	5.07361	7.73933
CM008472.1	42006016	42006329	314	42006280	16	8.68715	4.79174	6.90152
CM008472.1	42015631	42015796	166	42015744	14	5.41163	3.35439	3.71868
CM008472.1	42015970	42016250	281	42016141	14	6.98089	4.18645	5.24407
CM008472.1	42031152	42031606	455	42031211	12	5.03699	3.38495	3.34652
CM008472.1	42034888	42035531	644	42035335	19	11.3136	5.63735	9.48598
CM008472.1	42038395	42038900	506	42038700	12	4.56727	3.1279	2.90142
CM008472.1	42072533	42073099	567	42072894	12	5.53479	3.66427	3.82311
CM008472.1	42088337	42088521	185	42088448	17	9.53992	5.07361	7.73933
CM008472.1	42114534	42115186	653	42114895	101	121.65	28.7505	119.318
CM008472.1	42148776	42149027	252	42148907	45	40.1395	12.9659	38.0975
CM008472.1	42162953	42163169	217	42163060	19	11.2088	5.58194	9.39182
CM008472.1	42215213	42218256	3044	42216911	279	452.602	78.9228	448.985
CM008472.1	42247859	42248824	966	42248233	41	35.169	11.8384	33.1519
CM008472.1	42323538	42323737	200	42323606	44	38.8824	12.684	36.8466
CM008472.1	42423446	42424027	582	42423786	18	10.4158	5.35548	8.6012
CM008472.1	42461460	42461614	155	42461515	13	5.73667	3.64533	4.02308
CM008472.1	42479394	42479696	303	42479499	15	6.61681	3.84973	4.88137
CM008472.1	42484249	42484621	373	42484573	12	5.53479	3.66427	3.82311
CM008472.1	42485983	42486550	568	42486253	23	15.1049	6.76481	13.2302
CM008472.1	42488587	42488957	371	42488936	13	4.36497	2.92436	2.70242
CM008472.1	42491875	42492404	530	42492108	18	10.4158	5.35548	8.6012
CM008472.1	42492583	42495908	3326	42494168	272	425.578	71.084	422.101
CM008472.1	42532453	42534971	2519	42533663	201	298.562	56.9372	295.634
CM008472.1	42550384	42550554	171	42550415	14	7.05613	4.22801	5.30408
CM008472.1	42590307	42590446	140	42590411	11	4.81988	3.38241	3.13155
CM008472.1	42606064	42606224	161	42606211	10	4.13847	3.10054	2.47739
CM008472.1	42606500	42611667	5168	42610770	305	506.197	86.2514	502.299
CM008472.1	42653674	42653842	169	42653762	17	9.53992	5.07361	7.73933
CM008472.1	42654920	42655209	290	42655094	16	8.0031	4.42648	6.23247
CM008472.1	42690381	42693987	3607	42691784	247	388.09	69.9031	384.785
CM008472.1	42742073	42742209	137	42742155	13	5.73667	3.64533	4.02308
CM008472.1	42824534	42826737	2204	42825430	163	228.006	46.2262	225.335
CM008472.1	42827012	42827638	627	42827081	13	6.28088	3.94614	4.54787
CM008472.1	42833491	42835949	2459	42834765	167	235.267	47.3537	232.572
CM008472.1	42836206	42836785	580	42836698	13	6.28088	3.94614	4.54787
CM008472.1	42840394	42840611	218	42840507	17	9.53992	5.07361	7.73933
CM008472.1	42840797	42841010	214	42840908	10	4.13847	3.10054	2.47739
CM008472.1	42893857	42896051	2195	42895344	114	142.855	32.4147	140.456
CM008472.1	42896754	42897032	279	42896964	12	5.53479	3.66427	3.82311
CM008472.1	42906652	42907023	372	42906862	17	9.53992	5.07361	7.73933
CM008472.1	42992726	42992925	200	42992778	23	14.0927	6.24914	12.2376
CM008472.1	43008331	43010639	2309	43009269	305	506.197	86.2514	502.299
CM008472.1	43011071	43011289	219	43011238	12	5.53479	3.66427	3.82311
CM008472.1	43012090	43012224	135	43012096	10	4.08663	3.07007	2.44953
CM008472.1	43106123	43107715	1593	43106596	103	124.868	29.3142	122.525
CM008472.1	43473235	43474228	994	43473956	153	210.04	43.4076	207.43
CM008472.1	43474398	43475115	718	43474573	152	208.259	43.1257	205.654
CM008472.1	43476304	43476437	134	43476368	13	6.28088	3.94614	4.54787
CM008472.1	43563514	43565448	1935	43564825	120	152.86	34.1059	150.431
CM008472.1	43616104	43616282	179	43616120	13	4.00362	2.74349	2.36696
CM008472.1	43677826	43678211	386	43678045	21	12.2527	5.72838	10.4116
CM008472.1	43759188	43759480	293	43759296	23	15.1049	6.76481	13.2302
CM008472.1	43786692	43787445	754	43786888	26	18.1359	7.61042	16.2321
CM008472.1	43956785	43957189	405	43957096	13	6.28088	3.94614	4.54787
CM008472.1	43985475	43985625	151	43985490	10	3.733	2.86419	2.09897
CM008472.1	44005552	44005766	215	44005598	10	4.13847	3.10054	2.47739
CM008472.1	44033585	44033723	139	44033654	11	4.81988	3.38241	3.13155
CM008472.1	44069928	44070227	300	44070095	15	7.85875	4.50988	6.08922
CM008472.1	44078971	44079176	206	44079087	15	7.85875	4.50988	6.08922
CM008472.1	44106857	44108562	1706	44108170	41	33.8637	11.2011	31.8587
CM008472.1	44165438	44165956	519	44165653	19	10.4891	5.20762	8.67374
CM008472.1	44181853	44185640	3788	44182813	207	304.563	56.0954	301.612
CM008472.1	44185786	44186982	1197	44186781	22	14.1288	6.48295	12.2647
CM008472.1	44187233	44187369	137	44187273	11	4.81988	3.38241	3.13155
CM008472.1	44190017	44190289	273	44190167	13	5.73667	3.64533	4.02308
CM008472.1	44190719	44191372	654	44190972	59	53.3184	14.4365	51.2186
CM008472.1	44194087	44194298	212	44194178	11	4.81988	3.38241	3.13155
CM008472.1	44206802	44208495	1694	44207591	42	36.3969	12.1203	34.3735
CM008472.1	44253712	44254178	467	44253813	16	8.68715	4.79174	6.90152
CM008472.1	44259659	44259792	134	44259781	13	5.53733	3.5372	3.8256
CM008472.1	44345855	44346001	147	44345935	21	13.171	6.20108	11.318
CM008472.1	44363996	44364351	356	44364248	17	9.53992	5.07361	7.73933
CM008472.1	44372302	44378079	5778	44374148	260	414.094	73.5674	410.667
CM008472.1	44378264	44378429	166	44378295	12	5.53479	3.66427	3.82311
CM008472.1	44389468	44389605	138	44389546	14	5.90588	3.60912	4.19103
CM008472.1	44397428	44397568	141	44397465	10	4.13847	3.10054	2.47739
CM008472.1	44445910	44446121	212	44446034	13	6.28088	3.94614	4.54787
CM008472.1	44477846	44478007	162	44477955	12	5.03699	3.38495	3.34652
CM008472.1	44535577	44535778	202	44535753	14	6.46539	3.90571	4.73086
CM008472.1	44559769	44559992	224	44559872	15	7.85875	4.50988	6.08922
CM008472.1	44579906	44580365	460	44580246	87	99.6201	24.8043	97.3567
CM008472.1	44612106	44614235	2130	44612741	187	263.419	48.9516	260.624
CM008472.1	44648207	44648841	635	44648677	67	66.7787	17.7059	64.6302
CM008472.1	44663210	44663620	411	44663436	32	17.5031	6.09014	15.6085
CM008472.1	44787410	44790787	3378	44788724	352	605.46	99.4991	601.003
CM008472.1	44793915	44800523	6609	44795326	309	514.529	87.3788	510.587
CM008472.1	44849213	44849987	775	44849808	33	25.7344	9.58349	23.7729
CM008472.1	44864217	44864435	219	44864324	38	31.5473	10.9928	29.55
CM008472.1	44910362	44910769	408	44910691	15	7.85875	4.50988	6.08922
CM008472.1	44912255	44912502	248	44912294	13	6.28088	3.94614	4.54787
CM008472.1	44912769	44917238	4470	44915952	259	412.084	73.2855	408.666
CM008472.1	44986960	44987198	239	44987043	14	7.05613	4.22801	5.30408
CM008472.1	44993676	44994080	405	44994012	12	5.53479	3.66427	3.82311
CM008472.1	45001582	45001955	374	45001888	11	4.81988	3.38241	3.13155
CM008472.1	45002268	45004485	2218	45003706	128	166.4	36.3609	163.929
CM008472.1	45150738	45151099	362	45150882	40	33.9512	11.5566	31.9407
CM008472.1	45151281	45151574	294	45151404	22	14.1288	6.48295	12.2647
CM008472.1	45158039	45158573	535	45158262	21	13.171	6.20108	11.318
CM008472.1	45192295	45192464	170	45192337	16	7.35337	4.09033	5.59912
CM008472.1	45203067	45204006	940	45203721	130	169.819	36.9246	167.337
CM008472.1	45256248	45261113	4866	45260416	350	601.178	98.9354	596.747
CM008472.1	45326382	45326880	499	45326484	41	35.169	11.8384	33.1519
CM008472.1	45369525	45369664	140	45369651	12	5.53479	3.66427	3.82311
CM008472.1	45375435	45375569	135	45375486	23	11.4866	5.01319	9.65732
CM008472.1	45383807	45384015	209	45383878	12	5.03699	3.38495	3.34652
CM008472.1	45386566	45387195	630	45386696	17	9.53992	5.07361	7.73933
CM008472.1	45398028	45398335	308	45398249	15	7.85875	4.50988	6.08922
CM008472.1	45405317	45405686	370	45405605	12	5.53479	3.66427	3.82311
CM008472.1	45424355	45424548	194	45424519	13	6.13091	3.86245	4.41509
CM008472.1	45467541	45468158	618	45467846	29	21.3082	8.45602	19.3783
CM008472.1	45500187	45500555	369	45500419	26	18.1359	7.61042	16.2321
CM008472.1	45511044	45514701	3658	45512272	242	378.166	68.4937	374.905
CM008472.1	45540338	45540843	506	45540505	24	8.69131	3.74193	6.90567
CM008472.1	45560176	45561424	1249	45560866	49	45.2593	14.0934	43.1936
CM008472.1	45561646	45562230	585	45562081	27	19.1783	7.89228	17.2656
CM008472.1	45563632	45563946	315	45563721	27	19.1783	7.89228	17.2656
CM008472.1	45580097	45580501	405	45580351	24	16.0985	7.04668	14.2138
CM008472.1	45581988	45582747	760	45582261	92	107.385	26.2137	105.097
CM008472.1	45586619	45586946	328	45586932	11	4.81988	3.38241	3.13155
CM008472.1	45593189	45593352	164	45593297	16	8.0031	4.42648	6.23247
CM008472.1	45643612	45643911	300	45643766	26	18.1359	7.61042	16.2321
CM008472.1	45648814	45649565	752	45649190	22	14.1288	6.48295	12.2647
CM008472.1	45665459	45668463	3005	45667870	261	416.106	73.8492	412.669
CM008472.1	45684109	45684335	227	45684189	19	11.3136	5.63735	9.48598
CM008472.1	45819266	45820472	1207	45819695	34	26.8733	9.86535	24.9043
CM008472.1	45823265	45823530	266	45823405	13	6.28088	3.94614	4.54787
CM008472.1	45825520	45825702	183	45825634	14	7.05613	4.22801	5.30408
CM008472.1	45825892	45826052	161	45826008	9	3.4932	2.81867	1.86253
CM008472.1	45854857	45855208	352	45855126	13	6.28088	3.94614	4.54787
CM008472.1	45888948	45889230	283	45889101	16	8.68715	4.79174	6.90152
CM008472.1	45907228	45907370	143	45907288	11	4.62961	3.27305	2.96341
CM008472.1	45907917	45910764	2848	45909891	90	104.265	25.6499	101.987
CM008472.1	45949969	45951008	1040	45950424	174	248.073	49.3268	245.332
CM008472.1	45961217	45961597	381	45961336	74	80.0243	21.14	77.8255
CM008472.1	45986490	45986678	189	45986555	12	5.53479	3.66427	3.82311
CM008472.1	46027692	46028477	786	46028254	19	11.3136	5.63735	9.48598
CM008472.1	46030028	46030181	154	46030126	13	6.28088	3.94614	4.54787
CM008472.1	46030491	46030633	143	46030548	12	5.53479	3.66427	3.82311
CM008472.1	46057391	46057573	183	46057462	13	6.28088	3.94614	4.54787
CM008472.1	46078210	46078560	351	46078327	20	12.2323	5.91921	10.3924
CM008472.1	46079163	46080618	1456	46080464	35	26.4472	9.37371	24.4847
CM008472.1	46080767	46084362	3596	46083126	292	479.274	82.5871	475.519
CM008472.1	46140515	46140744	230	46140545	12	5.53479	3.66427	3.82311
CM008472.1	46142307	46143625	1319	46142966	128	166.4	36.3609	163.929
CM008472.1	46259764	46259976	213	46259884	18	8.2405	4.24889	6.46864
CM008472.1	46282801	46283260	460	46283159	13	6.28088	3.94614	4.54787
CM008472.1	46321105	46321384	280	46321201	11	4.81988	3.38241	3.13155
CM008472.1	46321752	46323845	2094	46323433	31	23.4947	9.01975	21.5486
CM008472.1	46383254	46384983	1730	46384323	301	497.887	85.1239	494.035
CM008472.1	46639325	46639556	232	46639444	34	26.8733	9.86535	24.9043
CM008472.1	46707455	46707867	413	46707597	30	22.3946	8.73788	20.4564
CM008472.1	46799375	46800283	909	46799662	29	21.3082	8.45602	19.3783
CM008472.1	47067095	47067305	211	47067227	13	6.28088	3.94614	4.54787
CM008472.1	47229105	47229279	175	47229156	13	6.28088	3.94614	4.54787
CM008472.1	47355871	47356150	280	47356060	14	7.05613	4.22801	5.30408
CM008472.1	47831915	47836315	4401	47833534	160	222.588	45.3806	219.936
CM008472.1	48081623	48082313	691	48081868	62	62.798	17.7576	60.6605
CM008472.1	48235473	48235767	295	48235527	12	5.53479	3.66427	3.82311
CM008472.1	48456904	48457217	314	48457064	14	7.05613	4.22801	5.30408
CM008472.1	48457456	48457731	276	48457620	44	38.8824	12.684	36.8466
CM008472.1	48509933	48513509	3577	48511412	379	663.738	107.11	658.917
CM008472.1	48513803	48515292	1490	48515014	15	7.85875	4.50988	6.08922
CM008472.1	48516242	48516585	344	48516487	18	10.4158	5.35548	8.6012
CM008472.1	48524453	48527667	3215	48525120	260	414.094	73.5674	410.667
CM008472.1	48527852	48528632	781	48528322	15	7.85875	4.50988	6.08922
CM008472.1	48528961	48529212	252	48529090	14	7.05613	4.22801	5.30408
CM008472.1	48580444	48580973	530	48580769	17	9.53992	5.07361	7.73933
CM008472.1	48642949	48643130	182	48643020	13	6.28088	3.94614	4.54787
CM008472.1	48645586	48646474	889	48645871	48	43.9661	13.8115	41.9062
CM008472.1	48650828	48654872	4045	48653559	342	584.1	96.6805	579.767
CM008472.1	48689447	48691935	2489	48690265	353	607.603	99.781	603.133
CM008472.1	48694591	48694870	280	48694791	17	9.53992	5.07361	7.73933
CM008472.1	48762949	48763376	428	48763264	26	18.1359	7.61042	16.2321
CM008472.1	48809498	48809680	183	48809603	28	16.7252	6.48515	14.8398
CM008472.1	48961859	48962190	332	48962071	17	8.11416	4.33094	6.34278
CM008472.1	48962881	48963247	367	48962980	29	21.3082	8.45602	19.3783
CM008472.1	49001848	49002132	285	49002038	12	5.53479	3.66427	3.82311
CM008472.1	49081912	49082227	316	49082009	16	7.35337	4.09033	5.59912
CM008472.1	49122904	49123281	378	49122980	14	7.05613	4.22801	5.30408
CM008472.1	49197868	49198232	365	49197955	13	4.76844	3.13076	3.10121
CM008472.1	49277369	49277519	151	49277440	17	8.63428	4.59621	6.8616
CM008472.1	49282505	49282803	299	49282577	21	12.2527	5.72838	10.4116
CM008472.1	49287137	49287950	814	49287391	22	14.1288	6.48295	12.2647
CM008472.1	49288178	49292257	4080	49290273	103	124.868	29.3142	122.525
CM008472.1	49324240	49328216	3977	49326501	315	527.069	89.07	523.059
CM008472.1	49524858	49525427	570	49525119	158	218.989	44.8169	216.349
CM008472.1	49528599	49528733	135	49528631	10	4.13847	3.10054	2.47739
CM008472.1	49846172	49846464	293	49846276	18	8.89793	4.57155	7.11066
CM008472.1	49856575	49856914	340	49856670	26	18.1359	7.61042	16.2321
CM008472.1	49876858	49877017	160	49876961	12	5.53479	3.66427	3.82311
CM008472.1	50272344	50272771	428	50272653	29	21.3082	8.45602	19.3783
CM008472.1	50273546	50274084	539	50273611	14	7.05613	4.22801	5.30408
CM008472.1	50570228	50570804	577	50570565	20	12.2323	5.91921	10.3924
CM008472.1	50604529	50605284	756	50604900	51	47.8714	14.6571	45.7943
CM008472.1	50620452	50620840	389	50620711	23	15.1049	6.76481	13.2302
CM008472.1	50892664	50892964	301	50892899	13	6.28088	3.94614	4.54787
CM008472.1	50893173	50893536	364	50893305	16	8.68715	4.79174	6.90152
CM008472.1	50909947	50916014	6068	50913898	300	495.813	84.842	491.971
CM008472.1	50932159	50932379	221	50932275	55	53.1935	15.7846	51.0941
CM008472.1	51119966	51120114	149	51120059	16	8.0031	4.42648	6.23247
CM008472.1	51649351	51650266	916	51649840	33	25.7344	9.58349	23.7729
CM008472.1	51684372	51687317	2946	51684732	112	139.549	31.851	137.161
CM008472.1	51726397	51726600	204	51726485	14	7.05613	4.22801	5.30408
CM008472.1	51950746	51950878	133	51950791	10	4.13847	3.10054	2.47739
CM008472.1	52482009	52482188	180	52482122	11	4.36834	3.12457	2.70404
CM008472.1	53199610	53200155	546	53199837	78	85.9574	22.2675	83.7385
CM008472.1	53376257	53376418	162	53376333	15	7.85875	4.50988	6.08922
CM008472.1	53438094	53440230	2137	53439248	184	266.576	52.1454	263.768
CM008472.1	53440392	53443262	2871	53441986	71	75.6345	20.2944	73.4509
CM008472.1	53447616	53448437	822	53448204	102	123.257	29.0323	120.919
CM008472.1	53463152	53463301	150	53463275	12	3.78733	2.71548	2.15278
CM008472.1	53465652	53465877	226	53465755	16	8.68715	4.79174	6.90152
CM008472.1	53469824	53470404	581	53470173	13	6.21152	3.90736	4.49548
CM008472.1	53472674	53472807	134	53472694	14	6.64069	4.00039	4.90511
CM008472.1	53520939	53521070	132	53521030	11	4.81988	3.38241	3.13155
CM008472.1	53539192	53539524	333	53539375	12	5.51626	3.65375	3.82306
CM008472.1	53676772	53677173	402	53676851	24	12.827	5.45512	10.985
CM008472.1	53681161	53682045	885	53681989	26	14.9339	6.05671	13.069
CM008472.1	53845473	53845738	266	53845575	14	7.05613	4.22801	5.30408
CM008472.1	53920217	53920348	132	53920283	16	8.68715	4.79174	6.90152
CM008472.1	53979138	53979280	143	53979228	15	7.85875	4.50988	6.08922
CM008472.1	54159862	54163720	3859	54161040	464	852.391	131.068	846.442
CM008472.1	54407182	54407645	464	54407486	28	20.2359	8.17415	18.3145
CM008472.1	54407804	54408133	330	54407876	18	10.4158	5.35548	8.6012
CM008472.1	54479029	54479333	305	54479205	21	9.89471	4.59543	8.092
CM008472.1	54499854	54501285	1432	54500279	208	302.17	54.4196	299.233
CM008472.1	54501771	54502129	359	54501987	16	8.68715	4.79174	6.90152
CM008472.1	54587714	54587858	145	54587814	13	6.28088	3.94614	4.54787
CM008472.1	54670418	54670871	454	54670587	19	11.3136	5.63735	9.48598
CM008472.1	54752982	54753567	586	54753254	24	16.0985	7.04668	14.2138
CM008472.1	54753753	54755635	1883	54754940	117	147.841	33.2603	145.428
CM008472.1	54790611	54793127	2517	54792415	112	139.549	31.851	137.161
CM008472.1	54813299	54813558	260	54813455	13	6.28088	3.94614	4.54787
CM008472.1	54818540	54818700	161	54818611	19	11.3136	5.63735	9.48598
CM008472.1	54837407	54837556	150	54837535	11	4.81988	3.38241	3.13155
CM008472.1	54847616	54848041	426	54847670	13	6.28088	3.94614	4.54787
CM008472.1	54865305	54868280	2976	54866795	488	906.938	137.833	900.704
CM008472.1	54902800	54902979	180	54902908	39	32.7439	11.2747	30.74
CM008472.1	55299357	55300004	648	55299632	14	7.05613	4.22801	5.30408
CM008472.1	55324940	55325086	147	55325032	13	4.76844	3.13076	3.10121
CM008472.1	55385206	55385402	197	55385302	24	16.0985	7.04668	14.2138
CM008472.1	55427215	55427797	583	55427524	17	9.53992	5.07361	7.73933
CM008472.1	55455356	55455505	150	55455441	15	7.85875	4.50988	6.08922
CM008472.1	55672964	55673181	218	55672996	10	4.13847	3.10054	2.47739
CM008472.1	55724374	55724918	545	55724564	43	37.6348	12.4022	35.6051
CM008472.1	55774526	55775980	1455	55775295	27	17.5345	7.0744	15.6399
CM008472.1	55776216	55776440	225	55776235	10	4.13847	3.10054	2.47739
CM008472.1	55808680	55809186	507	55808945	37	30.3616	10.711	28.3714
CM008472.1	55880589	55880876	288	55880796	12	5.53479	3.66427	3.82311
CM008472.1	55881963	55886580	4618	55884921	339	452.815	48.5946	449.198
CM008472.1	55909343	55909528	186	55909426	18	10.4158	5.35548	8.6012
CM008472.1	55913943	55917498	3556	55915237	393	694.287	111.056	689.269
CM008472.1	55917675	55918028	354	55917758	13	6.28088	3.94614	4.54787
CM008472.1	55990811	55991182	372	55990930	46	41.406	13.2478	39.358
CM008472.1	56006088	56009626	3539	56007053	426	767.137	120.357	761.653
CM008472.1	56009885	56010528	644	56010162	15	7.85875	4.50988	6.08922
CM008472.1	56016972	56017500	529	56017082	56	54.5436	16.0664	52.4387
CM008472.1	56060651	56060813	163	56060739	14	6.10128	3.71172	4.38557
CM008472.1	56335348	56335875	528	56335767	18	10.4158	5.35548	8.6012
CM008472.1	56471838	56474537	2700	56472689	308	483.971	74.3478	480.193
CM008472.1	56474740	56474883	144	56474774	11	4.81988	3.38241	3.13155
CM008472.1	56480917	56481977	1061	56481377	36	29.1872	10.4291	27.2039
CM008472.1	56497207	56497578	372	56497296	20	12.2323	5.91921	10.3924
CM008472.1	56498205	56499299	1095	56498586	31	23.4947	9.01975	21.5486
CM008472.1	56512188	56512458	271	56512253	17	9.53992	5.07361	7.73933
CM008472.1	56516975	56517423	449	56517296	16	8.68715	4.79174	6.90152
CM008472.1	56543387	56544089	703	56543683	25	17.1091	7.32855	15.2147
CM008472.1	56548127	56548266	140	56548154	10	4.13847	3.10054	2.47739
CM008472.1	56555512	56555731	220	56555648	27	18.849	7.72489	16.9443
CM008472.1	56555866	56556177	312	56555955	24	15.7922	6.88931	13.9171
CM008472.1	56635115	56635732	618	56635492	17	9.53992	5.07361	7.73933
CM008472.1	56657951	56658225	275	56658131	10	4.13847	3.10054	2.47739
CM008472.1	56700961	56701450	490	56701362	20	12.2323	5.91921	10.3924
CM008472.1	56719912	56720415	504	56720043	17	9.53992	5.07361	7.73933
CM008472.1	56796953	56797566	614	56797219	15	7.85875	4.50988	6.08922
CM008472.1	56844116	56844280	165	56844135	13	4.76844	3.13076	3.10121
CM008472.1	56941667	56941930	264	56941801	13	6.28088	3.94614	4.54787
CM008472.1	56979426	56979673	248	56979516	10	3.733	2.86419	2.09897
CM008472.1	57007749	57008111	363	57007798	12	5.53479	3.66427	3.82311
CM008472.1	57018378	57019023	646	57018494	19	11.3136	5.63735	9.48598
CM008472.1	57189903	57190123	221	57189979	19	11.3136	5.63735	9.48598
CM008472.1	57258384	57258827	444	57258656	21	13.171	6.20108	11.318
CM008472.1	57285961	57286862	902	57286643	65	67.019	18.6032	64.8659
CM008472.1	57287003	57287149	147	57287105	15	7.85875	4.50988	6.08922
CM008472.1	57380585	57385092	4508	57381651	259	412.084	73.2855	408.666
CM008472.1	57421859	57421995	137	57421933	13	6.28088	3.94614	4.54787
CM008472.1	57444202	57444557	356	57444443	16	7.92887	4.38754	6.1593
CM008472.1	57451863	57452410	548	57452336	20	12.2323	5.91921	10.3924
CM008472.1	57461860	57462229	370	57462162	18	10.4158	5.35548	8.6012
CM008472.1	57465743	57466628	886	57466209	45	36.1199	11.068	34.1021
CM008472.1	57468287	57469058	772	57468701	24	13.1228	5.59065	11.2805
CM008472.1	57493339	57493688	350	57493474	13	5.73667	3.64533	4.02308
CM008472.1	57496600	57496985	386	57496758	25	17.1091	7.32855	15.2147
CM008472.1	57509955	57510469	515	57510313	27	17.978	7.29067	16.0821
CM008472.1	57514948	57515229	282	57515177	12	5.53479	3.66427	3.82311
CM008472.1	57594844	57595176	333	57594929	16	8.68715	4.79174	6.90152
CM008472.1	57784260	57786409	2150	57785444	434	784.967	122.612	779.387
CM008472.1	57855001	57856861	1861	57855412	138	183.625	39.1795	181.1
CM008472.1	57910734	57911190	457	57911051	23	15.1049	6.76481	13.2302
CM008472.1	57918091	57918454	364	57918220	16	6.77768	3.80164	5.04153
CM008472.1	58084593	58084755	163	58084698	14	6.55949	3.95644	4.82485
CM008472.1	58084908	58085134	227	58085051	22	11.1516	5.01871	9.33463
CM008472.1	58111793	58112107	315	58111870	21	13.171	6.20108	11.318
CM008472.1	58117361	58118431	1071	58117968	28	20.2359	8.17415	18.3145
CM008472.1	58194486	58194768	283	58194683	12	5.53479	3.66427	3.82311
CM008472.1	58233138	58233462	325	58233166	16	8.68715	4.79174	6.90152
CM008472.1	58242740	58242975	236	58242874	14	7.05613	4.22801	5.30408
CM008472.1	58243283	58243533	251	58243436	21	13.171	6.20108	11.318
CM008472.1	58243706	58246932	3227	58244802	349	599.039	98.6535	594.62
CM008472.1	58282126	58282477	352	58282161	13	5.73667	3.64533	4.02308
CM008472.1	58331186	58331687	502	58331593	31	23.4947	9.01975	21.5486
CM008472.1	58331834	58334257	2424	58333249	281	456.689	79.4866	453.051
CM008472.1	58352028	58354999	2972	58352782	318	533.358	89.9157	529.314
CM008472.1	58439118	58440964	1847	58439894	170	240.74	48.1993	238.026
CM008472.1	58456540	58457018	479	58456764	18	10.4158	5.35548	8.6012
CM008472.1	58522765	58528408	5644	58526070	354	609.747	100.063	605.264
CM008472.1	58536184	58536336	153	58536275	12	5.53479	3.66427	3.82311
CM008472.1	58545445	58545668	224	58545476	11	4.81988	3.38241	3.13155
CM008472.1	58545898	58546367	470	58546114	33	25.7344	9.58349	23.7729
CM008472.1	58548220	58548532	313	58548434	19	11.3136	5.63735	9.48598
CM008472.1	58557645	58562586	4942	58558769	319	535.457	90.1975	531.402
CM008472.1	58562887	58563226	340	58562998	15	5.60445	3.34213	3.89236
CM008472.1	58597585	58599240	1656	58598117	209	313.832	59.1921	310.843
CM008472.1	58599374	58599570	197	58599430	12	4.56727	3.1279	2.90142
CM008472.1	58613585	58614463	879	58613970	117	128.058	24.6482	125.709
CM008472.1	58656978	58657659	682	58657120	27	19.1783	7.89228	17.2656
CM008472.1	58685252	58685404	153	58685303	21	13.171	6.20108	11.318
CM008472.1	59000929	59001880	952	59001507	59	43.4263	10.4635	41.3718
CM008472.1	59010608	59010986	379	59010846	19	11.3136	5.63735	9.48598
CM008472.1	59049514	59051376	1863	59050029	135	178.424	38.334	175.915
CM008472.1	59134939	59135175	237	59135067	22	14.1288	6.48295	12.2647
CM008472.1	59178323	59180007	1685	59178641	76	76.0796	18.5268	73.8957
CM008472.1	59212423	59214877	2455	59213184	55	53.1935	15.7846	51.0941
CM008472.1	59215444	59215813	370	59215668	12	5.53479	3.66427	3.82311
CM008472.1	59231472	59231672	201	59231579	33	25.7344	9.58349	23.7729
CM008472.1	59250321	59250482	162	59250372	17	9.44698	5.02374	7.65847
CM008472.1	59260255	59260459	205	59260392	11	4.81988	3.38241	3.13155
CM008472.1	59260636	59260768	133	59260669	11	4.81988	3.38241	3.13155
CM008472.1	59270351	59270686	336	59270450	14	7.05613	4.22801	5.30408
CM008472.1	59340452	59340637	186	59340545	19	11.3136	5.63735	9.48598
CM008472.1	59403037	59403670	634	59403458	27	13.2638	5.16739	11.4107
CM008472.1	59453077	59453212	136	59453173	17	9.53992	5.07361	7.73933
CM008472.1	59550954	59551287	334	59551215	13	6.28088	3.94614	4.54787
CM008472.1	59577868	59580778	2911	59580043	152	208.259	43.1257	205.654
CM008472.1	59841021	59841232	212	59841096	14	6.46539	3.90571	4.73086
CM008472.1	59916997	59917327	331	59917174	14	7.05613	4.22801	5.30408
CM008472.1	59917506	59918206	701	59917917	28	20.2359	8.17415	18.3145
CM008472.1	59949745	59949886	142	59949767	11	4.81988	3.38241	3.13155
CM008472.1	59966805	59967023	219	59966882	14	5.90588	3.60912	4.19103
CM008472.1	60007911	60008387	477	60008166	20	12.2323	5.91921	10.3924
CM008472.1	60160760	60161406	647	60161062	32	24.6081	9.30162	22.6541
CM008472.1	60900541	60900905	365	60900590	17	9.53992	5.07361	7.73933
CM008472.1	61260846	61261357	512	61261106	55	50.673	14.5813	48.5843
CM008472.1	61372615	61372775	161	61372648	11	4.44009	3.16515	2.77556
CM008472.1	61944369	61944813	445	61944660	21	8.15243	3.83662	6.38102
CM008472.1	61958255	61958510	256	61958456	14	4.97124	3.13325	3.28243
CM008472.1	62032843	62033403	561	62032993	21	13.171	6.20108	11.318
CM008472.1	62077213	62077374	162	62077304	16	8.68715	4.79174	6.90152
CM008472.1	62123844	62125383	1540	62124204	424	762.689	119.794	757.232
CM008472.1	62125752	62126645	894	62126365	14	7.05613	4.22801	5.30408
CM008472.1	62241996	62242280	285	62242188	17	9.53992	5.07361	7.73933
CM008472.1	62251292	62251714	423	62251419	33	25.7344	9.58349	23.7729
CM008472.1	62253508	62254229	722	62253926	44	38.8824	12.684	36.8466
CM008472.1	62254659	62254891	233	62254768	20	12.2323	5.91921	10.3924
CM008472.1	62255111	62255282	172	62255190	17	9.53992	5.07361	7.73933
CM008472.1	62255436	62255789	354	62255624	11	4.36834	3.12457	2.70404
CM008472.1	62275172	62275630	459	62275421	15	7.22139	4.1661	5.46803
CM008472.1	62283855	62284406	552	62284333	21	13.171	6.20108	11.318
CM008472.1	62284960	62285138	179	62285048	17	9.53992	5.07361	7.73933
CM008472.1	62285595	62285891	297	62285868	10	3.3524	2.64669	1.75076
CM008472.1	62320145	62320285	141	62320218	10	4.13847	3.10054	2.47739
CM008472.1	62320487	62320875	389	62320596	18	10.4158	5.35548	8.6012
CM008472.1	62388297	62388643	347	62388373	20	12.2323	5.91921	10.3924
CM008472.1	62388784	62389011	228	62388891	16	8.0031	4.42648	6.23247
CM008472.1	62394701	62394994	294	62394906	12	5.53479	3.66427	3.82311
CM008472.1	62404063	62404512	450	62404153	15	7.85875	4.50988	6.08922
CM008472.1	62460769	62461254	486	62460841	15	7.85875	4.50988	6.08922
CM008472.1	62540738	62541055	318	62540957	19	11.3136	5.63735	9.48598
CM008472.1	62561043	62561285	243	62561102	12	5.53479	3.66427	3.82311
CM008472.1	62562950	62563380	431	62563224	19	8.37875	4.17766	6.60655
CM008472.1	62606087	62606889	803	62606528	22	14.1288	6.48295	12.2647
CM008472.1	62607562	62614881	7320	62610659	276	446.484	78.0772	442.898
CM008472.1	62615110	62616523	1414	62615797	24	16.0985	7.04668	14.2138
CM008472.1	62616977	62617660	684	62617043	15	7.85875	4.50988	6.08922
CM008472.1	62617975	62619165	1191	62618788	16	8.68715	4.79174	6.90152
CM008472.1	62621060	62621271	212	62621155	16	8.68715	4.79174	6.90152
CM008472.1	62621818	62622165	348	62622055	16	8.68715	4.79174	6.90152
CM008472.1	62622713	62622866	154	62622844	15	7.85875	4.50988	6.08922
CM008472.1	62628751	62628888	138	62628770	12	5.53479	3.66427	3.82311
CM008472.1	62631921	62632283	363	62632157	17	9.53992	5.07361	7.73933
CM008472.1	62642294	62643197	904	62642693	20	12.2323	5.91921	10.3924
CM008472.1	62653482	62653974	493	62653556	20	12.2323	5.91921	10.3924
CM008472.1	62655707	62656093	387	62656047	11	4.81988	3.38241	3.13155
CM008472.1	62688154	62688321	168	62688246	16	8.68715	4.79174	6.90152
CM008472.1	62833951	62834830	880	62834251	23	15.1049	6.76481	13.2302
CM008472.1	63241282	63241953	672	63241424	23	12.2628	5.36702	10.4215
CM008472.1	63505468	63505615	148	63505497	15	7.22139	4.1661	5.46803
CM008472.1	63662885	63663144	260	63663113	12	3.78733	2.71548	2.15278
CM008472.1	63759571	63759770	200	63759711	11	4.81988	3.38241	3.13155
CM008472.1	64130841	64131118	278	64130908	12	5.53479	3.66427	3.82311
CM008472.1	64177035	64177228	194	64177125	18	9.6571	4.95702	7.85557
CM008472.1	64177783	64178082	300	64177866	14	7.05613	4.22801	5.30408
CM008472.1	64179648	64179960	313	64179800	21	9.25996	4.3112	7.47172
CM008472.1	64207779	64208220	442	64207902	19	11.3136	5.63735	9.48598
CM008472.1	64820958	64821291	334	64821059	17	9.53992	5.07361	7.73933
CM008472.1	64943569	64944078	510	64943885	58	57.2662	16.6302	55.1501
CM008472.1	65053745	65054088	344	65053856	22	13.1635	5.98876	11.318
CM008472.1	65211060	65212187	1128	65211781	206	308.09	58.3465	305.124
CM008472.1	65303574	65304288	715	65303966	32	24.6081	9.30162	22.6541
CM008472.1	65309167	65310711	1545	65309934	73	78.5552	20.8582	76.3614
CM008472.1	65338269	65339116	848	65338747	35	28.0243	10.1472	26.0481
CM008472.1	65371863	65372106	244	65372039	16	6.77768	3.80164	5.04153
CM008472.1	65406678	65406853	176	65406762	29	21.3082	8.45602	19.3783
CM008472.1	65464320	65465138	819	65464842	201	298.562	56.9372	295.634
CM008472.1	65529651	65529937	287	65529835	14	7.05613	4.22801	5.30408
CM008472.1	65536349	65536709	361	65536455	13	6.28088	3.94614	4.54787
CM008472.1	65584000	65584610	611	65584161	18	8.89793	4.57155	7.11066
CM008472.1	65585578	65585864	287	65585756	12	5.53479	3.66427	3.82311
CM008472.1	65585998	65589571	3574	65588247	264	422.153	74.6948	418.686
CM008472.1	65665504	65668683	3180	65666713	229	352.574	64.8295	349.426
CM008472.1	65728445	65728786	342	65728555	42	36.3969	12.1203	34.3735
CM008472.1	65731335	65731841	507	65731452	21	13.171	6.20108	11.318
CM008472.1	65732098	65732601	504	65732265	13	6.28088	3.94614	4.54787
CM008472.1	65733052	65733384	333	65733285	16	8.68715	4.79174	6.90152
CM008472.1	65753209	65756327	3119	65754218	135	172.126	35.4118	169.638
CM008472.1	65835890	65836050	161	65835944	12	5.53479	3.66427	3.82311
CM008472.1	65852370	65852683	314	65852431	13	6.28088	3.94614	4.54787
CM008472.1	65881630	65883415	1786	65882357	285	464.881	80.614	461.2
CM008472.1	65884417	65888140	3724	65887201	276	446.484	78.0772	442.898
CM008472.1	65929929	65930508	580	65930038	24	16.0985	7.04668	14.2138
CM008472.1	66037933	66038432	500	66038298	41	35.169	11.8384	33.1519
CM008472.1	66041990	66042900	911	66042614	28	20.2359	8.17415	18.3145
CM008472.1	66080242	66083419	3178	66081532	390	687.722	110.21	682.747
CM008472.1	66083651	66083936	286	66083766	24	13.1228	5.59065	11.2805
CM008472.1	66104187	66108244	4058	66107018	321	539.659	90.7613	535.58
CM008472.1	66151460	66151920	461	66151563	21	13.171	6.20108	11.318
CM008472.1	66153464	66153978	515	66153722	18	10.4158	5.35548	8.6012
CM008472.1	66180514	66181741	1228	66180882	134	176.696	38.0521	174.193
CM008472.1	66216848	66217549	702	66217281	37	28.2879	9.7031	26.3114
CM008472.1	66222243	66222778	536	66222451	89	102.712	25.3681	100.438
CM008472.1	66300190	66302930	2741	66301483	244	382.13	69.0575	378.852
CM008472.1	66342366	66342737	372	66342493	13	6.28088	3.94614	4.54787
CM008472.1	66354637	66356074	1438	66355789	66	68.4391	18.8851	66.281
CM008472.1	66393528	66394006	479	66393749	29	21.3082	8.45602	19.3783
CM008472.1	66416067	66416350	284	66416147	19	11.3136	5.63735	9.48598
CM008472.1	66468523	66468736	214	66468545	11	4.81988	3.38241	3.13155
CM008472.1	66469133	66469274	142	66469239	11	4.81988	3.38241	3.13155
CM008472.1	66488191	66488723	533	66488444	20	12.2323	5.91921	10.3924
CM008472.1	66489256	66490021	766	66489709	51	47.8714	14.6571	45.7943
CM008472.1	66507326	66509085	1760	66508283	93	108.952	26.4955	106.659
CM008472.1	66535305	66535482	178	66535431	14	7.05613	4.22801	5.30408
CM008472.1	66551938	66552654	717	66552388	69	72.3355	19.5368	70.1668
CM008472.1	66555414	66555787	374	66555541	84	95.0196	23.9587	92.7711
CM008472.1	66557100	66557784	685	66557519	51	47.8714	14.6571	45.7943
CM008472.1	66595522	66597052	1531	66596512	155	213.612	43.9713	210.989
CM008472.1	66637266	66638249	984	66637591	69	72.7378	19.7307	70.5644
CM008472.1	66649864	66651914	2051	66650593	344	588.362	97.2442	584.004
CM008472.1	66694280	66694613	334	66694482	27	19.1783	7.89228	17.2656
CM008472.1	66748708	66748981	274	66748899	20	12.2323	5.91921	10.3924
CM008472.1	66804555	66811471	6917	66810310	233	360.416	65.9569	357.233
CM008472.1	66817934	66818065	132	66818022	11	3.57029	2.68351	1.93872
CM008472.1	66819537	66820018	482	66819782	18	10.4158	5.35548	8.6012
CM008472.1	66828043	66828805	763	66828322	26	18.1359	7.61042	16.2321
CM008472.1	66829999	66830391	393	66830304	24	16.0985	7.04668	14.2138
CM008472.1	66842687	66843279	593	66842771	18	10.4158	5.35548	8.6012
CM008472.1	66857360	66857934	575	66857601	22	14.1288	6.48295	12.2647
CM008472.1	66859834	66862616	2783	66862027	301	497.887	85.1239	494.035
CM008472.1	66875854	66879047	3194	66878019	288	471.04	81.4596	467.328
CM008472.1	66899267	66899745	479	66899282	13	5.22212	3.36851	3.53022
CM008472.1	67000579	67003348	2770	67002144	39	30.9782	10.4152	28.9872
CM008472.1	67005434	67006910	1477	67005699	31	23.4947	9.01975	21.5486
CM008472.1	67016204	67016972	769	67016417	35	28.0243	10.1472	26.0481
CM008472.1	67035440	67035588	149	67035534	12	5.53479	3.66427	3.82311
CM008472.1	67068606	67071180	2575	67070079	173	246.236	49.0449	243.502
CM008472.1	67135857	67136326	470	67135998	14	7.05613	4.22801	5.30408
CM008472.1	67146677	67146831	155	67146726	13	3.67809	2.58369	2.0462
CM008472.1	67197439	67198661	1223	67198352	85	96.5481	24.2406	94.2946
[truncated: 78,782 more rows]

## Sheet: LPD1_rep1
chr	start	end	length	abs_summit	pileup	-LOG10(pvalue)	fold_enrichment	-LOG10(qvalue)
CM008472.1	36547	37759	1213	37285	96	117.875	29.3895	115.446
CM008472.1	38154	39017	864	38379	101	118.67	27.3467	116.24
CM008472.1	47312	47444	133	47367	15	6.72971	3.90806	4.92685
CM008472.1	49981	50566	586	50250	45	36.4697	11.2264	34.3755
CM008472.1	59477	60025	549	59777	23	12.7368	5.58913	10.8265
CM008472.1	85229	85420	192	85290	15	6.86907	3.98055	5.04977
CM008472.1	97863	98744	882	98349	36	30.7233	11.2104	28.6586
CM008472.1	99153	99283	131	99228	10	4.52953	3.33283	2.77613
CM008472.1	104447	104646	200	104549	29	22.5347	9.08954	20.5257
CM008472.1	104872	105043	172	104937	15	8.46799	4.84775	6.61475
CM008472.1	117214	118401	1188	117944	26	19.2298	8.18059	17.2475
CM008472.1	118590	118992	403	118749	12	5.19213	3.47126	3.43409
CM008472.1	129185	129534	350	129330	24	17.1041	7.57462	15.1408
CM008472.1	137921	138106	186	137983	11	5.25434	3.63582	3.47667
CM008472.1	138889	139611	723	139361	30	23.6653	9.39252	21.6477
CM008472.1	145963	146124	162	146051	13	6.80254	4.24179	4.98377
CM008472.1	157241	157768	528	157653	26	14.6106	5.90997	12.6771
CM008472.1	193808	195062	1255	194716	92	111.402	28.1776	108.996
CM008472.1	195423	196516	1094	195561	121	159.843	36.9641	157.262
CM008472.1	213806	214266	461	214106	89	106.596	27.2686	104.207
CM008472.1	214948	215649	702	215097	111	142.762	33.9343	140.242
CM008472.1	220532	221595	1064	221418	236	376.717	71.8074	373.272
CM008472.1	221774	222353	580	221920	72	80.2227	22.1179	77.9318
CM008472.1	245876	246899	1024	246754	101	126.066	30.9044	123.607
CM008472.1	247767	247983	217	247891	76	86.2877	23.3298	83.9736
CM008472.1	248269	248471	203	248392	17	10.237	5.45372	8.35438
CM008472.1	248599	249815	1217	248792	87	103.416	26.6626	101.038
CM008472.1	252050	252575	526	252233	13	6.80254	4.24179	4.98377
CM008472.1	261961	262606	646	262307	80	92.4424	24.5418	90.1053
CM008472.1	301918	302871	954	302728	45	42.0741	13.9373	39.9463
CM008472.1	303058	303988	931	303498	94	114.63	28.7835	112.211
CM008472.1	325658	326606	949	326317	186	278.489	56.6581	275.457
CM008472.1	326888	327092	205	326975	36	30.7233	11.2104	28.6586
CM008472.1	327219	328236	1018	327481	87	103.416	26.6626	101.038
CM008472.1	347033	347816	784	347655	80	92.4424	24.5418	90.1053
CM008472.1	347955	348484	530	348096	111	142.762	33.9343	140.242
CM008472.1	375758	376316	559	376177	75	84.7629	23.0268	82.4545
CM008472.1	376468	377385	918	376987	121	159.843	36.9641	157.262
CM008472.1	407148	409376	2229	407692	129	173.765	39.388	171.133
CM008472.1	420201	420425	225	420328	13	6.80254	4.24179	4.98377
CM008472.1	420675	421050	376	420951	11	5.25434	3.63582	3.47667
CM008472.1	436089	437398	1310	436882	99	122.777	30.2985	120.33
CM008472.1	437775	438733	959	438065	60	62.617	18.4821	60.3962
CM008472.1	462340	462760	421	462459	11	5.25434	3.63582	3.47667
CM008472.1	463021	463758	738	463501	26	19.2298	8.18059	17.2475
CM008472.1	465463	467639	2177	466755	132	179.042	40.297	176.39
CM008472.1	467800	469993	2194	468066	356	629.761	108.166	625.128
CM008472.1	474785	474917	133	474860	10	4.52953	3.33283	2.77613
CM008472.1	495677	496422	746	495953	69	67.775	17.4149	65.536
CM008472.1	496939	498684	1746	497271	182	270.863	55.4462	267.862
CM008472.1	499181	499377	197	499294	11	5.25434	3.63582	3.47667
CM008472.1	499659	499809	151	499716	12	6.01279	3.9388	4.21349
CM008472.1	529889	530418	530	530273	34	28.3209	10.6045	26.2714
CM008472.1	530612	531076	465	530765	53	52.8055	16.3612	50.6269
CM008472.1	535962	537035	1074	536578	120	158.119	36.6611	155.543
CM008472.1	547938	548927	990	548469	32	25.9673	9.99849	23.9335
CM008472.1	555145	555421	277	555288	16	9.34028	5.15074	7.47196
CM008472.1	576069	576803	735	576665	79	90.8956	24.2388	88.5642
CM008472.1	577006	578593	1588	577405	161	231.467	49.0835	228.62
CM008472.1	595870	596491	622	596095	14	7.62154	4.54477	5.78498
CM008472.1	613837	614051	215	613986	13	6.80254	4.24179	4.98377
CM008472.1	614203	615957	1755	614923	224	352.685	68.1715	349.345
CM008472.1	616128	616319	192	616269	8	3.17356	2.71525	1.50135
CM008472.1	664251	664651	401	664374	18	11.1569	5.75671	9.26096
CM008472.1	665393	665715	323	665558	16	9.34028	5.15074	7.47196
CM008472.1	665861	665995	135	665927	11	5.25434	3.63582	3.47667
CM008472.1	688192	688465	274	688368	16	9.34028	5.15074	7.47196
CM008472.1	693910	694973	1064	694588	28	21.4183	8.78655	19.4178
CM008472.1	700815	701018	204	700891	16	9.34028	5.15074	7.47196
CM008472.1	701181	702897	1717	702353	51	50.0718	15.7552	47.9057
CM008472.1	742962	743512	551	743200	18	11.1121	5.73219	9.22731
CM008472.1	773268	773543	276	773379	19	11.5492	5.7628	9.6524
CM008472.1	781011	781799	789	781168	21	14.0442	6.66566	12.1122
CM008472.1	786785	786951	167	786876	11	5.25434	3.63582	3.47667
CM008472.1	827229	828050	822	827524	42	36.939	12.39	34.8383
CM008472.1	832078	833002	925	832845	54	54.1844	16.6642	51.9997
CM008472.1	833169	836275	3107	834038	139	191.466	42.4179	188.768
CM008472.1	836417	836635	219	836516	12	6.01279	3.9388	4.21349
CM008472.1	910790	910976	187	910903	14	7.62154	4.54477	5.78498
CM008472.1	958299	959152	854	958684	97	119.505	29.6925	117.069
CM008472.1	985281	988312	3032	987230	303	515.411	92.1073	511.339
CM008472.1	990689	991219	531	990909	17	9.03745	4.80636	7.18211
CM008472.1	999880	1001350	1471	1000747	158	225.932	48.1746	223.106
CM008472.1	1001942	1002531	590	1002212	45	42.0741	13.9373	39.9463
CM008472.1	1005714	1008091	2378	1006826	194	293.852	59.082	290.759
CM008472.1	1012857	1016805	3949	1013466	255	415.302	77.5641	411.687
CM008472.1	1077796	1079757	1962	1079544	73	81.7303	22.4209	79.4335
CM008472.1	1087811	1088073	263	1087945	16	8.883	4.89838	7.02837
CM008472.1	1093089	1093560	472	1093426	20	13.0615	6.36268	11.1408
CM008472.1	1093914	1094251	338	1094157	16	9.34028	5.15074	7.47196
CM008472.1	1094403	1095520	1118	1095180	81	93.9945	24.8447	91.6517
CM008472.1	1095695	1096867	1173	1096181	66	71.304	20.3	69.0478
CM008472.1	1132725	1133126	402	1132825	11	5.25434	3.63582	3.47667
CM008472.1	1141672	1142046	375	1141778	20	13.0615	6.36268	11.1408
CM008472.1	1164425	1164602	178	1164474	8	3.1921	2.72686	1.50135
CM008472.1	1474017	1476283	2267	1475097	296	500.593	89.9864	496.591
CM008472.1	1565025	1565475	451	1565130	19	12.0987	6.05969	10.1902
CM008472.1	1577623	1577799	177	1577665	8	3.1921	2.72686	1.50135
CM008472.1	1640216	1640984	769	1640556	30	23.6653	9.39252	21.6477
CM008472.1	1642813	1643030	218	1642953	11	5.25434	3.63582	3.47667
CM008472.1	1711593	1711802	210	1711680	13	6.80254	4.24179	4.98377
CM008472.1	1799673	1799797	125	1799736	11	5.25434	3.63582	3.47667
CM008472.1	1810771	1811167	397	1810885	31	23.9934	9.27329	21.9754
CM008472.1	1837408	1837751	344	1837547	18	11.1569	5.75671	9.26096
CM008472.1	1889495	1890089	595	1889815	26	16.3406	6.71718	14.3871
CM008472.1	1903640	1904086	447	1903733	12	5.67787	3.74582	3.8977
CM008472.1	1918487	1918800	314	1918731	12	6.01279	3.9388	4.21349
CM008472.1	1943276	1944521	1246	1944345	257	419.4	78.17	415.767
CM008472.1	1945647	1947121	1475	1945925	136	186.122	41.5089	183.444
CM008472.1	1947376	1947692	317	1947433	13	6.80254	4.24179	4.98377
CM008472.1	1951651	1951777	127	1951683	10	4.52953	3.33283	2.77613
CM008472.1	1990306	1991044	739	1990766	34	28.3209	10.6045	26.2714
CM008472.1	2013336	2013649	314	2013440	15	6.86907	3.98055	5.04977
CM008472.1	2016821	2017361	541	2017227	15	8.46799	4.84775	6.61475
CM008472.1	2019430	2020455	1026	2020049	24	17.1041	7.57462	15.1408
CM008472.1	2024266	2024393	128	2024302	12	6.01279	3.9388	4.21349
CM008472.1	2024526	2024664	139	2024601	11	5.25434	3.63582	3.47667
CM008472.1	2040323	2041030	708	2040405	22	15.0461	6.96865	13.1033
CM008472.1	2083459	2083611	153	2083529	8	3.1921	2.72686	1.50135
CM008472.1	2099229	2099406	178	2099296	10	4.52953	3.33283	2.77613
CM008472.1	2102915	2104138	1224	2103533	45	40.7217	13.2544	38.6064
CM008472.1	2231097	2231389	293	2231244	30	23.6653	9.39252	21.6477
CM008472.1	2309831	2310133	303	2310007	16	9.34028	5.15074	7.47196
CM008472.1	2310348	2310474	127	2310362	10	4.52953	3.33283	2.77613
CM008472.1	2310603	2310736	134	2310712	11	4.12022	2.98541	2.3933
CM008472.1	2312823	2313261	439	2313151	20	13.0615	6.36268	11.1408
CM008472.1	2316770	2316941	172	2316863	9	3.84106	3.02985	2.11676
CM008472.1	2323789	2324336	548	2323991	54	54.1844	16.6642	51.9997
CM008472.1	2330639	2331550	912	2331190	98	121.139	29.9955	118.697
CM008472.1	2350385	2350705	321	2350597	21	14.0442	6.66566	12.1122
CM008472.1	2356552	2356697	146	2356619	9	3.44207	2.7879	1.7488
CM008472.1	2375319	2375445	127	2375410	11	5.25434	3.63582	3.47667
CM008472.1	2394401	2394953	553	2394565	41	36.9264	12.7254	34.8259
CM008472.1	2398718	2398863	146	2398793	12	5.19213	3.47126	3.43409
CM008472.1	2399614	2402441	2828	2402071	77	87.8182	23.6328	85.4983
CM008472.1	2402588	2402974	387	2402706	24	17.1041	7.57462	15.1408
CM008472.1	2448039	2448379	341	2448314	18	11.1121	5.73219	9.22731
CM008472.1	2455572	2456100	529	2455879	14	7.62154	4.54477	5.78498
CM008472.1	2542712	2543114	403	2542901	15	8.46799	4.84775	6.61475
CM008472.1	2683657	2683829	173	2683749	21	14.0442	6.66566	12.1122
CM008472.1	2691600	2692046	447	2691933	13	6.80254	4.24179	4.98377
CM008472.1	2712364	2714249	1886	2713582	119	156.398	36.3582	153.829
CM008472.1	2733492	2733644	153	2733619	10	4.52953	3.33283	2.77613
CM008472.1	2734844	2734988	145	2734894	10	4.52953	3.33283	2.77613
CM008472.1	2740906	2743431	2526	2742960	114	147.847	34.8432	145.309
CM008472.1	2763419	2763596	178	2763527	17	10.237	5.45372	8.35438
CM008472.1	2797297	2797771	475	2797500	22	15.0461	6.96865	13.1033
CM008472.1	2820260	2820428	169	2820290	10	3.2016	2.56169	1.5103
CM008472.1	2820702	2821831	1130	2821136	119	142.533	29.8541	140.019
CM008472.1	2822029	2822908	880	2822190	187	280.402	56.9611	277.362
CM008472.1	2851213	2851513	301	2851369	17	10.237	5.45372	8.35438
CM008472.1	2864649	2867700	3052	2866347	200	299.317	57.9161	296.207
CM008472.1	2867894	2869719	1826	2868679	37	31.942	11.5134	29.8699
CM008472.1	2903225	2903367	143	2903287	11	5.25434	3.63582	3.47667
CM008472.1	2903627	2904419	793	2903724	20	13.0615	6.36268	11.1408
CM008472.1	2908799	2909339	541	2909243	26	19.2298	8.18059	17.2475
CM008472.1	2909680	2911352	1673	2910223	99	122.777	30.2985	120.33
CM008472.1	2914364	2915269	906	2914542	182	270.863	55.4462	267.862
CM008472.1	2926138	2926538	401	2926421	30	23.6653	9.39252	21.6477
CM008472.1	2937040	2937953	914	2937797	122	152.325	32.8434	149.775
CM008472.1	2938156	2940821	2666	2939182	192	289.998	58.476	286.92
CM008472.1	2941148	2941279	132	2941165	9	3.84106	3.02985	2.11676
CM008472.1	2967967	2968245	279	2968133	12	6.01279	3.9388	4.21349
CM008472.1	2973059	2973727	669	2973574	35	29.5162	10.9075	27.459
CM008472.1	2989877	2990301	425	2989975	14	7.62154	4.54477	5.78498
CM008472.1	3017935	3018182	248	3018049	1705	56.2637	1.50639	54.0729
CM008472.1	3018749	3019041	293	3018868	1272	29.9786	1.40289	27.9209
CM008472.1	3061048	3061264	217	3061141	21	14.0442	6.66566	12.1122
CM008472.1	3082232	3082494	263	3082351	13	6.80254	4.24179	4.98377
CM008472.1	3085220	3085478	259	3085365	21	14.0442	6.66566	12.1122
CM008472.1	3085715	3086040	326	3085969	23	16.0663	7.27163	14.113
CM008472.1	3095652	3095794	143	3095701	11	5.25434	3.63582	3.47667
CM008472.1	3097224	3097738	515	3097503	37	31.942	11.5134	29.8699
CM008472.1	3098273	3098467	195	3098309	11	5.25434	3.63582	3.47667
CM008472.1	3129274	3131003	1730	3130790	169	246.344	51.5074	243.439
CM008472.1	3131218	3132594	1377	3131403	272	450.345	82.7148	446.573
CM008472.1	3172401	3172870	470	3172560	57	58.3673	17.5731	56.1644
CM008472.1	3187053	3188510	1458	3188107	134	182.576	40.9029	179.911
CM008472.1	3188655	3189863	1209	3189242	182	270.863	55.4462	267.862
CM008472.1	3195432	3195609	178	3195511	17	9.03745	4.80636	7.18211
CM008472.1	3228483	3229034	552	3228958	13	6.80254	4.24179	4.98377
CM008472.1	3231704	3232371	668	3232063	21	14.0442	6.66566	12.1122
CM008472.1	3244496	3244641	146	3244608	8	3.1921	2.72686	1.50135
CM008472.1	3254672	3255065	394	3254800	25	18.1588	7.8776	16.1859
CM008472.1	3260234	3260415	182	3260316	15	8.46799	4.84775	6.61475
CM008472.1	3260557	3261622	1066	3261202	35	29.5162	10.9075	27.459
CM008472.1	3261791	3261999	209	3261881	12	6.01279	3.9388	4.21349
CM008472.1	3335016	3335458	443	3335401	10	4.52953	3.33283	2.77613
CM008472.1	3344119	3344579	461	3344462	12	4.03699	2.84554	2.31085
CM008472.1	3354301	3354817	517	3354391	22	15.0461	6.96865	13.1033
CM008472.1	3376781	3376951	171	3376786	9	3.84106	3.02985	2.11676
CM008472.1	3385131	3385436	306	3385378	9	3.84106	3.02985	2.11676
CM008472.1	3397510	3397750	241	3397741	9	3.84106	3.02985	2.11676
CM008472.1	3397905	3398049	145	3397986	12	6.01279	3.9388	4.21349
CM008472.1	3398197	3399134	938	3398292	20	13.0615	6.36268	11.1408
CM008472.1	3399557	3403293	3737	3401014	171	250.089	52.1134	247.17
CM008472.1	3419701	3420645	945	3420070	143	198.634	43.6298	195.91
CM008472.1	3421769	3422110	342	3422047	14	7.62154	4.54477	5.78498
CM008472.1	3425768	3425913	146	3425851	9	3.84106	3.02985	2.11676
CM008472.1	3427849	3428033	185	3427978	12	5.67787	3.74582	3.8977
CM008472.1	3435418	3435590	173	3435551	10	4.52953	3.33283	2.77613
CM008472.1	3467227	3468379	1153	3468116	83	97.1145	25.4507	94.7602
CM008472.1	3468953	3469371	419	3469151	53	52.8055	16.3612	50.6269
CM008472.1	3527073	3527211	139	3527117	10	4.52953	3.33283	2.77613
CM008472.1	3562055	3562662	608	3562367	57	58.3673	17.5731	56.1644
CM008472.1	3587730	3588076	347	3587825	19	12.0987	6.05969	10.1902
CM008472.1	3596953	3597146	194	3597017	8	3.1921	2.72686	1.50135
CM008472.1	3672860	3673081	222	3672950	12	6.01279	3.9388	4.21349
CM008472.1	3673315	3675425	2111	3673492	30	23.6653	9.39252	21.6477
CM008472.1	3676380	3676568	189	3676456	12	6.01279	3.9388	4.21349
CM008472.1	3678382	3678978	597	3678493	16	8.21675	4.53934	6.37755
CM008472.1	3781901	3782184	284	3781989	20	12.4812	6.05094	10.5719
CM008472.1	3968820	3968958	139	3968860	13	4.29835	2.89074	2.56914
CM008472.1	3978566	3979198	633	3978920	23	16.0663	7.27163	14.113
CM008472.1	4005206	4007591	2386	4006813	384	691.586	116.649	686.617
CM008472.1	4030239	4030375	137	4030277	11	5.25434	3.63582	3.47667
CM008472.1	4033493	4033651	159	4033605	12	6.01279	3.9388	4.21349
CM008472.1	4062191	4062338	148	4062255	18	10.6263	5.46826	8.74335
CM008472.1	4078880	4079145	266	4079021	10	4.52953	3.33283	2.77613
CM008472.1	4081697	4082098	402	4082030	18	11.1569	5.75671	9.26096
CM008472.1	4191906	4192543	638	4192225	22	13.4656	6.14146	11.5438
CM008472.1	4199313	4199461	149	4199357	11	4.50896	3.20424	2.77613
CM008472.1	4232901	4233246	346	4233074	30	23.6653	9.39252	21.6477
CM008472.1	4296777	4296938	162	4296857	27	20.3164	8.48357	18.3247
CM008472.1	4297071	4297404	334	4297158	35	29.5162	10.9075	27.459
CM008472.1	4392130	4392761	632	4392427	15	8.46799	4.84775	6.61475
CM008472.1	4487561	4487710	150	4487679	9	3.84106	3.02985	2.11676
CM008472.1	4558346	4558625	280	4558475	26	19.2298	8.18059	17.2475
CM008472.1	4583593	4587375	3783	4586468	214	332.869	65.1417	329.614
CM008472.1	4643152	4644591	1440	4643735	260	425.56	79.079	421.899
CM008472.1	4678398	4679012	615	4678508	36	30.7233	11.2104	28.6586
CM008472.1	4859074	4859273	200	4859258	16	3.95844	2.51309	2.23271
CM008472.1	4873953	4874302	350	4874050	16	9.34028	5.15074	7.47196
CM008472.1	4897364	4897645	282	4897609	10	4.33952	3.21945	2.61021
CM008472.1	4900596	4900856	261	4900725	10	4.52953	3.33283	2.77613
CM008472.1	4901294	4901847	554	4901406	37	31.942	11.5134	29.8699
CM008472.1	4930548	4930731	184	4930668	15	8.44004	4.83207	6.60019
CM008472.1	4967955	4969066	1112	4968304	49	47.371	15.1492	45.2176
CM008472.1	4969270	4969628	359	4969406	23	16.0663	7.27163	14.113
CM008472.1	4970373	4970711	339	4970498	13	5.01709	3.26033	3.26035
CM008472.1	4976769	4977112	344	4977014	32	25.9673	9.99849	23.9335
CM008472.1	5021475	5021849	375	5021684	27	20.3164	8.48357	18.3247
CM008472.1	5022003	5022777	775	5022141	82	95.5519	25.1477	93.2034
CM008472.1	5043299	5044221	923	5043781	36	30.7233	11.2104	28.6586
CM008472.1	5096061	5096397	337	5096294	11	5.25434	3.63582	3.47667
CM008472.1	5097193	5097317	125	5097203	13	6.80254	4.24179	4.98377
CM008472.1	5188983	5189201	219	5189093	10	4.52953	3.33283	2.77613
CM008472.1	5234485	5235133	649	5234927	30	23.6653	9.39252	21.6477
CM008472.1	5243000	5243125	126	5243115	9	3.84106	3.02985	2.11676
CM008472.1	5252176	5252517	342	5252398	16	9.34028	5.15074	7.47196
CM008472.1	5358805	5359532	728	5358993	36	30.7233	11.2104	28.6586
CM008472.1	5367938	5369124	1187	5368559	43	39.4808	13.3313	37.3663
CM008472.1	5380218	5380841	624	5380507	23	16.0663	7.27163	14.113
CM008472.1	5400784	5401409	626	5400964	26	14.6106	5.90997	12.6771
CM008472.1	5426043	5426496	454	5426222	46	43.3848	14.2403	41.2505
CM008472.1	5430549	5431656	1108	5430825	199	303.527	60.5969	300.394
CM008472.1	5437621	5438043	423	5437931	16	9.34028	5.15074	7.47196
CM008472.1	5462719	5463144	426	5462882	14	7.62154	4.54477	5.78498
CM008472.1	5469724	5471318	1595	5471052	72	78.0348	21.0342	75.7549
CM008472.1	5482997	5483734	738	5483309	35	28.389	10.3306	26.3394
CM008472.1	5490947	5491108	162	5491050	12	5.67787	3.74582	3.8977
CM008472.1	5492477	5492872	396	5492744	66	69.3018	19.3054	67.0567
CM008472.1	5516204	5516354	151	5516271	11	5.25434	3.63582	3.47667
CM008472.1	5522137	5522284	148	5522183	10	4.52953	3.33283	2.77613
CM008472.1	5541204	5541615	412	5541516	18	11.1569	5.75671	9.26096
CM008472.1	5546680	5546988	309	5546780	13	6.80254	4.24179	4.98377
CM008472.1	5565175	5565862	688	5565445	47	44.7047	14.5433	42.5639
CM008472.1	5583677	5585308	1632	5585031	105	132.696	32.1164	130.213
CM008472.1	5585583	5585746	164	5585664	13	6.80254	4.24179	4.98377
CM008472.1	5586314	5586870	557	5586449	51	50.0718	15.7552	47.9057
CM008472.1	5642004	5642138	135	5642101	13	6.54944	4.09748	4.74766
CM008472.1	5676254	5676481	228	5676357	11	4.50896	3.20424	2.77613
CM008472.1	5780917	5781752	836	5781391	38	33.172	11.8164	31.0926
CM008472.1	5852242	5852672	431	5852323	14	7.62154	4.54477	5.78498
CM008472.1	5855223	5855742	520	5855526	29	22.5347	9.08954	20.5257
CM008472.1	5902646	5902801	156	5902738	11	4.94984	3.45768	3.19352
CM008472.1	5920976	5921370	395	5921097	19	12.0987	6.05969	10.1902
CM008472.1	5923752	5923901	150	5923798	12	6.01279	3.9388	4.21349
CM008472.1	5929139	5929332	194	5929208	45	42.0741	13.9373	39.9463
CM008472.1	5929477	5929635	159	5929525	22	15.0461	6.96865	13.1033
CM008472.1	5955107	5956677	1571	5955563	172	251.965	52.4163	249.039
CM008472.1	5972371	5972961	591	5972653	18	11.1569	5.75671	9.26096
CM008472.1	5991011	5991206	196	5991096	16	8.883	4.89838	7.02837
CM008472.1	6021306	6021952	647	6021545	29	22.5347	9.08954	20.5257
CM008472.1	6029509	6030127	619	6029626	18	11.1569	5.75671	9.26096
CM008472.1	6044596	6044766	171	6044654	10	4.52953	3.33283	2.77613
CM008472.1	6072727	6072945	219	6072793	15	8.46799	4.84775	6.61475
CM008472.1	6074370	6074528	159	6074427	8	3.1921	2.72686	1.50135
CM008472.1	6095824	6099553	3730	6098034	161	231.467	49.0835	228.62
CM008472.1	6099950	6100389	440	6100108	52	51.4346	16.0582	49.2624
CM008472.1	6175817	6176391	575	6175964	17	10.237	5.45372	8.35438
CM008472.1	6212131	6212290	160	6212229	11	4.50896	3.20424	2.77613
CM008472.1	6234817	6235053	237	6234970	12	5.19213	3.47126	3.43409
CM008472.1	6261714	6261843	130	6261784	10	4.52953	3.33283	2.77613
CM008472.1	6315414	6315812	399	6315617	22	14.4043	6.62722	12.4716
CM008472.1	6468552	6468823	272	6468755	21	14.0442	6.66566	12.1122
CM008472.1	6484249	6484415	167	6484287	12	4.76294	3.2342	3.00848
CM008472.1	6556555	6557113	559	6557021	13	6.80254	4.24179	4.98377
CM008472.1	6564496	6569109	4614	6565879	177	261.384	53.9313	258.42
CM008472.1	6569249	6569374	126	6569344	14	5.68264	3.49321	3.90217
CM008472.1	6578975	6579137	163	6578986	11	5.16539	3.58353	3.40829
CM008472.1	6607478	6607671	194	6607584	10	4.13088	3.09607	2.4039
CM008472.1	6611430	6612194	765	6611839	65	69.8396	19.997	67.5891
CM008472.1	6618256	6618471	216	6618384	19	7.7879	3.90811	5.95084
CM008472.1	6673264	6673433	170	6673334	14	7.42599	4.43434	5.60416
CM008472.1	6722254	6722706	453	6722341	20	13.0615	6.36268	11.1408
CM008472.1	6759665	6759796	132	6759730	12	6.01279	3.9388	4.21349
CM008472.1	6821719	6821857	139	6821769	12	6.01279	3.9388	4.21349
CM008472.1	6889648	6889823	176	6889726	13	6.80254	4.24179	4.98377
CM008472.1	6902673	6902960	288	6902842	39	34.4128	12.1194	32.3263
CM008472.1	6945437	6945610	174	6945484	9	3.24534	2.6702	1.55237
CM008472.1	7093372	7094028	657	7093755	26	17.2972	7.18636	15.3339
CM008472.1	7123682	7123809	128	7123758	10	4.286	3.18769	2.55692
CM008472.1	7126831	7126978	148	7126918	14	7.62154	4.54477	5.78498
CM008472.1	7180322	7180912	591	7180466	89	106.596	27.2686	104.207
CM008472.1	7248187	7248969	783	7248538	225	354.677	68.4745	351.329
CM008472.1	7249668	7251117	1450	7250555	253	411.211	76.9581	407.614
CM008472.1	7298516	7298834	319	7298644	20	13.0615	6.36268	11.1408
CM008472.1	7314204	7314433	230	7314312	11	5.25434	3.63582	3.47667
CM008472.1	7477187	7477651	465	7477514	35	22.1437	7.43332	20.1424
CM008472.1	7502628	7504421	1794	7503061	292	492.158	88.7745	488.195
CM008472.1	7505378	7505549	172	7505441	11	5.25434	3.63582	3.47667
CM008472.1	7589005	7590026	1022	7589456	45	42.0741	13.9373	39.9463
CM008472.1	7622276	7622418	143	7622350	10	4.52953	3.33283	2.77613
CM008472.1	7625848	7625983	136	7625920	12	6.01279	3.9388	4.21349
CM008472.1	7631330	7631910	581	7631683	33	24.7163	9.07868	22.6975
CM008472.1	7632153	7632895	743	7632584	55	55.5711	16.9671	53.3804
CM008472.1	7643143	7643305	163	7643215	10	4.52953	3.33283	2.77613
CM008472.1	7740712	7740909	198	7740834	27	20.3164	8.48357	18.3247
CM008472.1	7742148	7743213	1066	7742491	17	10.237	5.45372	8.35438
CM008472.1	7746611	7747125	515	7746650	12	6.01279	3.9388	4.21349
CM008472.1	7764185	7764511	327	7764319	20	12.4812	6.05094	10.5719
CM008472.1	7770467	7771382	916	7771042	130	175.521	39.691	172.882
CM008472.1	7771535	7772530	996	7772165	104	131.032	31.8134	128.555
CM008472.1	7797803	7797949	147	7797877	11	5.25434	3.63582	3.47667
CM008472.1	7895927	7898462	2536	7897480	283	473.267	86.0476	469.392
CM008472.1	7933797	7934029	233	7933898	15	8.04137	4.61024	6.203
CM008472.1	8004040	8004491	452	8004367	17	10.237	5.45372	8.35438
CM008472.1	8030659	8030818	160	8030731	14	7.62154	4.54477	5.78498
CM008472.1	8063493	8063691	199	8063613	16	8.54898	4.71705	6.69567
CM008472.1	8069917	8071371	1455	8071272	19	12.0987	6.05969	10.1902
CM008472.1	8080291	8080574	284	8080427	23	16.0663	7.27163	14.113
CM008472.1	8211967	8212130	164	8212013	11	5.25434	3.63582	3.47667
CM008472.1	8259879	8260883	1005	8260706	37	31.942	11.5134	29.8699
CM008472.1	8261567	8261788	222	8261666	11	5.25434	3.63582	3.47667
CM008472.1	8337396	8337523	128	8337454	9	3.84106	3.02985	2.11676
CM008472.1	8411942	8412514	573	8412154	13	6.80254	4.24179	4.98377
CM008472.1	8412651	8414924	2274	8414767	231	366.671	70.2924	363.27
CM008472.1	8415082	8415517	436	8415288	65	69.8396	19.997	67.5891
CM008472.1	8441719	8441884	166	8441792	17	8.92603	4.74789	7.07138
CM008472.1	8453263	8453611	349	8453361	14	5.68264	3.49321	3.90217
CM008472.1	8470467	8473188	2722	8470759	118	154.68	36.0552	152.117
CM008472.1	8488982	8489552	571	8489375	63	66.9303	19.391	64.6916
CM008472.1	8548320	8549924	1605	8549423	195	295.783	59.385	292.681
CM008472.1	8568028	8568441	414	8568296	86	95.6425	23.3678	93.294
CM008472.1	8570048	8571964	1917	8571293	242	388.833	73.6253	385.334
CM008472.1	8789458	8789674	217	8789563	9	3.59708	2.8814	1.90009
CM008472.1	8818083	8818421	339	8818336	11	5.25434	3.63582	3.47667
CM008472.1	8986466	8986779	314	8986594	20	10.8773	5.22447	8.99281
CM008472.1	9173299	9173515	217	9173385	12	5.19213	3.47126	3.43409
CM008472.1	9297774	9300384	2611	9299182	89	106.596	27.2686	104.207
CM008472.1	9300628	9301450	823	9300940	27	20.3164	8.48357	18.3247
CM008472.1	9327490	9328054	565	9327705	78	78.0723	18.66	75.7924
CM008472.1	10015642	10015986	345	10015894	25	17.4245	7.49164	15.4599
CM008472.1	10039224	10040106	883	10039892	39	33.5598	11.6838	31.4799
CM008472.1	10103294	10104508	1215	10103997	50	48.7172	15.4522	46.5574
CM008472.1	10109540	10110077	538	10109609	19	11.9385	5.97255	10.0407
CM008472.1	10117973	10119593	1621	10118146	31	22.5412	8.54464	20.5318
CM008472.1	10171958	10174371	2414	10173596	235	374.704	71.5044	371.268
CM008472.1	10181472	10181912	441	10181597	31	24.8097	9.69551	22.7839
CM008472.1	10182050	10183070	1021	10182724	114	147.847	34.8432	145.309
CM008472.1	10202353	10203067	715	10202842	48	44.5883	14.1189	42.4532
CM008472.1	10232667	10233271	605	10232959	11	5.25434	3.63582	3.47667
CM008472.1	10242595	10243377	783	10243006	71	78.721	21.8149	76.4359
CM008472.1	10243769	10244669	901	10244119	81	93.9945	24.8447	91.6517
CM008472.1	10304509	10304633	125	10304538	9	3.84106	3.02985	2.11676
CM008472.1	10311163	10312493	1331	10311887	109	139.391	33.3283	136.883
CM008472.1	10358254	10358412	159	10358334	14	7.62154	4.54477	5.78498
CM008472.1	10358678	10360472	1795	10359659	342	599.201	103.924	594.728
CM008472.1	10383075	10385641	2567	10383635	373	667.189	113.316	662.35
CM008472.1	10386398	10386580	183	10386476	15	8.46799	4.84775	6.61475
CM008472.1	10386855	10387110	256	10387018	20	13.0615	6.36268	11.1408
CM008472.1	10439731	10440037	307	10439793	13	6.80254	4.24179	4.98377
CM008472.1	10459361	10464259	4899	10461775	259	423.505	78.776	419.854
CM008472.1	10478608	10479516	909	10479062	151	213.113	46.0537	210.335
CM008472.1	10525543	10528153	2611	10526239	210	324.999	63.9298	321.777
CM008472.1	10603529	10603657	129	10603575	10	4.52953	3.33283	2.77613
CM008472.1	10628404	10629299	896	10628966	26	19.2298	8.18059	17.2475
CM008472.1	10709585	10709727	143	10709640	11	5.25434	3.63582	3.47667
CM008472.1	10867066	10867306	241	10867225	10	4.52953	3.33283	2.77613
CM008472.1	10875164	10875433	270	10875255	12	6.01279	3.9388	4.21349
CM008472.1	10887308	10887646	339	10887581	14	7.62154	4.54477	5.78498
CM008472.1	10892195	10892349	155	10892268	12	6.01279	3.9388	4.21349
CM008472.1	10908990	10909399	410	10909105	13	6.80254	4.24179	4.98377
CM008472.1	10910464	10913669	3206	10912225	242	388.833	73.6253	385.334
CM008472.1	10927860	10928369	510	10928224	13	6.80254	4.24179	4.98377
CM008472.1	10931643	10933080	1438	10932647	89	106.596	27.2686	104.207
CM008472.1	10980923	10981289	367	10981024	18	11.1569	5.75671	9.26096
CM008472.1	10982939	10985599	2661	10984506	323	558.125	98.167	553.854
CM008472.1	11025225	11025849	625	11025516	15	8.46799	4.84775	6.61475
CM008472.1	11043507	11044624	1118	11044291	162	233.318	49.3865	230.463
CM008472.1	11048866	11049013	148	11048964	9	3.24534	2.6702	1.55237
CM008472.1	11049157	11051304	2148	11050748	191	288.074	58.1731	285.004
CM008472.1	11055858	11056221	364	11056087	12	5.67787	3.74582	3.8977
CM008472.1	11060361	11060584	224	11060467	18	11.1569	5.75671	9.26096
CM008472.1	11091946	11093674	1729	11092503	182	270.863	55.4462	267.862
CM008472.1	11097183	11097369	187	11097305	14	7.62154	4.54477	5.78498
CM008472.1	11098323	11098677	355	11098564	11	3.18587	2.47777	1.50135
CM008472.1	11126840	11127469	630	11127213	87	103.416	26.6626	101.038
CM008472.1	11127600	11129363	1764	11128146	170	248.215	51.8104	245.303
CM008472.1	11186183	11186485	303	11186395	22	15.0461	6.96865	13.1033
CM008472.1	11195837	11198303	2467	11197033	270	446.198	82.1088	442.445
CM008472.1	11199840	11200192	353	11200160	12	3.72687	2.68426	2.0293
CM008472.1	11237145	11240787	3643	11238918	238	380.749	72.4133	377.286
CM008472.1	11350487	11350705	219	11350579	10	3.85915	2.93722	2.13351
CM008472.1	11371628	11372067	440	11371745	17	10.237	5.45372	8.35438
CM008472.1	11372310	11373830	1521	11372852	170	248.215	51.8104	245.303
CM008472.1	11377140	11379066	1927	11378279	202	309.357	61.5059	306.2
CM008472.1	11388667	11389432	766	11388995	52	51.4346	16.0582	49.2624
CM008472.1	11393550	11395169	1620	11393840	35	29.5162	10.9075	27.459
CM008472.1	11395357	11395594	238	11395470	24	17.1041	7.57462	15.1408
CM008472.1	11408219	11408360	142	11408334	9	3.84106	3.02985	2.11676
CM008472.1	11408713	11408850	138	11408791	9	3.84106	3.02985	2.11676
CM008472.1	11426529	11426762	234	11426566	8	3.1921	2.72686	1.50135
CM008472.1	11427027	11428228	1202	11427973	255	415.302	77.5641	411.687
CM008472.1	11428383	11428519	137	11428442	12	6.01279	3.9388	4.21349
CM008472.1	11432755	11435900	3146	11434555	171	250.089	52.1134	247.17
CM008472.1	11437826	11438872	1047	11438290	70	77.2253	21.5119	74.946
CM008472.1	11439688	11439827	140	11439711	9	3.84106	3.02985	2.11676
CM008472.1	11453248	11453423	176	11453322	10	4.52953	3.33283	2.77613
CM008472.1	11460084	11460992	909	11460582	149	204.904	43.221	202.159
CM008472.1	11466123	11466828	706	11466692	25	18.1588	7.8776	16.1859
CM008472.1	11480295	11480586	292	11480455	15	8.46799	4.84775	6.61475
CM008472.1	11480896	11486493	5598	11482667	245	394.915	74.5342	391.39
CM008472.1	11497824	11497989	166	11497939	12	6.01279	3.9388	4.21349
CM008472.1	11499719	11499887	169	11499768	11	5.25434	3.63582	3.47667
CM008472.1	11501981	11502147	167	11502025	10	4.52953	3.33283	2.77613
CM008472.1	11502518	11502651	134	11502622	9	3.84106	3.02985	2.11676
CM008472.1	11505877	11506275	399	11506173	11	4.94984	3.45768	3.19352
CM008472.1	11516827	11517234	408	11516932	21	14.0442	6.66566	12.1122
CM008472.1	11539431	11539563	133	11539537	9	3.84106	3.02985	2.11676
CM008472.1	11550894	11552649	1756	11552177	145	202.236	44.2358	199.499
CM008472.1	11561500	11561742	243	11561619	33	27.1379	10.3015	25.0961
CM008472.1	11564364	11566236	1873	11565713	73	81.7303	22.4209	79.4335
CM008472.1	11566675	11567231	557	11567143	40	35.6644	12.4224	33.5709
CM008472.1	11567382	11567943	562	11567665	81	93.9945	24.8447	91.6517
CM008472.1	11568164	11568379	216	11568250	18	11.1569	5.75671	9.26096
CM008472.1	11601262	11601406	145	11601342	11	5.25434	3.63582	3.47667
CM008472.1	11602168	11603797	1630	11602747	31	24.8097	9.69551	22.7839
CM008472.1	11609941	11612747	2807	11611945	222	348.706	67.5656	345.383
CM008472.1	11619440	11621105	1666	11620094	208	321.076	63.3238	317.87
CM008472.1	11657322	11659304	1983	11658684	275	456.578	83.6238	452.778
CM008472.1	11669921	11671976	2056	11671427	294	487.311	85.0013	483.376
CM008472.1	11881473	11881805	333	11881704	14	7.62154	4.54477	5.78498
CM008472.1	11914922	11915709	788	11915274	38	33.172	11.8164	31.0926
CM008472.1	11915855	11916177	323	11915933	12	6.01279	3.9388	4.21349
CM008472.1	11938279	11939038	760	11938542	48	38.8164	11.4111	36.7083
CM008472.1	11944654	11945008	355	11944876	15	8.46799	4.84775	6.61475
CM008472.1	11947144	11947301	158	11947204	13	6.43712	4.03396	4.63546
CM008472.1	12092587	12092787	201	12092721	15	8.08918	4.63664	6.25065
CM008472.1	12205709	12206679	971	12206352	19	11.6967	5.84191	9.79942
CM008472.1	12255759	12258123	2365	12256713	46	38.1386	11.6929	36.0372
CM008472.1	12258389	12259098	710	12258637	58	59.7767	17.8761	57.5678
CM008472.1	12261970	12262590	621	12262264	48	46.0335	14.8462	43.8863
CM008472.1	12264911	12265077	167	12264981	12	5.67787	3.74582	3.8977
CM008472.1	12275872	12276668	797	12276391	31	24.7496	9.66413	22.7308
CM008472.1	12277270	12277413	144	12277345	9	3.84106	3.02985	2.11676
CM008472.1	12291641	12291813	173	12291740	14	5.27129	3.28332	3.49343
CM008472.1	12295982	12296126	145	12296017	11	5.22803	3.62033	3.46987
CM008472.1	12297574	12297969	396	12297895	18	9.20713	4.7269	7.35133
CM008472.1	12307290	12307458	169	12307336	12	4.76294	3.2342	3.00848
CM008472.1	12320070	12320269	200	12320249	10	4.47184	3.29831	2.74187
CM008472.1	12482324	12482536	213	12482423	18	11.1569	5.75671	9.26096
CM008472.1	12748658	12749664	1007	12749046	175	257.609	53.3253	254.66
CM008472.1	12763172	12763508	337	12763297	12	6.01279	3.9388	4.21349
CM008472.1	12763834	12765875	2042	12764379	151	213.113	46.0537	210.335
CM008472.1	12766256	12766819	564	12766372	18	11.1569	5.75671	9.26096
CM008472.1	12766968	12768160	1193	12767622	72	80.2227	22.1179	77.9318
CM008472.1	12769319	12770029	711	12769755	16	9.34028	5.15074	7.47196
CM008472.1	12778778	12779104	327	12778999	52	51.4346	16.0582	49.2624
CM008472.1	12805539	12807710	2172	12807221	221	346.719	67.2626	343.405
CM008472.1	12834573	12834829	257	12834685	18	11.1569	5.75671	9.26096
CM008472.1	12835041	12836830	1790	12836239	153	216.762	46.6596	213.97
CM008472.1	12841976	12842828	853	12842309	199	303.527	60.5969	300.394
CM008472.1	12869019	12870634	1616	12869993	280	466.997	85.1387	463.15
CM008472.1	12906907	12907336	430	12907202	14	7.62154	4.54477	5.78498
CM008472.1	12951883	12952012	130	12951908	10	4.52953	3.33283	2.77613
CM008472.1	12963648	12965422	1775	12964414	301	511.17	91.5014	507.118
CM008472.1	12999525	12999870	346	12999640	12	5.88779	3.86643	4.10701
CM008472.1	13013260	13014504	1245	13014032	46	43.3848	14.2403	41.2505
CM008472.1	13014689	13014827	139	13014737	11	5.25434	3.63582	3.47667
CM008472.1	13021443	13022288	846	13021949	39	34.4128	12.1194	32.3263
CM008472.1	13024685	13026311	1627	13025497	121	159.843	36.9641	157.262
CM008472.1	13044710	13045201	492	13045094	15	8.46799	4.84775	6.61475
CM008472.1	13050394	13053011	2618	13051081	201	283.862	50.2545	280.814
CM008472.1	13061874	13064523	2650	13062718	161	231.467	49.0835	228.62
CM008472.1	13102827	13103245	419	13103194	10	3.85915	2.93722	2.13351
CM008472.1	13104459	13105209	751	13104924	12	6.01279	3.9388	4.21349
CM008472.1	13105609	13105752	144	13105697	11	5.25434	3.63582	3.47667
CM008472.1	13109985	13112671	2687	13110969	230	364.667	69.9895	361.275
CM008472.1	13151967	13152091	125	13152023	12	6.01279	3.9388	4.21349
CM008472.1	13152249	13154601	2353	13154182	141	195.044	43.0238	192.333
CM008472.1	13163338	13164895	1558	13164124	336	522.472	73.7652	518.372
CM008472.1	13196378	13198361	1984	13197593	277	460.741	84.2297	456.923
CM008472.1	13200118	13201889	1772	13200897	82	95.5519	25.1477	93.2034
CM008472.1	13205478	13205618	141	13205593	10	4.52953	3.33283	2.77613
CM008472.1	13207308	13209885	2578	13208692	83	97.1145	25.4507	94.7602
CM008472.1	13215433	13217655	2223	13216125	226	356.671	68.7775	353.314
CM008472.1	13219352	13219550	199	13219385	12	6.01279	3.9388	4.21349
CM008472.1	13242825	13243773	949	13243460	190	286.153	57.8701	283.09
CM008472.1	13333811	13333998	188	13333891	13	6.80254	4.24179	4.98377
CM008472.1	13334148	13334409	262	13334289	22	15.0461	6.96865	13.1033
CM008472.1	13334999	13335305	307	13335064	11	5.25434	3.63582	3.47667
CM008472.1	13335780	13336093	314	13336006	15	8.46799	4.84775	6.61475
CM008472.1	13336385	13337361	977	13336605	89	106.596	27.2686	104.207
CM008472.1	13418834	13419822	989	13419393	44	40.5774	13.5345	38.4624
CM008472.1	13434024	13434394	371	13434304	17	9.7472	5.18553	7.87842
CM008472.1	13489701	13490302	602	13489931	19	11.8828	5.94234	9.98501
CM008472.1	13754592	13755791	1200	13755194	17	8.40435	4.47812	6.56458
CM008472.1	13790481	13791129	649	13790935	26	18.4646	7.77978	16.4904
CM008472.1	13868619	13868752	134	13868724	9	3.84106	3.02985	2.11676
CM008472.1	14012281	14013210	930	14012811	46	43.3848	14.2403	41.2505
CM008472.1	14092024	14092534	511	14092259	50	48.7172	15.4522	46.5574
CM008472.1	14092760	14093230	471	14092935	46	43.3848	14.2403	41.2505
CM008472.1	14102199	14102817	619	14102450	33	26.1565	9.79676	24.1222
CM008472.1	14104035	14104995	961	14104272	51	50.0718	15.7552	47.9057
CM008472.1	14133862	14133990	129	14133974	8	3.1921	2.72686	1.50135
CM008472.1	14137548	14137680	133	14137591	10	4.52953	3.33283	2.77613
CM008472.1	14137825	14141045	3221	14139736	346	607.908	105.136	603.391
CM008472.1	14148292	14151646	3355	14149476	195	295.783	59.385	292.681
CM008472.1	14159872	14160132	261	14160009	9	3.84106	3.02985	2.11676
CM008472.1	14204905	14205029	125	14204939	12	5.84731	3.84309	4.06657
CM008472.1	14217088	14217999	912	14217559	42	38.1986	13.0283	36.0909
CM008472.1	14262337	14266139	3803	14262838	387	698.264	117.558	693.259
CM008472.1	14266904	14267284	381	14267150	13	6.80254	4.24179	4.98377
CM008472.1	14279519	14280593	1075	14280204	128	172.013	39.085	169.387
CM008472.1	14283239	14285207	1969	14284168	373	667.189	113.316	662.35
CM008472.1	14330007	14330891	885	14330584	105	132.696	32.1164	130.213
CM008472.1	14331324	14332314	991	14331816	49	47.371	15.1492	45.2176
CM008472.1	14339726	14340015	290	14339867	14	7.62154	4.54477	5.78498
CM008472.1	14345581	14346483	903	14345701	21	14.0442	6.66566	12.1122
CM008472.1	14346992	14348213	1222	14347934	131	177.28	39.994	174.634
CM008472.1	14348473	14348708	236	14348618	28	21.4183	8.78655	19.4178
CM008472.1	14348887	14351199	2313	14349608	125	166.777	38.1761	164.17
CM008472.1	14356826	14357073	248	14356907	9	3.84106	3.02985	2.11676
CM008472.1	14362695	14362950	256	14362896	10	4.52953	3.33283	2.77613
CM008472.1	14370232	14370395	164	14370280	11	3.18587	2.47777	1.50135
CM008472.1	14372360	14373019	660	14372476	17	10.237	5.45372	8.35438
CM008472.1	14375942	14376507	566	14376225	18	11.1569	5.75671	9.26096
CM008472.1	14383251	14383763	513	14383480	13	6.80254	4.24179	4.98377
CM008472.1	14383928	14384229	302	14384146	15	8.46799	4.84775	6.61475
CM008472.1	14388388	14388659	272	14388520	15	8.04137	4.61024	6.203
CM008472.1	14397397	14397600	204	14397503	9	3.24534	2.6702	1.55237
CM008472.1	14414211	14414950	740	14414672	17	9.03745	4.80636	7.18211
CM008472.1	14415148	14415361	214	14415260	15	8.46799	4.84775	6.61475
CM008472.1	14415729	14415893	165	14415757	12	5.19213	3.47126	3.43409
CM008472.1	14428436	14428563	128	14428512	12	6.01279	3.9388	4.21349
CM008472.1	14428786	14428916	131	14428793	11	5.25434	3.63582	3.47667
CM008472.1	14429093	14429386	294	14429367	11	5.25434	3.63582	3.47667
CM008472.1	14437069	14439418	2350	14437535	65	69.8396	19.997	67.5891
CM008472.1	14439756	14440014	259	14439830	15	8.46799	4.84775	6.61475
CM008472.1	14446571	14447084	514	14446946	17	10.237	5.45372	8.35438
CM008472.1	14447745	14447890	146	14447771	8	3.1921	2.72686	1.50135
CM008472.1	14493208	14498967	5760	14494361	146	204.042	44.5387	201.297
CM008472.1	14499946	14500194	249	14500072	11	5.25434	3.63582	3.47667
CM008472.1	14597316	14597672	357	14597404	11	5.25434	3.63582	3.47667
CM008472.1	14605529	14607966	2438	14606068	123	163.303	37.5701	160.709
CM008472.1	14608320	14608497	178	14608413	13	6.80254	4.24179	4.98377
CM008472.1	14608691	14608823	133	14608763	12	5.19213	3.47126	3.43409
CM008472.1	14609018	14609161	144	14609100	9	3.84106	3.02985	2.11676
CM008472.1	14612046	14612381	336	14612275	13	5.01709	3.26033	3.26035
CM008472.1	14612550	14612816	267	14612671	18	11.1569	5.75671	9.26096
CM008472.1	14679435	14679796	362	14679681	13	6.80254	4.24179	4.98377
CM008472.1	14680731	14680860	130	14680847	12	6.01279	3.9388	4.21349
CM008472.1	14690921	14691141	221	14690996	16	9.34028	5.15074	7.47196
CM008472.1	14699965	14700174	210	14700078	12	6.01279	3.9388	4.21349
CM008472.1	14719430	14720590	1161	14720013	43	39.4808	13.3313	37.3663
CM008472.1	14766984	14770290	3307	14768807	161	231.467	49.0835	228.62
CM008472.1	14815438	14816566	1129	14815929	44	40.7727	13.6343	38.6515
CM008472.1	14818727	14818973	247	14818865	14	7.62154	4.54477	5.78498
CM008472.1	14819418	14819604	187	14819543	13	5.76345	3.65994	3.98289
CM008472.1	14820145	14821392	1248	14821313	19	12.0987	6.05969	10.1902
CM008472.1	14821589	14823419	1831	14822624	79	90.8956	24.2388	88.5642
CM008472.1	14860181	14862214	2034	14861416	125	166.777	38.1761	164.17
CM008472.1	14862365	14862816	452	14862506	93	113.014	28.4806	110.601
CM008472.1	14872304	14873242	939	14872929	29	22.5347	9.08954	20.5257
CM008472.1	14879156	14880321	1166	14879917	126	168.519	38.4791	165.905
CM008472.1	14880526	14880810	285	14880586	13	6.80254	4.24179	4.98377
CM008472.1	14907775	14907936	162	14907855	15	8.46799	4.84775	6.61475
CM008472.1	14925234	14926699	1466	14925747	331	575.363	100.591	571.01
CM008472.1	14944875	14946102	1228	14945391	94	114.63	28.7835	112.211
CM008472.1	14956435	14956595	161	14956514	14	7.62154	4.54477	5.78498
CM008472.1	14956794	14956952	159	14956908	10	4.52953	3.33283	2.77613
CM008472.1	14976067	14976237	171	14976174	12	6.01279	3.9388	4.21349
CM008472.1	14976537	14977337	801	14977150	51	50.0718	15.7552	47.9057
CM008472.1	15056722	15059530	2809	15058920	272	450.345	82.7148	446.573
CM008472.1	15060887	15061265	379	15061149	14	6.64973	4.0053	4.847
CM008472.1	15068338	15068506	169	15068404	10	4.52953	3.33283	2.77613
CM008472.1	15074855	15075223	369	15075145	14	7.62154	4.54477	5.78498
CM008472.1	15076192	15076335	144	15076272	12	6.01279	3.9388	4.21349
CM008472.1	15076545	15078960	2416	15078357	116	151.256	35.4492	148.706
CM008472.1	15123577	15125679	2103	15124807	208	321.076	63.3238	317.87
CM008472.1	15128327	15129477	1151	15128905	110	141.074	33.6313	138.561
CM008472.1	15197782	15201321	3540	15199172	255	415.302	77.5641	411.687
CM008472.1	15201545	15202313	769	15201809	14	7.62154	4.54477	5.78498
CM008472.1	15240684	15242498	1815	15241851	340	594.855	103.318	590.405
CM008472.1	15334350	15337041	2692	15335017	240	384.787	73.0193	381.307
CM008472.1	15337208	15338474	1267	15337315	13	6.80254	4.24179	4.98377
CM008472.1	15446505	15449134	2630	15447447	418	718.661	104.241	713.551
CM008472.1	15449461	15449588	128	15449568	10	4.52953	3.33283	2.77613
CM008472.1	15486349	15486754	406	15486622	58	59.7767	17.8761	57.5678
CM008472.1	15491138	15491291	154	15491240	13	5.90639	3.73828	4.12481
CM008472.1	15491470	15491817	348	15491493	11	5.25434	3.63582	3.47667
CM008472.1	15503744	15504678	935	15504072	75	84.7629	23.0268	82.4545
CM008472.1	15514353	15514518	166	15514468	12	6.01279	3.9388	4.21349
CM008472.1	15514989	15516307	1319	15516089	21	14.0442	6.66566	12.1122
CM008472.1	15553037	15555210	2174	15553565	259	423.505	78.776	419.854
CM008472.1	15556064	15556278	215	15556154	14	7.62154	4.54477	5.78498
CM008472.1	15572309	15573245	937	15572694	40	35.6644	12.4224	33.5709
CM008472.1	15584681	15584829	149	15584787	14	7.62154	4.54477	5.78498
CM008472.1	15600262	15600789	528	15600543	25	18.1588	7.8776	16.1859
CM008472.1	15618766	15620034	1269	15619363	206	317.161	62.7178	313.972
CM008472.1	15646650	15649075	2426	15647564	266	437.923	80.8969	434.207
CM008472.1	15677496	15679650	2155	15678062	290	487.95	88.1685	484.006
CM008472.1	15679792	15681007	1216	15680262	36	30.7233	11.2104	28.6586
CM008472.1	15695591	15697126	1536	15696479	291	490.053	88.4715	486.1
CM008472.1	15712555	15713501	947	15712773	90	108.193	27.5716	105.798
CM008472.1	15744863	15744986	124	15744970	9	3.59708	2.8814	1.90009
CM008472.1	15793223	15793782	560	15793670	20	13.0615	6.36268	11.1408
CM008472.1	15794127	15794387	261	15794195	11	5.25434	3.63582	3.47667
CM008472.1	15794522	15795573	1052	15794778	64	68.3816	19.694	66.137
CM008472.1	15797871	15798438	568	15798019	93	113.014	28.4806	110.601
CM008472.1	15815177	15818432	3256	15816241	305	519.657	92.7133	515.566
CM008472.1	15821779	15821905	127	15821880	10	4.52953	3.33283	2.77613
CM008472.1	15822198	15822341	144	15822212	8	3.1921	2.72686	1.50135
CM008472.1	15831276	15836052	4777	15832081	326	564.58	99.076	560.278
CM008472.1	15836218	15836345	128	15836255	8	3.1921	2.72686	1.50135
CM008472.1	15841596	15841894	299	15841764	10	4.52953	3.33283	2.77613
CM008472.1	15892027	15892394	368	15892170	15	8.46799	4.84775	6.61475
CM008472.1	15893114	15893755	642	15893422	63	66.9303	19.391	64.6916
CM008472.1	15909996	15911040	1045	15910425	69	75.7357	21.2089	73.4621
CM008472.1	15925881	15926739	859	15926460	40	35.6644	12.4224	33.5709
CM008472.1	15944114	15944648	535	15944361	56	56.9654	17.2701	54.7687
CM008472.1	15949277	15949730	454	15949578	42	38.1986	13.0283	36.0909
CM008472.1	15974543	15976522	1980	15976045	125	166.777	38.1761	164.17
CM008472.1	15999100	15999678	579	15999399	66	71.304	20.3	69.0478
CM008472.1	16064513	16064653	141	16064556	12	6.01279	3.9388	4.21349
CM008472.1	16084156	16084318	163	16084236	11	5.25434	3.63582	3.47667
CM008472.1	16092830	16094597	1768	16093415	205	315.207	62.4148	312.026
CM008472.1	16095822	16096001	180	16095938	14	7.62154	4.54477	5.78498
CM008472.1	16146554	16147001	448	16146659	24	17.1041	7.57462	15.1408
CM008472.1	16147950	16148464	515	16148161	15	8.46799	4.84775	6.61475
CM008472.1	16148592	16150287	1696	16149298	48	46.0335	14.8462	43.8863
CM008472.1	16152329	16152668	340	16152500	15	6.86907	3.98055	5.04977
CM008472.1	16218208	16218446	239	16218326	10	3.85915	2.93722	2.13351
CM008472.1	16218736	16218868	133	16218834	12	5.71536	3.76727	3.93482
CM008472.1	16321314	16321457	144	16321359	10	4.25536	3.16954	2.52635
CM008472.1	16350399	16351900	1502	16351649	171	250.089	52.1134	247.17
CM008472.1	16352068	16352647	580	16352313	120	158.119	36.6611	155.543
CM008472.1	16359272	16359404	133	16359337	10	4.18171	3.12602	2.45465
CM008472.1	16396574	16396853	280	16396704	12	3.18887	2.41095	1.50135
CM008472.1	16433127	16433254	128	16433172	9	3.59708	2.8814	1.90009
CM008472.1	16437328	16437559	232	16437459	16	8.21675	4.53934	6.37755
CM008472.1	16478827	16481017	2191	16479271	43	39.4808	13.3313	37.3663
CM008472.1	16484192	16485210	1019	16484777	64	68.3816	19.694	66.137
CM008472.1	16498707	16498884	178	16498768	12	4.76294	3.2342	3.00848
CM008472.1	16499748	16499901	154	16499871	8	3.1921	2.72686	1.50135
CM008472.1	16515126	16515743	618	16515425	46	43.3848	14.2403	41.2505
CM008472.1	16518855	16519002	148	16518920	10	4.52953	3.33283	2.77613
CM008472.1	16519185	16519539	355	16519421	11	5.25434	3.63582	3.47667
CM008472.1	16612143	16612779	637	16612437	18	11.1569	5.75671	9.26096
CM008472.1	16614251	16614794	544	16614591	29	19.2924	7.46353	17.3098
CM008472.1	16625840	16626624	785	16626310	27	20.3164	8.48357	18.3247
CM008472.1	16648470	16649224	755	16648863	99	122.777	30.2985	120.33
CM008472.1	16773007	16773928	922	16773581	59	61.1933	18.1791	58.9785
CM008472.1	16774212	16774738	527	16774391	63	66.9303	19.391	64.6916
CM008472.1	16891623	16891919	297	16891854	13	6.80254	4.24179	4.98377
CM008472.1	16923171	16923491	321	16923298	12	4.76294	3.2342	3.00848
CM008472.1	16987260	16987751	492	16987453	16	9.34028	5.15074	7.47196
CM008472.1	17033508	17034502	995	17034196	121	159.843	36.9641	157.262
CM008472.1	17062549	17065326	2778	17063759	164	237.027	49.9925	234.158
CM008472.1	17065521	17066390	870	17066091	95	116.25	29.0865	113.826
CM008472.1	17179417	17179578	162	17179429	11	4.94984	3.45768	3.19352
CM008472.1	17182679	17184844	2166	17183547	255	415.302	77.5641	411.687
CM008472.1	17252282	17252906	625	17252502	43	39.4808	13.3313	37.3663
CM008472.1	17428361	17428524	164	17428465	10	3.85915	2.93722	2.13351
CM008472.1	17430393	17431024	632	17430929	11	5.25434	3.63582	3.47667
CM008472.1	17435011	17435134	124	17435091	12	6.01279	3.9388	4.21349
CM008472.1	17435635	17435795	161	17435732	11	5.25434	3.63582	3.47667
CM008472.1	17441259	17444209	2951	17443425	287	481.648	87.2596	477.735
CM008472.1	17449744	17450163	420	17450118	16	8.93426	4.92643	7.07959
CM008472.1	17515892	17516343	452	17516119	54	54.1844	16.6642	51.9997
CM008472.1	17516697	17517105	409	17516820	26	19.2298	8.18059	17.2475
CM008472.1	17539187	17540045	859	17539558	126	168.519	38.4791	165.905
CM008472.1	17603921	17607183	3263	17605705	298	504.82	90.5924	500.798
CM008472.1	17610960	17614568	3609	17612189	333	540.545	83.094	536.364
CM008472.1	17737628	17737775	148	17737658	12	6.01279	3.9388	4.21349
CM008472.1	17749830	17751923	2094	17750912	324	560.276	98.47	555.995
CM008472.1	17771098	17772183	1086	17772029	360	638.536	109.377	633.854
CM008472.1	17772379	17772822	444	17772720	30	23.6653	9.39252	21.6477
CM008472.1	17772976	17774562	1587	17773575	123	163.303	37.5701	160.709
CM008472.1	17774735	17775461	727	17775334	17	7.83602	4.19185	5.99872
CM008472.1	17782678	17783176	499	17782864	20	13.0615	6.36268	11.1408
CM008472.1	17811827	17812341	515	17812081	27	20.3164	8.48357	18.3247
CM008472.1	17835220	17838961	3742	17837454	275	456.578	83.6238	452.778
CM008472.1	17839127	17839353	227	17839241	11	5.25434	3.63582	3.47667
CM008472.1	17848164	17850464	2301	17849837	197	284.65	52.8699	281.595
CM008472.1	17874361	17876260	1900	17875356	238	380.749	72.4133	377.286
CM008472.1	17910263	17912605	2343	17910957	224	352.685	68.1715	349.345
CM008472.1	17913300	17913554	255	17913408	12	6.01279	3.9388	4.21349
CM008472.1	17926332	17926607	276	17926476	112	144.453	34.2373	141.927
CM008472.1	17958939	17960656	1718	17959953	156	222.256	47.5686	219.443
CM008472.1	17983139	17983313	175	17983218	13	6.80254	4.24179	4.98377
CM008472.1	17986836	17987503	668	17987254	16	8.883	4.89838	7.02837
CM008472.1	17987868	17990705	2838	17989214	200	282.037	50.0057	278.996
CM008472.1	17993041	17994470	1430	17993940	96	117.875	29.3895	115.446
CM008472.1	18028788	18029566	779	18029213	71	78.721	21.8149	76.4359
CM008472.1	18085752	18085887	136	18085826	10	4.52953	3.33283	2.77613
CM008472.1	18094455	18094595	141	18094513	15	8.11406	4.65041	6.27551
CM008472.1	18425246	18426526	1281	18425746	139	189.795	41.5964	187.104
CM008472.1	18445481	18447119	1639	18446611	345	605.729	104.833	601.224
CM008472.1	18456279	18456429	151	18456321	16	9.02367	4.97551	7.16888
CM008472.1	18492940	18493560	621	18493206	61	64.0479	18.785	61.8211
CM008472.1	18502265	18502435	171	18502302	12	5.19213	3.47126	3.43409
CM008472.1	18502561	18502713	153	18502661	13	5.90639	3.73828	4.12481
CM008472.1	18525548	18526885	1338	18526124	48	46.0335	14.8462	43.8863
CM008472.1	18541470	18543934	2465	18542968	172	251.965	52.4163	249.039
CM008472.1	18550479	18550701	223	18550575	11	5.25434	3.63582	3.47667
CM008472.1	18570386	18570869	484	18570621	13	4.63978	3.06443	2.88605
CM008472.1	18572177	18573590	1414	18573025	71	78.721	21.8149	76.4359
CM008472.1	18593584	18593981	398	18593650	23	16.0663	7.27163	14.113
CM008472.1	18618633	18620089	1457	18619067	177	261.384	53.9313	258.42
CM008472.1	18627100	18628276	1177	18627494	161	226.524	46.6787	223.697
CM008472.1	18635298	18637544	2247	18636629	215	334.842	65.4447	331.578
CM008472.1	18657076	18659222	2147	18658054	465	820.476	115.934	814.791
CM008472.1	18711306	18713239	1934	18712150	178	249.733	47.7966	246.82
CM008472.1	18721276	18721638	363	18721567	12	5.915	3.88215	4.13334
CM008472.1	18729399	18729663	265	18729469	10	4.52953	3.33283	2.77613
CM008472.1	18757950	18758404	455	18758053	38	33.172	11.8164	31.0926
CM008472.1	18782456	18785212	2757	18784204	231	359.559	66.8485	356.193
CM008472.1	18787930	18788100	171	18788039	11	4.94984	3.45768	3.19352
CM008472.1	18797777	18798579	803	18798263	89	105.807	26.8765	103.423
CM008472.1	18805824	18805992	169	18805925	15	8.46799	4.84775	6.61475
CM008472.1	18814772	18815556	785	18815260	59	61.1933	18.1791	58.9785
CM008472.1	18892763	18895704	2942	18893837	337	588.346	102.409	583.928
CM008472.1	18935597	18937778	2182	18937005	184	274.672	56.0522	271.655
CM008472.1	18994277	18994426	150	18994317	10	4.52953	3.33283	2.77613
CM008472.1	19000988	19001206	219	19001137	12	6.01279	3.9388	4.21349
CM008472.1	19100513	19101091	579	19100764	23	16.0663	7.27163	14.113
CM008472.1	19127241	19127524	284	19127397	14	7.506	4.47941	5.68408
CM008472.1	19162588	19164143	1556	19163414	68	74.2522	20.9059	71.9844
CM008472.1	19166237	19166562	326	19166336	33	27.1379	10.3015	25.0961
CM008472.1	19174994	19178876	3883	19176420	271	448.271	82.4118	444.508
CM008472.1	19181729	19182556	828	19182255	26	17.1676	7.12184	15.2043
CM008472.1	19197837	19199559	1723	19198494	257	419.4	78.17	415.767
CM008472.1	19202903	19205310	2408	19204072	242	388.833	73.6253	385.334
CM008472.1	19207593	19208056	464	19207888	48	46.0335	14.8462	43.8863
CM008472.1	19208238	19209529	1292	19208924	120	158.119	36.6611	155.543
CM008472.1	19218194	19219337	1144	19218596	295	498.482	89.6835	494.49
CM008472.1	19251956	19254305	2350	19252934	183	272.766	55.7492	269.758
CM008472.1	19270360	19270499	140	19270452	12	5.19213	3.47126	3.43409
CM008472.1	19349939	19350345	407	19350087	11	5.25434	3.63582	3.47667
CM008472.1	19457494	19459490	1997	19458261	293	494.265	89.0775	490.292
CM008472.1	19495610	19495771	162	19495706	10	4.25536	3.16954	2.52635
CM008472.1	19505105	19505647	543	19505264	20	13.0615	6.36268	11.1408
CM008472.1	19587699	19587898	200	19587712	14	4.55874	2.93108	2.80525
CM008472.1	19598442	19598848	407	19598810	15	8.43119	4.8271	6.59134
CM008472.1	19598996	19601322	2327	19600420	156	222.256	47.5686	219.443
CM008472.1	19647315	19648476	1162	19647599	33	23.4245	8.45867	21.4143
CM008472.1	19648650	19649293	644	19649027	23	16.0663	7.27163	14.113
CM008472.1	19649568	19650366	799	19650075	29	22.5347	9.08954	20.5257
CM008472.1	19650995	19651460	466	19651142	19	11.5492	5.7628	9.6524
CM008472.1	19659530	19660905	1376	19659988	35	29.5162	10.9075	27.459
CM008472.1	19764817	19764976	160	19764918	13	6.80254	4.24179	4.98377
CM008472.1	19783448	19784579	1132	19784262	76	86.2877	23.3298	83.9736
CM008472.1	19801446	19801809	364	19801550	15	8.46799	4.84775	6.61475
CM008472.1	19834784	19835126	343	19835029	18	9.20713	4.7269	7.35133
CM008472.1	19869078	19869319	242	19869112	11	5.25434	3.63582	3.47667
CM008472.1	19883932	19884518	587	19884229	35	29.5162	10.9075	27.459
CM008472.1	19884645	19884867	223	19884786	13	6.80254	4.24179	4.98377
CM008472.1	19886295	19887283	989	19886947	58	59.7767	17.8761	57.5678
CM008472.1	19896214	19897517	1304	19897146	244	392.886	74.2312	389.369
CM008472.1	19897725	19898762	1038	19898130	86	101.833	26.3597	99.4613
CM008472.1	19935224	19938491	3268	19937329	285	477.454	86.6536	473.56
CM008472.1	19938986	19939322	337	19939066	11	5.25434	3.63582	3.47667
CM008472.1	19968942	19969171	230	19969050	44	39.4512	12.9663	37.3427
CM008472.1	19986632	19986809	178	19986703	13	6.80254	4.24179	4.98377
CM008472.1	20000693	20000848	156	20000710	20	13.0615	6.36268	11.1408
CM008472.1	20052645	20052801	157	20052711	12	6.01279	3.9388	4.21349
CM008472.1	20089339	20090448	1110	20089785	255	415.302	77.5641	411.687
CM008472.1	20111552	20112057	506	20111895	113	146.148	34.5403	143.616
CM008472.1	20120185	20123774	3590	20121260	349	614.451	106.045	609.898
CM008472.1	20144600	20147341	2742	20144943	236	376.717	71.8074	373.272
CM008472.1	20152115	20152248	134	20152205	9	3.84106	3.02985	2.11676
CM008472.1	20152587	20153708	1122	20153285	15	8.46799	4.84775	6.61475
CM008472.1	20153907	20154039	133	20153950	9	3.84106	3.02985	2.11676
CM008472.1	20156039	20157731	1693	20157313	193	291.924	58.779	288.838
CM008472.1	20159844	20161620	1777	20161176	156	222.256	47.5686	219.443
CM008472.1	20174696	20175120	425	20174907	13	5.4366	3.48298	3.65808
CM008472.1	20175835	20175976	142	20175933	11	4.12022	2.98541	2.3933
CM008472.1	20176502	20179826	3325	20178794	215	287.372	44.5999	284.309
CM008472.1	20183271	20183504	234	20183406	9	3.84106	3.02985	2.11676
CM008472.1	20250395	20251146	752	20250901	29	22.5347	9.08954	20.5257
CM008472.1	20265078	20265271	194	20265180	18	11.1569	5.75671	9.26096
CM008472.1	20301089	20301240	152	20301179	11	5.25434	3.63582	3.47667
CM008472.1	20301380	20303949	2570	20302860	234	372.693	71.2014	369.266
CM008472.1	20311727	20311876	150	20311757	11	5.25434	3.63582	3.47667
CM008472.1	20312120	20313080	961	20312649	137	187.9	41.8119	185.216
CM008472.1	20322306	20324394	2089	20323687	230	364.667	69.9895	361.275
CM008472.1	20325563	20327460	1898	20326511	305	519.657	92.7133	515.566
CM008472.1	20328670	20329212	543	20329059	16	9.34028	5.15074	7.47196
CM008472.1	20354694	20355378	685	20355136	23	14.4094	6.40848	12.4764
CM008472.1	20381355	20381608	254	20381462	12	5.67787	3.74582	3.8977
CM008472.1	20389874	20389999	126	20389935	9	3.24534	2.6702	1.55237
CM008472.1	20424737	20424890	154	20424877	10	4.52953	3.33283	2.77613
CM008472.1	20438224	20438698	475	20438584	11	5.25434	3.63582	3.47667
CM008472.1	20495758	20496548	791	20496373	35	29.5162	10.9075	27.459
CM008472.1	20496719	20501376	4658	20500543	188	282.317	57.2641	279.269
CM008472.1	20602655	20603074	420	20602854	33	24.7163	9.07868	22.6975
CM008472.1	20624294	20625152	859	20624917	108	137.711	33.0253	135.21
CM008472.1	20625345	20625895	551	20625502	80	92.4424	24.5418	90.1053
CM008472.1	20628227	20629121	895	20628723	106	134.363	32.4194	131.874
CM008472.1	20630623	20630813	191	20630704	12	6.01279	3.9388	4.21349
CM008472.1	20639057	20641546	2490	20640431	334	556.338	89.4517	552.076
CM008472.1	20660853	20661302	450	20660975	62	65.4857	19.088	63.2529
CM008472.1	20781207	20782702	1496	20782518	222	348.706	67.5656	345.383
CM008472.1	20782846	20783465	620	20783078	140	193.253	42.7208	190.549
CM008472.1	20790586	20791211	626	20791035	191	288.074	58.1731	285.004
CM008472.1	20791420	20792466	1047	20791584	279	464.91	84.8357	461.073
CM008472.1	20801995	20802121	127	20802029	8	3.1921	2.72686	1.50135
CM008472.1	20802415	20802555	141	20802462	11	5.25434	3.63582	3.47667
CM008472.1	20804217	20804556	340	20804449	17	10.237	5.45372	8.35438
CM008472.1	20805082	20806089	1008	20805286	17	10.237	5.45372	8.35438
CM008472.1	20806222	20809294	3073	20807923	314	538.836	95.4402	534.656
CM008472.1	20822916	20823198	283	20822943	10	4.52953	3.33283	2.77613
CM008472.1	20845845	20850356	4512	20846798	418	755.64	121.064	750.331
CM008472.1	20850573	20850737	165	20850635	11	4.50896	3.20424	2.77613
CM008472.1	20869675	20873064	3390	20871197	279	464.91	84.8357	461.073
CM008472.1	20875345	20875838	494	20875694	11	5.25434	3.63582	3.47667
CM008472.1	20880945	20881141	197	20881086	10	4.52953	3.33283	2.77613
CM008472.1	20900461	20903607	3147	20902074	223	350.694	67.8686	347.363
CM008472.1	20924390	20924520	131	20924485	8	3.1921	2.72686	1.50135
CM008472.1	20943586	20943808	223	20943714	11	5.25434	3.63582	3.47667
CM008472.1	20961885	20962013	129	20961927	10	4.52953	3.33283	2.77613
CM008472.1	20966695	20972299	5605	20971178	332	577.524	100.894	573.16
CM008472.1	21014545	21016780	2236	21015909	248	401.013	75.4432	397.461
CM008472.1	21072344	21074862	2519	21072814	149	209.476	45.4477	206.711
CM008472.1	21132878	21133039	162	21132953	12	6.01279	3.9388	4.21349
CM008472.1	21133845	21134677	833	21133989	40	35.6644	12.4224	33.5709
CM008472.1	21177708	21179011	1304	21178142	44	39.4512	12.9663	37.3427
CM008472.1	21196224	21196524	301	21196370	10	4.52953	3.33283	2.77613
CM008472.1	21221942	21222088	147	21222026	13	5.90639	3.73828	4.12481
CM008472.1	21367186	21367395	210	21367288	47	39.3405	11.9416	37.2323
CM008472.1	21377661	21382359	4699	21380540	219	342.752	66.6566	339.454
CM008472.1	21426359	21426621	263	21426512	23	16.0663	7.27163	14.113
CM008472.1	21426760	21427478	719	21427076	116	151.256	35.4492	148.706
CM008472.1	21437127	21438428	1302	21437494	77	87.8182	23.6328	85.4983
CM008472.1	21440105	21440699	595	21440296	11	4.50896	3.20424	2.77613
CM008472.1	21452902	21454919	2018	21454200	263	431.734	79.9879	428.046
CM008472.1	21456198	21456321	124	21456270	10	4.52953	3.33283	2.77613
CM008472.1	21456486	21460505	4020	21456964	232	350.991	62.2156	347.659
CM008472.1	21501947	21503143	1197	21502255	209	314.496	59.5059	311.323
CM008472.1	21506087	21506585	499	21506171	34	27.3087	10.0849	25.2665
CM008472.1	21545048	21550241	5194	21548249	377	676.044	114.528	671.158
CM008472.1	21572447	21574986	2540	21573558	364	647.331	110.589	642.599
CM008472.1	21607387	21609369	1983	21608088	192	289.998	58.476	286.92
CM008472.1	21664296	21665074	779	21664932	59	61.1933	18.1791	58.9785
CM008472.1	21681239	21682609	1371	21681861	73	81.7303	22.4209	79.4335
CM008472.1	21692735	21693284	550	21693019	18	9.20713	4.7269	7.35133
CM008472.1	21703450	21704079	630	21703778	13	6.80254	4.24179	4.98377
CM008472.1	21707303	21707427	125	21707399	9	3.84106	3.02985	2.11676
CM008472.1	21707596	21708057	462	21707882	21	14.0442	6.66566	12.1122
CM008472.1	21727748	21728466	719	21727982	41	35.066	11.7875	32.979
CM008472.1	21747464	21748078	615	21747873	30	23.6653	9.39252	21.6477
CM008472.1	21761513	21762085	573	21761709	64	67.0398	19.024	64.8011
CM008472.1	21819334	21819533	200	21819434	10	4.52953	3.33283	2.77613
CM008472.1	21819792	21822110	2319	21821032	405	738.539	123.012	733.321
CM008472.1	21831584	21833836	2253	21833062	227	358.667	69.0805	355.302
CM008472.1	21866670	21866879	210	21866801	11	5.25434	3.63582	3.47667
CM008472.1	21879727	21882269	2543	21880921	211	326.963	64.2327	323.733
CM008472.1	21924550	21927663	3114	21926901	176	259.495	53.6283	256.539
CM008472.1	21934057	21934232	176	21934133	18	11.1569	5.75671	9.26096
CM008472.1	22011296	22011426	131	22011376	12	4.32584	2.99831	2.59661
CM008472.1	22326289	22327247	959	22326766	49	46.9417	14.9314	44.7941
CM008472.1	22394354	22394751	398	22394485	16	9.34028	5.15074	7.47196
CM008472.1	22433342	22433528	187	22433430	17	10.237	5.45372	8.35438
CM008472.1	22434069	22434629	561	22434421	22	15.0461	6.96865	13.1033
CM008472.1	22437062	22437659	598	22437510	15	8.46799	4.84775	6.61475
CM008472.1	22437900	22440559	2660	22440190	38	33.172	11.8164	31.0926
CM008472.1	22440713	22441037	325	22440878	10	4.52953	3.33283	2.77613
CM008472.1	22444520	22444854	335	22444652	10	4.52953	3.33283	2.77613
CM008472.1	22510885	22512374	1490	22511948	193	291.924	58.779	288.838
CM008472.1	22522082	22524381	2300	22523559	224	352.685	68.1715	349.345
CM008472.1	22545438	22546271	834	22545930	45	42.0741	13.9373	39.9463
CM008472.1	22546831	22547075	245	22546987	16	9.34028	5.15074	7.47196
CM008472.1	22594241	22594549	309	22594381	26	19.2298	8.18059	17.2475
CM008472.1	22596346	22597001	656	22596683	17	10.237	5.45372	8.35438
CM008472.1	22606183	22606805	623	22606567	48	46.0335	14.8462	43.8863
CM008472.1	22607024	22608313	1290	22607861	33	27.1379	10.3015	25.0961
CM008472.1	22609714	22612122	2409	22610418	52	51.4346	16.0582	49.2624
CM008472.1	22612248	22612785	538	22612398	37	31.942	11.5134	29.8699
CM008472.1	22613085	22613540	456	22613244	12	6.01279	3.9388	4.21349
CM008472.1	22614368	22614515	148	22614403	10	4.52953	3.33283	2.77613
CM008472.1	22618116	22618333	218	22618242	13	6.80254	4.24179	4.98377
CM008472.1	22657344	22657492	149	22657454	10	4.52953	3.33283	2.77613
CM008472.1	22677480	22678370	891	22677602	26	18.8524	7.9818	16.8782
CM008472.1	22707571	22709186	1616	22708524	157	224.093	47.8716	221.273
CM008472.1	22731021	22731199	179	22731088	26	13.1613	5.27595	11.2406
CM008472.1	22759245	22760060	816	22759747	60	62.617	18.4821	60.3962
CM008472.1	22810836	22810999	164	22810918	10	3.85915	2.93722	2.13351
CM008472.1	22890325	22891494	1170	22891068	26	19.2298	8.18059	17.2475
CM008472.1	22891905	22892249	345	22892157	22	15.0461	6.96865	13.1033
CM008472.1	22906510	22907234	725	22906753	30	23.6653	9.39252	21.6477
CM008472.1	22940732	22940928	197	22940825	13	6.27073	3.94046	4.47069
CM008472.1	22941061	22941189	129	22941091	11	4.94984	3.45768	3.19352
CM008472.1	23064570	23065078	509	23064843	18	11.1569	5.75671	9.26096
CM008472.1	23157122	23157245	124	23157174	10	4.52953	3.33283	2.77613
CM008472.1	23169206	23170221	1016	23169873	26	19.2298	8.18059	17.2475
CM008472.1	23170497	23170984	488	23170624	83	97.1145	25.4507	94.7602
CM008472.1	23241042	23241356	315	23241136	16	8.18925	4.52475	6.35064
CM008472.1	23431282	23431692	411	23431416	21	11.7427	5.47326	9.84509
CM008472.1	23523008	23523133	126	23523048	12	6.01279	3.9388	4.21349
CM008472.1	23639434	23642352	2919	23641370	234	345.246	58.4644	341.939
CM008472.1	23746873	23747127	255	23746984	10	4.03173	3.03787	2.30582
CM008472.1	23796028	23796243	216	23796145	15	8.46799	4.84775	6.61475
CM008472.1	23861761	23862289	529	23862053	26	19.1639	8.14574	17.1896
CM008472.1	23871382	23871521	140	23871502	9	3.72038	2.95622	2.02294
CM008472.1	23871679	23872022	344	23871973	15	6.86907	3.98055	5.04977
CM008472.1	23956348	23958280	1933	23957707	323	548.165	93.3573	543.944
CM008472.1	23958477	23959387	911	23958698	156	222.256	47.5686	219.443
CM008472.1	23995593	23995813	221	23995782	10	4.52953	3.33283	2.77613
CM008472.1	24526157	24526498	342	24526424	15	8.46799	4.84775	6.61475
CM008472.1	24549797	24550072	276	24550017	10	4.52953	3.33283	2.77613
CM008472.1	24566905	24567220	316	24567056	14	6.64973	4.0053	4.847
CM008472.1	25235741	25235891	151	25235775	13	6.80254	4.24179	4.98377
CM008472.1	25244936	25245148	213	25245040	21	14.0442	6.66566	12.1122
CM008472.1	25247327	25247530	204	25247438	10	4.52953	3.33283	2.77613
CM008472.1	25270776	25273917	3142	25272320	199	303.527	60.5969	300.394
CM008472.1	25274300	25274645	346	25274402	13	6.80254	4.24179	4.98377
CM008472.1	25284853	25285349	497	25284993	27	20.3164	8.48357	18.3247
CM008472.1	25324519	25324642	124	25324579	13	6.43712	4.03396	4.63546
CM008472.1	25351458	25351793	336	25351541	14	6.64973	4.0053	4.847
CM008472.1	25368886	25369045	160	25368920	8	3.06486	2.64728	1.40648
CM008472.1	25387621	25387748	128	25387722	9	3.84106	3.02985	2.11676
CM008472.1	25398947	25399085	139	25398948	11	3.46485	2.62665	1.77119
CM008472.1	25587240	25587525	286	25587359	19	12.0987	6.05969	10.1902
CM008472.1	25633078	25633301	224	25633172	21	13.4332	6.33908	11.5119
CM008472.1	25750076	25750248	173	25750167	15	8.46799	4.84775	6.61475
CM008472.1	26002347	26002633	287	26002598	13	6.60013	4.12626	4.79834
CM008472.1	26030529	26031212	684	26030710	25	18.1588	7.8776	16.1859
CM008472.1	26108980	26111001	2022	26110220	121	159.843	36.9641	157.262
CM008472.1	26145618	26146758	1141	26146207	69	75.7357	21.2089	73.4621
CM008472.1	26223424	26226714	3291	26223933	134	145.563	25.0368	143.037
CM008472.1	26228459	26228586	128	26228536	9	3.84106	3.02985	2.11676
CM008472.1	26246525	26246676	152	26246558	10	4.52953	3.33283	2.77613
CM008472.1	26249190	26249417	228	26249282	15	6.86907	3.98055	5.04977
CM008472.1	26284964	26285128	165	26285048	13	6.80254	4.24179	4.98377
CM008472.1	26381126	26381572	447	26381492	29	22.5347	9.08954	20.5257
CM008472.1	26457888	26459132	1245	26458770	124	165.038	37.8731	162.438
CM008472.1	26481210	26481596	387	26481467	45	42.0741	13.9373	39.9463
CM008472.1	26514463	26523846	9384	26521784	186	278.489	56.6581	275.457
CM008472.1	26524972	26525418	447	26525118	25	18.1588	7.8776	16.1859
CM008472.1	26752415	26753183	769	26752944	24	15.3709	6.6755	13.4276
CM008472.1	26778664	26778797	134	26778711	11	5.25434	3.63582	3.47667
CM008472.1	26917678	26917834	157	26917727	10	4.52953	3.33283	2.77613
CM008472.1	26931830	26931978	149	26931905	8	3.1921	2.72686	1.50135
CM008472.1	26941973	26942294	322	26942289	10	3.51069	2.73663	1.81609
CM008472.1	27024347	27027643	3297	27026203	286	479.55	86.9566	475.647
CM008472.1	27031418	27038001	6584	27033350	270	446.198	82.1088	442.445
CM008472.1	27041602	27044109	2508	27043256	199	303.527	60.5969	300.394
CM008472.1	27044287	27045742	1456	27045079	21	14.0442	6.66566	12.1122
CM008472.1	27045996	27046385	390	27046085	9	3.84106	3.02985	2.11676
CM008472.1	27046565	27046725	161	27046628	11	5.25434	3.63582	3.47667
CM008472.1	27097409	27097561	153	27097488	13	6.80254	4.24179	4.98377
CM008472.1	27097767	27098502	736	27098044	38	33.172	11.8164	31.0926
CM008472.1	27106459	27107030	572	27106879	36	29.6493	10.6612	27.5917
CM008472.1	27220726	27220930	205	27220809	21	11.7427	5.47326	9.84509
CM008472.1	27263926	27264117	192	27264019	14	7.62154	4.54477	5.78498
CM008472.1	27277270	27277491	222	27277363	12	5.19213	3.47126	3.43409
CM008472.1	27286997	27287308	312	27287192	21	14.0442	6.66566	12.1122
CM008472.1	27287483	27292654	5172	27289331	327	556.649	94.5099	552.387
CM008472.1	27292925	27293499	575	27292973	12	6.01279	3.9388	4.21349
CM008472.1	27296314	27296874	561	27296446	13	6.80254	4.24179	4.98377
CM008472.1	27323520	27323679	160	27323592	11	5.25434	3.63582	3.47667
CM008472.1	27373897	27374539	643	27374375	87	103.416	26.6626	101.038
CM008472.1	27374851	27376114	1264	27375033	82	95.5519	25.1477	93.2034
CM008472.1	27384221	27385368	1148	27384747	104	131.032	31.8134	128.555
CM008472.1	27456815	27459209	2395	27458452	129	173.765	39.388	171.133
CM008472.1	27459430	27459626	197	27459497	16	9.34028	5.15074	7.47196
CM008472.1	27508320	27508810	491	27508421	13	5.4366	3.48298	3.65808
CM008472.1	27538727	27539247	521	27539031	16	9.34028	5.15074	7.47196
CM008472.1	27540484	27542781	2298	27541614	295	498.482	89.6835	494.49
CM008472.1	27566018	27566336	319	27566275	13	6.80254	4.24179	4.98377
CM008472.1	27629597	27629794	198	27629736	11	5.25434	3.63582	3.47667
CM008472.1	27642156	27642591	436	27642469	58	59.7767	17.8761	57.5678
CM008472.1	27642916	27644888	1973	27643315	418	767.842	126.951	762.464
CM008472.1	27696366	27697812	1447	27696810	94	100.245	22.1237	97.8846
CM008472.1	27739031	27739206	176	27739099	13	6.80254	4.24179	4.98377
CM008472.1	27742669	27743566	898	27743188	83	90.8602	22.4297	88.5339
CM008472.1	27755199	27757589	2391	27756349	263	431.734	79.9879	428.046
CM008472.1	27786898	27787053	156	27787032	10	3.85915	2.93722	2.13351
CM008472.1	27882959	27883084	126	27883020	10	4.52953	3.33283	2.77613
CM008472.1	27883263	27883547	285	27883407	11	5.25434	3.63582	3.47667
CM008472.1	27920285	27925883	5599	27925009	279	464.91	84.8357	461.073
CM008472.1	27938781	27939363	583	27938910	54	54.1844	16.6642	51.9997
CM008472.1	27964371	27964561	191	27964460	12	5.67787	3.74582	3.8977
CM008472.1	27968019	27968222	204	27968195	10	4.23341	3.15656	2.50624
CM008472.1	28030940	28031164	225	28031037	10	4.52953	3.33283	2.77613
CM008472.1	28031477	28031948	472	28031575	16	9.34028	5.15074	7.47196
CM008472.1	28032439	28034789	2351	28034020	189	284.233	57.5671	281.178
CM008472.1	28065093	28066935	1843	28066297	245	394.915	74.5342	391.39
CM008472.1	28077664	28077918	255	28077829	14	7.506	4.47941	5.68408
CM008472.1	28082027	28082186	160	28082084	11	4.50896	3.20424	2.77613
CM008472.1	28083675	28090113	6439	28086031	334	581.849	101.5	577.463
CM008472.1	28160655	28163977	3323	28162332	293	494.265	89.0775	490.292
CM008472.1	28233188	28233465	278	28233436	10	4.52953	3.33283	2.77613
CM008472.1	28308052	28308591	540	28308172	17	10.237	5.45372	8.35438
CM008472.1	28367369	28367515	147	28367431	10	4.52953	3.33283	2.77613
CM008472.1	28367688	28369652	1965	28369115	338	590.515	102.712	586.086
CM008472.1	28406925	28409389	2465	28407522	173	240.686	46.4615	237.809
CM008472.1	28502636	28503387	752	28503031	44	40.7727	13.6343	38.6515
CM008472.1	28530185	28530312	128	28530227	9	3.84106	3.02985	2.11676
CM008472.1	28554408	28554595	188	28554470	10	4.52953	3.33283	2.77613
CM008472.1	28563628	28564543	916	28564060	31	24.8097	9.69551	22.7839
CM008472.1	28565792	28569437	3646	28568511	307	523.909	93.3193	519.799
CM008472.1	28611899	28612023	125	28611913	8	3.1921	2.72686	1.50135
CM008472.1	28628951	28631067	2117	28630007	147	205.85	44.8417	203.099
CM008472.1	28632153	28632311	159	28632263	13	6.80254	4.24179	4.98377
CM008472.1	28633990	28634113	124	28634038	10	4.25536	3.16954	2.52635
CM008472.1	28650403	28652232	1830	28651351	129	173.765	39.388	171.133
CM008472.1	28686886	28687724	839	28687401	114	147.847	34.8432	145.309
CM008472.1	28728471	28730082	1612	28729582	221	346.719	67.2626	343.405
CM008472.1	28731835	28732102	268	28732058	10	4.52953	3.33283	2.77613
CM008472.1	28736813	28737677	865	28737336	151	208.105	43.6179	205.347
CM008472.1	28759365	28763056	3692	28760539	377	676.044	114.528	671.158
CM008472.1	28763372	28763765	394	28763631	16	8.21675	4.53934	6.37755
CM008472.1	28846680	28847438	759	28846960	20	13.0615	6.36268	11.1408
CM008472.1	28939656	28942098	2443	28941380	217	338.793	66.0507	335.512
CM008472.1	28969385	28971167	1783	28970021	156	222.256	47.5686	219.443
CM008472.1	28991332	28991597	266	28991470	62	62.9916	17.8518	60.7708
CM008472.1	29016483	29018463	1981	29017454	325	562.427	98.773	558.135
CM008472.1	29082225	29084471	2247	29082739	370	660.559	112.407	655.755
CM008472.1	29087354	29087524	171	29087476	14	4.89844	3.09722	3.14369
CM008472.1	29087865	29088124	260	29087976	13	5.90639	3.73828	4.12481
CM008472.1	29142283	29146975	4693	29143461	277	452.205	80.1029	448.432
CM008472.1	29158433	29158942	510	29158514	14	7.62154	4.54477	5.78498
CM008472.1	29191018	29193908	2891	29192431	87	103.416	26.6626	101.038
CM008472.1	29207775	29207979	205	29207841	16	7.62458	4.22934	5.78762
CM008472.1	29276126	29276725	600	29276366	44	40.7727	13.6343	38.6515
CM008472.1	29315603	29315757	155	29315654	13	6.80254	4.24179	4.98377
CM008472.1	29324190	29326523	2334	29324645	295	498.482	89.6835	494.49
CM008472.1	29326893	29327136	244	29327036	12	6.01279	3.9388	4.21349
CM008472.1	29365495	29368008	2514	29366691	360	638.536	109.377	633.854
CM008472.1	29376849	29378911	2063	29378292	280	466.997	85.1387	463.15
CM008472.1	29417734	29417876	143	29417858	12	6.01279	3.9388	4.21349
CM008472.1	29426637	29427047	411	29426905	34	24.9224	8.91195	22.8966
CM008472.1	29433251	29434073	823	29433628	29	22.5347	9.08954	20.5257
CM008472.1	29460985	29463023	2039	29462450	93	113.014	28.4806	110.601
CM008472.1	29463302	29463656	355	29463432	66	71.304	20.3	69.0478
CM008472.1	29514611	29515297	687	29514866	78	89.3541	23.9358	87.0286
CM008472.1	29548760	29548925	166	29548785	10	4.52953	3.33283	2.77613
CM008472.1	29557815	29557946	132	29557895	13	6.43712	4.03396	4.63546
CM008472.1	29594059	29594724	666	29594466	56	56.9654	17.2701	54.7687
CM008472.1	29623018	29623398	381	29623271	23	16.0663	7.27163	14.113
CM008472.1	29766474	29767243	770	29766723	45	37.3099	11.6122	35.209
CM008472.1	29869392	29870217	826	29869684	32	25.9673	9.99849	23.9335
CM008472.1	29872162	29872479	318	29872224	11	3.7745	2.79457	2.07631
CM008472.1	29877445	29879676	2232	29879228	125	166.777	38.1761	164.17
CM008472.1	29887713	29888048	336	29887941	14	5.68264	3.49321	3.90217
CM008472.1	29962096	29963637	1542	29963173	281	447.641	75.2996	443.887
CM008472.1	29989102	29989397	296	29989192	30	23.6653	9.39252	21.6477
CM008472.1	30011970	30014205	2236	30012819	302	513.29	91.8043	509.227
CM008472.1	30026491	30026621	131	30026543	9	3.84106	3.02985	2.11676
CM008472.1	30096833	30098279	1447	30098077	210	324.999	63.9298	321.777
CM008472.1	30098443	30100526	2084	30098607	274	454.499	83.3208	450.708
CM008472.1	30102378	30102644	267	30102523	13	6.80254	4.24179	4.98377
CM008472.1	30174692	30175184	493	30175075	12	6.01279	3.9388	4.21349
CM008472.1	30176883	30177042	160	30176937	10	4.52953	3.33283	2.77613
CM008472.1	30177601	30182490	4890	30181114	330	573.204	100.288	568.862
CM008472.1	30294642	30295019	378	30294969	15	8.04137	4.61024	6.203
CM008472.1	30319251	30321774	2524	30320046	326	564.58	99.076	560.278
CM008472.1	30412074	30412455	382	30412104	12	6.01279	3.9388	4.21349
CM008472.1	30415558	30415800	243	30415772	9	3.84106	3.02985	2.11676
CM008472.1	30416095	30416223	129	30416107	11	5.25434	3.63582	3.47667
CM008472.1	30422167	30422374	208	30422272	11	4.50896	3.20424	2.77613
CM008472.1	30422556	30422728	173	30422676	11	5.25434	3.63582	3.47667
CM008472.1	30458866	30459059	194	30458928	10	4.52953	3.33283	2.77613
CM008472.1	30463507	30464084	578	30463621	18	11.1569	5.75671	9.26096
CM008472.1	30464552	30464803	252	30464680	9	3.84106	3.02985	2.11676
CM008472.1	30484452	30484771	320	30484659	14	7.62154	4.54477	5.78498
CM008472.1	30486476	30486643	168	30486600	9	3.84106	3.02985	2.11676
CM008472.1	30501332	30501477	146	30501438	10	4.52953	3.33283	2.77613
CM008472.1	30501873	30502553	681	30502024	14	7.62154	4.54477	5.78498
CM008472.1	30507001	30507146	146	30507067	10	4.52953	3.33283	2.77613
CM008472.1	30508113	30511711	3599	30510555	176	238.899	44.0348	236.022
CM008472.1	30511990	30513136	1147	30512712	137	187.9	41.8119	185.216
CM008472.1	30513271	30513652	382	30513388	30	22.7766	8.93234	20.7669
CM008472.1	30554478	30554658	181	30554597	16	8.26713	4.56611	6.42786
CM008472.1	30559936	30560243	308	30560041	21	14.0442	6.66566	12.1122
CM008472.1	30570213	30572625	2413	30571869	93	113.014	28.4806	110.601
CM008472.1	30573079	30573626	548	30573436	24	15.9492	6.96976	14.0048
CM008472.1	30580835	30581482	648	30581194	25	18.1588	7.8776	16.1859
CM008472.1	30602289	30603662	1374	30603089	148	207.662	45.1447	204.904
CM008472.1	30609785	30612180	2396	30610847	150	211.293	45.7507	208.522
CM008472.1	30612641	30612899	259	30612786	13	6.80254	4.24179	4.98377
CM008472.1	30623400	30623570	171	30623520	11	5.25434	3.63582	3.47667
CM008472.1	30717977	30718432	456	30718191	37	31.942	11.5134	29.8699
CM008472.1	30724718	30724975	258	30724868	29	21.6769	8.6442	19.6757
CM008472.1	30755902	30757949	2048	30756509	306	521.782	93.0163	517.682
CM008472.1	30786776	30787210	435	30786915	17	10.237	5.45372	8.35438
CM008472.1	30791157	30793035	1879	30791912	251	407.127	76.3521	403.548
CM008472.1	30802648	30803237	590	30802766	15	7.42037	4.27232	5.59859
CM008472.1	30818132	30818345	214	30818242	11	5.25434	3.63582	3.47667
CM008472.1	30818574	30818965	392	30818625	14	7.42599	4.43434	5.60416
CM008472.1	30829712	30829840	129	30829715	12	3.44541	2.54027	1.75204
CM008472.1	30830148	30831012	865	30830655	49	45.8949	14.407	43.7534
CM008472.1	30909579	30912541	2963	30911863	250	405.087	76.0491	401.517
CM008472.1	30933405	30933605	201	30933539	33	24.7163	9.07868	22.6975
CM008472.1	30959351	30960066	716	30959563	27	19.6563	8.13821	17.6728
CM008472.1	30977506	30977897	392	30977789	19	9.38868	4.65761	7.52015
CM008472.1	31072174	31072827	654	31072519	40	32.7068	10.9478	30.6339
CM008472.1	31089210	31089767	558	31089416	14	7.62154	4.54477	5.78498
CM008472.1	31156840	31157706	867	31157569	16	9.34028	5.15074	7.47196
CM008472.1	31157947	31158345	399	31158159	8	2.97813	2.59326	1.3201
CM008472.1	31178772	31178950	179	31178822	9	3.84106	3.02985	2.11676
CM008472.1	31183005	31185079	2075	31183963	41	36.9264	12.7254	34.8259
CM008472.1	31185273	31193304	8032	31188898	245	394.915	74.5342	391.39
CM008472.1	31193747	31194058	312	31194024	10	4.52953	3.33283	2.77613
CM008472.1	31211578	31211875	298	31211702	11	4.94984	3.45768	3.19352
CM008472.1	31239922	31240380	459	31240253	13	5.88453	3.72626	4.10376
CM008472.1	31245646	31246083	438	31246020	29	22.5347	9.08954	20.5257
CM008472.1	31321136	31321305	170	31321207	18	10.6381	5.47466	8.75451
CM008472.1	31364625	31365130	506	31364840	83	92.0382	22.9822	89.7064
CM008472.1	31630517	31631078	562	31630826	44	40.7727	13.6343	38.6515
CM008472.1	31649560	31649711	152	31649617	14	7.62154	4.54477	5.78498
CM008472.1	31688407	31688530	124	31688452	10	4.52953	3.33283	2.77613
CM008472.1	32080728	32081004	277	32080781	13	6.80254	4.24179	4.98377
CM008472.1	32139856	32140148	293	32140044	18	10.6381	5.47466	8.75451
CM008472.1	32325810	32326438	629	32326245	34	28.3209	10.6045	26.2714
CM008472.1	32362611	32362739	129	32362653	10	4.52953	3.33283	2.77613
CM008472.1	32394026	32394151	126	32394113	11	5.25434	3.63582	3.47667
CM008472.1	32501908	32502496	589	32502325	16	9.34028	5.15074	7.47196
CM008472.1	32515589	32515994	406	32515727	12	6.01279	3.9388	4.21349
CM008472.1	32616109	32617785	1677	32617026	171	250.089	52.1134	247.17
CM008472.1	32671593	32672214	622	32671647	16	9.34028	5.15074	7.47196
CM008472.1	32687486	32687610	125	32687580	11	5.25434	3.63582	3.47667
CM008472.1	32694620	32694811	192	32694740	14	7.22555	4.3221	5.4047
CM008472.1	32700053	32700178	126	32700178	9	3.24534	2.6702	1.55237
CM008472.1	32705651	32705790	140	32705743	11	4.94984	3.45768	3.19352
CM008472.1	32706246	32706449	204	32706327	11	5.25434	3.63582	3.47667
CM008472.1	32710611	32710809	199	32710731	17	10.237	5.45372	8.35438
CM008472.1	32711009	32711259	251	32711182	15	8.04137	4.61024	6.203
CM008472.1	32713730	32713876	147	32713857	9	3.84106	3.02985	2.11676
CM008472.1	32718919	32719131	213	32718986	14	7.62154	4.54477	5.78498
CM008472.1	32719722	32719934	213	32719825	12	6.01279	3.9388	4.21349
CM008472.1	32720769	32720987	219	32720870	14	4.24789	2.78187	2.52067
CM008472.1	32721132	32721278	147	32721184	16	9.34028	5.15074	7.47196
CM008472.1	32721423	32727321	5899	32724651	226	339.447	60.6135	336.165
CM008472.1	32748647	32749574	928	32749174	58	53.1144	14.6783	50.9358
CM008472.1	32773269	32773658	390	32773333	10	4.52953	3.33283	2.77613
CM008472.1	32785059	32788944	3886	32787474	253	411.211	76.9581	407.614
CM008472.1	32794870	32795612	743	32795405	24	17.1041	7.57462	15.1408
CM008472.1	32833066	32833205	140	32833087	9	3.84106	3.02985	2.11676
CM008472.1	32947872	32948480	609	32948293	25	18.1588	7.8776	16.1859
CM008472.1	32951207	32951332	126	32951279	12	6.01279	3.9388	4.21349
CM008472.1	33005539	33006437	899	33005843	126	168.267	38.3545	165.66
CM008472.1	33029442	33029630	189	33029497	13	6.80254	4.24179	4.98377
CM008472.1	33030678	33030802	125	33030739	8	3.0862	2.6606	1.42763
CM008472.1	33041436	33041892	457	33041687	22	14.5515	6.70486	12.618
CM008472.1	33141665	33142037	373	33141905	18	9.20713	4.7269	7.35133
CM008472.1	33152942	33153081	140	33152992	12	5.46425	3.62427	3.68569
CM008472.1	33208176	33209201	1026	33208654	30	21.4733	8.27762	19.4726
CM008472.1	33285400	33285982	583	33285665	46	43.3848	14.2403	41.2505
CM008472.1	33298965	33299146	182	33299050	10	4.52953	3.33283	2.77613
CM008472.1	33385600	33386133	534	33385931	11	5.25434	3.63582	3.47667
CM008472.1	33401401	33401997	597	33401632	46	43.3848	14.2403	41.2505
CM008472.1	33431872	33432071	200	33431941	14	7.62154	4.54477	5.78498
CM008472.1	33432474	33432623	150	33432605	11	5.25434	3.63582	3.47667
CM008472.1	33458937	33459142	206	33459035	14	7.62154	4.54477	5.78498
CM008472.1	33474501	33474635	135	33474596	9	3.84106	3.02985	2.11676
CM008472.1	33572616	33572999	384	33572906	19	11.4009	5.68368	9.50478
CM008472.1	33678416	33678554	139	33678450	10	4.52953	3.33283	2.77613
CM008472.1	33678796	33682645	3850	33681159	219	342.752	66.6566	339.454
CM008472.1	33687435	33687777	343	33687538	10	4.52953	3.33283	2.77613
CM008472.1	33712119	33712254	136	33712212	10	3.51069	2.73663	1.81609
CM008472.1	33729261	33729605	345	33729452	20	13.0615	6.36268	11.1408
CM008472.1	34006139	34006827	689	34006507	66	71.304	20.3	69.0478
CM008472.1	34167123	34167698	576	34167422	13	6.80254	4.24179	4.98377
CM008472.1	34265865	34266510	646	34266181	52	51.4346	16.0582	49.2624
CM008472.1	34276689	34276812	124	34276738	9	3.84106	3.02985	2.11676
CM008472.1	34277512	34277807	296	34277611	12	5.67787	3.74582	3.8977
CM008472.1	34470083	34470553	471	34470215	20	12.4812	6.05094	10.5719
CM008472.1	34470914	34471062	149	34470982	11	4.12022	2.98541	2.3933
CM008472.1	34571269	34573719	2451	34573320	119	156.398	36.3582	153.829
CM008472.1	34602522	34602660	139	34602582	11	5.2534	3.63526	3.47667
CM008472.1	34835099	34835631	533	34835367	44	40.7727	13.6343	38.6515
CM008472.1	34874217	34874580	364	34874464	14	5.27129	3.28332	3.49343
CM008472.1	34885415	34887408	1994	34886687	196	297.715	59.688	294.606
CM008472.1	34906216	34910097	3882	34907999	75	84.7629	23.0268	82.4545
CM008472.1	34968633	34969484	852	34969342	15	8.46799	4.84775	6.61475
CM008472.1	34971092	34971239	148	34971207	14	7.62154	4.54477	5.78498
CM008472.1	35016066	35018575	2510	35017803	351	618.819	106.651	614.244
CM008472.1	35081567	35081716	150	35081587	9	3.84106	3.02985	2.11676
CM008472.1	35084496	35084821	326	35084709	48	41.8845	12.8098	39.7628
CM008472.1	35095909	35102266	6358	35101407	247	398.979	75.1402	395.435
CM008472.1	35119257	35119566	310	35119480	14	7.62154	4.54477	5.78498
CM008472.1	35135141	35137945	2805	35137363	220	344.735	66.9596	341.428
CM008472.1	35215383	35215546	164	35215455	10	4.52953	3.33283	2.77613
CM008472.1	35241438	35242886	1449	35242370	149	209.476	45.4477	206.711
CM008472.1	35313700	35314022	323	35313767	11	5.25434	3.63582	3.47667
CM008472.1	35342030	35342637	608	35342504	13	5.90639	3.73828	4.12481
CM008472.1	35435724	35435880	157	35435829	11	4.94984	3.45768	3.19352
CM008472.1	35440421	35440718	298	35440518	13	4.29835	2.89074	2.56914
CM008472.1	35450443	35450640	198	35450546	13	5.90639	3.73828	4.12481
CM008472.1	35497873	35498592	720	35498146	51	50.0718	15.7552	47.9057
CM008472.1	35910494	35912329	1836	35910912	226	356.671	68.7775	353.314
CM008472.1	35912529	35912656	128	35912607	11	5.25434	3.63582	3.47667
CM008472.1	35916261	35916580	320	35916353	15	8.46799	4.84775	6.61475
CM008472.1	36008355	36009343	989	36008877	55	55.5711	16.9671	53.3804
CM008472.1	36035877	36036014	138	36035975	10	4.52953	3.33283	2.77613
CM008472.1	36162273	36162418	146	36162400	14	5.68264	3.49321	3.90217
CM008472.1	36175811	36175957	147	36175858	11	5.25434	3.63582	3.47667
CM008472.1	36276768	36277041	274	36276871	12	6.01279	3.9388	4.21349
CM008472.1	36301939	36302086	148	36302040	11	5.25434	3.63582	3.47667
CM008472.1	36340372	36341314	943	36341210	13	5.90639	3.73828	4.12481
CM008472.1	36350098	36350275	178	36350196	26	19.2298	8.18059	17.2475
CM008472.1	36436046	36436222	177	36436152	23	16.0663	7.27163	14.113
CM008472.1	36444636	36445003	368	36444771	16	9.34028	5.15074	7.47196
CM008472.1	36469588	36469860	273	36469742	12	5.58775	3.69439	3.80898
CM008472.1	36489527	36490607	1081	36490396	255	407.447	73.7638	403.868
CM008472.1	36490796	36493388	2593	36491546	207	319.118	63.0208	315.92
CM008472.1	36603454	36606311	2858	36605663	219	342.752	66.6566	339.454
CM008472.1	36647759	36649217	1459	36648400	297	502.706	90.2894	498.694
CM008472.1	36742013	36742333	321	36742157	11	4.94984	3.45768	3.19352
CM008472.1	36803382	36805421	2040	36804743	243	362.348	60.7034	358.973
CM008472.1	36816206	36816383	178	36816320	15	8.46799	4.84775	6.61475
CM008472.1	36836857	36837041	185	36836942	29	17.3458	6.56663	15.3818
CM008472.1	36842722	36843242	521	36843047	52	51.4346	16.0582	49.2624
CM008472.1	36859384	36859872	489	36859471	18	11.1569	5.75671	9.26096
CM008472.1	36944546	36945121	576	36944984	28	21.4183	8.78655	19.4178
CM008472.1	37421262	37423371	2110	37422871	167	242.609	50.9014	239.719
CM008472.1	37679387	37680014	628	37679818	21	14.0442	6.66566	12.1122
CM008472.1	37938637	37938866	230	37938779	13	6.80254	4.24179	4.98377
CM008472.1	37974549	37974673	125	37974595	10	4.52953	3.33283	2.77613
CM008472.1	37974821	37975465	645	37975043	13	6.80254	4.24179	4.98377
CM008472.1	37975787	37976001	215	37975911	20	13.0615	6.36268	11.1408
CM008472.1	37976201	37979450	3250	37977314	81	84.6171	20.4003	82.3139
CM008472.1	38007426	38007804	379	38007644	21	14.0442	6.66566	12.1122
CM008472.1	38017596	38018165	570	38017747	19	12.0987	6.05969	10.1902
CM008472.1	38081480	38081972	493	38081741	20	13.0615	6.36268	11.1408
CM008472.1	38096820	38097516	697	38097210	45	42.0741	13.9373	39.9463
CM008472.1	38119344	38119553	210	38119414	8	3.1921	2.72686	1.50135
CM008472.1	38130908	38131047	140	38130988	10	4.52953	3.33283	2.77613
CM008472.1	38168270	38170040	1771	38169180	137	187.9	41.8119	185.216
CM008472.1	38173236	38184894	11659	38180826	218	340.772	66.3536	337.482
CM008472.1	38186705	38186847	143	38186797	13	6.80254	4.24179	4.98377
CM008472.1	38190057	38190410	354	38190184	25	17.9002	7.74071	15.9355
CM008472.1	38200018	38202524	2507	38200704	233	370.684	70.8984	367.266
CM008472.1	38202916	38212008	9093	38207812	206	317.161	62.7178	313.972
CM008472.1	38212358	38213804	1447	38213031	35	28.473	10.373	26.4231
CM008472.1	38213999	38214570	572	38214395	23	16.0663	7.27163	14.113
CM008472.1	38214729	38216578	1850	38216099	25	16.3492	6.94252	14.3953
CM008472.1	38217117	38217410	294	38217280	9	3.59708	2.8814	1.90009
CM008472.1	38219315	38219521	207	38219432	12	6.01279	3.9388	4.21349
CM008472.1	38237125	38237675	551	38237272	19	12.0987	6.05969	10.1902
CM008472.1	38239629	38239924	296	38239888	9	3.84106	3.02985	2.11676
CM008472.1	38243197	38243392	196	38243281	9	3.84106	3.02985	2.11676
CM008472.1	38246968	38247329	362	38247211	20	10.8773	5.22447	8.99281
CM008472.1	38247548	38247702	155	38247661	12	6.01279	3.9388	4.21349
CM008472.1	38251015	38251868	854	38251404	17	10.237	5.45372	8.35438
CM008472.1	38258270	38258664	395	38258318	13	6.80254	4.24179	4.98377
CM008472.1	38272919	38273210	292	38273105	11	5.25434	3.63582	3.47667
CM008472.1	38277636	38278328	693	38277916	43	39.4808	13.3313	37.3663
CM008472.1	38280252	38280387	136	38280257	9	3.59708	2.8814	1.90009
CM008472.1	38296745	38296896	152	38296810	12	6.01279	3.9388	4.21349
CM008472.1	38307312	38309346	2035	38308041	142	196.837	43.3268	194.12
CM008472.1	38314857	38315156	300	38314979	15	8.46799	4.84775	6.61475
CM008472.1	38315372	38315741	370	38315397	10	4.25536	3.16954	2.52635
CM008472.1	38318209	38318341	133	38318313	10	4.52953	3.33283	2.77613
CM008472.1	38350933	38351626	694	38350953	10	4.52953	3.33283	2.77613
CM008472.1	38355803	38356293	491	38356051	17	10.237	5.45372	8.35438
CM008472.1	38357180	38357458	279	38357253	14	7.62154	4.54477	5.78498
CM008472.1	38370331	38372267	1937	38370841	79	84.948	21.3616	82.6395
CM008472.1	38380782	38380962	181	38380845	15	8.46799	4.84775	6.61475
CM008472.1	38383635	38383790	156	38383717	14	7.62154	4.54477	5.78498
CM008472.1	38384232	38384468	237	38384369	14	7.62154	4.54477	5.78498
CM008472.1	38384673	38385381	709	38385207	20	13.0615	6.36268	11.1408
CM008472.1	38388348	38388929	582	38388497	21	14.0442	6.66566	12.1122
CM008472.1	38399702	38399945	244	38399845	11	5.25434	3.63582	3.47667
CM008472.1	38400113	38400265	153	38400186	9	3.84106	3.02985	2.11676
CM008472.1	38400430	38400666	237	38400556	11	5.25434	3.63582	3.47667
CM008472.1	38401194	38402336	1143	38401883	47	44.7047	14.5433	42.5639
CM008472.1	38410790	38411161	372	38411047	19	12.0987	6.05969	10.1902
CM008472.1	38427607	38427760	154	38427714	12	6.01279	3.9388	4.21349
CM008472.1	38449079	38449254	176	38449206	16	9.34028	5.15074	7.47196
CM008472.1	38456289	38456449	161	38456390	14	7.22555	4.3221	5.4047
CM008472.1	38460447	38460570	124	38460448	10	3.51069	2.73663	1.81609
CM008472.1	38465828	38466602	775	38466046	26	19.2298	8.18059	17.2475
CM008472.1	38523285	38523439	155	38523368	9	3.84106	3.02985	2.11676
CM008472.1	38561270	38561580	311	38561391	21	9.7782	4.54259	7.90857
CM008472.1	38562346	38562979	634	38562725	13	6.80254	4.24179	4.98377
CM008472.1	38593918	38595723	1806	38594880	95	109.075	25.6339	106.68
CM008472.1	38673501	38673902	402	38673765	28	21.4183	8.78655	19.4178
CM008472.1	38746979	38748196	1218	38747226	57	47.8494	12.6955	45.6957
CM008472.1	38753687	38755420	1734	38754656	160	229.62	48.7805	226.779
CM008472.1	38842891	38844778	1888	38843522	325	562.427	98.773	558.135
CM008472.1	38852000	38855433	3434	38852910	279	464.91	84.8357	461.073
CM008472.1	38988205	38988368	164	38988252	9	3.84106	3.02985	2.11676
CM008472.1	39036936	39037628	693	39037322	12	6.01279	3.9388	4.21349
CM008472.1	39037908	39038042	135	39037956	10	4.25536	3.16954	2.52635
CM008472.1	39052303	39052490	188	39052385	18	11.1569	5.75671	9.26096
CM008472.1	39061068	39061344	277	39061160	13	4.63978	3.06443	2.88605
CM008472.1	39075667	39075804	138	39075727	15	8.04137	4.61024	6.203
CM008472.1	39076022	39076218	197	39076143	10	4.52953	3.33283	2.77613
CM008472.1	39101031	39101155	125	39101082	8	3.1921	2.72686	1.50135
CM008472.1	39320965	39321571	607	39321319	40	35.6644	12.4224	33.5709
CM008472.1	39334569	39335876	1308	39335687	14	5.68264	3.49321	3.90217
CM008472.1	39337733	39337903	171	39337760	10	4.03173	3.03787	2.30582
CM008472.1	39657755	39658263	509	39657889	21	14.0442	6.66566	12.1122
CM008472.1	39658484	39658838	355	39658635	18	10.6381	5.47466	8.75451
CM008472.1	39662431	39662591	161	39662506	13	6.80254	4.24179	4.98377
CM008472.1	39676842	39677305	464	39677090	22	11.1856	5.03442	9.28961
CM008472.1	39690265	39692369	2105	39691562	109	139.391	33.3283	136.883
CM008472.1	39694258	39694434	177	39694337	22	13.4656	6.14146	11.5438
CM008472.1	39815800	39816928	1129	39816556	294	496.373	89.3805	492.39
CM008472.1	39817258	39819506	2249	39817429	242	388.833	73.6253	385.334
CM008472.1	39874718	39874966	249	39874804	13	6.80254	4.24179	4.98377
CM008472.1	40020974	40024614	3641	40022955	248	401.013	75.4432	397.461
CM008472.1	40093908	40096684	2777	40094983	379	680.479	115.134	675.57
CM008472.1	40246733	40246899	167	40246750	12	4.03699	2.84554	2.31085
CM008472.1	40359154	40359713	560	40359469	35	29.5162	10.9075	27.459
CM008472.1	40368493	40368673	181	40368571	17	9.52632	5.0663	7.65772
CM008472.1	40407726	40408955	1230	40408462	69	75.7357	21.2089	73.4621
CM008472.1	40423198	40423515	318	40423316	14	7.62154	4.54477	5.78498
CM008472.1	40472815	40473348	534	40472925	11	5.25434	3.63582	3.47667
CM008472.1	40550030	40550476	447	40550328	14	7.62154	4.54477	5.78498
CM008472.1	40703414	40703874	461	40703794	16	9.34028	5.15074	7.47196
CM008472.1	40704690	40704937	248	40704823	15	8.46799	4.84775	6.61475
CM008472.1	40711192	40711401	210	40711313	11	5.25434	3.63582	3.47667
CM008472.1	40740542	40742083	1542	40741190	315	540.973	95.7431	536.784
CM008472.1	40879390	40882258	2869	40880405	388	700.492	117.861	695.476
CM008472.1	40925380	40925588	209	40925544	13	6.43712	4.03396	4.63546
CM008472.1	40956871	40958851	1981	40957480	187	280.402	56.9611	277.362
CM008472.1	40960089	40960226	138	40960212	10	4.52953	3.33283	2.77613
CM008472.1	40987211	40987426	216	40987293	18	9.20713	4.7269	7.35133
CM008472.1	40988318	40988786	469	40988471	26	19.2298	8.18059	17.2475
CM008472.1	40990088	40990398	311	40990140	10	4.52953	3.33283	2.77613
CM008472.1	41047500	41047790	291	41047662	49	45.8949	14.407	43.7534
CM008472.1	41098889	41099260	372	41098993	18	10.6381	5.47466	8.75451
CM008472.1	41130445	41133235	2791	41132096	146	204.042	44.5387	201.297
CM008472.1	41182443	41182690	248	41182541	11	5.25434	3.63582	3.47667
CM008472.1	41206693	41206941	249	41206720	10	4.52953	3.33283	2.77613
CM008472.1	41223325	41223452	128	41223423	12	5.19213	3.47126	3.43409
CM008472.1	41265695	41266117	423	41265977	17	10.237	5.45372	8.35438
CM008472.1	41283434	41283736	303	41283580	15	8.46799	4.84775	6.61475
CM008472.1	41283929	41284064	136	41284019	10	4.25536	3.16954	2.52635
CM008472.1	41326096	41326284	189	41326245	10	4.52953	3.33283	2.77613
CM008472.1	41328578	41328704	127	41328636	9	3.84106	3.02985	2.11676
CM008472.1	41431901	41432140	240	41431998	14	7.62154	4.54477	5.78498
CM008472.1	41443064	41443219	156	41443077	11	5.25434	3.63582	3.47667
CM008472.1	41469367	41469785	419	41469502	50	44.9933	13.618	42.8523
CM008472.1	41507897	41508344	448	41508020	17	7.32205	3.93998	5.50101
CM008472.1	41528420	41529016	597	41528949	17	10.237	5.45372	8.35438
CM008472.1	41547633	41547760	128	41547719	10	4.52953	3.33283	2.77613
CM008472.1	41559340	41559501	162	41559485	11	4.94984	3.45768	3.19352
CM008472.1	41572737	41572990	254	41572831	10	4.52953	3.33283	2.77613
CM008472.1	41573150	41573334	185	41573242	14	7.62154	4.54477	5.78498
CM008472.1	41606340	41608957	2618	41607135	339	592.684	103.015	588.245
CM008472.1	41609229	41609873	645	41609529	21	11.7427	5.47326	9.84509
CM008472.1	41781567	41781862	296	41781751	19	10.7469	5.3404	8.86277
CM008472.1	41914520	41918705	4186	41916202	221	346.719	67.2626	343.405
CM008472.1	41921390	41921671	282	41921535	10	4.52953	3.33283	2.77613
CM008472.1	41926745	41927090	346	41926972	12	6.01279	3.9388	4.21349
CM008472.1	41927447	41927833	387	41927751	28	21.4183	8.78655	19.4178
CM008472.1	41950193	41950777	585	41950506	16	9.34028	5.15074	7.47196
CM008472.1	41955183	41955515	333	41955349	13	6.80254	4.24179	4.98377
CM008472.1	41957025	41958803	1779	41957950	185	276.579	56.3551	273.555
CM008472.1	41968972	41969116	145	41969027	10	4.52953	3.33283	2.77613
CM008472.1	41983438	41983714	277	41983474	11	5.25434	3.63582	3.47667
CM008472.1	41998332	41998707	376	41998532	14	5.68264	3.49321	3.90217
CM008472.1	42000156	42001510	1355	42000901	33	27.1379	10.3015	25.0961
CM008472.1	42006066	42006368	303	42006080	13	6.80254	4.24179	4.98377
CM008472.1	42015723	42016342	620	42015977	16	9.34028	5.15074	7.47196
CM008472.1	42016528	42016676	149	42016603	15	8.46799	4.84775	6.61475
CM008472.1	42034894	42035339	446	42035167	20	13.0615	6.36268	11.1408
CM008472.1	42037717	42037905	189	42037860	9	3.84106	3.02985	2.11676
CM008472.1	42072808	42072941	134	42072857	10	4.52953	3.33283	2.77613
CM008472.1	42088350	42088521	172	42088432	14	6.64973	4.0053	4.847
CM008472.1	42114665	42115196	532	42114980	51	50.0718	15.7552	47.9057
CM008472.1	42148806	42149023	218	42148925	37	31.942	11.5134	29.8699
CM008472.1	42162763	42163161	399	42163090	13	6.80254	4.24179	4.98377
CM008472.1	42215283	42218287	3005	42216965	263	431.734	79.9879	428.046
CM008472.1	42247866	42248718	853	42248204	36	30.7233	11.2104	28.6586
CM008472.1	42323500	42323722	223	42323595	40	35.6644	12.4224	33.5709
CM008472.1	42423768	42423995	228	42423908	8	3.1921	2.72686	1.50135
CM008472.1	42479424	42479574	151	42479462	10	3.85915	2.93722	2.13351
CM008472.1	42484350	42484508	159	42484398	8	3.1921	2.72686	1.50135
CM008472.1	42485760	42486445	686	42486116	17	10.237	5.45372	8.35438
CM008472.1	42492080	42492205	126	42492140	13	6.80254	4.24179	4.98377
CM008472.1	42492692	42495707	3016	42494161	255	415.302	77.5641	411.687
CM008472.1	42532370	42534826	2457	42533657	177	261.384	53.9313	258.42
CM008472.1	42550224	42550462	239	42550292	12	5.67787	3.74582	3.8977
CM008472.1	42590280	42590489	210	42590367	12	6.01279	3.9388	4.21349
CM008472.1	42606631	42606910	280	42606791	16	8.883	4.89838	7.02837
CM008472.1	42607136	42611562	4427	42610963	259	423.505	78.776	419.854
CM008472.1	42653709	42653835	127	42653782	11	4.94984	3.45768	3.19352
CM008472.1	42654931	42655162	232	42655085	10	3.51069	2.73663	1.81609
CM008472.1	42690553	42693917	3365	42691777	214	332.869	65.1417	329.614
CM008472.1	42824553	42826813	2261	42825321	132	179.042	40.297	176.39
CM008472.1	42826958	42827736	779	42827428	17	10.237	5.45372	8.35438
CM008472.1	42833554	42835881	2328	42834774	154	189.584	33.9276	186.899
CM008472.1	42836396	42836709	314	42836493	13	5.01709	3.26033	3.26035
CM008472.1	42840394	42840716	323	42840521	23	16.0663	7.27163	14.113
CM008472.1	42893782	42895944	2163	42895344	96	114.944	27.9496	112.526
CM008472.1	42943886	42944044	159	42943948	16	8.883	4.89838	7.02837
CM008472.1	43008322	43010631	2310	43008810	288	483.747	87.5626	479.824
CM008472.1	43035513	43035887	375	43035825	14	7.62154	4.54477	5.78498
CM008472.1	43106155	43107762	1608	43106762	86	101.833	26.3597	99.4613
CM008472.1	43312228	43312381	154	43312292	17	10.237	5.45372	8.35438
CM008472.1	43379890	43380042	153	43379942	13	6.80254	4.24179	4.98377
CM008472.1	43473267	43474204	938	43473959	164	237.027	49.9925	234.158
CM008472.1	43474394	43475125	732	43474571	130	175.521	39.691	172.882
CM008472.1	43506209	43506410	202	43506314	13	6.80254	4.24179	4.98377
CM008472.1	43563448	43565442	1995	43564090	122	161.571	37.2671	158.983
CM008472.1	43616083	43616234	152	43616117	10	3.85915	2.93722	2.13351
CM008472.1	43759144	43759300	157	43759293	9	3.59708	2.8814	1.90009
CM008472.1	43786749	43787537	789	43786834	21	14.0442	6.66566	12.1122
CM008472.1	43912203	43912571	369	43912323	13	6.80254	4.24179	4.98377
CM008472.1	43956872	43957235	364	43956972	11	5.25434	3.63582	3.47667
CM008472.1	43985476	43985754	279	43985661	16	7.09356	3.95897	5.27388
CM008472.1	44033646	44033769	124	44033672	9	3.84106	3.02985	2.11676
CM008472.1	44070085	44070223	139	44070176	14	7.62154	4.54477	5.78498
CM008472.1	44078858	44079373	516	44079081	30	23.6653	9.39252	21.6477
CM008472.1	44107838	44108684	847	44108299	27	20.3164	8.48357	18.3247
CM008472.1	44112840	44113037	198	44112983	16	8.21675	4.53934	6.37755
CM008472.1	44165666	44166000	335	44165881	15	8.46799	4.84775	6.61475
CM008472.1	44172989	44173215	227	44173102	13	5.4366	3.48298	3.65808
CM008472.1	44181920	44187242	5323	44182568	197	284.65	52.8699	281.595
CM008472.1	44190000	44190337	338	44190186	11	4.94984	3.45768	3.19352
CM008472.1	44190794	44191424	631	44190962	37	27.7572	9.45381	25.7147
CM008472.1	44206553	44207096	544	44206937	19	10.7469	5.3404	8.86277
CM008472.1	44207244	44208353	1110	44207991	36	30.7233	11.2104	28.6586
CM008472.1	44253794	44254178	385	44253977	15	8.46799	4.84775	6.61475
CM008472.1	44259425	44259887	463	44259673	11	5.25434	3.63582	3.47667
CM008472.1	44345872	44346014	143	44345893	16	6.17787	3.51018	4.37792
CM008472.1	44363983	44364330	348	44364263	13	6.80254	4.24179	4.98377
CM008472.1	44372319	44377323	5005	44373643	215	334.842	65.4447	331.578
CM008472.1	44377509	44378069	561	44377596	16	9.34028	5.15074	7.47196
CM008472.1	44378229	44378390	162	44378281	12	6.01279	3.9388	4.21349
CM008472.1	44400720	44401109	390	44401009	14	7.62154	4.54477	5.78498
CM008472.1	44512544	44512834	291	44512792	10	4.52953	3.33283	2.77613
CM008472.1	44535658	44535808	151	44535697	10	4.52953	3.33283	2.77613
CM008472.1	44559800	44560045	246	44559896	14	7.62154	4.54477	5.78498
CM008472.1	44579979	44580371	393	44580240	86	101.833	26.3597	99.4613
CM008472.1	44612148	44613785	1638	44612723	157	218.884	45.3396	216.085
CM008472.1	44648411	44648831	421	44648721	32	25.9673	9.99849	23.9335
CM008472.1	44663273	44663790	518	44663461	20	9.01659	4.33611	7.16182
CM008472.1	44787609	44790337	2729	44789584	337	588.346	102.409	583.928
CM008472.1	44794196	44799648	5453	44795300	294	496.373	89.3805	492.39
CM008472.1	44799810	44799982	173	44799856	13	6.80254	4.24179	4.98377
CM008472.1	44800204	44800417	214	44800315	16	9.34028	5.15074	7.47196
CM008472.1	44801922	44802453	532	44802326	11	5.25434	3.63582	3.47667
CM008472.1	44849372	44849986	615	44849625	44	40.7727	13.6343	38.6515
CM008472.1	44864209	44864444	236	44864357	41	36.9264	12.7254	34.8259
CM008472.1	44898311	44898502	192	44898368	13	6.80254	4.24179	4.98377
CM008472.1	44912216	44912416	201	44912290	13	6.80254	4.24179	4.98377
CM008472.1	44913097	44917276	4180	44915966	244	392.886	74.2312	389.369
CM008472.1	44947851	44948048	198	44947939	14	6.13923	3.73177	4.33936
CM008472.1	44986827	44987359	533	44987155	17	9.74902	5.18652	7.87946
CM008472.1	45001544	45002060	517	45001653	13	5.4366	3.48298	3.65808
CM008472.1	45002282	45004558	2277	45003711	107	115.988	23.6399	113.57
CM008472.1	45150787	45151123	337	45150902	31	24.8097	9.69551	22.7839
CM008472.1	45151281	45151587	307	45151508	17	10.237	5.45372	8.35438
CM008472.1	45158245	45158404	160	45158314	11	5.25434	3.63582	3.47667
CM008472.1	45192298	45192477	180	45192426	15	7.42037	4.27232	5.59859
CM008472.1	45203182	45203988	807	45203702	122	152.325	32.8434	149.775
CM008472.1	45231111	45231316	206	45231177	10	4.52953	3.33283	2.77613
CM008472.1	45256082	45256215	134	45256198	9	3.84106	3.02985	2.11676
CM008472.1	45256410	45261069	4660	45259915	328	568.889	99.682	564.567
CM008472.1	45326419	45326592	174	45326499	23	16.0663	7.27163	14.113
CM008472.1	45375425	45375587	163	45375515	18	11.1569	5.75671	9.26096
CM008472.1	45386623	45387182	560	45386901	21	13.4332	6.33908	11.5119
CM008472.1	45398039	45398307	269	45398190	11	5.25434	3.63582	3.47667
CM008472.1	45405262	45405424	163	45405362	13	6.80254	4.24179	4.98377
CM008472.1	45467580	45467898	319	45467761	27	20.3164	8.48357	18.3247
CM008472.1	45500218	45500524	307	45500429	16	7.09356	3.95897	5.27388
CM008472.1	45511199	45514073	2875	45512326	202	309.357	61.5059	306.2
CM008472.1	45514231	45514537	307	45514491	11	5.25434	3.63582	3.47667
CM008472.1	45540256	45540820	565	45540568	20	12.4812	6.05094	10.5719
CM008472.1	45560284	45560461	178	45560352	15	8.46799	4.84775	6.61475
CM008472.1	45560595	45561380	786	45560866	54	54.1844	16.6642	51.9997
CM008472.1	45561755	45562249	495	45562090	20	10.8773	5.22447	8.99281
CM008472.1	45563667	45564066	400	45563745	19	12.0987	6.05969	10.1902
CM008472.1	45580055	45580645	591	45580506	16	9.34028	5.15074	7.47196
CM008472.1	45582051	45582652	602	45582256	70	77.2253	21.5119	74.946
CM008472.1	45593236	45593370	135	45593299	17	8.40435	4.47812	6.56458
CM008472.1	45643663	45643812	150	45643708	13	6.80254	4.24179	4.98377
CM008472.1	45648863	45649641	779	45649072	15	8.46799	4.84775	6.61475
CM008472.1	45665409	45665625	217	45665513	14	7.62154	4.54477	5.78498
CM008472.1	45665767	45668496	2730	45667870	296	500.593	89.9864	496.591
CM008472.1	45684080	45684394	315	45684145	14	7.62154	4.54477	5.78498
CM008472.1	45819278	45819440	163	45819353	12	6.01279	3.9388	4.21349
CM008472.1	45819581	45820186	606	45819698	19	12.0987	6.05969	10.1902
CM008472.1	45820320	45820558	239	45820393	16	9.34028	5.15074	7.47196
CM008472.1	45825586	45825721	136	45825667	11	4.12022	2.98541	2.3933
CM008472.1	45907493	45907748	256	45907528	15	8.04137	4.61024	6.203
CM008472.1	45907874	45910744	2871	45909926	81	93.9945	24.8447	91.6517
CM008472.1	45949953	45950932	980	45950464	168	244.476	51.2044	241.578
CM008472.1	45961205	45961598	394	45961333	60	62.617	18.4821	60.3962
CM008472.1	45986675	45986947	273	45986856	14	7.62154	4.54477	5.78498
CM008472.1	46027765	46028564	800	46028258	23	16.0663	7.27163	14.113
CM008472.1	46046706	46046848	143	46046784	8	3.1921	2.72686	1.50135
CM008472.1	46050832	46051049	218	46051015	9	3.84106	3.02985	2.11676
CM008472.1	46080088	46080624	537	46080466	23	16.0663	7.27163	14.113
CM008472.1	46080799	46084363	3565	46082513	269	444.127	81.8059	440.383
CM008472.1	46141338	46141469	132	46141391	9	3.84106	3.02985	2.11676
CM008472.1	46142249	46143567	1319	46142974	117	152.966	35.7522	150.41
CM008472.1	46321788	46321946	159	46321874	13	6.80254	4.24179	4.98377
CM008472.1	46322343	46323899	1557	46323567	22	10.5588	4.74907	8.67592
CM008472.1	46383256	46384659	1404	46384316	273	452.421	83.0178	448.64
CM008472.1	46639338	46639540	203	46639439	20	13.0615	6.36268	11.1408
CM008472.1	46707490	46707913	424	46707792	22	12.6272	5.72204	10.7171
CM008472.1	46799496	46800112	617	46799696	22	15.0461	6.96865	13.1033
CM008472.1	46856279	46856581	303	46856329	11	4.50896	3.20424	2.77613
CM008472.1	47024553	47024723	171	47024677	11	3.7745	2.79457	2.07631
CM008472.1	47229085	47229385	301	47229256	13	6.80254	4.24179	4.98377
CM008472.1	47356011	47356135	125	47356021	9	3.84106	3.02985	2.11676
CM008472.1	47615644	47615954	311	47615764	16	9.34028	5.15074	7.47196
CM008472.1	47821050	47821190	141	47821071	8	2.97813	2.59326	1.3201
CM008472.1	47832044	47835939	3896	47833550	144	200.434	43.9328	197.703
CM008472.1	48081732	48082219	488	48082068	42	38.1986	13.0283	36.0909
CM008472.1	48235318	48235803	486	48235673	14	7.62154	4.54477	5.78498
CM008472.1	48361665	48361866	202	48361771	16	9.34028	5.15074	7.47196
CM008472.1	48456829	48456985	157	48456905	11	5.25434	3.63582	3.47667
CM008472.1	48457535	48457717	183	48457620	34	28.3209	10.6045	26.2714
CM008472.1	48509864	48513081	3218	48511398	358	623.102	103.442	618.515
CM008472.1	48513392	48513594	203	48513492	10	4.52953	3.33283	2.77613
CM008472.1	48513861	48514076	216	48513939	12	6.01279	3.9388	4.21349
CM008472.1	48514543	48514807	265	48514663	18	11.1569	5.75671	9.26096
CM008472.1	48515145	48515310	166	48515203	13	6.80254	4.24179	4.98377
CM008472.1	48516143	48516722	580	48516295	17	10.237	5.45372	8.35438
CM008472.1	48524474	48528558	4085	48525520	235	374.704	71.5044	371.268
CM008472.1	48580341	48581485	1145	48580778	16	9.34028	5.15074	7.47196
CM008472.1	48642252	48642395	144	48642294	10	4.52953	3.33283	2.77613
CM008472.1	48642544	48642689	146	48642614	13	6.80254	4.24179	4.98377
CM008472.1	48645292	48646555	1264	48645837	36	28.0721	9.87974	26.0293
CM008472.1	48650857	48654842	3986	48653555	325	552.404	93.9336	548.164
CM008472.1	48689524	48692053	2530	48690272	338	590.515	102.712	586.086
CM008472.1	48694591	48694867	277	48694684	11	5.25434	3.63582	3.47667
CM008472.1	48703277	48703432	156	48703354	11	5.25434	3.63582	3.47667
CM008472.1	48730356	48730614	259	48730430	8	3.1921	2.72686	1.50135
CM008472.1	48762929	48763358	430	48763018	20	13.0615	6.36268	11.1408
CM008472.1	48809484	48809709	226	48809612	25	14.519	6.05489	12.5856
CM008472.1	48866261	48866417	157	48866307	11	5.25434	3.63582	3.47667
CM008472.1	48962865	48963164	300	48962980	28	21.4183	8.78655	19.4178
CM008472.1	49081938	49082111	174	49082002	12	5.19213	3.47126	3.43409
CM008472.1	49122939	49123065	127	49123015	11	5.25434	3.63582	3.47667
CM008472.1	49277353	49277481	129	49277456	11	5.25434	3.63582	3.47667
CM008472.1	49282527	49282802	276	49282687	10	4.25536	3.16954	2.52635
CM008472.1	49287355	49287960	606	49287900	14	7.62154	4.54477	5.78498
CM008472.1	49288192	49289207	1016	49289035	16	9.34028	5.15074	7.47196
CM008472.1	49289341	49292243	2903	49290286	87	103.416	26.6626	101.038
CM008472.1	49324333	49328118	3786	49326515	332	577.524	100.894	573.16
CM008472.1	49524881	49525268	388	49525136	140	193.253	42.7208	190.549
CM008472.1	49856609	49856883	275	49856696	13	6.80254	4.24179	4.98377
CM008472.1	50010362	50010493	132	50010459	10	4.52953	3.33283	2.77613
CM008472.1	50026752	50026885	134	50026820	11	5.25434	3.63582	3.47667
CM008472.1	50040913	50041570	658	50041370	40	34.4666	11.8137	32.3798
CM008472.1	50048722	50048951	230	50048864	9	3.84106	3.02985	2.11676
CM008472.1	50272441	50272656	216	50272505	9	3.84106	3.02985	2.11676
CM008472.1	50273606	50274006	401	50273682	18	11.1569	5.75671	9.26096
CM008472.1	50419180	50419445	266	50419302	9	3.24534	2.6702	1.55237
CM008472.1	50570281	50570750	470	50570374	17	10.237	5.45372	8.35438
CM008472.1	50604569	50605166	598	50604947	24	17.1041	7.57462	15.1408
CM008472.1	50620214	50620811	598	50620659	15	8.46799	4.84775	6.61475
CM008472.1	50893207	50893508	302	50893285	10	4.52953	3.33283	2.77613
CM008472.1	50910054	50910220	167	50910098	13	6.80254	4.24179	4.98377
CM008472.1	50910369	50915913	5545	50913898	274	446.056	79.2385	442.31
CM008472.1	50932159	50932492	334	50932247	33	27.1379	10.3015	25.0961
CM008472.1	51193339	51193494	156	51193438	12	6.01279	3.9388	4.21349
CM008472.1	51424228	51424411	184	51424278	12	6.01279	3.9388	4.21349
CM008472.1	51649403	51649920	518	51649785	20	13.0615	6.36268	11.1408
CM008472.1	51684287	51687229	2943	51684710	87	100.763	25.3563	98.3973
CM008472.1	51692915	51693155	241	51693048	12	6.01279	3.9388	4.21349
CM008472.1	52482043	52482379	337	52482169	18	11.1569	5.75671	9.26096
CM008472.1	53034104	53034238	135	53034181	10	4.52953	3.33283	2.77613
CM008472.1	53199559	53200259	701	53199833	76	86.2877	23.3298	83.9736
CM008472.1	53252153	53252299	147	53252218	10	3.85915	2.93722	2.13351
CM008472.1	53376265	53376453	189	53376389	10	4.52953	3.33283	2.77613
CM008472.1	53438315	53440181	1867	53439266	142	196.837	43.3268	194.12
CM008472.1	53440416	53443247	2832	53442189	52	51.4346	16.0582	49.2624
CM008472.1	53447607	53448355	749	53448202	66	71.304	20.3	69.0478
CM008472.1	53451307	53451452	146	53451389	19	8.806	4.37776	6.95226
CM008472.1	53465622	53465990	369	53465746	22	15.0461	6.96865	13.1033
CM008472.1	53470100	53470246	147	53470205	16	8.21675	4.53934	6.37755
CM008472.1	53472920	53473052	133	53473000	12	5.19213	3.47126	3.43409
CM008472.1	53539436	53539659	224	53539610	8	3.1921	2.72686	1.50135
CM008472.1	53644397	53644561	165	53644538	27	4.2062	2.14097	2.47913
CM008472.1	53673038	53673326	289	53673305	9	3.84106	3.02985	2.11676
CM008472.1	53673652	53673797	146	53673714	10	4.52953	3.33283	2.77613
CM008472.1	53676641	53677203	563	53677136	23	7.55366	3.40953	5.7317
CM008472.1	53681232	53681797	566	53681496	16	7.33515	4.08107	5.5141
CM008472.1	53845445	53845580	136	53845497	13	6.54944	4.09748	4.74766
CM008472.1	53876305	53876446	142	53876315	9	3.84106	3.02985	2.11676
CM008472.1	54159390	54159579	190	54159430	11	5.25434	3.63582	3.47667
CM008472.1	54159862	54162559	2698	54161040	432	799.595	131.192	794.033
CM008472.1	54162739	54163268	530	54162824	13	6.80254	4.24179	4.98377
CM008472.1	54163428	54163573	146	54163556	10	4.52953	3.33283	2.77613
CM008472.1	54247818	54247942	125	54247824	8	3.1921	2.72686	1.50135
CM008472.1	54374310	54374441	132	54374384	11	5.25434	3.63582	3.47667
CM008472.1	54407241	54408158	918	54407483	27	17.3096	6.96596	15.3461
CM008472.1	54478957	54479343	387	54479163	20	12.4812	6.05094	10.5719
CM008472.1	54491092	54491333	242	54491310	10	4.52953	3.33283	2.77613
CM008472.1	54499896	54501284	1389	54500299	228	360.665	69.3835	357.291
CM008472.1	54539180	54539466	287	54539291	8	3.1921	2.72686	1.50135
CM008472.1	54753161	54755656	2496	54754969	105	132.696	32.1164	130.213
CM008472.1	54790165	54790334	170	54790247	16	9.34028	5.15074	7.47196
CM008472.1	54790752	54791013	262	54790894	14	7.62154	4.54477	5.78498
CM008472.1	54791193	54793048	1856	54792422	110	141.074	33.6313	138.561
CM008472.1	54818566	54818719	154	54818628	12	6.01279	3.9388	4.21349
CM008472.1	54847745	54847890	146	54847828	10	4.52953	3.33283	2.77613
CM008472.1	54865021	54865182	162	54865088	10	4.52953	3.33283	2.77613
CM008472.1	54865357	54868185	2829	54866786	488	928.512	148.159	922.049
CM008472.1	54902763	54902987	225	54902923	31	24.8097	9.69551	22.7839
CM008472.1	55277667	55277871	205	55277771	17	10.237	5.45372	8.35438
CM008472.1	55298425	55298758	334	55298610	10	4.52953	3.33283	2.77613
CM008472.1	55299044	55300087	1044	55299369	21	14.0442	6.66566	12.1122
CM008472.1	55385211	55385404	194	55385296	23	16.0663	7.27163	14.113
CM008472.1	55415792	55416173	382	55416069	12	6.01279	3.9388	4.21349
CM008472.1	55427418	55427649	232	55427534	15	8.46799	4.84775	6.61475
CM008472.1	55455355	55455512	158	55455447	16	9.34028	5.15074	7.47196
CM008472.1	55724373	55724884	512	55724616	34	28.3209	10.6045	26.2714
CM008472.1	55729206	55729522	317	55729262	12	6.01279	3.9388	4.21349
CM008472.1	55775136	55775477	342	55775305	15	8.46799	4.84775	6.61475
CM008472.1	55808686	55809086	401	55808880	26	19.2298	8.18059	17.2475
CM008472.1	55814267	55814461	195	55814352	11	4.12022	2.98541	2.3933
CM008472.1	55880446	55880604	159	55880493	11	5.25434	3.63582	3.47667
CM008472.1	55882055	55886406	4352	55885011	315	471.219	65.2481	467.353
CM008472.1	55886559	55886733	175	55886724	11	5.25434	3.63582	3.47667
CM008472.1	55909217	55909453	237	55909250	8	3.1921	2.72686	1.50135
CM008472.1	55913931	55917498	3568	55915237	394	713.884	119.679	708.796
CM008472.1	55917646	55917780	135	55917729	9	3.84106	3.02985	2.11676
CM008472.1	55990697	55991190	494	55990923	43	38.1902	12.6782	36.0885
CM008472.1	56006154	56009138	2985	56007054	429	792.774	130.283	787.254
CM008472.1	56009283	56009531	249	56009392	13	6.80254	4.24179	4.98377
CM008472.1	56009830	56010357	528	56010136	12	6.01279	3.9388	4.21349
CM008472.1	56016966	56017520	555	56017103	79	90.8956	24.2388	88.5642
CM008472.1	56184211	56184836	626	56184696	27	20.3164	8.48357	18.3247
CM008472.1	56187226	56187613	388	56187490	18	11.1569	5.75671	9.26096
CM008472.1	56187774	56188348	575	56187939	79	90.8956	24.2388	88.5642
CM008472.1	56189464	56189588	125	56189559	9	3.84106	3.02985	2.11676
CM008472.1	56335569	56335880	312	56335730	15	7.42037	4.27232	5.59859
CM008472.1	56356007	56356206	200	56356082	15	5.52544	3.3037	3.74678
CM008472.1	56356383	56356585	203	56356502	25	18.1588	7.8776	16.1859
CM008472.1	56435162	56435647	486	56435352	16	9.34028	5.15074	7.47196
CM008472.1	56472032	56474468	2437	56472677	239	382.767	72.7163	379.295
CM008472.1	56480930	56481977	1048	56481374	21	12.54	5.87444	10.6302
CM008472.1	56497199	56497608	410	56497305	15	8.17258	4.68284	6.33399
CM008472.1	56498187	56499155	969	56498616	24	17.1041	7.57462	15.1408
CM008472.1	56543607	56544423	817	56543729	23	16.0663	7.27163	14.113
CM008472.1	56555482	56556001	520	56555634	37	31.942	11.5134	29.8699
CM008472.1	56635090	56635271	182	56635232	11	5.25434	3.63582	3.47667
CM008472.1	56635508	56635647	140	56635640	9	3.84106	3.02985	2.11676
CM008472.1	56701118	56701469	352	56701357	22	15.0461	6.96865	13.1033
CM008472.1	56719947	56720081	135	56719955	9	3.84106	3.02985	2.11676
CM008472.1	56720272	56720417	146	56720309	12	6.01279	3.9388	4.21349
CM008472.1	56797202	56797441	240	56797315	14	7.62154	4.54477	5.78498
CM008472.1	56797652	56797823	172	56797703	10	4.52953	3.33283	2.77613
CM008472.1	56953936	56954074	139	56953977	9	3.84106	3.02985	2.11676
CM008472.1	56979277	56979707	431	56979612	11	5.25434	3.63582	3.47667
CM008472.1	57008477	57008624	148	57008516	12	6.01279	3.9388	4.21349
CM008472.1	57018456	57018990	535	57018602	18	11.1569	5.75671	9.26096
CM008472.1	57189922	57190309	388	57189971	12	6.01279	3.9388	4.21349
CM008472.1	57285959	57287093	1135	57286299	67	62.5982	15.8359	60.3827
CM008472.1	57287470	57287680	211	57287566	14	7.62154	4.54477	5.78498
CM008472.1	57350127	57350454	328	57350228	14	7.22555	4.3221	5.4047
CM008472.1	57379920	57380075	156	57379922	9	3.84106	3.02985	2.11676
CM008472.1	57380504	57385272	4769	57381597	273	452.421	83.0178	448.64
CM008472.1	57421762	57422322	561	57421942	15	8.46799	4.84775	6.61475
CM008472.1	57452226	57452353	128	57452343	10	4.52953	3.33283	2.77613
CM008472.1	57461831	57462206	376	57461920	17	9.03745	4.80636	7.18211
CM008472.1	57465481	57466727	1247	57465927	46	43.3848	14.2403	41.2505
CM008472.1	57468469	57468953	485	57468733	22	15.0461	6.96865	13.1033
CM008472.1	57493372	57493497	126	57493435	12	4.76294	3.2342	3.00848
CM008472.1	57496639	57496791	153	57496669	11	5.25434	3.63582	3.47667
CM008472.1	57594871	57595230	360	57594936	10	4.25536	3.16954	2.52635
CM008472.1	57784324	57786272	1949	57785493	441	820.112	133.919	814.428
CM008472.1	57855033	57856873	1841	57855404	101	126.066	30.9044	123.607
CM008472.1	57910736	57911160	425	57910842	15	7.42037	4.27232	5.59859
CM008472.1	58084932	58085300	369	58085068	24	13.6195	5.82201	11.6974
CM008472.1	58111981	58112275	295	58112208	9	3.84106	3.02985	2.11676
CM008472.1	58117663	58118500	838	58118012	33	27.1379	10.3015	25.0961
CM008472.1	58194593	58194867	275	58194789	10	4.52953	3.33283	2.77613
CM008472.1	58233128	58233320	193	58233245	10	4.52953	3.33283	2.77613
CM008472.1	58242781	58243058	278	58242885	8	2.97813	2.59326	1.3201
CM008472.1	58243667	58246747	3081	58244806	312	475.433	68.5119	471.549
CM008472.1	58282357	58282484	128	58282453	10	4.52953	3.33283	2.77613
CM008472.1	58316186	58316626	441	58316533	14	7.62154	4.54477	5.78498
CM008472.1	58331274	58334238	2965	58333226	249	403.049	75.7462	399.488
CM008472.1	58352252	58354980	2729	58352980	310	530.298	94.2282	526.159
CM008472.1	58362971	58363095	125	58363067	9	3.84106	3.02985	2.11676
CM008472.1	58439139	58440794	1656	58440004	117	152.966	35.7522	150.41
CM008472.1	58456447	58456572	126	58456552	10	4.52953	3.33283	2.77613
CM008472.1	58456709	58456949	241	58456818	15	8.46799	4.84775	6.61475
CM008472.1	58522256	58522393	138	58522313	10	4.52953	3.33283	2.77613
CM008472.1	58522883	58523204	322	58523114	9	3.84106	3.02985	2.11676
CM008472.1	58523354	58528322	4969	58525866	345	605.729	104.833	601.224
CM008472.1	58536231	58536424	194	58536276	10	4.25536	3.16954	2.52635
CM008472.1	58546009	58546282	274	58546121	22	15.0461	6.96865	13.1033
CM008472.1	58548116	58548491	376	58548385	11	5.25434	3.63582	3.47667
CM008472.1	58557647	58562394	4748	58558759	244	392.886	74.2312	389.369
CM008472.1	58562665	58563129	465	58563048	17	9.03745	4.80636	7.18211
CM008472.1	58596161	58596296	136	58596227	11	5.25434	3.63582	3.47667
CM008472.1	58596761	58596887	127	58596832	11	5.25434	3.63582	3.47667
CM008472.1	58597553	58598909	1357	58598117	167	242.609	50.9014	239.719
CM008472.1	58613794	58614411	618	58613985	116	151.256	35.4492	148.706
CM008472.1	58657269	58657393	125	58657318	14	7.62154	4.54477	5.78498
CM008472.1	58685254	58685413	160	58685324	17	10.237	5.45372	8.35438
CM008472.1	59000967	59001788	822	59001495	75	84.7629	23.0268	82.4545
CM008472.1	59010467	59010966	500	59010609	15	8.46799	4.84775	6.61475
CM008472.1	59049583	59051301	1719	59050033	131	177.28	39.994	174.634
CM008472.1	59134961	59135197	237	59135078	20	13.0615	6.36268	11.1408
CM008472.1	59178294	59180275	1982	59178649	84	98.6823	25.7537	96.3222
CM008472.1	59212439	59212646	208	59212532	11	5.25434	3.63582	3.47667
CM008472.1	59212779	59215142	2364	59212926	54	54.1844	16.6642	51.9997
CM008472.1	59215303	59215462	160	59215407	12	6.01279	3.9388	4.21349
CM008472.1	59215681	59215905	225	59215806	15	8.46799	4.84775	6.61475
CM008472.1	59231485	59231649	165	59231564	19	12.0987	6.05969	10.1902
CM008472.1	59270308	59270504	197	59270381	14	7.62154	4.54477	5.78498
CM008472.1	59292272	59292517	246	59292364	17	9.74902	5.18652	7.87946
CM008472.1	59403294	59403578	285	59403414	19	10.0318	4.97569	8.16119
CM008472.1	59550843	59550982	140	59550981	9	3.84106	3.02985	2.11676
CM008472.1	59577885	59578385	501	59578125	13	6.80254	4.24179	4.98377
CM008472.1	59578618	59580640	2023	59580146	127	170.264	38.782	167.644
CM008472.1	59588815	59588979	165	59588898	10	4.18171	3.12602	2.45465
CM008472.1	59675147	59675330	184	59675215	9	3.24534	2.6702	1.55237
CM008472.1	59917258	59917458	201	59917404	10	4.52953	3.33283	2.77613
CM008472.1	59917854	59918180	327	59918068	12	6.01279	3.9388	4.21349
CM008472.1	59949851	59950048	198	59949910	18	7.5537	3.92314	5.7317
CM008472.1	59966845	59967089	245	59966971	14	7.62154	4.54477	5.78498
CM008472.1	60008062	60008355	294	60008207	16	9.34028	5.15074	7.47196
CM008472.1	60160723	60161550	828	60161037	22	15.0461	6.96865	13.1033
CM008472.1	60825722	60825875	154	60825822	12	4.76294	3.2342	3.00848
CM008472.1	60900025	60900198	174	60900150	15	8.46799	4.84775	6.61475
CM008472.1	60900371	60900885	515	60900665	16	9.34028	5.15074	7.47196
CM008472.1	61190132	61190390	259	61190233	14	7.62154	4.54477	5.78498
CM008472.1	61260950	61261416	467	61261090	56	56.9654	17.2701	54.7687
CM008472.1	61336466	61336697	232	61336594	10	4.52953	3.33283	2.77613
CM008472.1	61372677	61372845	169	61372748	13	6.80254	4.24179	4.98377
CM008472.1	61944458	61944816	359	61944661	20	11.6335	5.60742	9.73617
CM008472.1	61958367	61958507	141	61958404	12	4.3804	3.02745	2.65069
CM008472.1	62032889	62033358	470	62033009	15	8.46799	4.84775	6.61475
CM008472.1	62123824	62125295	1472	62124212	357	631.953	108.469	627.307
CM008472.1	62125844	62126444	601	62126300	15	8.46799	4.84775	6.61475
CM008472.1	62196820	62196977	158	62196898	14	7.62154	4.54477	5.78498
CM008472.1	62241920	62242350	431	62242222	22	15.0461	6.96865	13.1033
CM008472.1	62246829	62247108	280	62247047	11	5.25434	3.63582	3.47667
CM008472.1	62251250	62251735	486	62251514	33	27.1379	10.3015	25.0961
CM008472.1	62253567	62254473	907	62253965	43	38.1902	12.6782	36.0885
CM008472.1	62254650	62254981	332	62254803	18	10.6381	5.47466	8.75451
CM008472.1	62255112	62255276	165	62255181	11	5.25434	3.63582	3.47667
CM008472.1	62255453	62255824	372	62255559	12	6.01279	3.9388	4.21349
CM008472.1	62268563	62268690	128	62268653	8	3.1921	2.72686	1.50135
CM008472.1	62274849	62275016	168	62274996	11	5.25434	3.63582	3.47667
CM008472.1	62275171	62275765	595	62275580	25	18.1588	7.8776	16.1859
CM008472.1	62283917	62284435	519	62284302	31	24.8097	9.69551	22.7839
CM008472.1	62284978	62285169	192	62285058	22	15.0461	6.96865	13.1033
CM008472.1	62285586	62285938	353	62285814	20	13.0615	6.36268	11.1408
CM008472.1	62318758	62319100	343	62318849	10	4.25536	3.16954	2.52635
CM008472.1	62320466	62320858	393	62320735	19	10.0318	4.97569	8.16119
CM008472.1	62330589	62330854	266	62330697	14	7.22555	4.3221	5.4047
CM008472.1	62388321	62389100	780	62388732	24	17.1041	7.57462	15.1408
CM008472.1	62394329	62394604	276	62394365	12	6.01279	3.9388	4.21349
CM008472.1	62402637	62402917	281	62402860	11	5.25434	3.63582	3.47667
CM008472.1	62404250	62404673	424	62404416	14	7.62154	4.54477	5.78498
CM008472.1	62447107	62447255	149	62447200	12	6.01279	3.9388	4.21349
CM008472.1	62460835	62461057	223	62460936	12	5.67787	3.74582	3.8977
CM008472.1	62502612	62502867	256	62502794	11	4.94984	3.45768	3.19352
CM008472.1	62540732	62541235	504	62540794	19	10.7469	5.3404	8.86277
CM008472.1	62563068	62563453	386	62563179	25	18.1588	7.8776	16.1859
CM008472.1	62606343	62606866	524	62606457	19	12.0987	6.05969	10.1902
CM008472.1	62607225	62614952	7728	62610599	254	413.256	77.2611	409.65
CM008472.1	62615100	62616705	1606	62615318	20	13.0615	6.36268	11.1408
CM008472.1	62616873	62617324	452	62617071	23	16.0663	7.27163	14.113
[truncated: 75,023 more rows]

## Sheet: LPD1_rep2
chr	start	end	length	abs_summit	pileup	-LOG10(pvalue)	fold_enrichment	-LOG10(qvalue)
[truncated: 74,042 more rows]

[truncated: 12 more sheets: LPD7_rep1, LPD7_rep2, LPD28_rep1, LPD28_rep2, LP16w_rep1, LP16w_rep2, SPD1_rep1, SPD1_rep2, SPD7_rep1, SPD7_rep2, SPD28_rep1, SPD28_rep2]
