# Supplementary material for: Circadian clock mechanism driving mammalian photoperiodism
Source: Nat Commun. 2020 Aug 27;11:4291. doi: 10.1038/s41467-020-18061-z (PMC7453030; doi:10.1038/s41467-020-18061-z)
Supplement: Supplementary file 6 — Supplementary data 3 [file 41467_2020_18061_MOESM6_ESM.xlsx]

## Sheet: SP4weeks_LP4weeks
		Catagorical regression statistics
Geneid	name	log2FC	Lower confidence interval log2FC	Upper confidence interval log2FC	AveExpr CPM	t	P.Value	BH FDR adj.P.Val
RNASeqTranscript.30346	ACSL4	4.11648	3.58165	4.65132	9.14024	16.0777	9.71271e-13	2.06803e-08
RNASeqTranscript.14616		4.28052	3.61115	4.94989	0.793941	13.3583	2.73002e-11	1.93758e-07
RNASeqTranscript.23982	STAC	2.99172	2.52593	3.45751	3.10922	13.4169	2.52618e-11	1.93758e-07
RNASeqTranscript.7676	ARNTL2	3.14343	2.57577	3.71108	5.73731	11.5675	3.37257e-10	1.10097e-06
RNASeqTranscript.18973		1.46806	1.20987	1.72625	8.48195	11.8774	2.13802e-10	1.10097e-06
RNASeqTranscript.25458	MCUR1	1.44092	1.17964	1.70221	6.52561	11.52	3.61956e-10	1.10097e-06
RNASeqTranscript.29848	ERCC6L	3.24116	2.65784	3.82448	1.58238	11.6068	3.18161e-10	1.10097e-06
RNASeqTranscript.14617		5.81678	4.72439	6.90917	-1.45987	11.1231	6.59139e-10	1.7543e-06
RNASeqTranscript.1172	TSHB	5.15311	4.16801	6.13821	7.03803	10.9272	8.91227e-10	2.04123e-06
RNASeqTranscript.18327	SUV39H2	1.7429	1.40828	2.07753	5.66814	10.8802	9.58685e-10	2.04123e-06
RNASeqTranscript.5858	GRHL1	2.19803	1.77213	2.62394	3.1623	10.7806	1.11992e-09	2.16776e-06
RNASeqTranscript.3325	DIRAS2	-1.89503	-2.26502	-1.52503	5.26532	-10.699	1.2731e-09	2.2589e-06
RNASeqTranscript.7569	RASD2	3.39575	2.72554	4.06596	3.30674	10.5838	1.52718e-09	2.50129e-06
RNASeqTranscript.3267	FKTN	1.05378	0.833217	1.27434	6.81855	9.9802	4.05989e-09	6.17452e-06
RNASeqTranscript.17196	NFASC	1.10148	0.869479	1.33348	8.10556	9.91764	4.50337e-09	6.39238e-06
RNASeqTranscript.12837	ATP8B4	2.36573	1.85897	2.87249	5.6157	9.75171	5.94154e-09	7.9067e-06
RNASeqTranscript.9395	PRKAG2	1.20249	0.943742	1.46123	7.02944	9.70801	6.39487e-09	8.00939e-06
RNASeqTranscript.16254	ATP6V0A1	0.829807	0.649352	1.01026	7.85099	9.60566	7.60326e-09	8.73566e-06
RNASeqTranscript.18981		6.17772	4.82797	7.52747	-3.70208	9.56081	8.20558e-09	8.73566e-06
RNASeqTranscript.28974	KLKB1	5.53364	4.32718	6.74011	1.83869	9.58113	7.92677e-09	8.73566e-06
RNASeqTranscript.4715	ACTR3	1.23173	0.961147	1.50231	7.79074	9.50898	8.96388e-09	9.08852e-06
RNASeqTranscript.23761		3.12761	2.42362	3.8316	0.621515	9.28037	1.32888e-08	1.28612e-05
RNASeqTranscript.10014	GIPC3	2.94918	2.28049	3.61787	4.12199	9.21292	1.49439e-08	1.38341e-05
RNASeqTranscript.29995	SPRY3	2.04175	1.57537	2.50812	4.216	9.14499	1.68285e-08	1.49297e-05
RNASeqTranscript.15179	FNDC3A	1.6377	1.25634	2.01905	10.1079	8.97065	2.28855e-08	1.94911e-05
RNASeqTranscript.10727		2.41337	1.84086	2.98589	1.00678	8.80558	3.07252e-08	2.51616e-05
RNASeqTranscript.13005		-1.46159	-1.81026	-1.11291	8.67353	-8.75639	3.35663e-08	2.64701e-05
RNASeqTranscript.7127	SLC38A1	1.55205	1.17953	1.92456	7.17439	8.70319	3.69483e-08	2.74314e-05
RNASeqTranscript.19057	STK4	0.986994	0.749932	1.22406	6.61347	8.69703	3.73619e-08	2.74314e-05
RNASeqTranscript.10846	VCAN	2.9465	2.23274	3.66026	7.98377	8.62331	4.27059e-08	3.03098e-05
RNASeqTranscript.14106	TULP4	0.75117	0.568742	0.933599	6.89836	8.60131	4.44501e-08	3.05301e-05
RNASeqTranscript.22327		1.57138	1.18675	1.956	3.39919	8.53409	5.02522e-08	3.34366e-05
RNASeqTranscript.1304	CIART	2.57768	1.93857	3.2168	3.55485	8.425	6.13993e-08	3.84504e-05
RNASeqTranscript.16692	PELP1	1.35642	1.0203	1.69254	6.57122	8.42977	6.08615e-08	3.84504e-05
RNASeqTranscript.18977		2.22918	1.66662	2.79174	1.67401	8.27747	8.07046e-08	4.77323e-05
RNASeqTranscript.27707		2.38756	1.78604	2.98907	6.38149	8.2914	7.86391e-08	4.77323e-05
RNASeqTranscript.12127	TXNDC16	1.621	1.20874	2.03326	4.94505	8.21351	9.09411e-08	5.23329e-05
RNASeqTranscript.21388		3.98459	2.9686	5.00059	-3.34301	8.1924	9.46078e-08	5.30102e-05
RNASeqTranscript.6983		2.77991	2.0679	3.49192	3.15867	8.15573	1.01346e-07	5.53297e-05
RNASeqTranscript.25994		4.79959	3.56656	6.03262	-2.60454	8.1311	1.06151e-07	5.65041e-05
RNASeqTranscript.14614	PDE7A	0.913525	0.67807	1.14898	5.48404	8.10458	1.11588e-07	5.79498e-05
RNASeqTranscript.29344	ANOS1	2.87089	2.12767	3.61411	7.53399	8.06896	1.19349e-07	6.05043e-05
RNASeqTranscript.2355		1.07754	0.797337	1.35773	7.21928	8.03314	1.27722e-07	6.18058e-05
RNASeqTranscript.21139	TMEM41B	1.00458	0.74344	1.26572	6.45181	8.03583	1.27072e-07	6.18058e-05
RNASeqTranscript.17104		5.46107	4.02712	6.89502	-1.66958	7.95543	1.48044e-07	7.00477e-05
RNASeqTranscript.15176		4.38878	3.23471	5.54285	1.38206	7.94385	1.51348e-07	7.00545e-05
RNASeqTranscript.11342	ABCG2	1.63915	1.2075	2.0708	7.1799	7.93244	1.54679e-07	7.00729e-05
RNASeqTranscript.1632	UAP1	0.73868	0.542693	0.934668	6.75023	7.87312	1.73258e-07	7.52929e-05
RNASeqTranscript.5748	ANGPTL2	2.44901	1.79899	3.09902	6.19845	7.87017	1.7424e-07	7.52929e-05
RNASeqTranscript.14618		3.83426	2.81558	4.85294	-3.17255	7.86253	1.7681e-07	7.52929e-05
RNASeqTranscript.26804		1.26293	0.926271	1.59958	4.28945	7.83629	1.85941e-07	7.76286e-05
RNASeqTranscript.21724		-5.78952	-7.34738	-4.23167	-2.01893	-7.7631	2.14091e-07	8.76621e-05
RNASeqTranscript.5956	DTNB	1.07022	0.780704	1.35973	4.76931	7.72188	2.31853e-07	9.14187e-05
RNASeqTranscript.24366	IL17RB	2.52158	1.84023	3.20293	1.38367	7.73072	2.27921e-07	9.14187e-05
RNASeqTranscript.22674	SUDS3	0.664718	0.482883	0.846554	7.07786	7.63623	2.73814e-07	0.000106001
RNASeqTranscript.22035		3.60961	2.61517	4.60405	-1.71387	7.58228	3.04214e-07	0.000115667
RNASeqTranscript.22326		3.83559	2.7736	4.89757	-1.21908	7.54453	3.27549e-07	0.000122354
RNASeqTranscript.5248	EYA3	2.97482	2.14917	3.80047	8.47846	7.52638	3.39417e-07	0.000124601
RNASeqTranscript.24359	CACNA2D3	1.13855	0.820068	1.45702	5.04663	7.46776	3.80894e-07	0.000137458
RNASeqTranscript.24316	C3orf67	1.33723	0.960695	1.71375	4.72622	7.41865	4.19668e-07	0.000148926
RNASeqTranscript.7568		4.95789	3.54731	6.36846	-0.153755	7.34209	4.88445e-07	0.000170491
RNASeqTranscript.15482		1.03945	0.742687	1.33622	6.36102	7.31664	5.13809e-07	0.000176452
RNASeqTranscript.13303	STON2	1.14115	0.814082	1.46822	6.99721	7.28826	5.43707e-07	0.000182946
RNASeqTranscript.22300	RNF150	1.22754	0.875439	1.57965	5.58024	7.28258	5.49905e-07	0.000182946
RNASeqTranscript.24577	SACM1L	0.986883	0.701583	1.27218	7.38531	7.22574	6.16081e-07	0.000198751
RNASeqTranscript.28968	CYP4V2	2.15704	1.53382	2.78027	7.72613	7.22992	6.10948e-07	0.000198751
RNASeqTranscript.23141		-1.23716	-1.59594	-0.878381	6.15779	-7.2031	6.44684e-07	0.000204875
RNASeqTranscript.23672	CHGA	-2.66448	-3.43893	-1.89003	9.58228	-7.18686	6.66058e-07	0.000207671
RNASeqTranscript.26848	GLRX3	1.01069	0.716715	1.30466	6.00282	7.1817	6.72988e-07	0.000207671
RNASeqTranscript.6146	EHBP1	1.02061	0.723289	1.31793	7.28802	7.17054	6.88252e-07	0.000209347
RNASeqTranscript.15476		1.04105	0.736484	1.34562	4.6483	7.14013	7.31698e-07	0.000219427
RNASeqTranscript.30445	GLA	1.25898	0.889285	1.62868	6.41028	7.11369	7.71779e-07	0.000228232
RNASeqTranscript.6150		0.833955	0.588333	1.07958	6.19614	7.09242	8.05655e-07	0.000231811
RNASeqTranscript.18428		1.36836	0.965468	1.77126	4.00006	7.09459	8.02128e-07	0.000231811
RNASeqTranscript.7498		0.945579	0.665872	1.22529	5.60949	7.06177	8.57196e-07	0.000243352
RNASeqTranscript.28436	KCNK1	0.922631	0.648078	1.19718	4.69167	7.01974	9.33468e-07	0.000261518
RNASeqTranscript.10886		4.75278	3.33606	6.16949	0.00888158	7.00783	9.56342e-07	0.000264447
RNASeqTranscript.17349	MIA3	0.613832	0.43061	0.797053	7.68004	6.99829	9.75071e-07	0.000266169
RNASeqTranscript.29668	MAGED1	0.539679	0.377991	0.701367	8.65391	6.97231	1.02801e-06	0.000277069
RNASeqTranscript.2016		2.17608	1.52217	2.82999	-0.0905505	6.95143	1.07272e-06	0.000284545
RNASeqTranscript.28660	SPOCK2, ASCC1	0.901362	0.630329	1.17239	9.98135	6.947	1.08248e-06	0.000284545
RNASeqTranscript.500		-0.756072	-0.983643	-0.528501	6.21751	-6.9401	1.09782e-06	0.000284626
RNASeqTranscript.15787		1.03053	0.720117	1.34094	3.54928	6.93491	1.10952e-06	0.000284626
RNASeqTranscript.1175		5.04896	3.52413	6.57378	-0.381626	6.91673	1.15152e-06	0.000288195
RNASeqTranscript.2672	SELENOT	0.700404	0.488997	0.911811	8.58735	6.92067	1.14227e-06	0.000288195
ENSOARG00000000900	GCNT3	4.74172	3.30859	6.17485	-2.88059	6.91144	1.16404e-06	0.000288195
RNASeqTranscript.12125	ERO1A	0.990485	0.690688	1.29028	6.89244	6.90146	1.18806e-06	0.000290761
RNASeqTranscript.29618	RRAGB	0.558283	0.388747	0.727819	5.81411	6.8788	1.24451e-06	0.000301115
RNASeqTranscript.11072	SEC24D	0.779203	0.542278	1.01613	6.3562	6.87004	1.26705e-06	0.000303124
RNASeqTranscript.5709		0.742437	0.515415	0.96946	4.96824	6.8314	1.37172e-06	0.000321196
RNASeqTranscript.15555		3.18182	2.20798	4.15567	7.9163	6.82505	1.38975e-06	0.000321196
RNASeqTranscript.16697	VMO1	2.98397	2.06896	3.89897	5.61743	6.81225	1.42684e-06	0.000321196
RNASeqTranscript.17125		0.759623	0.526772	0.992474	8.17747	6.81458	1.42e-06	0.000321196
RNASeqTranscript.23754		2.36592	1.64021	3.09163	0.732162	6.81012	1.4331e-06	0.000321196
RNASeqTranscript.27041	NOL4	-1.0304	-1.34559	-0.715205	6.35623	-6.82888	1.37884e-06	0.000321196
RNASeqTranscript.21535		0.691502	0.477702	0.905303	7.1292	6.75622	1.60165e-06	0.000355232
RNASeqTranscript.25819		0.790238	0.54564	1.03484	5.25961	6.74877	1.6265e-06	0.000357025
RNASeqTranscript.10768	RNF145	0.806327	0.555916	1.05674	7.3421	6.72632	1.70383e-06	0.000366443
RNASeqTranscript.20996	CCDC153	-1.14381	-1.49895	-0.788667	3.8205	-6.72775	1.69878e-06	0.000366443
RNASeqTranscript.27012	SLC39A6	1.53417	1.05735	2.01099	7.9498	6.72112	1.72227e-06	0.000366706
RNASeqTranscript.519		2.81588	1.93949	3.69227	-1.31884	6.71177	1.75597e-06	0.000369749
RNASeqTranscript.7741	PDE3A	1.24521	0.857423	1.63301	8.54582	6.70757	1.7713e-06	0.000369749
RNASeqTranscript.10618		-0.904894	-1.1871	-0.622687	6.88052	-6.69806	1.80657e-06	0.000373451
RNASeqTranscript.25634		3.36201	2.31058	4.41343	-1.21654	6.67941	1.87789e-06	0.000384462
RNASeqTranscript.18209	CREM	1.10826	0.760988	1.45553	5.43569	6.66642	1.92923e-06	0.00039121
RNASeqTranscript.8127	DESI1	0.839616	0.575412	1.10382	5.98864	6.63837	2.04515e-06	0.000410805
RNASeqTranscript.13003		-1.66883	-2.1949	-1.14275	0.630634	-6.62646	2.09653e-06	0.000417189
RNASeqTranscript.17924	CENPF	1.95632	1.33878	2.57385	2.13002	6.61758	2.13569e-06	0.000421048
RNASeqTranscript.6339		0.624967	0.427247	0.822687	7.40216	6.60276	2.20274e-06	0.000430282
RNASeqTranscript.2790		1.60857	1.09909	2.11805	6.61396	6.59531	2.23724e-06	0.000433048
RNASeqTranscript.15178		1.97156	1.3466	2.59651	1.31051	6.5899	2.2627e-06	0.00043403
RNASeqTranscript.25004		-1.69358	-2.23184	-1.15532	5.29262	-6.57254	2.34626e-06	0.000446041
RNASeqTranscript.7007		1.05486	0.718154	1.39157	4.28135	6.54428	2.48919e-06	0.000469025
RNASeqTranscript.25015		1.05648	0.717723	1.39525	3.76313	6.5146	2.64898e-06	0.000494755
RNASeqTranscript.13535	MAN1A1	1.29168	0.875769	1.70759	5.94691	6.48744	2.80452e-06	0.00051925
RNASeqTranscript.6845	LIN7A	1.15122	0.778116	1.52433	6.20948	6.44534	3.06434e-06	0.000562466
RNASeqTranscript.5957		4.89522	3.306	6.48444	-1.05806	6.43441	3.13579e-06	0.000567919
RNASeqTranscript.7875	NECAP1	0.585363	0.395275	0.775451	7.66471	6.43265	3.1474e-06	0.000567919
RNASeqTranscript.8769		2.16568	1.46163	2.86973	3.08622	6.42554	3.19498e-06	0.000571659
RNASeqTranscript.25993		4.83358	3.2527	6.41446	-3.53012	6.3869	3.46674e-06	0.000615116
RNASeqTranscript.16808	RTN4RL1	-1.27194	-1.68946	-0.854412	3.77619	-6.3636	3.64199e-06	0.000640869
RNASeqTranscript.15275	NBEA	0.591066	0.396362	0.78577	7.86544	6.34133	3.81803e-06	0.00066634
RNASeqTranscript.18355	TMEM236	0.574134	0.384791	0.763477	6.69979	6.33406	3.87735e-06	0.000671191
RNASeqTranscript.14754		0.785986	0.526439	1.04553	6.72774	6.32584	3.94556e-06	0.000677491
RNASeqTranscript.2594	MLF1	1.02311	0.684323	1.36189	7.01078	6.30837	4.09479e-06	0.000691954
RNASeqTranscript.3235	GNG10, DNAJC25	0.961049	0.642959	1.27914	6.26531	6.31123	4.06993e-06	0.000691954
RNASeqTranscript.25313		3.74671	2.49805	4.99537	-0.0135586	6.26796	4.46242e-06	0.00074814
RNASeqTranscript.6457	SIX2	1.2428	0.827771	1.65782	7.60948	6.25524	4.58507e-06	0.000758067
RNASeqTranscript.27354	WDR7	0.490212	0.326487	0.653937	6.66329	6.25445	4.59283e-06	0.000758067
RNASeqTranscript.19403		2.97786	1.979	3.97672	-1.40421	6.22759	4.86377e-06	0.000796611
RNASeqTranscript.6865	SLC6A15	2.4123	1.60242	3.22217	4.92566	6.22201	4.92204e-06	0.0008
RNASeqTranscript.5045	PTPRN	1.37585	0.913434	1.83826	8.35673	6.21525	4.99366e-06	0.000800384
RNASeqTranscript.10472	KIF20A	2.37941	1.57963	3.17918	0.358517	6.21469	4.99958e-06	0.000800384
RNASeqTranscript.14706	JPH1	0.964164	0.639778	1.28855	3.28272	6.20879	5.06304e-06	0.000804494
RNASeqTranscript.22683	KSR2	-0.887682	-1.18661	-0.588753	6.45922	-6.2031	5.12503e-06	0.000808312
RNASeqTranscript.11388		0.993472	0.658281	1.32866	5.30776	6.19132	5.25583e-06	0.000810921
ENSOARG00000014713	ASPM	2.61713	1.73455	3.49972	0.453171	6.19427	5.22274e-06	0.000810921
RNASeqTranscript.22021	ZFR	0.733171	0.486053	0.980289	7.87688	6.19756	5.18615e-06	0.000810921
RNASeqTranscript.7182	PTPRR	-0.896702	-1.20046	-0.592939	6.33133	-6.16641	5.54386e-06	0.000849207
RNASeqTranscript.13322		5.52795	3.6512	7.4047	1.18407	6.15286	5.70737e-06	0.000861853
RNASeqTranscript.28440		-0.462372	-0.619266	-0.305478	7.01943	-6.15607	5.66816e-06	0.000861853
RNASeqTranscript.26987	SYT4	1.07037	0.705901	1.43484	8.13316	6.13468	5.93436e-06	0.000889819
RNASeqTranscript.27192	PTPRM	0.990669	0.652893	1.32844	6.00177	6.1266	6.03827e-06	0.000899068
RNASeqTranscript.11123		2.98131	1.96387	3.99875	-1.41996	6.12094	6.11213e-06	0.000903747
RNASeqTranscript.3231	UGCG	0.908177	0.597124	1.21923	6.4088	6.09895	6.40814e-06	0.000934408
RNASeqTranscript.11738	LIN54	0.652403	0.428839	0.875967	4.821	6.09584	6.45116e-06	0.000934408
RNASeqTranscript.16764	CAMKK1	1.65269	1.08648	2.2189	4.4898	6.09725	6.43172e-06	0.000934408
RNASeqTranscript.9822		1.7908	1.17591	2.40569	0.255199	6.08372	6.62171e-06	0.000952632
RNASeqTranscript.7283		1.6737	1.09723	2.25017	3.51738	6.06488	6.89609e-06	0.000985447
RNASeqTranscript.12323	SLC7A8	1.03743	0.679736	1.39512	5.2241	6.05856	6.99079e-06	0.00099232
RNASeqTranscript.2204	PDIA5	0.815066	0.533583	1.09655	3.87124	6.04866	7.14163e-06	0.00100702
RNASeqTranscript.7284	SLC16A7	1.62126	1.05796	2.18456	4.22124	6.01217	7.72742e-06	0.00107855
RNASeqTranscript.21524	CKAP5	0.588281	0.383838	0.792723	8.11652	6.01081	7.75021e-06	0.00107855
RNASeqTranscript.5710		0.563961	0.36763	0.760293	7.57287	6.00037	7.92726e-06	0.00109602
RNASeqTranscript.6849		3.72405	2.42624	5.02186	-1.13252	5.99409	8.03566e-06	0.00109953
RNASeqTranscript.14460	MTSS1	-0.554301	-0.747509	-0.361093	6.58615	-5.99293	8.0559e-06	0.00109953
RNASeqTranscript.16751	TEKT1	-1.14282	-1.54313	-0.742509	3.10175	-5.96349	8.58664e-06	0.00114267
RNASeqTranscript.23334		0.688354	0.447389	0.929318	4.31458	5.96729	8.51605e-06	0.00114267
RNASeqTranscript.28787	ADIRF	-1.22937	-1.65938	-0.799365	5.19384	-5.97211	8.42767e-06	0.00114267
RNASeqTranscript.28981	F11	5.30048	3.44461	7.15634	-2.92554	5.96606	8.53876e-06	0.00114267
RNASeqTranscript.18427		1.64518	1.06709	2.22327	1.01071	5.94482	8.94162e-06	0.00118252
RNASeqTranscript.25090		-6.90733	-9.33661	-4.47804	-3.74203	-5.93952	9.04502e-06	0.00118847
RNASeqTranscript.27708		3.06165	1.98439	4.13891	-0.279751	5.93682	9.09825e-06	0.00118847
RNASeqTranscript.27861	XPO6	0.546335	0.353813	0.738858	6.88928	5.92785	9.27731e-06	0.00120447
RNASeqTranscript.1863		4.89657	3.17013	6.62301	-1.59706	5.92461	9.3428e-06	0.00120562
RNASeqTranscript.30232	APLN	1.1101	0.718364	1.50184	3.94699	5.91953	9.44656e-06	0.00121166
IsoSeq.18671		-3.87846	-5.24888	-2.50804	-2.88618	-5.91186	9.60548e-06	0.00122467
RNASeqTranscript.25506	SSR1	0.631405	0.408193	0.854616	8.88576	5.90896	9.6661e-06	0.00122506
RNASeqTranscript.23107		-2.07366	-2.80748	-1.33984	0.670468	-5.9029	9.7945e-06	0.00123399
RNASeqTranscript.19479		-0.427203	-0.578556	-0.275851	5.63935	-5.89608	9.94086e-06	0.00124506
RNASeqTranscript.27734	PDXDC1	0.580366	0.374129	0.786603	5.41376	5.87833	1.03327e-05	0.00128658
RNASeqTranscript.5072	SCG2	1.2509	0.80593	1.69587	10.1704	5.87232	1.04689e-05	0.00129595
RNASeqTranscript.23288		0.953335	0.61403	1.29264	5.6729	5.86915	1.05416e-05	0.00129741
RNASeqTranscript.18426	RRBP1	0.932359	0.599538	1.26518	7.41396	5.85183	1.09473e-05	0.00133959
RNASeqTranscript.11734	SEC31A	0.650579	0.418122	0.883036	7.47418	5.84624	1.10817e-05	0.00134829
RNASeqTranscript.7271		-0.980157	-1.33072	-0.629595	5.688	-5.8405	1.12215e-05	0.00135755
RNASeqTranscript.4709		0.706201	0.453499	0.958903	7.03578	5.83765	1.12914e-05	0.00135829
RNASeqTranscript.5163	FNDC5	-0.922781	-1.25417	-0.591396	5.36251	-5.81681	1.18176e-05	0.0014136
RNASeqTranscript.6453		1.84713	1.18267	2.51159	3.31303	5.80699	1.20741e-05	0.00142823
RNASeqTranscript.23699		5.17584	3.31449	7.03719	-2.15823	5.80861	1.20313e-05	0.00142823
RNASeqTranscript.8105		1.8735	1.19675	2.55026	1.0984	5.78284	1.27296e-05	0.00149456
RNASeqTranscript.16817	TLCD2	0.689095	0.440106	0.938083	4.28537	5.7812	1.27752e-05	0.00149456
RNASeqTranscript.20909	ZW10	0.658388	0.42019	0.896587	6.11028	5.77381	1.29839e-05	0.00151068
RNASeqTranscript.14109	TMEM181	1.01354	0.646478	1.38061	7.23258	5.76793	1.31524e-05	0.00152196
RNASeqTranscript.13833		2.75116	1.75297	3.74935	3.50448	5.75736	1.34605e-05	0.0015492
RNASeqTranscript.16301		1.8044	1.14942	2.45939	3.32834	5.7547	1.35393e-05	0.00154989
RNASeqTranscript.7535	CRY1	0.835116	0.531766	1.13847	4.91786	5.75072	1.3658e-05	0.00155512
RNASeqTranscript.10720	GALNT10	-0.615376	-0.839197	-0.391554	7.35686	-5.74325	1.38839e-05	0.00157242
RNASeqTranscript.19368		-1.64316	-2.24424	-1.04208	1.69319	-5.7104	1.49228e-05	0.00168114
RNASeqTranscript.22456	CTSO	1.27438	0.806481	1.74228	6.11464	5.68938	1.56291e-05	0.00175144
RNASeqTranscript.27073	DSC2	-0.996751	-1.36287	-0.63063	5.7622	-5.68698	1.5712e-05	0.00175152
RNASeqTranscript.26454	KIF11	2.21976	1.40345	3.03606	0.838649	5.68029	1.59452e-05	0.00176825
RNASeqTranscript.11133	ELOVL6	1.84028	1.16034	2.52022	6.79642	5.65373	1.69061e-05	0.0018651
RNASeqTranscript.2171	GOLGB1	0.459902	0.289467	0.630337	7.8733	5.63671	1.75531e-05	0.00191662
RNASeqTranscript.17060	YPEL2	-0.458337	-0.62814	-0.288533	6.06121	-5.63842	1.74867e-05	0.00191662
RNASeqTranscript.5328	NCMAP	-0.90884	-1.24625	-0.571434	3.95991	-5.6267	1.79452e-05	0.00194944
RNASeqTranscript.21639	FAM196B	-2.79288	-3.83148	-1.75427	-0.203073	-5.61721	1.83252e-05	0.00198061
RNASeqTranscript.1232	CHD1L	1.33191	0.835541	1.82827	5.94445	5.60521	1.8818e-05	0.0019934
RNASeqTranscript.3424	GOLM1	0.613181	0.384773	0.841589	6.96323	5.60786	1.87078e-05	0.0019934
RNASeqTranscript.7675		2.92094	1.83245	4.00944	0.238587	5.60552	1.88049e-05	0.0019934
RNASeqTranscript.17830	TOR1AIP1	0.59729	0.374721	0.819859	6.80862	5.60583	1.87919e-05	0.0019934
RNASeqTranscript.7087		1.11283	0.697122	1.52853	4.47567	5.59194	1.9378e-05	0.00204256
RNASeqTranscript.4998	IGFBP5	-0.865214	-1.18959	-0.54084	9.12002	-5.57182	2.02606e-05	0.00210461
RNASeqTranscript.5459	FBXO42	1.29745	0.811253	1.78365	6.55152	5.57438	2.01461e-05	0.00210461
RNASeqTranscript.14402		0.401654	0.25107	0.552239	6.84585	5.57176	2.02632e-05	0.00210461
RNASeqTranscript.21096	ARNTL	-1.01831	-1.40106	-0.635562	4.99637	-5.5576	2.09092e-05	0.00216116
RNASeqTranscript.3492	BAG1	0.449814	0.280073	0.619555	6.0673	5.53561	2.19535e-05	0.00225814
RNASeqTranscript.22691	RNFT2	-0.534053	-0.735705	-0.332401	5.28575	-5.53224	2.21182e-05	0.00226414
RNASeqTranscript.20750	MMP12	6.25716	3.89099	8.62334	-1.66253	5.52396	2.25285e-05	0.00229511
RNASeqTranscript.5819		5.47047	3.39893	7.54202	-0.378732	5.51632	2.29142e-05	0.00232328
RNASeqTranscript.12287		0.556474	0.345614	0.767334	6.46307	5.51278	2.3095e-05	0.00233052
RNASeqTranscript.21977	C5orf42	1.0913	0.677362	1.50524	6.19423	5.50715	2.33855e-05	0.0023487
RNASeqTranscript.12663		2.11448	1.31143	2.91752	0.371343	5.50025	2.37467e-05	0.00237378
RNASeqTranscript.27774	GPR139	1.47951	0.916071	2.04295	3.0749	5.48518	2.45558e-05	0.00244319
RNASeqTranscript.8277		2.59952	1.60797	3.59107	-0.956795	5.47644	2.50376e-05	0.00247953
RNASeqTranscript.22098		-0.77871	-1.07609	-0.48133	5.49797	-5.46995	2.54021e-05	0.00250399
RNASeqTranscript.28464	ERO1B	0.574856	0.355148	0.794564	5.82476	5.46553	2.56531e-05	0.00251707
RNASeqTranscript.15327		1.14253	0.705662	1.57941	4.70847	5.46304	2.57957e-05	0.00251946
RNASeqTranscript.14820		-1.56606	-2.16826	-0.963866	-1.05154	-5.43238	2.76189e-05	0.00268522
RNASeqTranscript.1219	NOTCH2	-0.559221	-0.774417	-0.344025	8.514	-5.42836	2.7868e-05	0.00269712
RNASeqTranscript.16835	RPH3AL	-1.13554	-1.57272	-0.698367	5.39365	-5.42585	2.80242e-05	0.00269996
RNASeqTranscript.7165	CNTN1	0.786441	0.483402	1.08948	9.76968	5.42109	2.83231e-05	0.00270779
RNASeqTranscript.26336		-0.616532	-0.854126	-0.378939	5.58027	-5.42051	2.83598e-05	0.00270779
ENSOARG00000002168	OTOG	2.88684	1.77089	4.00279	-1.18538	5.40379	2.94384e-05	0.00279822
RNASeqTranscript.27775		4.15494	2.54797	5.76192	-2.0687	5.40102	2.96205e-05	0.00280302
RNASeqTranscript.9384	CHPF2	0.878082	0.537758	1.21841	5.52484	5.38967	3.03813e-05	0.00286229
RNASeqTranscript.23143	IGF1R	0.632508	0.387258	0.877757	7.64443	5.38737	3.05374e-05	0.00286433
RNASeqTranscript.26077	SCYL1	0.495676	0.303143	0.688208	5.50551	5.3779	3.11908e-05	0.00291278
RNASeqTranscript.5948	POMC	-3.30509	-4.58935	-2.02084	6.22553	-5.37591	3.13295e-05	0.00291296
RNASeqTranscript.15554		5.5237	3.37219	7.6752	3.27115	5.36299	3.22482e-05	0.00298534
RNASeqTranscript.21063		2.82127	1.72037	3.92218	-2.75933	5.3532	3.29624e-05	0.00303825
RNASeqTranscript.17911		0.791444	0.482271	1.10062	7.35238	5.34733	3.33982e-05	0.00304996
RNASeqTranscript.22390	DTL	1.56093	0.950979	2.17089	0.171875	5.34571	3.35192e-05	0.00304996
RNASeqTranscript.30135	FHL1	-0.481072	-0.66899	-0.293154	6.98865	-5.34763	3.3376e-05	0.00304996
RNASeqTranscript.21385	MPPED2	0.897313	0.54652	1.24811	5.84781	5.34334	3.36978e-05	0.00305316
RNASeqTranscript.21157	TRIM66	-0.912193	-1.26941	-0.554972	5.30146	-5.3342	3.43943e-05	0.00310307
RNASeqTranscript.23406	UBE2Q2	0.637218	0.387448	0.886988	6.95717	5.32926	3.4777e-05	0.00312435
RNASeqTranscript.8723	PPP1R3A	5.65137	3.43484	7.8679	-2.59071	5.32598	3.50339e-05	0.00313421
RNASeqTranscript.13007		-2.53479	-3.52984	-1.53973	-1.03203	-5.32127	3.54056e-05	0.00315421
RNASeqTranscript.13122	SLC8A3	0.823779	0.499964	1.14759	6.04089	5.31414	3.59756e-05	0.00319164
RNASeqTranscript.18673	MYT1	-0.911453	-1.27002	-0.552891	4.62026	-5.30994	3.63161e-05	0.00320847
RNASeqTranscript.25016	CLIC5	1.28523	0.778661	1.79179	0.809022	5.29985	3.71474e-05	0.00326836
RNASeqTranscript.6726	TMEM131	0.552349	0.334417	0.770281	6.64477	5.29434	3.7609e-05	0.00327264
RNASeqTranscript.7548	BPIFC	6.51679	3.94646	9.08711	-0.788948	5.2962	3.74524e-05	0.00327264
RNASeqTranscript.24129	CAMK1	-0.526055	-0.733634	-0.318475	5.12764	-5.29377	3.76572e-05	0.00327264
RNASeqTranscript.10058	LINGO3	-0.972011	-1.35606	-0.58796	6.70636	-5.2869	3.82422e-05	0.00330997
RNASeqTranscript.27625	GLYR1	0.37146	0.224597	0.518323	7.33653	5.28346	3.85387e-05	0.00332213
RNASeqTranscript.11419	ARAP2	0.946656	0.572248	1.32106	5.68639	5.28161	3.86987e-05	0.00332247
RNASeqTranscript.28127	PLOD3	0.557688	0.336985	0.77839	6.02125	5.2784	3.89787e-05	0.00333307
RNASeqTranscript.30175	MBNL3	1.41697	0.855999	1.97794	5.73221	5.27643	3.91514e-05	0.00333444
RNASeqTranscript.12486	C15orf52	-0.959639	-1.3403	-0.578977	4.67983	-5.26608	4.00721e-05	0.00339927
RNASeqTranscript.15106	DGKH	-1.30056	-1.81681	-0.784296	8.50214	-5.26236	4.04091e-05	0.00340859
RNASeqTranscript.20982	HYOU1	0.433161	0.261183	0.605139	8.06208	5.26133	4.05022e-05	0.00340859
RNASeqTranscript.9579	PGPEP1	0.918247	0.5533	1.28319	4.70719	5.25593	4.09969e-05	0.00342824
RNASeqTranscript.16116	STRADA	1.01554	0.611734	1.41935	7.12905	5.25342	4.1229e-05	0.00342824
RNASeqTranscript.16934	SUZ12	0.607304	0.365848	0.84876	6.02689	5.25397	4.11781e-05	0.00342824
RNASeqTranscript.28131		2.65825	1.60093	3.71558	-0.00669577	5.25179	4.13798e-05	0.00342824
RNASeqTranscript.26843		1.93614	1.1649	2.70737	1.92039	5.24405	4.21064e-05	0.00347492
RNASeqTranscript.660	WLS	-0.950137	-1.32923	-0.571044	7.32188	-5.23552	4.29217e-05	0.00352852
RNASeqTranscript.3270	FSD1L	0.656724	0.393975	0.919473	6.37945	5.22109	4.43384e-05	0.00355408
RNASeqTranscript.8399	TAC1	5.60806	3.3661	7.85001	4.43859	5.22521	4.3929e-05	0.00355408
RNASeqTranscript.16038	PYCR1	0.807984	0.484841	1.13113	4.01312	5.22308	4.41405e-05	0.00355408
RNASeqTranscript.19750	PHLPP2	0.444385	0.266581	0.622188	5.764	5.22082	4.43656e-05	0.00355408
RNASeqTranscript.22393	LPGAT1	0.608638	0.365099	0.852177	6.39714	5.22046	4.44009e-05	0.00355408
RNASeqTranscript.23680	UNC79	0.706969	0.4241	0.989838	7.22485	5.22077	4.43705e-05	0.00355408
RNASeqTranscript.25956	ASRGL1	0.658637	0.395185	0.922089	5.69704	5.22232	4.42156e-05	0.00355408
RNASeqTranscript.6889	ATP2B1	0.544792	0.326588	0.762997	8.44686	5.21539	4.49114e-05	0.00358147
RNASeqTranscript.29065	TNKS	0.573612	0.34363	0.803593	7.74279	5.21008	4.54512e-05	0.003611
RNASeqTranscript.15954		2.7691	1.65845	3.87976	0.480326	5.2081	4.56544e-05	0.00361366
RNASeqTranscript.5878	TRIB2	-0.671827	-0.94208	-0.401574	6.16635	-5.19285	4.72498e-05	0.00372608
RNASeqTranscript.18337	NMT2	0.794961	0.474925	1.115	6.15558	5.1888	4.76836e-05	0.00374642
RNASeqTranscript.247	SCMH1	0.646576	0.385138	0.908014	4.47881	5.16619	5.01772e-05	0.00392784
RNASeqTranscript.15745	TMCO3	0.996249	0.593183	1.39931	6.5079	5.16311	5.05273e-05	0.00394076
RNASeqTranscript.29757	JADE3	0.739786	0.440132	1.03944	4.11295	5.15709	5.12185e-05	0.00398009
RNASeqTranscript.19745		1.95462	1.16228	2.74696	0.933921	5.15313	5.16783e-05	0.00398709
RNASeqTranscript.21743	AK6	0.408387	0.242839	0.573935	5.66517	5.15309	5.16831e-05	0.00398709
RNASeqTranscript.12994	SNAPC1	0.419079	0.249042	0.589115	5.48256	5.14841	5.22318e-05	0.00401487
RNASeqTranscript.7282		1.56468	0.928484	2.20087	3.38915	5.13755	5.35287e-05	0.00409976
RNASeqTranscript.15944	BIRC5	2.30136	1.3653	3.23742	0.389027	5.13571	5.37514e-05	0.00410206
RNASeqTranscript.3406	DAPK1	-0.782444	-1.10104	-0.463843	7.11165	-5.1301	5.44367e-05	0.00413952
RNASeqTranscript.14442	EFR3A	0.553379	0.327545	0.779213	7.70952	5.11862	5.58672e-05	0.00423318
RNASeqTranscript.27681	CLEC16A	0.616068	0.364358	0.867778	5.40871	5.11266	5.66246e-05	0.00427536
RNASeqTranscript.5862		1.76719	1.04415	2.49023	1.00973	5.10555	5.75434e-05	0.00432938
RNASeqTranscript.3828	TMEM2	0.650554	0.383853	0.917256	6.48095	5.09539	5.8881e-05	0.00441442
RNASeqTranscript.103	DGKD	0.746127	0.439804	1.05245	4.12735	5.08806	5.98659e-05	0.00447251
RNASeqTranscript.10408		-0.629102	-0.887501	-0.370703	6.51871	-5.08568	6.01886e-05	0.00448089
RNASeqTranscript.22793		-1.15011	-1.62268	-0.677535	3.00608	-5.0838	6.04455e-05	0.00448434
RNASeqTranscript.16897	SUPT6H	0.390669	0.229999	0.55134	7.57621	5.07917	6.1082e-05	0.00451583
RNASeqTranscript.5113	TRIP12	0.387399	0.228	0.546799	8.50547	5.07681	6.14092e-05	0.00451933
RNASeqTranscript.6695	NPAS2	-0.928203	-1.3102	-0.546206	3.46329	-5.07577	6.15539e-05	0.00451933
RNASeqTranscript.29361	ARHGAP6	-0.790921	-1.11653	-0.465318	4.23882	-5.07415	6.17802e-05	0.00452035
RNASeqTranscript.10626	DPYSL3	-0.786738	-1.11076	-0.462717	7.47171	-5.07196	6.20875e-05	0.00452529
RNASeqTranscript.19541	MT3	-1.4723	-2.07882	-0.865767	7.50427	-5.07064	6.22727e-05	0.00452529
RNASeqTranscript.28251	KDELR2	0.528852	0.310676	0.747028	7.56252	5.06346	6.32948e-05	0.00458392
RNASeqTranscript.10572	DIAPH1	0.339888	0.199428	0.480348	6.94824	5.05479	6.45495e-05	0.00465894
RNASeqTranscript.3574		0.740999	0.434574	1.04742	5.23968	5.05142	6.50444e-05	0.0046788
RNASeqTranscript.8375	PON3	-0.791438	-1.11941	-0.463469	5.27054	-5.04085	6.6622e-05	0.00475517
RNASeqTranscript.21240	TRIM68	0.517137	0.302825	0.731449	5.5377	5.04056	6.66654e-05	0.00475517
RNASeqTranscript.28801		1.52529	0.892986	2.1576	0.756178	5.03901	6.69007e-05	0.00475517
RNASeqTranscript.30080	FMR1	1.07784	0.630966	1.52471	7.66066	5.03836	6.69994e-05	0.00475517
RNASeqTranscript.11844	BOD1L1	0.539177	0.315494	0.76286	6.23915	5.03521	6.74798e-05	0.00477336
RNASeqTranscript.6648	MOGS	0.650622	0.380565	0.92068	4.87243	5.03259	6.78816e-05	0.00478588
RNASeqTranscript.10833	SSBP2	-0.464107	-0.657328	-0.270886	7.1921	-5.01744	7.02544e-05	0.00493682
RNASeqTranscript.6100	CNRIP1	0.896828	0.523247	1.27041	6.25293	5.01469	7.06948e-05	0.00495143
RNASeqTranscript.243	KCNQ4	1.20909	0.704176	1.714	1.87231	5.0022	7.27274e-05	0.00505289
RNASeqTranscript.6451		3.99766	2.3289	5.66643	-1.57283	5.00414	7.24076e-05	0.00505289
RNASeqTranscript.12976		1.05145	0.612301	1.4906	4.57001	5.00143	7.28553e-05	0.00505289
RNASeqTranscript.18181	CAMK1D	-0.878425	-1.24561	-0.51124	5.3031	-4.99735	7.35337e-05	0.00508337
RNASeqTranscript.23114		0.575753	0.334924	0.816582	5.81058	4.99397	7.40994e-05	0.00510591
RNASeqTranscript.4090	IFT74	0.899032	0.522529	1.27553	6.51076	4.988	7.5111e-05	0.00511727
RNASeqTranscript.4456	GORASP2	0.513683	0.298656	0.728709	6.71075	4.99025	7.47285e-05	0.00511727
RNASeqTranscript.7020		-0.509906	-0.723373	-0.296438	6.28643	-4.98973	7.48172e-05	0.00511727
RNASeqTranscript.12429	SLC12A6	0.47328	0.27505	0.671511	6.9391	4.98733	7.52257e-05	0.00511727
RNASeqTranscript.13067	ARG2	-0.666203	-0.945316	-0.387089	5.00126	-4.98592	7.54675e-05	0.00511737
RNASeqTranscript.11120		1.91735	1.11254	2.72216	0.872929	4.97655	7.70913e-05	0.00521088
RNASeqTranscript.27156	NDC80	2.1396	1.24068	3.03852	-0.0404999	4.97198	7.78959e-05	0.00523205
RNASeqTranscript.28061		-1.6661	-2.3659	-0.966295	-0.361265	-4.9733	7.7663e-05	0.00523205
RNASeqTranscript.863		0.804952	0.466654	1.14325	2.64977	4.97039	7.81786e-05	0.00523452
RNASeqTranscript.2509	PRKCI	0.773828	0.448501	1.09916	5.91755	4.96871	7.84779e-05	0.0052381
RNASeqTranscript.743		0.752649	0.435893	1.0694	6.9392	4.96349	7.94135e-05	0.00527286
RNASeqTranscript.2645	MBNL1	0.427185	0.247386	0.606983	7.50259	4.96305	7.94941e-05	0.00527286
RNASeqTranscript.11675	CCDC158	-0.628887	-0.89373	-0.364044	5.29364	-4.96026	7.99999e-05	0.00528993
RNASeqTranscript.22020	SUB1	0.801126	0.463351	1.1389	8.55193	4.95441	8.1071e-05	0.00534416
RNASeqTranscript.14906		-0.613779	-0.873059	-0.3545	6.13309	-4.94497	8.28301e-05	0.00544327
RNASeqTranscript.23286	PDE8A	0.662419	0.382179	0.94266	4.76891	4.93766	8.42189e-05	0.00551751
RNASeqTranscript.29917		-1.03044	-1.4666	-0.594291	7.43794	-4.93519	8.46943e-05	0.00553163
RNASeqTranscript.15491	EDNRB	-1.33088	-1.89499	-0.766773	7.88021	-4.9283	8.6034e-05	0.00560194
RNASeqTranscript.10332	PLPPR3	-0.954751	-1.35954	-0.549958	4.17059	-4.92693	8.63012e-05	0.00560221
RNASeqTranscript.29349	SHROOM2	0.670725	0.386082	0.955369	4.73831	4.92223	8.72299e-05	0.00564528
RNASeqTranscript.17812	RASAL2	-0.640712	-0.912978	-0.368446	7.40608	-4.91574	8.853e-05	0.00571206
RNASeqTranscript.11015		-1.40823	-2.00682	-0.80963	1.3826	-4.91425	8.88293e-05	0.00571406
RNASeqTranscript.603	CACHD1	-0.930606	-1.32632	-0.534891	6.13783	-4.91251	8.9184e-05	0.0057196
RNASeqTranscript.9882	CCL25	-1.03076	-1.46947	-0.592058	3.09957	-4.90802	9.01004e-05	0.00576102
RNASeqTranscript.1985		-0.519052	-0.740454	-0.297649	8.03193	-4.89719	9.23507e-05	0.00588722
RNASeqTranscript.4686	ACMSD	-2.9587	-4.22348	-1.69391	-2.33132	-4.88656	9.46164e-05	0.00599722
RNASeqTranscript.7907		-0.773458	-1.1041	-0.442812	6.69432	-4.88645	9.46396e-05	0.00599722
RNASeqTranscript.4308	COL3A1	1.10015	0.62952	1.57079	7.52226	4.88303	9.53799e-05	0.0060262
RNASeqTranscript.7600	TST	-0.923976	-1.31987	-0.52808	4.37367	-4.87527	9.70825e-05	0.00611562
RNASeqTranscript.1031	VAV3	1.34175	0.765856	1.91765	7.06264	4.86685	9.89668e-05	0.00619765
RNASeqTranscript.6364		0.687895	0.392664	0.983127	6.88699	4.8672	9.88863e-05	0.00619765
RNASeqTranscript.8354	GNG11	-0.884072	-1.26423	-0.503912	5.21137	-4.8578	0.00010103	0.00628984
RNASeqTranscript.16291	KRT10	-0.683196	-0.97693	-0.389462	3.29709	-4.85859	0.000100847	0.00628984
RNASeqTranscript.1002	SLC30A7	0.499735	0.28448	0.71499	5.71778	4.8496	0.000102938	0.00637139
RNASeqTranscript.27629		-1.41226	-2.02043	-0.804092	0.558167	-4.85075	0.000102669	0.00637139
RNASeqTranscript.23829		-1.84479	-2.63995	-1.04963	-0.107893	-4.84632	0.000103713	0.00640072
RNASeqTranscript.17030		0.500069	0.284421	0.715716	7.21059	4.84401	0.000104262	0.00641604
RNASeqTranscript.18075	PAK5	-1.08673	-1.55595	-0.617504	3.35891	-4.83794	0.000105715	0.00648672
RNASeqTranscript.3549	STC1	1.22304	0.694584	1.75151	7.6253	4.83447	0.000106556	0.00651184
RNASeqTranscript.27714		3.04955	1.73168	4.36742	-1.96429	4.83373	0.000106736	0.00651184
RNASeqTranscript.8546	SEMA3D	-1.27364	-1.82421	-0.723072	5.25294	-4.8323	0.000107087	0.00651454
RNASeqTranscript.17959	HSD11B1	-0.723223	-1.03607	-0.410378	6.1292	-4.82906	0.000107883	0.00654427
RNASeqTranscript.602		0.8161	0.461143	1.17106	3.95683	4.80272	0.000114575	0.00691113
RNASeqTranscript.25583	PANX1	0.63172	0.356957	0.906482	5.4729	4.8027	0.00011458	0.00691113
RNASeqTranscript.8845	JAZF1	-0.455393	-0.653898	-0.256887	7.65337	-4.79218	0.00011737	0.00701155
RNASeqTranscript.16313	THRA	-0.860412	-1.23539	-0.485434	6.90275	-4.79314	0.000117112	0.00701155
RNASeqTranscript.22090		-1.17894	-1.69291	-0.664963	2.47952	-4.79146	0.000117562	0.00701155
RNASeqTranscript.29789	AR	-0.813734	-1.1684	-0.45907	5.74273	-4.79275	0.000117216	0.00701155
RNASeqTranscript.884		-1.28265	-1.84398	-0.721329	0.627656	-4.77326	0.000122561	0.00723928
RNASeqTranscript.22355	LARP1B	0.750707	0.422133	1.07928	3.41778	4.77262	0.00012274	0.00723928
RNASeqTranscript.30347		4.07854	2.29376	5.86332	-2.92689	4.77352	0.000122487	0.00723928
RNASeqTranscript.30397		-2.85861	-4.10964	-1.60757	-1.17967	-4.77315	0.000122591	0.00723928
RNASeqTranscript.19967	SPRED3	1.01598	0.571153	1.4608	5.55709	4.77105	0.000123182	0.00724526
RNASeqTranscript.6591	TGFA	1.43038	0.803921	2.05684	4.50342	4.76955	0.000123604	0.00725007
RNASeqTranscript.2869	ACAD11	0.50243	0.282184	0.722675	5.17597	4.76527	0.00012482	0.00730128
RNASeqTranscript.23757		2.18116	1.22438	3.13794	8.21771	4.76207	0.000125739	0.00733488
RNASeqTranscript.16465	UTP18	0.480335	0.26936	0.69131	4.83641	4.7559	0.000127529	0.00739874
RNASeqTranscript.19744	PKD1L3	1.54565	0.866911	2.22439	0.452682	4.75694	0.000127225	0.00739874
RNASeqTranscript.8060		-1.52226	-2.19319	-0.851326	1.13676	-4.73946	0.000132418	0.00766153
RNASeqTranscript.15361	ATP8A2	0.797344	0.445764	1.14892	6.25298	4.73741	0.000133043	0.00767683
RNASeqTranscript.382		0.471651	0.263328	0.679974	5.88696	4.72936	0.00013552	0.00779863
RNASeqTranscript.9110		1.13776	0.634826	1.64069	4.56498	4.72562	0.000136684	0.00780236
RNASeqTranscript.9418		2.90045	1.61884	4.18206	6.23845	4.72746	0.00013611	0.00780236
RNASeqTranscript.29588	ZC4H2	-0.523362	-0.754704	-0.29202	4.307	-4.7257	0.000136659	0.00780236
RNASeqTranscript.24485	USP4, C3orf62	0.39167	0.218493	0.564846	6.47682	4.72444	0.000137056	0.00780265
RNASeqTranscript.12210	KIF23	2.41206	1.34512	3.47899	0.691775	4.72248	0.000137672	0.00781685
RNASeqTranscript.1640	PBX1	-0.674243	-0.973295	-0.375192	8.40993	-4.70966	0.000141775	0.00798593
RNASeqTranscript.15342	GTF3A	0.558652	0.310985	0.806318	4.43787	4.71187	0.000141061	0.00798593
RNASeqTranscript.19561	FAM192A	0.547564	0.304712	0.790416	6.21548	4.70991	0.000141695	0.00798593
RNASeqTranscript.201	PABPC4	0.429656	0.238682	0.62063	6.25989	4.69965	0.000145068	0.00814983
RNASeqTranscript.19694		4.54957	2.52651	6.57264	-2.11942	4.69764	0.000145737	0.00816588
RNASeqTranscript.10247		1.15648	0.64184	1.67112	0.844139	4.69412	0.000146918	0.00819485
RNASeqTranscript.16638	EIF4A1	0.457372	0.253825	0.660918	7.74259	4.69381	0.000147024	0.00819485
RNASeqTranscript.718	ERICH3	-0.718527	-1.03854	-0.398516	6.91267	-4.69027	0.000148224	0.00821382
RNASeqTranscript.4302	SLC40A1	0.814171	0.451622	1.17672	7.88051	4.69104	0.000147962	0.00821382
RNASeqTranscript.5982		-1.54705	-2.23632	-0.85779	1.6555	-4.68856	0.000148806	0.00821382
RNASeqTranscript.14096	ZDHHC14	0.905234	0.501897	1.30857	4.95792	4.68826	0.000148907	0.00821382
RNASeqTranscript.11584	UBA6	0.543195	0.301051	0.785338	6.74776	4.686	0.000149683	0.00823525
RNASeqTranscript.23984		2.41967	1.33954	3.4998	-0.33666	4.6795	0.000151928	0.00833726
RNASeqTranscript.19846	FXYD1	-0.901164	-1.30374	-0.498589	4.7587	-4.67602	0.000153148	0.00838258
RNASeqTranscript.15599	UGGT2	0.70271	0.388518	1.0169	5.89707	4.67197	0.000154579	0.00843923
RNASeqTranscript.10916	ELL2	1.08863	0.601738	1.57551	4.2159	4.67056	0.000155078	0.00844479
RNASeqTranscript.19580	KIFC3	-0.866065	-1.25362	-0.478512	4.97993	-4.66809	0.000155962	0.00847126
RNASeqTranscript.10885		3.08524	1.70266	4.46781	-2.02905	4.66144	0.00015836	0.00857966
RNASeqTranscript.288		2.22534	1.22768	3.223	-0.142179	4.65945	0.000159084	0.008597
RNASeqTranscript.13672	SOBP	0.478327	0.263667	0.692988	5.55386	4.6547	0.000160826	0.00866913
RNASeqTranscript.11709	ANTXR2	-0.764727	-1.10917	-0.420283	6.42828	-4.63775	0.000167209	0.00899046
RNASeqTranscript.4131	EXTL3	0.569094	0.312562	0.825625	6.30377	4.63406	0.000168633	0.00904418
RNASeqTranscript.153	TRAPPC3	-0.514235	-0.746353	-0.282117	5.24021	-4.62777	0.000171087	0.00915273
RNASeqTranscript.23337	MESD	0.466096	0.255626	0.676567	6.27122	4.62598	0.000171792	0.00916742
ENSOARG00000014941	E2F7	2.48623	1.36305	3.60941	-1.33624	4.62394	0.000172602	0.00918252
RNASeqTranscript.25433	FAM8A1	0.455628	0.249756	0.661501	6.61036	4.62309	0.000172938	0.00918252
IsoSeq.23151		3.65083	2.00083	5.30084	-2.06804	4.62196	0.000173388	0.00918351
RNASeqTranscript.12764	NEDD4	0.818473	0.448056	1.18889	5.01208	4.61565	0.000175918	0.00929441
RNASeqTranscript.12046	CPLX2	0.736422	0.402747	1.0701	6.88204	4.61023	0.000178123	0.00938762
RNASeqTranscript.22377	FLVCR1	0.473151	0.258271	0.68803	5.50543	4.59964	0.000182512	0.00959518
RNASeqTranscript.29025	TUSC3	0.468633	0.255672	0.681595	7.89237	4.59676	0.000183726	0.00963522
RNASeqTranscript.8746	LRRN3	0.971471	0.529853	1.41309	6.24805	4.59517	0.000184398	0.00964669
RNASeqTranscript.19588	MMP15	-1.02913	-1.49743	-0.560835	5.54753	-4.59061	0.000186344	0.00972458
RNASeqTranscript.28640	SGPL1	0.665027	0.362219	0.967834	6.73189	4.58767	0.000187608	0.00976661
RNASeqTranscript.22450	PDGFC	-0.632269	-0.920329	-0.344209	5.27329	-4.58498	0.000188768	0.00979827
RNASeqTranscript.22808	SSH1	0.367378	0.199971	0.534785	5.35335	4.58414	0.000189136	0.00979827
RNASeqTranscript.21068	NUCB2	0.506997	0.275891	0.738103	6.78203	4.58262	0.000189799	0.00980876
RNASeqTranscript.13809		-2.32482	-3.38515	-1.26448	-0.505617	-4.57998	0.000190954	0.00984454
RNASeqTranscript.12889	DDHD1	0.546491	0.297163	0.795819	6.50213	4.57859	0.000191565	0.00985218
RNASeqTranscript.16026	P4HB	0.473566	0.257284	0.689849	8.08762	4.57382	0.000193678	0.00989358
RNASeqTranscript.22778	MLEC	0.450516	0.244841	0.656191	8.63313	4.5756	0.000192887	0.00989358
RNASeqTranscript.23271		0.629622	0.342056	0.917189	8.52319	4.57363	0.000193764	0.00989358
RNASeqTranscript.9293		0.388409	0.210965	0.565852	6.70546	4.57245	0.000194292	0.00989678
RNASeqTranscript.5718		1.89609	1.02952	2.76266	-0.288277	4.57062	0.000195111	0.00991479
RNASeqTranscript.21768	SGTB	-0.712847	-1.03895	-0.386745	5.4882	-4.56628	0.000197067	0.00999038
RNASeqTranscript.28129		2.06169	1.11786	3.00551	7.04396	4.563	0.000198561	0.0100422
RNASeqTranscript.5117		1.21312	0.657599	1.76864	2.31147	4.56167	0.000199169	0.0100491
RNASeqTranscript.18107		1.25901	0.680354	1.83767	-0.361792	4.54492	0.000206995	0.0104192
RNASeqTranscript.10838	TMEM167A	0.408904	0.220875	0.596933	7.79205	4.54272	0.000208047	0.0104475
RNASeqTranscript.29846	RTL5	-0.564039	-0.824328	-0.303749	6.871	-4.52659	0.000215916	0.0108171
RNASeqTranscript.827	SH3GLB1	0.531359	0.286082	0.776636	6.04904	4.52533	0.000216544	0.0108231
RNASeqTranscript.8613		-0.688107	-1.00656	-0.369652	4.50967	-4.51364	0.000222455	0.0110925
RNASeqTranscript.24147	SRGAP3	-0.541524	-0.792304	-0.290744	6.89423	-4.5107	0.000223965	0.0111418
RNASeqTranscript.7531		2.05002	1.09933	3.00071	-0.44757	4.5044	0.00022724	0.0112521
RNASeqTranscript.21125	AMPD3	1.39599	0.748683	2.0433	7.76986	4.50496	0.00022695	0.0112521
IsoSeq.11492		1.98249	1.06263	2.90235	-0.484424	4.50203	0.000228487	0.0112876
RNASeqTranscript.8767		2.76306	1.47986	4.04625	-1.72261	4.49797	0.00023063	0.0112977
RNASeqTranscript.11255	ADH5	-0.583918	-0.855117	-0.31272	7.32133	-4.49763	0.000230814	0.0112977
RNASeqTranscript.16847		0.478954	0.256647	0.70126	4.16003	4.5005	0.000229294	0.0112977
RNASeqTranscript.22664	CIT	-0.86842	-1.27166	-0.465177	7.00393	-4.49865	0.000230272	0.0112977
RNASeqTranscript.8556	PCLO	-0.847732	-1.24214	-0.453327	6.79736	-4.48989	0.000234968	0.0114746
RNASeqTranscript.26394	SGMS1	0.929384	0.496782	1.36199	2.17709	4.48772	0.000236144	0.0115057
RNASeqTranscript.25820	STT3A	0.425254	0.22718	0.623328	7.69854	4.48477	0.000237754	0.0115576
RNASeqTranscript.23255	PRC1	1.85291	0.988406	2.71741	1.46219	4.4772	0.000241939	0.0116905
RNASeqTranscript.23495	PRKD1	0.641066	0.342055	0.940077	5.51394	4.47852	0.000241204	0.0116905
RNASeqTranscript.29431	RPS6KA3	0.460233	0.245487	0.674979	7.45907	4.47685	0.000242134	0.0116905
RNASeqTranscript.23395	IREB2	0.470018	0.250546	0.689489	6.75976	4.47359	0.000243963	0.0117522
RNASeqTranscript.18445	SMIM26	0.43629	0.232434	0.640146	6.7731	4.47065	0.000245622	0.0118054
RNASeqTranscript.18525	FAM208B	0.431888	0.229828	0.633949	6.63947	4.46488	0.000248912	0.0119366
RNASeqTranscript.10290	CHD8	0.415191	0.220728	0.609653	7.41391	4.45996	0.000251751	0.0119917
RNASeqTranscript.14014	SASH1	-0.436135	-0.640384	-0.231886	7.83315	-4.46046	0.000251458	0.0119917
RNASeqTranscript.30452	ARMCX3	0.412852	0.219568	0.606136	8.17518	4.46187	0.000250643	0.0119917
RNASeqTranscript.25365	GPLD1	1.53058	0.813197	2.24795	8.10536	4.45683	0.000253577	0.0120517
RNASeqTranscript.5983		2.32112	1.23124	3.41099	-0.200408	4.44876	0.000258337	0.0122506
RNASeqTranscript.14168	C6orf118	-1.09398	-1.60817	-0.579788	5.80306	-4.4443	0.000261009	0.0123498
RNASeqTranscript.22995		-2.27647	-3.34755	-1.20539	-0.884271	-4.43976	0.000263753	0.012452
RNASeqTranscript.9419		2.73904	1.44944	4.02863	3.7416	4.43674	0.0002656	0.0125114
RNASeqTranscript.28068		0.418763	0.221503	0.616022	6.01581	4.43455	0.000266947	0.0125471
RNASeqTranscript.7340	GLS2	2.09062	1.10491	3.07633	2.89113	4.43042	0.000269499	0.0126391
RNASeqTranscript.1791		-0.783497	-1.15332	-0.413678	7.30876	-4.42556	0.000272542	0.0127538
RNASeqTranscript.27433	RAB11FIP3	0.728103	0.384309	1.0719	6.23506	4.42399	0.000273528	0.0127719
RNASeqTranscript.4013	CNTLN	0.543932	0.286834	0.80103	4.43489	4.41942	0.000276429	0.0127974
RNASeqTranscript.4561	TANC1	-0.717189	-1.05632	-0.378055	6.05425	-4.41755	0.000277625	0.0127974
RNASeqTranscript.12032		0.506855	0.267294	0.746415	8.03594	4.41965	0.000276285	0.0127974
RNASeqTranscript.14134		1.41675	0.74701	2.0865	0.821249	4.41881	0.00027682	0.0127974
RNASeqTranscript.22752		-0.589728	-0.868596	-0.31086	8.07108	-4.41746	0.000277682	0.0127974
RNASeqTranscript.28953	SNX25	0.567506	0.299375	0.835636	5.24634	4.42122	0.00027528	0.0127974
RNASeqTranscript.21773	CENPK	1.6338	0.860887	2.40672	-0.293409	4.41557	0.000278895	0.0128256
RNASeqTranscript.14264		1.29343	0.681153	1.90571	2.62449	4.4128	0.000280683	0.01288
RNASeqTranscript.321		-0.450572	-0.663929	-0.237216	9.47367	-4.41141	0.000281586	0.0128936
RNASeqTranscript.21888		-0.527684	-0.777674	-0.277693	8.59446	-4.4093	0.000282963	0.0129012
RNASeqTranscript.30856		-0.444488	-0.655046	-0.233929	6.22242	-4.40967	0.000282716	0.0129012
RNASeqTranscript.9804	TYK2	0.434472	0.228578	0.640366	6.55763	4.40797	0.000283833	0.0129132
RNASeqTranscript.1460		-0.568653	-0.838218	-0.299088	6.52065	-4.4066	0.000284731	0.0129264
RNASeqTranscript.11426		-1.19751	-1.76548	-0.629549	1.10332	-4.40431	0.000286235	0.0129395
RNASeqTranscript.27462	GNG13	-2.29883	-3.38912	-1.20853	1.25655	-4.40435	0.000286215	0.0129395
RNASeqTranscript.30082		0.989496	0.519652	1.45934	1.89182	4.39926	0.000289594	0.0130636
RNASeqTranscript.20208	PRKD2	0.669565	0.35107	0.988061	4.90446	4.39146	0.000294856	0.0132729
RNASeqTranscript.5959	ASXL2	0.503474	0.263892	0.743056	6.74122	4.38977	0.000296006	0.0132965
RNASeqTranscript.8772	NPSR1	-3.55894	-5.25603	-1.86184	1.95663	-4.3806	0.000302342	0.0135371
RNASeqTranscript.20752	MMP1	3.88622	2.0325	5.73994	-1.15625	4.37927	0.00030327	0.0135371
RNASeqTranscript.20804	SESN3	-0.47724	-0.704869	-0.249612	8.99508	-4.37956	0.000303069	0.0135371
RNASeqTranscript.7727	CMAS	0.429947	0.224747	0.635147	6.61862	4.3768	0.000305004	0.0135577
RNASeqTranscript.22584		1.19961	0.627182	1.77203	5.11856	4.37763	0.000304421	0.0135577
RNASeqTranscript.13999	SHPRH	0.449502	0.234894	0.664109	6.23605	4.37527	0.000306084	0.0135774
RNASeqTranscript.2020		-2.22787	-3.29209	-1.16365	6.15921	-4.37299	0.000307705	0.0136209
RNASeqTranscript.6666	EI24	0.773535	0.403947	1.14312	4.53247	4.37202	0.000308395	0.0136231
RNASeqTranscript.5979	KCNK3	-1.29807	-1.919	-0.677148	5.61862	-4.36696	0.000312017	0.0137361
RNASeqTranscript.24283	ATXN7	0.432563	0.225634	0.639491	5.44455	4.36665	0.000312242	0.0137361
RNASeqTranscript.25390		-0.68541	-1.01339	-0.357426	5.61792	-4.36533	0.000313194	0.0137496
RNASeqTranscript.12605	SOS2	0.641555	0.334443	0.948668	6.57355	4.36371	0.00031437	0.0137728
RNASeqTranscript.17979		0.444456	0.231196	0.657716	7.9053	4.35349	0.000321875	0.0140438
RNASeqTranscript.23658		0.542058	0.282015	0.802101	7.5504	4.35431	0.000321267	0.0140438
RNASeqTranscript.16427	SAMD14	-1.09259	-1.61707	-0.568112	4.80574	-4.35161	0.00032328	0.0140475
RNASeqTranscript.21086	COPB1	0.538369	0.279978	0.79676	7.8335	4.35234	0.000322737	0.0140475
RNASeqTranscript.11242	DNAJB14	0.43238	0.224568	0.640193	7.26317	4.34624	0.000327317	0.014194
RNASeqTranscript.12585		1.20428	0.625032	1.78354	1.61475	4.3429	0.000329849	0.0142747
RNASeqTranscript.17646	CHD5	-0.534873	-0.79223	-0.277516	7.36283	-4.34144	0.000330961	0.0142938
RNASeqTranscript.17986	DENND1B	0.438537	0.227447	0.649627	5.34596	4.33969	0.000332307	0.0143228
RNASeqTranscript.9385	SMARCD3	-0.504367	-0.747258	-0.261476	5.79175	-4.33765	0.000333872	0.0143612
RNASeqTranscript.53	HDAC4	0.631922	0.327095	0.936749	5.625	4.33042	0.000339503	0.0145154
RNASeqTranscript.206	MACF1	-0.356083	-0.527838	-0.184328	9.30206	-4.33073	0.000339256	0.0145154
RNASeqTranscript.5192	PTP4A2	0.515814	0.267051	0.764576	8.31948	4.33139	0.000338737	0.0145154
RNASeqTranscript.26059	SYVN1	0.517917	0.267889	0.767946	5.71664	4.32704	0.000342161	0.0145998
RNASeqTranscript.8922		-0.754041	-1.1184	-0.389687	5.08909	-4.32306	0.000345325	0.0147053
RNASeqTranscript.18325		0.567665	0.293165	0.842165	6.71254	4.31985	0.000347894	0.0147852
RNASeqTranscript.18346	TRDMT1	0.513428	0.264916	0.76194	6.4098	4.3157	0.000351248	0.014898
RNASeqTranscript.8846	TAX1BP1	0.420313	0.216657	0.623968	8.02849	4.31117	0.000354941	0.0150246
RNASeqTranscript.8301		-0.879777	-1.30644	-0.453117	2.34624	-4.30735	0.000358092	0.015128
RNASeqTranscript.15285		1.84488	0.949686	2.74008	4.56177	4.30496	0.000360073	0.0151815
RNASeqTranscript.1445		0.800841	0.412088	1.18959	4.89623	4.3032	0.000361539	0.0152132
RNASeqTranscript.15887		-2.80227	-4.16505	-1.43949	-0.77002	-4.2954	0.000368124	0.0154597
RNASeqTranscript.21696	ARHGEF28	0.440451	0.226148	0.654754	6.55658	4.29327	0.000369936	0.0155053
RNASeqTranscript.25126	DDAH2	-0.757254	-1.12596	-0.388547	4.71518	-4.29022	0.000372555	0.0155844
RNASeqTranscript.1381	S100A13	-0.624321	-0.928517	-0.320125	5.02142	-4.2872	0.000375169	0.015663
RNASeqTranscript.3210		-2.27892	-3.38997	-1.16787	-1.55238	-4.28466	0.000377377	0.0157243
RNASeqTranscript.2981	ADARB1	0.922792	0.472664	1.37292	4.38483	4.2824	0.000379357	0.0157552
RNASeqTranscript.15956	USP36	0.527589	0.27022	0.784957	5.23068	4.28212	0.000379598	0.0157552
RNASeqTranscript.4983	MREG	-1.22598	-1.82539	-0.626574	2.45924	-4.27249	0.000388147	0.0160281
RNASeqTranscript.10266		-0.727997	-1.08396	-0.372038	5.59273	-4.27217	0.000388433	0.0160281
RNASeqTranscript.12888		1.49301	0.763105	2.22292	-1.07047	4.27282	0.000387853	0.0160281
RNASeqTranscript.15769		-1.62667	-2.42225	-0.831092	-0.0212514	-4.27106	0.000389429	0.0160382
RNASeqTranscript.25595	FAT3	-0.783209	-1.16642	-0.400001	6.31023	-4.26935	0.000390974	0.0160707
RNASeqTranscript.12772	PRTG	-0.860184	-1.28139	-0.438977	6.4056	-4.26594	0.000394071	0.0161047
RNASeqTranscript.16613	PER1	1.14311	0.583538	1.70269	6.29887	4.26727	0.000392859	0.0161047
RNASeqTranscript.21638		-2.21677	-3.3021	-1.13144	1.15651	-4.26657	0.000393494	0.0161047
RNASeqTranscript.2145		-0.93733	-1.39721	-0.477452	3.13737	-4.25764	0.000401709	0.0163258
RNASeqTranscript.13615	REV3L	-0.454359	-0.677284	-0.231435	7.18284	-4.25756	0.00040178	0.0163258
RNASeqTranscript.21238		5.17128	2.63427	7.70829	1.32943	4.2579	0.000401465	0.0163258
RNASeqTranscript.30171	GPC4	-0.943246	-1.40653	-0.479962	4.97559	-4.25301	0.000406028	0.0164669
RNASeqTranscript.535	DAB1	-0.612977	-0.914344	-0.311609	5.59581	-4.24881	0.00041	0.0165684
RNASeqTranscript.28778	WAPL	0.38314	0.194767	0.571513	7.06292	4.24872	0.000410085	0.0165684
RNASeqTranscript.7722	ETNK1	0.538318	0.273401	0.803235	8.62985	4.24472	0.000413896	0.0166907
RNASeqTranscript.2989	PCBP3	0.971241	0.493153	1.44933	5.95711	4.24364	0.000414929	0.0167007
RNASeqTranscript.12078	PDE8B	-0.759678	-1.13377	-0.385583	6.20969	-4.24196	0.000416545	0.0167341
RNASeqTranscript.12770		-1.48186	-2.21202	-0.751704	0.22056	-4.23946	0.00041896	0.0167994
RNASeqTranscript.19155	BCAS4	-0.905011	-1.35121	-0.458809	4.20433	-4.23683	0.000421514	0.0168701
RNASeqTranscript.5551		-1.19155	-1.77933	-0.603774	2.24883	-4.23467	0.00042363	0.016923
RNASeqTranscript.4781		0.703947	0.356449	1.05145	2.78919	4.23162	0.00042663	0.0170109
RNASeqTranscript.12260	SDR39U1	-0.551924	-0.824761	-0.279087	4.20219	-4.22567	0.000432545	0.0171824
RNASeqTranscript.13941	MAP3K5	-0.904943	-1.35223	-0.457653	6.57432	-4.22621	0.000431999	0.0171824
RNASeqTranscript.2812	SOX14	-1.52543	-2.28022	-0.770643	5.06792	-4.22169	0.000436538	0.0172765
RNASeqTranscript.4844		-0.655516	-0.979836	-0.331197	4.61797	-4.22211	0.000436118	0.0172765
RNASeqTranscript.12908	DLGAP5	1.69167	0.854252	2.52909	0.0443202	4.21981	0.000438449	0.0173199
RNASeqTranscript.26273		-0.840632	-1.25694	-0.424322	4.62951	-4.21802	0.000440267	0.0173596
RNASeqTranscript.13055	FUT8	0.910418	0.459305	1.36153	6.24878	4.21575	0.000442582	0.0174186
RNASeqTranscript.20808	ENDOD1	-0.63527	-0.950393	-0.320148	6.24768	-4.21113	0.000447343	0.0175563
RNASeqTranscript.23804		-0.672758	-1.00657	-0.338947	5.41486	-4.20996	0.000448556	0.0175563
RNASeqTranscript.28600		0.824051	0.415185	1.23292	2.50059	4.2101	0.000448403	0.0175563
RNASeqTranscript.17795	TNR	0.82102	0.413549	1.22849	6.11771	4.20898	0.000449573	0.0175639
RNASeqTranscript.6396		-0.518403	-0.775808	-0.260998	5.15534	-4.20697	0.000451663	0.0176132
RNASeqTranscript.18486		-0.763036	-1.14221	-0.383862	4.67063	-4.20364	0.000455159	0.0176932
RNASeqTranscript.25630		0.64735	0.325648	0.969053	6.09265	4.20343	0.000455376	0.0176932
RNASeqTranscript.248		1.49336	0.750173	2.23655	-0.919732	4.19745	0.000461724	0.0178425
RNASeqTranscript.1380	S100A14	-0.679565	-1.01768	-0.341451	5.11912	-4.19844	0.000460674	0.0178425
RNASeqTranscript.12111	MTX3	-0.407401	-0.61015	-0.204653	6.37711	-4.19744	0.000461734	0.0178425
RNASeqTranscript.12307		2.3669	1.18862	3.54519	0.298564	4.19612	0.000463144	0.0178646
RNASeqTranscript.1913	CYP4F22	1.37231	0.689003	2.05562	1.97164	4.19523	0.000464104	0.0178693
RNASeqTranscript.22571	RILPL2	-0.542077	-0.812063	-0.272092	4.42901	-4.19412	0.000465302	0.0178831
RNASeqTranscript.1995	RPS25	-0.522265	-0.782458	-0.262073	8.17163	-4.19291	0.000466601	0.0179006
RNASeqTranscript.5218	EPB41	-0.393591	-0.589781	-0.197402	6.46858	-4.19072	0.000468972	0.017906
RNASeqTranscript.23710	BDKRB2	-0.805738	-1.20762	-0.403854	3.02762	-4.18805	0.000471875	0.017906
RNASeqTranscript.24248	UBA3	0.382393	0.191632	0.573153	7.45753	4.18737	0.000472628	0.017906
RNASeqTranscript.25473	NEDD9	-0.76649	-1.14879	-0.384188	4.71811	-4.18812	0.000471802	0.017906
RNASeqTranscript.28182	ZKSCAN1	0.323068	0.162072	0.484063	8.08772	4.19179	0.000467814	0.017906
RNASeqTranscript.28578		0.852176	0.427242	1.27711	1.33996	4.18916	0.00047067	0.017906
RNASeqTranscript.30325	CAPN6	-0.955092	-1.43129	-0.478891	9.00819	-4.18962	0.000470173	0.017906
RNASeqTranscript.204	NDUFS5	-0.537958	-0.806753	-0.269162	6.23875	-4.18067	0.000480007	0.0179696
RNASeqTranscript.2508	SKIL	0.377108	0.188658	0.565558	6.45611	4.18011	0.000480625	0.0179696
RNASeqTranscript.6847	ACSS3	0.708007	0.354456	1.06156	8.08866	4.18316	0.000477245	0.0179696
ENSOARG00000012377	GSDMA	-1.94285	-2.91384	-0.97187	-0.542134	-4.17973	0.000481059	0.0179696
RNASeqTranscript.20268		2.11427	1.05766	3.17087	-0.0332113	4.17991	0.000480854	0.0179696
RNASeqTranscript.23139	TTC23	-0.548849	-0.822838	-0.27486	3.89531	-4.18446	0.000475816	0.0179696
RNASeqTranscript.23798		-0.640504	-0.960554	-0.320454	4.1577	-4.18045	0.000480251	0.0179696
RNASeqTranscript.26826	UROS	-0.586138	-0.87877	-0.293506	3.63493	-4.18405	0.000476267	0.0179696
RNASeqTranscript.4927	FZD5	-0.776475	-1.16497	-0.387979	7.62281	-4.17504	0.000486305	0.0180163
RNASeqTranscript.5415	OTUD3	0.444541	0.222212	0.66687	6.58211	4.17672	0.000484416	0.0180163
RNASeqTranscript.7740		1.37779	0.688401	2.06717	7.47632	4.17483	0.000486537	0.0180163
RNASeqTranscript.13300	GTF2A1	0.410345	0.205083	0.615607	6.6127	4.17599	0.00048523	0.0180163
RNASeqTranscript.27225	SPIRE1	-0.498811	-0.748269	-0.249353	7.169	-4.17693	0.00048418	0.0180163
RNASeqTranscript.13172	DNAL1	-0.352997	-0.529672	-0.176321	7.23956	-4.17362	0.0004879	0.0180353
RNASeqTranscript.28773	RGR	1.92903	0.962551	2.89551	-1.1542	4.16933	0.000492777	0.0181841
RNASeqTranscript.28460	LYST	0.573693	0.285985	0.8614	7.18475	4.16531	0.000497382	0.0183222
RNASeqTranscript.24488	KLHDC8B	-1.01884	-1.53005	-0.507635	5.89611	-4.16322	0.000499792	0.0183792
RNASeqTranscript.1440		0.94211	0.468912	1.41531	3.52702	4.1589	0.000504816	0.018532
RNASeqTranscript.3215	SLC31A2	-0.723417	-1.08719	-0.359648	3.09623	-4.15415	0.000510394	0.0185477
RNASeqTranscript.14047	AKAP12	0.790123	0.392866	1.18738	7.70759	4.15473	0.000509713	0.0185477
RNASeqTranscript.16323	PGAP3	-0.512036	-0.769478	-0.254593	4.61237	-4.15469	0.000509753	0.0185477
RNASeqTranscript.17840	XPR1	0.545641	0.271262	0.820019	7.24083	4.15409	0.00051047	0.0185477
RNASeqTranscript.18244	DNAJC1	0.587612	0.292152	0.883072	5.86021	4.15443	0.000510068	0.0185477
RNASeqTranscript.25184	PPP1R10	0.467104	0.23232	0.701889	6.02339	4.15588	0.000508351	0.0185477
RNASeqTranscript.6465		-0.510558	-0.767434	-0.253683	6.41111	-4.15185	0.000513114	0.018612
RNASeqTranscript.13886	TMEM200A	1.33476	0.663025	2.00649	6.30547	4.15075	0.000514432	0.018628
RNASeqTranscript.25459	RANBP9	0.397062	0.19709	0.597034	6.27269	4.14771	0.000518063	0.0187277
ENSOARG00000006003	IQGAP3	2.22681	1.10308	3.35054	-0.927344	4.13943	0.000528082	0.0189355
RNASeqTranscript.2932	SLC37A1	0.630049	0.312036	0.948061	4.12194	4.13856	0.000529148	0.0189355
RNASeqTranscript.13459	DOPEY1	0.404611	0.200428	0.608795	6.25685	4.13939	0.000528129	0.0189355
RNASeqTranscript.16109		1.34653	0.666979	2.02609	1.09761	4.13916	0.00052841	0.0189355
RNASeqTranscript.16677	RNASEK	0.442084	0.21903	0.665137	6.95492	4.14014	0.000527213	0.0189355
RNASeqTranscript.24519		-0.342015	-0.514582	-0.169448	5.54855	-4.14007	0.000527306	0.0189355
RNASeqTranscript.17344		1.09778	0.543202	1.65237	2.09849	4.13495	0.000533591	0.0190366
RNASeqTranscript.18471		-0.921916	-1.38767	-0.456164	4.06134	-4.13481	0.000533761	0.0190366
RNASeqTranscript.22186		-1.49069	-2.24442	-0.736967	0.0474849	-4.13137	0.000538033	0.0191568
RNASeqTranscript.3768		0.584985	0.289114	0.880856	6.69708	4.13011	0.000539605	0.0191698
RNASeqTranscript.7005	GALNT6	-1.42313	-2.143	-0.703264	2.53539	-4.12963	0.000540199	0.0191698
RNASeqTranscript.23773		-1.61788	-2.43642	-0.79933	0.485631	-4.12878	0.00054127	0.0191759
RNASeqTranscript.15483	FBXL3	0.469331	0.231734	0.706928	7.31971	4.12627	0.00054442	0.0191917
RNASeqTranscript.26116	PACS1	0.414492	0.204677	0.624306	5.74011	4.12667	0.000543922	0.0191917
RNASeqTranscript.28466	LGALS8	0.553425	0.273261	0.833588	6.58166	4.12635	0.000544316	0.0191917
RNASeqTranscript.10354	EFNA2	-0.861468	-1.29768	-0.425253	2.80026	-4.12532	0.000545623	0.0192023
RNASeqTranscript.5864	ODC1	0.580553	0.286522	0.874584	5.26952	4.12447	0.000546695	0.0192083
RNASeqTranscript.1905	MAP3K7	0.409936	0.202225	0.617648	4.85503	4.12264	0.00054902	0.0192582
RNASeqTranscript.21158		-0.728947	-1.09843	-0.359459	2.67707	-4.12112	0.000550953	0.0192942
RNASeqTranscript.20785		-0.56617	-0.853339	-0.279001	5.72123	-4.1184	0.000554428	0.0193841
RNASeqTranscript.15213	RNASEH2B	0.568086	0.279844	0.856329	4.24171	4.11695	0.000556298	0.0194175
RNASeqTranscript.14562		-0.554322	-0.835921	-0.272723	7.76479	-4.11197	0.000562748	0.0196105
RNASeqTranscript.3034	HLCS	-0.466291	-0.703375	-0.229207	6.47687	-4.10841	0.000567407	0.0197406
RNASeqTranscript.14169	PDE10A	1.21683	0.59796	1.8357	7.96349	4.10723	0.000568952	0.019762
RNASeqTranscript.4682	R3HDM1	0.458874	0.225285	0.692462	5.64616	4.10356	0.000573807	0.0198982
RNASeqTranscript.13040	ZBTB1	0.467656	0.22941	0.705901	5.25313	4.10035	0.000578085	0.0199168
RNASeqTranscript.23201		-1.38636	-2.0926	-0.680124	3.56934	-4.10057	0.000577798	0.0199168
RNASeqTranscript.25008	SPATS1, CDC5L	0.388283	0.190495	0.586071	7.5198	4.10078	0.000577511	0.0199168
RNASeqTranscript.29135	ADAM9	0.516636	0.253464	0.779808	4.963	4.10076	0.000577537	0.0199168
RNASeqTranscript.10449	TRPC7	-1.65822	-2.50422	-0.812219	3.4067	-4.0944	0.000586106	0.0201605
RNASeqTranscript.11176		-1.34058	-2.02637	-0.654786	-1.03644	-4.08337	0.000601274	0.0206489
RNASeqTranscript.11009	CAMK4	-0.755788	-1.14263	-0.368945	4.55614	-4.08117	0.00060434	0.0206543
RNASeqTranscript.17656		1.00025	0.48845	1.51205	0.798796	4.0825	0.000602477	0.0206543
RNASeqTranscript.20264		0.693656	0.338646	1.04867	7.72674	4.08153	0.000603842	0.0206543
RNASeqTranscript.13815		-1.93417	-2.92489	-0.943448	0.489001	-4.07815	0.000608585	0.020766
RNASeqTranscript.862	LRRC8B	0.689554	0.336121	1.04299	5.81942	4.0755	0.000612328	0.0207839
RNASeqTranscript.2423	SOX2	-0.54832	-0.829482	-0.267158	8.13958	-4.07378	0.000614772	0.0207839
RNASeqTranscript.14105	SERAC1	0.579402	0.282255	0.876549	5.04967	4.07313	0.000615699	0.0207839
RNASeqTranscript.16259	STAT5A	-0.458325	-0.693387	-0.223263	4.87989	-4.07296	0.000615941	0.0207839
RNASeqTranscript.21325	RPS3	-0.53753	-0.813206	-0.261854	8.92758	-4.07309	0.000615759	0.0207839
RNASeqTranscript.23456		1.40393	0.684173	2.12368	4.24212	4.07456	0.000613665	0.0207839
RNASeqTranscript.27288		-0.382019	-0.577774	-0.186264	9.46538	-4.07654	0.000610859	0.0207839
RNASeqTranscript.17617		0.935387	0.4554	1.41538	6.30739	4.07081	0.000619013	0.0208545
RNASeqTranscript.5722	DPM2	0.439708	0.213942	0.665474	4.85293	4.06841	0.000622461	0.0209375
RNASeqTranscript.29732		0.382101	0.185816	0.578386	4.94561	4.0664	0.000625361	0.0210019
RNASeqTranscript.6557	HEATR5B	0.434673	0.211268	0.658078	6.78138	4.06433	0.000628368	0.0210549
RNASeqTranscript.19292		-1.36313	-2.06378	-0.662467	-0.407145	-4.06395	0.000628918	0.0210549
RNASeqTranscript.8601	PHTF2	0.593043	0.288021	0.898064	4.49608	4.06139	0.000632655	0.0211468
RNASeqTranscript.14133	PNLDC1	1.70989	0.830067	2.58971	0.63719	4.05969	0.000635159	0.0211972
RNASeqTranscript.7299	OS9	0.524101	0.254239	0.793963	7.66534	4.05688	0.000639305	0.0212689
RNASeqTranscript.24990	RSPH9	-0.578289	-0.876026	-0.280552	4.4284	-4.05725	0.000638756	0.0212689
RNASeqTranscript.17466	CHML	0.441343	0.213963	0.668723	5.80281	4.05456	0.00064275	0.0213501
RNASeqTranscript.30169	GPC3	-1.18228	-1.7918	-0.572767	5.75693	-4.05187	0.000646759	0.0214498
RNASeqTranscript.14660		0.601087	0.291112	0.911063	7.20856	4.05069	0.000648527	0.021475
RNASeqTranscript.16225	BRCA1	1.22995	0.595281	1.86462	0.863974	4.04818	0.000652318	0.021567
RNASeqTranscript.27756	SMG1	0.424783	0.205524	0.644042	7.761	4.04696	0.000654159	0.0215944
RNASeqTranscript.7412		-1.10779	-1.68156	-0.534011	4.51214	-4.03304	0.00067558	0.0221299
ENSOARG00000015786	ICAM5	-2.03444	-3.08773	-0.981146	0.156995	-4.03474	0.000672934	0.0221299
RNASeqTranscript.16037	MAFG	-0.407806	-0.618962	-0.19665	5.15058	-4.03431	0.000673603	0.0221299
RNASeqTranscript.19294		-0.799079	-1.21292	-0.385242	4.02593	-4.03348	0.000674903	0.0221299
RNASeqTranscript.24618		-0.497616	-0.75522	-0.240012	8.30008	-4.03516	0.000672282	0.0221299
RNASeqTranscript.5495		-1.11182	-1.68797	-0.535665	0.649672	-4.03103	0.000678736	0.0221991
RNASeqTranscript.9626		-1.19462	-1.81397	-0.575265	4.16792	-4.02912	0.000681747	0.0222293
RNASeqTranscript.13838	CGA	1.20731	0.581381	1.83324	11.4766	4.02914	0.000681709	0.0222293
RNASeqTranscript.21098	TEAD1	-0.40305	-0.612101	-0.193999	7.59296	-4.02741	0.000684445	0.0222492
RNASeqTranscript.22198	DCHS2	-0.873795	-1.32698	-0.420611	5.43842	-4.02768	0.000684023	0.0222492
RNASeqTranscript.5354	TCEA3	-1.07621	-1.63481	-0.517623	1.72858	-4.02461	0.000688901	0.0223599
RNASeqTranscript.15066	DIAPH3	1.76289	0.847251	2.67852	-0.96748	4.02181	0.000693389	0.0224713
RNASeqTranscript.1686	DCAF6	0.470643	0.22609	0.715197	5.66485	4.02011	0.000696121	0.0224914
RNASeqTranscript.3314		1.47309	0.707771	2.23841	0.747314	4.02074	0.000695102	0.0224914
RNASeqTranscript.16761	ZZEF1	0.302694	0.145379	0.460009	5.7203	4.01932	0.000697387	0.0224981
RNASeqTranscript.6973	MFSD5	0.525806	0.252296	0.799316	4.75634	4.0158	0.000703102	0.0225941
RNASeqTranscript.7933	CD9	-0.382194	-0.581047	-0.183341	7.05075	-4.01487	0.000704607	0.0225941
RNASeqTranscript.9767		-1.09539	-1.66517	-0.525606	4.03051	-4.01585	0.000703014	0.0225941
RNASeqTranscript.13431		0.544178	0.261067	0.827289	5.48017	4.01516	0.000704133	0.0225941
RNASeqTranscript.3753		-0.757883	-1.15249	-0.363277	6.28311	-4.01197	0.000709364	0.0226242
RNASeqTranscript.6854		1.79877	0.862303	2.73524	1.50846	4.01238	0.000708686	0.0226242
RNASeqTranscript.21329	SERPINH1	-0.690118	-1.04946	-0.330771	7.03596	-4.01171	0.000709794	0.0226242
RNASeqTranscript.29815		1.5691	0.752079	2.38611	0.138003	4.01179	0.000709661	0.0226242
RNASeqTranscript.4669	SPOPL	0.539437	0.25804	0.820834	6.63161	4.00443	0.000721853	0.022881
RNASeqTranscript.5183		1.0087	0.482407	1.53499	3.3853	4.00364	0.000723176	0.022881
RNASeqTranscript.6658		-0.905465	-1.37789	-0.433042	3.42205	-4.00368	0.000723107	0.022881
RNASeqTranscript.11497	ATP10D	0.790686	0.3781	1.20327	5.40556	4.00321	0.000723893	0.022881
RNASeqTranscript.17767	LRRC38	-1.32495	-2.0159	-0.634003	1.12813	-4.00565	0.000719814	0.022881
RNASeqTranscript.25415		-0.793265	-1.20722	-0.379308	7.06901	-4.00297	0.0007243	0.022881
RNASeqTranscript.14668	TRPA1	-3.8371	-5.84017	-1.83404	-1.88947	-4.00155	0.00072669	0.0229225
RNASeqTranscript.186	MTF1	0.408237	0.194798	0.621677	5.67734	3.99538	0.000737142	0.0231835
RNASeqTranscript.13169	ACOT4	-0.623828	-0.94997	-0.297686	5.65537	-3.99556	0.000736829	0.0231835
RNASeqTranscript.2850	SRPRB	0.432149	0.206028	0.658271	5.91542	3.99219	0.000742599	0.0232521
RNASeqTranscript.6693		-0.561595	-0.8554	-0.26779	8.02233	-3.99285	0.000741466	0.0232521
RNASeqTranscript.7697		0.792185	0.377716	1.20665	6.91116	3.99258	0.000741931	0.0232521
RNASeqTranscript.221	MFSD2A	0.91174	0.434239	1.38924	3.18478	3.98856	0.000748868	0.0233796
ENSOARG00000014305	BUB1	1.54203	0.734478	2.34958	0.12586	3.9888	0.000748457	0.0233796
RNASeqTranscript.17776	ANKRD45	-0.501799	-0.765381	-0.238217	5.37959	-3.9768	0.000769547	0.02399
RNASeqTranscript.1077		-0.529779	-0.808217	-0.25134	7.06182	-3.97452	0.000773621	0.0240818
RNASeqTranscript.11365	SLIT2	-0.70493	-1.07587	-0.333988	7.23261	-3.96971	0.000782277	0.024241
RNASeqTranscript.11515	OCIAD2	-0.684092	-1.04406	-0.324126	6.70238	-3.96984	0.000782039	0.024241
RNASeqTranscript.12357	DAD1	0.405061	0.19189	0.618232	6.36705	3.96928	0.000783049	0.024241
RNASeqTranscript.18260		0.410601	0.194508	0.626695	7.09097	3.96915	0.000783291	0.024241
RNASeqTranscript.15732		1.54974	0.733656	2.36582	-1.06188	3.96684	0.000787497	0.0243358
RNASeqTranscript.7738		1.55891	0.737333	2.38048	0.762137	3.96363	0.000793359	0.024446
RNASeqTranscript.19180	BCAS1	1.20046	0.567853	1.83306	4.5078	3.964	0.000792683	0.024446
RNASeqTranscript.30447		0.524818	0.248096	0.801541	5.59939	3.96172	0.000796881	0.024519
RNASeqTranscript.18644	NOP56	0.543005	0.256574	0.829436	5.99903	3.96008	0.00079992	0.0245501
RNASeqTranscript.21412		0.34986	0.165305	0.534415	6.33113	3.95993	0.000800196	0.0245501
RNASeqTranscript.29175	POLB	0.445584	0.210457	0.68071	4.27812	3.95865	0.000802556	0.0245871
RNASeqTranscript.7513	CKAP4	0.626487	0.295183	0.957791	6.02416	3.95007	0.000818659	0.025032
RNASeqTranscript.11552		0.403916	0.190292	0.61754	4.18148	3.94967	0.00081943	0.025032
RNASeqTranscript.13389	CD109	-0.552249	-0.844453	-0.260044	7.35796	-3.9479	0.000822782	0.0250984
RNASeqTranscript.24261	KBTBD8	0.570994	0.268661	0.873327	4.66571	3.94517	0.000828012	0.0252218
RNASeqTranscript.27074	DSC3	-0.712148	-1.08964	-0.334652	5.48214	-3.94074	0.000836546	0.0254453
RNASeqTranscript.13481	NCOA7	0.383942	0.180275	0.587609	6.61637	3.93789	0.000842068	0.0255768
RNASeqTranscript.26598	ELOVL3	-1.62059	-2.48057	-0.760615	2.32762	-3.93646	0.00084487	0.0256253
RNASeqTranscript.16230		1.49893	0.703241	2.29462	0.430515	3.93511	0.000847504	0.0256322
RNASeqTranscript.26344		-1.75627	-2.68846	-0.824074	2.32252	-3.93554	0.000846663	0.0256322
RNASeqTranscript.16914	NLK	0.450035	0.211029	0.689042	5.63933	3.93329	0.000851082	0.0257039
RNASeqTranscript.3558		0.477435	0.223823	0.731048	7.27532	3.93245	0.000852741	0.0257175
RNASeqTranscript.21991	LMBRD2	0.379093	0.177554	0.580632	7.13268	3.92921	0.000859169	0.0258747
RNASeqTranscript.27792	TMEM159	-0.735273	-1.12644	-0.344108	5.85066	-3.92652	0.000864541	0.0259997
RNASeqTranscript.7330		-1.09567	-1.67872	-0.512623	6.93941	-3.92549	0.000866588	0.0260245
RNASeqTranscript.7613	MFNG	1.21206	0.566928	1.8572	4.24266	3.92459	0.000868403	0.0260423
RNASeqTranscript.25770	NAV2	0.580379	0.271307	0.88945	5.0937	3.92258	0.000872445	0.0261267
RNASeqTranscript.15777	RGS9	0.775821	0.362584	1.18906	6.34903	3.92177	0.000874097	0.0261394
RNASeqTranscript.19774	CCNE1	0.857297	0.40059	1.314	2.49625	3.92115	0.000875348	0.0261401
RNASeqTranscript.2247		-0.485846	-0.744734	-0.226958	4.45007	-3.92018	0.000877304	0.0261619
RNASeqTranscript.19692	SMPD3	-0.679729	-1.04207	-0.317384	4.66584	-3.91861	0.000880501	0.0262205
RNASeqTranscript.2325	IL1RAP	0.760741	0.354965	1.16652	4.73527	3.91624	0.000885349	0.0262821
RNASeqTranscript.9183	HIPK2	0.488275	0.227844	0.748706	6.74123	3.91643	0.000884953	0.0262821
RNASeqTranscript.21515	CHRM4	-2.72804	-4.18334	-1.27275	-0.868777	-3.91579	0.000886276	0.0262821
RNASeqTranscript.20312	RPS11	-0.470066	-0.720917	-0.219214	9.3395	-3.91437	0.000889198	0.0263321
RNASeqTranscript.13547		1.99739	0.930838	3.06393	-1.6521	3.91202	0.000894038	0.0263894
RNASeqTranscript.15463	DIS3	0.579824	0.270175	0.889473	5.63306	3.91152	0.000895065	0.0263894
RNASeqTranscript.17748	DNAJC16	0.398393	0.185609	0.611178	5.27093	3.91103	0.00089609	0.0263894
RNASeqTranscript.19589	CFAP20	-0.392458	-0.601982	-0.182934	5.47132	-3.91271	0.000892605	0.0263894
RNASeqTranscript.23441	SIN3A	0.347771	0.161907	0.533636	6.30192	3.90856	0.00090123	0.0265041
RNASeqTranscript.29804		-1.40297	-2.153	-0.652944	0.100689	-3.90742	0.0009036	0.0265372
RNASeqTranscript.13818	CNR1	-1.25452	-1.92549	-0.583557	5.45954	-3.90569	0.000907237	0.0266073
RNASeqTranscript.10842		-0.478949	-0.735168	-0.22273	8.04534	-3.90479	0.000909134	0.0266207
RNASeqTranscript.16050	SLC16A3	-0.870514	-1.33627	-0.404763	1.80049	-3.90428	0.000910195	0.0266207
RNASeqTranscript.2523	MECOM	-0.611052	-0.938225	-0.283879	4.7883	-3.90139	0.000916296	0.0266609
RNASeqTranscript.4315		0.848271	0.394	1.30254	3.02829	3.90067	0.000917831	0.0266609
RNASeqTranscript.6379		-1.37323	-2.1086	-0.637856	2.84715	-3.90082	0.000917521	0.0266609
RNASeqTranscript.12449		1.45193	0.674398	2.22947	1.00953	3.90073	0.00091771	0.0266609
RNASeqTranscript.22911	PLA2G3	1.28011	0.594911	1.96531	0.595218	3.90256	0.000913825	0.0266609
RNASeqTranscript.24997		1.0551	0.489658	1.62054	-0.960752	3.89785	0.000923844	0.026799
RNASeqTranscript.2554	BCHE	0.932671	0.432532	1.43281	5.11817	3.89545	0.000928994	0.0268752
RNASeqTranscript.5739		-0.727415	-1.11744	-0.337393	6.3728	-3.89595	0.000927919	0.0268752
RNASeqTranscript.11762	ARHGAP24	-0.575744	-0.884754	-0.266735	5.44509	-3.89204	0.000936337	0.0270509
RNASeqTranscript.3729	PHF24	-0.685951	-1.05421	-0.317695	5.47296	-3.89102	0.000938562	0.0270784
RNASeqTranscript.29424	PHKA2	0.424393	0.196467	0.65232	4.76493	3.88949	0.000941881	0.0271374
RNASeqTranscript.1125	PPM1J	-0.648185	-0.996386	-0.299984	6.26539	-3.88855	0.00094393	0.0271597
RNASeqTranscript.1404	UBAP2L	0.429951	0.198782	0.66112	7.40527	3.88515	0.000951385	0.0273004
RNASeqTranscript.28472		-0.906266	-1.39347	-0.419059	2.40541	-3.88563	0.000950333	0.0273004
RNASeqTranscript.5348		-0.432364	-0.665091	-0.199636	8.28718	-3.88079	0.000961036	0.0274561
RNASeqTranscript.19212	PDPR	-0.334914	-0.515206	-0.154621	6.23058	-3.88037	0.000961968	0.0274561
RNASeqTranscript.22063		1.07033	0.494356	1.64631	0.425872	3.8818	0.000958808	0.0274561
RNASeqTranscript.24367	CHDH	0.972055	0.448891	1.49522	1.69349	3.88125	0.000960015	0.0274561
RNASeqTranscript.507		-1.11839	-1.72088	-0.515902	0.828094	-3.87761	0.000968148	0.0275586
RNASeqTranscript.19454	GPT2	-0.609072	-0.937152	-0.280992	5.82221	-3.878	0.000967265	0.0275586
RNASeqTranscript.20703		-0.459746	-0.707531	-0.211962	7.84531	-3.87581	0.000972171	0.0276361
RNASeqTranscript.9533		0.833787	0.384204	1.28337	3.51927	3.87404	0.000976167	0.0277127
RNASeqTranscript.251		1.00262	0.461824	1.54341	1.57159	3.87278	0.000979026	0.0277569
RNASeqTranscript.2663	P2RY14	1.08211	0.498265	1.66595	1.94726	3.87163	0.000981635	0.0277906
RNASeqTranscript.16456	TOB1	0.421837	0.194147	0.649528	6.75117	3.87007	0.000985179	0.0277906
RNASeqTranscript.17271		-0.947439	-1.459	-0.435884	5.37972	-3.86881	0.000988048	0.0277906
RNASeqTranscript.21904		0.508275	0.23386	0.78269	5.9556	3.8691	0.000987386	0.0277906
RNASeqTranscript.26829	FANK1	-0.841085	-1.29513	-0.387045	1.1415	-3.86959	0.000986271	0.0277906
RNASeqTranscript.30280	WDR44	0.399338	0.183848	0.614827	6.1247	3.87109	0.000982846	0.0277906
RNASeqTranscript.22805	USP30	0.261633	0.120279	0.402986	5.75836	3.86637	0.000993646	0.0279112
RNASeqTranscript.20104		-1.87847	-2.89379	-0.86315	0.906061	-3.86474	0.000997402	0.0279465
RNASeqTranscript.24163	ITPR1	0.497069	0.228397	0.76574	7.33932	3.86469	0.000997526	0.0279465
RNASeqTranscript.3278	SMC2	0.739756	0.339774	1.13974	4.16814	3.86338	0.00100055	0.0279945
RNASeqTranscript.253	HIVEP3	-0.500949	-0.771897	-0.230001	4.35596	-3.86213	0.00100344	0.0280384
RNASeqTranscript.4417		-0.387926	-0.597849	-0.178003	5.41781	-3.86019	0.00100795	0.0281275
RNASeqTranscript.21642		-2.38428	-3.67491	-1.09365	-1.52511	-3.85899	0.00101076	0.0281689
RNASeqTranscript.5545	OLFM1	-0.619738	-0.955304	-0.284171	6.26245	-3.85788	0.00101335	0.0282043
RNASeqTranscript.20168	KLC3	-1.25788	-1.93919	-0.576575	1.40855	-3.8567	0.00101614	0.0282193
RNASeqTranscript.25345	SCGN	-1.69255	-2.60946	-0.775635	6.49437	-3.85596	0.00101787	0.0282193
RNASeqTranscript.27987		-0.665092	-1.02538	-0.304806	2.8206	-3.85614	0.00101744	0.0282193
RNASeqTranscript.8894	ADCY1	-1.11035	-1.71237	-0.508341	2.18874	-3.85278	0.00102538	0.0283741
RNASeqTranscript.9427		-2.44676	-3.77346	-1.12007	-1.60043	-3.85247	0.00102612	0.0283741
RNASeqTranscript.25387		4.09404	1.87287	6.31521	-2.33685	3.85026	0.00103139	0.0284828
RNASeqTranscript.19244		0.377203	0.172478	0.581928	7.05832	3.84879	0.00103489	0.0285427
RNASeqTranscript.3213	SLC31A1	0.488753	0.223241	0.754266	6.17797	3.84524	0.00104341	0.0287033
RNASeqTranscript.14558		2.88274	1.31686	4.44862	-2.04502	3.84562	0.0010425	0.0287033
RNASeqTranscript.1648	RXRG	-0.724499	-1.11829	-0.330706	4.12632	-3.84316	0.00104845	0.0287675
RNASeqTranscript.12742	ALDH1A2	-0.593358	-0.91583	-0.270886	7.53477	-3.84365	0.00104726	0.0287675
RNASeqTranscript.2079	QTRT2	0.511063	0.23322	0.788906	4.1116	3.84233	0.00105047	0.0287744
RNASeqTranscript.6051	LCLAT1	0.411695	0.18778	0.635609	4.76424	3.84072	0.00105438	0.0287744
RNASeqTranscript.13810	PM20D2	0.871014	0.397065	1.34496	6.40358	3.83895	0.00105872	0.0287744
RNASeqTranscript.18542		0.992497	0.452704	1.53229	3.48122	3.84079	0.00105421	0.0287744
RNASeqTranscript.20728		-0.564829	-0.872198	-0.257459	3.05211	-3.83862	0.00105951	0.0287744
RNASeqTranscript.20879	CRYAB	-0.928394	-1.43353	-0.423253	4.95167	-3.83919	0.00105813	0.0287744
RNASeqTranscript.28661		1.6169	0.737129	2.49667	0.184082	3.83913	0.00105826	0.0287744
RNASeqTranscript.29043	KIAA1456	0.858713	0.391725	1.3257	4.63728	3.84115	0.00105334	0.0287744
RNASeqTranscript.12633	FRMD6	0.665166	0.303067	1.02727	5.45231	3.83726	0.00106285	0.0288139
RNASeqTranscript.23728	SETD3	0.324989	0.148058	0.50192	5.68389	3.83693	0.00106367	0.0288139
RNASeqTranscript.8771		-2.89551	-4.4724	-1.31862	-2.50005	-3.83568	0.00106676	0.0288607
RNASeqTranscript.28099	POLR2J	-0.764686	-1.18127	-0.348104	5.06419	-3.83444	0.00106981	0.0289066
RNASeqTranscript.2592		0.855879	0.389486	1.32227	3.11639	3.83336	0.0010725	0.0289425
RNASeqTranscript.12335	AJUBA	-0.408709	-0.631459	-0.185958	5.43521	-3.83278	0.00107392	0.0289441
RNASeqTranscript.17744	DDI2	0.45994	0.209194	0.710686	6.94536	3.83166	0.00107673	0.0289831
RNASeqTranscript.27715		2.0214	0.918934	3.12387	0.33921	3.83006	0.0010807	0.0290533
RNASeqTranscript.28936		0.626826	0.284898	0.968753	4.06157	3.82941	0.00108234	0.0290607
RNASeqTranscript.15834	RAB37	-1.62374	-2.50989	-0.737577	1.30735	-3.82757	0.00108695	0.0291285
RNASeqTranscript.22507		2.05156	0.931841	3.17129	3.43239	3.82731	0.0010876	0.0291285
RNASeqTranscript.23287	RPS17	-0.490714	-0.758648	-0.222781	7.93136	-3.82579	0.00109144	0.0291946
RNASeqTranscript.16609	TMEM107	0.5235	0.237608	0.809393	7.2614	3.82502	0.00109337	0.0292096
RNASeqTranscript.180	CDCA8	2.13061	0.965389	3.29583	-2.20785	3.81957	0.00110724	0.0295369
RNASeqTranscript.17511	PRRC2C	0.375953	0.170322	0.581585	8.47859	3.81912	0.0011084	0.0295369
RNASeqTranscript.10456	KLHL3	-0.611181	-0.94569	-0.276671	4.93243	-3.81663	0.00111479	0.0296701
RNASeqTranscript.10917	PCSK1	1.31876	0.596783	2.04074	9.68589	3.81559	0.00111748	0.0297046
RNASeqTranscript.17823	TOR3A	0.46213	0.208856	0.715403	5.54102	3.81147	0.00112817	0.0299513
RNASeqTranscript.15386		1.3938	0.629119	2.15849	1.6303	3.80749	0.0011386	0.0300111
RNASeqTranscript.17671	FAM213B	-0.931804	-1.44285	-0.42076	3.07934	-3.80878	0.00113523	0.0300111
RNASeqTranscript.22395	NEK2	2.16426	0.977653	3.35086	-0.0548169	3.80998	0.00113208	0.0300111
RNASeqTranscript.24394	GLT8D1	0.563263	0.254271	0.872254	6.39537	3.80789	0.00113756	0.0300111
RNASeqTranscript.24810		-0.657615	-1.0184	-0.296833	6.80261	-3.80756	0.00113843	0.0300111
RNASeqTranscript.25633		1.70635	0.77017	2.64254	2.70542	3.80739	0.00113888	0.0300111
RNASeqTranscript.16708		-1.64371	-2.54584	-0.741575	-1.19617	-3.80604	0.00114243	0.0300675
RNASeqTranscript.29524		0.379461	0.171027	0.587895	6.63414	3.80293	0.00115067	0.0302471
RNASeqTranscript.18435	KAT14	0.364751	0.164085	0.565417	6.89955	3.79702	0.0011665	0.0306241
RNASeqTranscript.23772		-1.51636	-2.35069	-0.682031	-0.125879	-3.79651	0.00116789	0.0306241
RNASeqTranscript.5726	ST6GALNAC6	-0.575338	-0.891997	-0.25868	5.56654	-3.79534	0.00117103	0.030631
RNASeqTranscript.19181	CYP24A1	-1.56471	-2.4259	-0.703514	1.13982	-3.79535	0.00117102	0.030631
RNASeqTranscript.1651	MGST3	-0.525987	-0.815534	-0.236441	5.79695	-3.79469	0.0011728	0.0306396
RNASeqTranscript.29683	CLCN5	-0.595225	-0.923152	-0.267298	5.575	-3.7916	0.0011812	0.0308212
RNASeqTranscript.29649	IQSEC2	-0.433052	-0.671705	-0.194399	5.2668	-3.79046	0.00118432	0.0308648
RNASeqTranscript.18109		0.571421	0.256331	0.886511	6.48977	3.78827	0.00119033	0.0309834
RNASeqTranscript.20339		-0.860912	-1.33618	-0.385646	4.23018	-3.78392	0.00120237	0.0312587
RNASeqTranscript.12854	SECISBP2L	0.3541	0.158581	0.549619	8.02851	3.78318	0.00120444	0.0312742
RNASeqTranscript.18826		-0.476854	-0.740225	-0.213482	6.19752	-3.78212	0.00120737	0.0313122
RNASeqTranscript.22758		-0.457514	-0.710316	-0.204713	8.78112	-3.78046	0.00121203	0.0313947
RNASeqTranscript.16336		-0.53127	-0.825067	-0.237473	9.04803	-3.77735	0.00122075	0.0315697
RNASeqTranscript.28435		1.34642	0.601769	2.09107	-0.195881	3.777	0.00122175	0.0315697
RNASeqTranscript.10159	HSD17B4	-0.393069	-0.610508	-0.17563	7.00099	-3.77616	0.00122411	0.0315925
RNASeqTranscript.16662	CLDN7	0.670564	0.29953	1.0416	6.15471	3.77525	0.00122671	0.0316211
RNASeqTranscript.17404		-0.64946	-1.00917	-0.289749	6.32409	-3.77154	0.00123727	0.0318548
RNASeqTranscript.15054		-0.38473	-0.597943	-0.171516	5.83215	-3.7693	0.00124369	0.0319814
ENSOARG00000012803	GABRR1	-2.19011	-3.40465	-0.975566	-1.31855	-3.7668	0.00125089	0.0321279
RNASeqTranscript.25822		-1.0055	-1.56332	-0.447676	3.0508	-3.76535	0.00125509	0.0321969
RNASeqTranscript.11444		-0.43543	-0.677104	-0.193756	8.79173	-3.76364	0.00126006	0.0322855
RNASeqTranscript.12884		-0.72117	-1.12158	-0.320762	4.93222	-3.76231	0.00126395	0.0323073
RNASeqTranscript.28352	RAB4A	0.377789	0.168048	0.58753	5.85636	3.76258	0.00126314	0.0323073
RNASeqTranscript.26	HDLBP	0.399653	0.177721	0.621585	7.84351	3.76169	0.00126574	0.0323144
RNASeqTranscript.1973		0.340766	0.151445	0.530086	6.54661	3.75991	0.00127097	0.0323777
RNASeqTranscript.30359	TSC22D3	-0.489733	-0.761823	-0.217643	7.25019	-3.75981	0.00127126	0.0323777
RNASeqTranscript.9920	KHSRP	0.392342	0.174302	0.610381	6.88959	3.7588	0.00127423	0.0324145
RNASeqTranscript.22129	ADAMTS16	2.46279	1.09382	3.83175	0.296594	3.75797	0.00127666	0.0324375
RNASeqTranscript.25060	FBXO9	0.318563	0.141449	0.495677	5.85517	3.75717	0.00127902	0.0324587
RNASeqTranscript.18629	LZTS3	-0.39306	-0.611628	-0.174491	6.16884	-3.75656	0.00128083	0.032466
RNASeqTranscript.10245	TRIM52	-0.466417	-0.725854	-0.20698	9.33708	-3.75545	0.00128413	0.0324772
RNASeqTranscript.23569	NKX2-1	-0.68088	-1.05962	-0.302145	4.10846	-3.75538	0.00128432	0.0324772
RNASeqTranscript.28695	SEC24C	0.32329	0.143421	0.50316	6.97391	3.75452	0.00128689	0.0325035
RNASeqTranscript.13931		1.10425	0.489767	1.71873	0.734339	3.75385	0.00128887	0.032515
RNASeqTranscript.20580		-0.570315	-0.88774	-0.25289	7.30319	-3.75313	0.00129103	0.0325309
RNASeqTranscript.2019	IFT57	-0.513905	-0.800149	-0.227661	5.82675	-3.75029	0.00129952	0.0326035
RNASeqTranscript.6982		0.78149	0.346147	1.21683	6.19432	3.74983	0.00130092	0.0326035
RNASeqTranscript.8725		0.610511	0.270409	0.950612	6.42053	3.74977	0.00130109	0.0326035
RNASeqTranscript.11711		-1.79711	-2.79828	-0.795941	3.88413	-3.74961	0.00130157	0.0326035
RNASeqTranscript.21384		1.21439	0.538207	1.89057	0.728603	3.75158	0.00129566	0.0326035
ENSOARG00000019189	HJURP	2.16232	0.95612	3.36853	-1.26816	3.74472	0.00131635	0.032688
RNASeqTranscript.906		-0.476224	-0.741778	-0.210671	9.68561	-3.74609	0.00131218	0.032688
RNASeqTranscript.4940		0.667884	0.295644	1.04012	7.88656	3.74798	0.00130648	0.032688
RNASeqTranscript.12973	SIX1	0.714602	0.315893	1.11331	7.74709	3.74393	0.00131876	0.032688
RNASeqTranscript.23771		-1.45525	-2.267	-0.643491	-0.50168	-3.74482	0.00131605	0.032688
RNASeqTranscript.25778	PTPN5	1.31211	0.580216	2.04401	5.87072	3.74491	0.00131579	0.032688
RNASeqTranscript.26119		0.59724	0.264188	0.930292	4.94909	3.7459	0.00131276	0.032688
RNASeqTranscript.26734		1.38375	0.612103	2.1554	-1.34554	3.74592	0.00131271	0.032688
RNASeqTranscript.26875		-0.889549	-1.38581	-0.39329	6.43039	-3.74439	0.00131736	0.032688
RNASeqTranscript.2580	C3orf80	-0.881629	-1.37385	-0.389409	4.00434	-3.7415	0.00132617	0.0328334
RNASeqTranscript.16113	DDX42	0.490366	0.216511	0.764222	6.8639	3.74041	0.00132953	0.0328784
RNASeqTranscript.16439	LRRC59	0.384733	0.169678	0.599788	5.96285	3.73705	0.00133989	0.0330963
RNASeqTranscript.17231	YOD1	0.458801	0.202301	0.715301	5.91941	3.73642	0.00134182	0.0331056
RNASeqTranscript.13445	FAM46A	0.638673	0.28138	0.995966	7.32431	3.73399	0.00134937	0.0332396
RNASeqTranscript.29849		-0.497918	-0.776492	-0.219343	9.66507	-3.73367	0.00135038	0.0332396
RNASeqTranscript.1192	IGSF3	0.865761	0.381272	1.35025	3.07836	3.73279	0.00135313	0.033269
RNASeqTranscript.11689	CNOT6L	0.317853	0.139625	0.496081	6.73254	3.72538	0.00137648	0.033804
RNASeqTranscript.4032		-0.596527	-0.931195	-0.261858	8.54002	-3.72335	0.00138293	0.0338842
RNASeqTranscript.19515	TOX3	-0.44853	-0.700163	-0.196897	4.79432	-3.72343	0.0013827	0.0338842
RNASeqTranscript.8714	MET	-0.543858	-0.849037	-0.23868	5.68965	-3.72264	0.00138522	0.0339013
RNASeqTranscript.6368		0.364028	0.159669	0.568387	7.83642	3.72101	0.00139044	0.0339899
RNASeqTranscript.10356		-0.649089	-1.01362	-0.284556	3.99872	-3.71952	0.00139524	0.0340428
RNASeqTranscript.25093	AGER	-1.61024	-2.5146	-0.705875	3.28649	-3.71934	0.0013958	0.0340428
ENSOARG00000006778	MUSK	2.15101	0.942301	3.35972	-1.72623	3.7174	0.00140206	0.0341174
RNASeqTranscript.9955		-0.778397	-1.21574	-0.34105	5.28341	-3.71787	0.00140055	0.0341174
RNASeqTranscript.10729	LARP1	0.321636	0.140846	0.502426	7.67241	3.71629	0.00140568	0.0341435
RNASeqTranscript.30524	HLF	0.501434	0.219565	0.783303	7.5964	3.71608	0.00140634	0.0341435
RNASeqTranscript.2952	AGPAT3	0.384384	0.168141	0.600627	7.30478	3.71315	0.00141591	0.0343366
RNASeqTranscript.2600	SHOX2	1.00775	0.440389	1.57511	3.8409	3.71033	0.00142515	0.0343651
RNASeqTranscript.3543		0.689587	0.301523	1.07765	2.37521	3.71198	0.00141974	0.0343651
RNASeqTranscript.5699		-0.636905	-0.995381	-0.278428	2.98468	-3.71136	0.00142176	0.0343651
RNASeqTranscript.22927	PISD	-0.577315	-0.902309	-0.252321	5.37566	-3.71071	0.00142391	0.0343651
RNASeqTranscript.23468	STRA6	-0.967226	-1.51165	-0.422798	5.47107	-3.71114	0.0014225	0.0343651
RNASeqTranscript.8257	ARSA	0.751894	0.328467	1.17532	4.97134	3.70935	0.00142838	0.0344039
RNASeqTranscript.26582	SFXN3	-0.590042	-0.922371	-0.257713	3.93395	-3.70881	0.00143017	0.0344081
RNASeqTranscript.8939		-0.791396	-1.23728	-0.345512	3.64807	-3.70758	0.00143421	0.0344664
RNASeqTranscript.9523	WNT9A	-0.974172	-1.52408	-0.424265	3.31767	-3.70054	0.00145771	0.0349916
RNASeqTranscript.2649		-1.51391	-2.36896	-0.658854	3.14238	-3.6985	0.0014646	0.0350035
RNASeqTranscript.8080		-0.434717	-0.680164	-0.189271	9.15193	-3.69972	0.00146048	0.0350035
RNASeqTranscript.18704	ARFGAP1	0.75293	0.32767	1.17819	5.36897	3.69845	0.00146478	0.0350035
RNASeqTranscript.20938	SIDT2	0.457549	0.199182	0.715917	5.97571	3.6993	0.00146191	0.0350035
RNASeqTranscript.1158	OLFML3	-0.970395	-1.51954	-0.421255	6.95794	-3.69134	0.00148899	0.0352647
RNASeqTranscript.2208		1.33133	0.57843	2.08424	4.59235	3.69374	0.00148077	0.0352647
RNASeqTranscript.8042	H1F0	-0.637597	-0.998584	-0.27661	6.88369	-3.68955	0.00149515	0.0352647
RNASeqTranscript.8117	TEF	0.586367	0.254455	0.918279	7.16618	3.69034	0.00149245	0.0352647
RNASeqTranscript.9391		0.388026	0.168332	0.607719	6.11678	3.68946	0.00149548	0.0352647
RNASeqTranscript.16676		-0.5634	-0.882372	-0.244429	4.25356	-3.68965	0.00149483	0.0352647
RNASeqTranscript.17902	EDEM3	0.30285	0.131467	0.474233	6.78774	3.69129	0.00148916	0.0352647
RNASeqTranscript.19326		-2.88526	-4.51683	-1.25369	2.49411	-3.69402	0.00147982	0.0352647
RNASeqTranscript.21756	PIK3R1	-0.395488	-0.619368	-0.171607	7.69225	-3.69008	0.00149333	0.0352647
RNASeqTranscript.24034		-0.384113	-0.601356	-0.16687	8.92259	-3.69345	0.00148177	0.0352647
RNASeqTranscript.25475		0.746549	0.323862	1.16924	2.34051	3.68943	0.00149559	0.0352647
RNASeqTranscript.27366		-2.53983	-3.97655	-1.10311	2.18052	-3.69277	0.00148409	0.0352647
RNASeqTranscript.21354	CAPN5	-0.438455	-0.686752	-0.190157	6.22685	-3.68868	0.00149816	0.0352864
RNASeqTranscript.26868	INPP5A	-0.428212	-0.67088	-0.185543	5.14427	-3.68608	0.00150718	0.0354596
RNASeqTranscript.25747		0.712942	0.30878	1.11711	2.06872	3.68483	0.00151153	0.0355227
RNASeqTranscript.270	P3H1	0.538413	0.232984	0.843842	4.41644	3.68235	0.00152021	0.0356872
RNASeqTranscript.17883	LAMC1	0.558488	0.241628	0.875348	6.94523	3.68184	0.00152198	0.0356895
RNASeqTranscript.23762		1.15536	0.499457	1.81126	3.29964	3.67957	0.00152999	0.0358379
RNASeqTranscript.29541	EFHC2	-0.75787	-1.18818	-0.327555	3.07981	-3.67898	0.00153206	0.0358469
RNASeqTranscript.13364	CASC4	0.308478	0.133235	0.483721	8.07426	3.67708	0.00153882	0.0359654
RNASeqTranscript.18708	SLC17A9	1.38216	0.596406	2.16792	1.08636	3.67444	0.00154822	0.0361454
RNASeqTranscript.18885		-0.476882	-0.748025	-0.205739	3.14918	-3.67394	0.00154999	0.0361473
RNASeqTranscript.3089		0.844149	0.363947	1.32435	2.26404	3.6721	0.00155658	0.0362611
RNASeqTranscript.5142	PDE6D	-0.379258	-0.595143	-0.163372	4.95746	-3.66969	0.00156525	0.0363439
RNASeqTranscript.10167		-0.654669	-1.02729	-0.282047	2.28585	-3.67006	0.00156394	0.0363439
RNASeqTranscript.15556		3.54341	1.5269	5.55992	-2.63663	3.67063	0.00156187	0.0363439
RNASeqTranscript.30388		-0.592295	-0.929859	-0.254731	5.64515	-3.66523	0.00158146	0.0366801
RNASeqTranscript.10232	MGAT1	0.348053	0.149631	0.546475	6.28127	3.66417	0.00158533	0.0367192
RNASeqTranscript.12169		-0.426868	-0.670244	-0.183492	10.0266	-3.66382	0.00158659	0.0367192
RNASeqTranscript.2409		-1.60566	-2.52144	-0.689871	-1.21535	-3.66251	0.00159141	0.0367909
RNASeqTranscript.16150	WNT3	1.09047	0.468318	1.71263	1.07486	3.6613	0.00159583	0.0368131
RNASeqTranscript.17559	SRM	0.599984	0.257679	0.942288	3.11198	3.66139	0.00159551	0.0368131
RNASeqTranscript.15032		0.697659	0.299281	1.09604	1.90709	3.6582	0.00160731	0.0370377
RNASeqTranscript.26327	SIRT3	-0.454973	-0.71487	-0.195076	4.48703	-3.65682	0.00161243	0.0371156
RNASeqTranscript.5191	KHDRBS1	0.335726	0.143904	0.527548	7.72151	3.65599	0.00161549	0.0371321
RNASeqTranscript.7195	RAB3IP	0.660308	0.282999	1.03762	5.34238	3.65569	0.00161664	0.0371321
RNASeqTranscript.7739		1.36497	0.584555	2.14539	3.67411	3.65356	0.00162457	0.0372087
RNASeqTranscript.12244	ADPGK	0.4155	0.177965	0.653034	4.62297	3.65396	0.00162309	0.0372087
RNASeqTranscript.12776		-1.67342	-2.63023	-0.716604	0.269239	-3.65339	0.00162521	0.0372087
RNASeqTranscript.16516		-0.40122	-0.630682	-0.171759	6.61633	-3.65252	0.00162849	0.0372437
RNASeqTranscript.15252		-1.93175	-3.03698	-0.826507	0.980134	-3.65101	0.00163415	0.0373331
RNASeqTranscript.23587	TRAPPC6B	0.311401	0.133174	0.489628	5.59096	3.64978	0.00163881	0.0373992
RNASeqTranscript.5162	HPCA	-1.17583	-1.84899	-0.502673	4.89827	-3.64877	0.00164263	0.0374245
RNASeqTranscript.13104	GALNT16	-0.642916	-1.011	-0.274827	6.4368	-3.64856	0.00164343	0.0374245
RNASeqTranscript.22360	PLK4	0.529267	0.226108	0.832426	3.73295	3.6469	0.00164971	0.0375274
RNASeqTranscript.29452	KLHL15	0.350271	0.149573	0.55097	6.4094	3.64569	0.00165432	0.0375922
RNASeqTranscript.9706	RFX1	-0.696962	-1.09646	-0.29746	3.71596	-3.64426	0.00165979	0.0376762
RNASeqTranscript.520		-0.659215	-1.03725	-0.281184	8.32422	-3.64266	0.00166593	0.0377753
RNASeqTranscript.4874	FAM117B	0.541041	0.230721	0.851361	4.6861	3.642	0.00166848	0.0377927
RNASeqTranscript.9689		-0.809053	-1.27336	-0.344749	3.29903	-3.63993	0.00167643	0.0378923
RNASeqTranscript.30160	FAM122B	-0.752521	-1.18434	-0.320702	5.75342	-3.64029	0.00167505	0.0378923
RNASeqTranscript.12265		-0.513356	-0.808114	-0.218599	7.25692	-3.63809	0.00168356	0.038013
RNASeqTranscript.15597	DNAJC3	0.641948	0.27325	1.01065	7.30911	3.63705	0.00168762	0.0380622
RNASeqTranscript.25356	GMNN	-0.419877	-0.661059	-0.178695	4.88397	-3.63661	0.00168931	0.0380622
RNASeqTranscript.21172	ZNF214	0.462275	0.19664	0.72791	4.84094	3.63525	0.00169463	0.0381418
RNASeqTranscript.17831	CEP350	0.386985	0.164555	0.609415	7.10538	3.63429	0.00169837	0.0381854
RNASeqTranscript.4141		-1.29909	-2.04589	-0.552294	0.922311	-3.63376	0.00170044	0.0381918
RNASeqTranscript.1450	THBS3	-0.616479	-0.970983	-0.261976	4.51567	-3.6326	0.00170502	0.038243
RNASeqTranscript.23595		-0.828966	-1.3057	-0.35223	2.57767	-3.63227	0.00170632	0.038243
RNASeqTranscript.13671		1.51151	0.641753	2.38126	-0.740687	3.63022	0.00171439	0.0383835
RNASeqTranscript.8560		0.529836	0.224813	0.834859	7.46836	3.62851	0.00172113	0.0384941
RNASeqTranscript.13881	ARHGAP18	-0.610047	-0.961771	-0.258323	6.65726	-3.6231	0.00174273	0.0389362
RNASeqTranscript.29710	SLC35A2	0.429162	0.181687	0.676636	4.14007	3.62251	0.00174509	0.0389481
RNASeqTranscript.22101	FAM173B	-0.826135	-1.30301	-0.349257	4.99754	-3.61879	0.00176013	0.0392015
RNASeqTranscript.28694		1.3003	0.54977	2.05084	-0.907656	3.61904	0.0017591	0.0392015
RNASeqTranscript.6832	NAV3	0.488561	0.206333	0.77079	5.25328	3.61608	0.00177117	0.039365
RNASeqTranscript.29871	SH3BGRL	-0.498669	-0.786734	-0.210604	6.48689	-3.61611	0.00177103	0.039365
RNASeqTranscript.10104	FBN2	1.00292	0.423459	1.58239	3.31102	3.61543	0.00177379	0.0393821
RNASeqTranscript.9086		0.924126	0.390079	1.45817	0.952533	3.61469	0.00177682	0.0394083
RNASeqTranscript.27669	GRIN2A	1.64354	0.69308	2.59401	3.03765	3.61214	0.00178728	0.0395991
RNASeqTranscript.28254		0.347063	0.146242	0.547883	7.28082	3.6101	0.00179572	0.0397448
RNASeqTranscript.30342	AMMECR1	-0.705775	-1.11447	-0.29708	4.72399	-3.60733	0.00180719	0.0399571
RNASeqTranscript.22491	ANKLE2	0.319081	0.134226	0.503935	6.94062	3.6057	0.00181399	0.0400658
RNASeqTranscript.26111	BANF1	-0.352461	-0.556703	-0.14822	6.62995	-3.60484	0.00181759	0.0400859
RNASeqTranscript.28159	NYAP1	-0.708399	-1.11893	-0.297872	5.14628	-3.60459	0.00181866	0.0400859
RNASeqTranscript.1752	HUNK	-0.793805	-1.25428	-0.333332	4.50209	-3.60105	0.00183354	0.0401095
RNASeqTranscript.3884	TMEM252	4.67002	1.9614	7.37865	0.38457	3.60155	0.00183143	0.0401095
IsoSeq.6749		1.27094	0.533637	2.00825	-0.529543	3.60079	0.00183465	0.0401095
RNASeqTranscript.10990	MAN2A1	0.745431	0.313012	1.17785	4.60085	3.60099	0.00183379	0.0401095
RNASeqTranscript.12990	HIF1A	0.41219	0.173195	0.651184	7.69609	3.6027	0.00182658	0.0401095
RNASeqTranscript.15779		-0.7926	-1.25214	-0.333062	2.33944	-3.6029	0.00182574	0.0401095
RNASeqTranscript.17202	NUAK2	-0.70606	-1.11567	-0.296452	3.00864	-3.60075	0.0018348	0.0401095
RNASeqTranscript.26456	EXOC6	0.368179	0.154666	0.581692	4.94776	3.60208	0.00182918	0.0401095
RNASeqTranscript.6689	TBC1D8	0.647574	0.271509	1.02364	4.49126	3.59704	0.00185053	0.0403869
RNASeqTranscript.24749	COL21A1	0.912003	0.38235	1.44166	1.48486	3.59687	0.00185129	0.0403869
RNASeqTranscript.28800		3.64139	1.52475	5.75803	-0.246515	3.59368	0.00186492	0.0406426
RNASeqTranscript.10179	FAF2	0.339161	0.141964	0.536358	6.22312	3.59273	0.00186898	0.0406894
RNASeqTranscript.28216		0.452628	0.189405	0.715851	4.56704	3.592	0.00187214	0.0407165
RNASeqTranscript.20970		1.27018	0.531355	2.009	-1.31148	3.59124	0.00187543	0.0407467
RNASeqTranscript.5571		0.394799	0.165026	0.624571	6.74049	3.5892	0.00188426	0.0408967
RNASeqTranscript.7501	SLC41A2	0.498557	0.20831	0.788803	6.55285	3.58812	0.00188893	0.0409563
RNASeqTranscript.22900	DUSP18	0.507348	0.211912	0.802784	4.72937	3.58725	0.00189272	0.0409967
RNASeqTranscript.717		3.0974	1.29351	4.9013	-0.223793	3.58678	0.00189476	0.0409991
RNASeqTranscript.20314		0.620285	0.25884	0.981731	5.43175	3.58482	0.00190333	0.0411428
RNASeqTranscript.30075		-0.70406	-1.11439	-0.29373	3.96853	-3.58423	0.00190593	0.0411573
RNASeqTranscript.5989	TMEM214	0.355552	0.148278	0.562825	6.32222	3.58326	0.00191018	0.0411598
RNASeqTranscript.17994		1.02919	0.429175	1.62921	-1.03392	3.58304	0.00191115	0.0411598
RNASeqTranscript.20631		0.266167	0.110985	0.421349	6.34543	3.58288	0.00191185	0.0411598
RNASeqTranscript.3628	COL15A1	1.12023	0.466634	1.77382	5.52419	3.58029	0.00192329	0.0413643
RNASeqTranscript.24425		-0.651117	-1.03109	-0.271144	5.74943	-3.57953	0.00192668	0.0413954
RNASeqTranscript.26178	AIP	-0.658176	-1.04251	-0.273837	4.63826	-3.57723	0.00193689	0.0415728
RNASeqTranscript.447	EPS15	0.474813	0.197284	0.752342	7.88433	3.57383	0.00195209	0.0418148
RNASeqTranscript.2219	ITGB5	-0.518595	-0.821686	-0.215504	5.74933	-3.57417	0.00195059	0.0418148
RNASeqTranscript.1716	DONSON	0.478518	0.198696	0.758341	4.9445	3.5722	0.00195944	0.0418881
RNASeqTranscript.2671		0.466195	0.193598	0.738792	4.91356	3.57245	0.00195831	0.0418881
RNASeqTranscript.1756		-0.425396	-0.674228	-0.176564	7.62884	-3.57114	0.00196423	0.0419483
RNASeqTranscript.1506	NAXE	-0.484763	-0.768363	-0.201164	4.395	-3.57062	0.00196656	0.0419558
RNASeqTranscript.5327		-1.05291	-1.66923	-0.436593	-0.424339	-3.56867	0.00197543	0.0420608
RNASeqTranscript.6145	WDPCP	-0.445926	-0.706936	-0.184916	4.1977	-3.56883	0.0019747	0.0420608
RNASeqTranscript.8750	DNAJB9	0.45393	0.188177	0.719683	7.27284	3.56805	0.00197824	0.0420785
RNASeqTranscript.3583	FAM160B2	-0.382293	-0.606259	-0.158327	7.11849	-3.56561	0.00198935	0.0421952
RNASeqTranscript.13395	FILIP1	-0.776651	-1.23163	-0.321675	4.48862	-3.5658	0.00198852	0.0421952
RNASeqTranscript.18839	XKR7	0.527971	0.218654	0.837287	4.80546	3.56554	0.00198967	0.0421952
RNASeqTranscript.21514		-2.75101	-4.36303	-1.13898	-1.94529	-3.56483	0.00199292	0.0422221
RNASeqTranscript.6415	MSH2	-0.418879	-0.664854	-0.172904	6.48277	-3.55727	0.00202788	0.0428776
RNASeqTranscript.24152	LMCD1	-0.658688	-1.04545	-0.271927	4.74227	-3.5576	0.00202637	0.0428776
RNASeqTranscript.9506		1.68261	0.693829	2.67139	1.44569	3.5547	0.00203992	0.0430893
RNASeqTranscript.22501		-0.325205	-0.516352	-0.134059	7.81097	-3.55394	0.00204348	0.0431218
RNASeqTranscript.9192	DENND2A	-0.548766	-0.871442	-0.22609	6.73159	-3.55254	0.00205006	0.043196
RNASeqTranscript.24376	DCP1A	0.299771	0.123494	0.476047	5.87912	3.55233	0.00205106	0.043196
RNASeqTranscript.29115		0.557449	0.229535	0.885362	6.07067	3.55112	0.00205679	0.0432739
RNASeqTranscript.26551	ENTPD7	0.449126	0.18484	0.713412	5.49967	3.54987	0.00206269	0.0433552
RNASeqTranscript.14907	MTDH	0.323518	0.133032	0.514005	6.94532	3.54775	0.00207277	0.043524
RNASeqTranscript.11175	HADH	-0.408064	-0.648367	-0.16776	5.39839	-3.54721	0.00207537	0.0435357
RNASeqTranscript.26093		-0.947334	-1.50533	-0.389333	0.323737	-3.5464	0.00207924	0.0435739
RNASeqTranscript.377		0.435659	0.178844	0.692475	6.57916	3.5436	0.00209265	0.0438119
RNASeqTranscript.18538		0.90548	0.37148	1.43948	2.52833	3.54207	0.00210003	0.0439233
RNASeqTranscript.25756		-0.94449	-1.50165	-0.387332	7.32599	-3.5411	0.0021047	0.0439776
RNASeqTranscript.1030		-1.47018	-2.33792	-0.602446	0.804901	-3.53918	0.00211403	0.0440919
RNASeqTranscript.16077		0.454351	0.186158	0.722545	6.49314	3.53886	0.00211561	0.0440919
RNASeqTranscript.30344	TMEM164	-0.561107	-0.89233	-0.229883	6.11438	-3.5387	0.00211638	0.0440919
RNASeqTranscript.4956	ERBB4	-0.473804	-0.753611	-0.193997	6.474	-3.5372	0.00212368	0.0442008
RNASeqTranscript.21674	RPL26L1	-0.398648	-0.634127	-0.163169	3.99829	-3.53636	0.00212777	0.0442177
RNASeqTranscript.28032	CASTOR2	-0.471494	-0.750017	-0.192971	7.48384	-3.53618	0.00212864	0.0442177
RNASeqTranscript.5774		-0.475161	-0.756003	-0.194318	7.91498	-3.53425	0.00213811	0.0442353
RNASeqTranscript.7220	DYRK2	0.378812	0.154935	0.602688	4.12818	3.53455	0.00213664	0.0442353
RNASeqTranscript.7757	PLEKHA5	0.745166	0.304706	1.18563	6.73982	3.534	0.00213936	0.0442353
RNASeqTranscript.15557		3.86463	1.58109	6.14817	-3.3528	3.53524	0.00213327	0.0442353
RNASeqTranscript.18005	KIF21B	-0.904033	-1.43841	-0.369653	4.90077	-3.53389	0.00213988	0.0442353
RNASeqTranscript.2902	PCP4	0.591359	0.241745	0.940974	6.05652	3.5333	0.00214277	0.0442521
RNASeqTranscript.3847		-1.5519	-2.46959	-0.634213	-0.508021	-3.53255	0.0021465	0.0442739
RNASeqTranscript.20756	YAP1	-0.474826	-0.75563	-0.194022	7.44778	-3.53225	0.00214799	0.0442739
RNASeqTranscript.21241		0.787403	0.321669	1.25314	1.34264	3.53165	0.00215092	0.0442914
RNASeqTranscript.3541	NEFM	0.690444	0.281888	1.099	6.76696	3.53018	0.00215823	0.044399
RNASeqTranscript.16078	BPTF	0.297097	0.121187	0.473007	7.73039	3.52798	0.00216915	0.0444969
RNASeqTranscript.23133	MEF2A	-0.436597	-0.695096	-0.178097	6.69018	-3.52809	0.0021686	0.0444969
RNASeqTranscript.29156	GPAT4	0.310153	0.126511	0.493795	6.33977	3.52796	0.00216925	0.0444969
RNASeqTranscript.7365	ZC3H10	-0.353224	-0.562561	-0.143886	4.05383	-3.5247	0.00218554	0.0446589
RNASeqTranscript.7608	SSTR3	-1.84443	-2.93721	-0.751654	-1.55806	-3.52574	0.00218037	0.0446589
RNASeqTranscript.14294	RPL8	-0.588716	-0.937596	-0.239836	8.01033	-3.52492	0.00218447	0.0446589
RNASeqTranscript.19753	CHST4	-1.97096	-3.1388	-0.80312	-0.433231	-3.52544	0.00218184	0.0446589
RNASeqTranscript.27091		1.53799	0.62624	2.44974	-0.465897	3.52368	0.00219067	0.0447208
RNASeqTranscript.25098	PRRT1	0.43872	0.178571	0.698869	5.19427	3.52277	0.00219528	0.0447719
RNASeqTranscript.1754	SCAF4	0.290939	0.118386	0.463493	5.31644	3.52207	0.00219881	0.044801
RNASeqTranscript.5250	XKR8	-0.530927	-0.846	-0.215854	2.74483	-3.52001	0.00220926	0.044885
RNASeqTranscript.12239		0.427039	0.173639	0.680438	6.1162	3.52031	0.0022077	0.044885
RNASeqTranscript.16073		0.601338	0.244558	0.958118	7.87418	3.52077	0.00220539	0.044885
RNASeqTranscript.19054	TOMM34	0.42873	0.174255	0.683206	3.70782	3.51931	0.00221278	0.0449138
ENSOARG00000011569	DEPDC1	2.00478	0.814643	3.19492	-0.638418	3.51875	0.00221563	0.0449288
RNASeqTranscript.24745		1.5041	0.610979	2.39722	-0.67652	3.51792	0.00221986	0.0449717
RNASeqTranscript.2566	B3GALNT1	-0.525295	-0.837512	-0.213078	6.22843	-3.51452	0.00223728	0.0451511
RNASeqTranscript.8473		0.704192	0.285597	1.12279	5.80976	3.51412	0.00223932	0.0451511
RNASeqTranscript.13336	TTC8	-0.372985	-0.59462	-0.15135	5.65804	-3.51539	0.00223282	0.0451511
RNASeqTranscript.17435	COX20	-0.347016	-0.553289	-0.140744	5.66846	-3.51421	0.00223885	0.0451511
RNASeqTranscript.23741	SLC25A29	0.914288	0.370978	1.4576	5.71711	3.51524	0.0022336	0.0451511
RNASeqTranscript.5775	WDR38	-1.9518	-3.11227	-0.791338	-1.73365	-3.51337	0.00224322	0.0451869
RNASeqTranscript.27356	ST8SIA3	0.561208	0.227229	0.895188	7.19298	3.51013	0.00225995	0.0454809
RNASeqTranscript.2576	SMC4	0.793174	0.321015	1.26533	6.08005	3.50913	0.00226514	0.0454994
RNASeqTranscript.3575		0.377403	0.152762	0.602044	5.23324	3.50942	0.00226362	0.0454994
RNASeqTranscript.11256		-1.00792	-1.60803	-0.40782	0.676473	-3.50849	0.00226847	0.0455127
RNASeqTranscript.16673	SLC16A13	-0.573423	-0.914862	-0.231985	2.46524	-3.50818	0.00227008	0.0455127
RNASeqTranscript.8537		-0.340738	-0.543727	-0.137749	5.36723	-3.50645	0.00227912	0.0456237
RNASeqTranscript.24570		1.70387	0.688774	2.71896	-2.41127	3.5063	0.0022799	0.0456237
RNASeqTranscript.12316		0.668802	0.269971	1.06763	2.19884	3.5029	0.00229776	0.045938
RNASeqTranscript.4019	ADAMTSL1	-1.00199	-1.59962	-0.404367	4.60487	-3.50231	0.0023009	0.0459576
RNASeqTranscript.11518	SGCB	-0.458914	-0.732718	-0.18511	8.06283	-3.50115	0.00230704	0.0460371
RNASeqTranscript.738		-0.610492	-0.974932	-0.246052	4.54315	-3.49923	0.0023172	0.0461965
RNASeqTranscript.12462	C15orf41	-0.53608	-0.856152	-0.216008	2.72846	-3.49866	0.00232027	0.0462144
RNASeqTranscript.19231		-1.45138	-2.31828	-0.584485	0.298608	-3.49731	0.00232748	0.0463146
RNASeqTranscript.16322	ERBB2	-0.602017	-0.961797	-0.242237	5.72468	-3.49536	0.00233793	0.0464683
RNASeqTranscript.24169	SUMF1	0.356245	0.143326	0.569164	6.26127	3.49505	0.00233957	0.0464683
RNASeqTranscript.10297		0.865731	0.348007	1.38346	0.987057	3.49304	0.00235038	0.0466395
RNASeqTranscript.18263		1.28953	0.518061	2.061	-0.239793	3.49166	0.00235782	0.0467437
RNASeqTranscript.12500		-0.384407	-0.6145	-0.154313	3.22433	-3.48984	0.00236771	0.0468759
RNASeqTranscript.21853	PLPP1	-0.427717	-0.683751	-0.171683	7.19249	-3.48962	0.00236889	0.0468759
IsoSeq.9549		1.61418	0.647733	2.58062	-0.559522	3.48894	0.00237259	0.0469055
RNASeqTranscript.14153		-0.711358	-1.13769	-0.285031	1.75352	-3.48549	0.00239145	0.0472345
RNASeqTranscript.11852	CC2D2A	-0.487552	-0.779803	-0.1953	5.3133	-3.48484	0.00239502	0.0472494
RNASeqTranscript.20929	ZPR1	0.511124	0.204717	0.817532	5.3555	3.48455	0.00239664	0.0472494
RNASeqTranscript.354		0.807251	0.323101	1.2914	1.1793	3.48296	0.0024054	0.0472767
RNASeqTranscript.6969	C12orf10	-0.426804	-0.682724	-0.170883	7.15841	-3.48371	0.00240124	0.0472767
RNASeqTranscript.16360		0.99163	0.396852	1.58641	-0.117528	3.48268	0.00240691	0.0472767
RNASeqTranscript.21452		-0.651732	-1.04256	-0.260907	7.52138	-3.48343	0.00240282	0.0472767
RNASeqTranscript.4839		0.377834	0.151172	0.604497	7.87879	3.48209	0.00241018	0.0472972
RNASeqTranscript.3986	NFIB	-0.538731	-0.862043	-0.215419	7.51992	-3.48072	0.00241779	0.0473593
RNASeqTranscript.8784	FKBP9	0.447711	0.179034	0.716387	8.06113	3.48086	0.002417	0.0473593
RNASeqTranscript.3442		-0.780844	-1.24995	-0.311734	2.43258	-3.47704	0.0024383	0.0475233
RNASeqTranscript.5185	EIF3I	0.310665	0.124061	0.497269	6.60999	3.4777	0.00243462	0.0475233
RNASeqTranscript.9666	CALR3	1.45563	0.581101	2.33016	-0.0986815	3.47693	0.00243891	0.0475233
RNASeqTranscript.11822		-1.46991	-2.3526	-0.587207	-1.22518	-3.47854	0.00242993	0.0475233
RNASeqTranscript.17615		3.17511	1.26833	5.0819	-1.16107	3.47837	0.00243083	0.0475233
RNASeqTranscript.22325	NAA15	0.320055	0.12774	0.512369	6.36172	3.47641	0.00244179	0.0475233
RNASeqTranscript.27008	FHOD3	-0.587101	-0.939864	-0.234338	4.28587	-3.47655	0.00244101	0.0475233
RNASeqTranscript.22488	GOLGA3	0.338415	0.135008	0.541823	6.90425	3.47538	0.00244759	0.0475928
RNASeqTranscript.21155		-0.554507	-0.887837	-0.221177	8.95607	-3.47498	0.00244986	0.0475935
RNASeqTranscript.7776	EPS8	0.549142	0.218852	0.879432	5.32528	3.47303	0.00246081	0.0476757
RNASeqTranscript.12113	THBS4	-0.592236	-0.948403	-0.236068	7.72286	-3.47344	0.0024585	0.0476757
RNASeqTranscript.24778		-0.452108	-0.724036	-0.180181	8.68637	-3.47303	0.00246081	0.0476757
RNASeqTranscript.2858	CDV3	0.539807	0.215039	0.864575	5.84938	3.47204	0.00246642	0.047741
RNASeqTranscript.28691		-1.94887	-3.12222	-0.775528	-1.79264	-3.46958	0.00248035	0.0479669
RNASeqTranscript.3102		-1.42293	-2.28	-0.56586	-1.19037	-3.46806	0.00248904	0.0480726
RNASeqTranscript.6800	NSMCE1	-0.401475	-0.64331	-0.15964	6.06488	-3.46783	0.00249033	0.0480726
RNASeqTranscript.5705		0.381106	0.151494	0.610718	4.68002	3.46714	0.00249428	0.0481053
RNASeqTranscript.21797		-0.703503	-1.12762	-0.279391	1.466	-3.46501	0.0025065	0.0482971
RNASeqTranscript.9372	CDK5	-0.474084	-0.759924	-0.188245	4.64005	-3.46459	0.00250889	0.0482996
RNASeqTranscript.3057	KCNJ6	-0.954922	-1.53135	-0.378494	1.94597	-3.46053	0.0025324	0.0483787
RNASeqTranscript.8154	ARFGAP3	0.287969	0.114137	0.4618	6.44448	3.46047	0.0025327	0.0483787
RNASeqTranscript.16266	KAT2A	-0.362432	-0.581113	-0.14375	5.51054	-3.46205	0.00252356	0.0483787
RNASeqTranscript.19624		1.36777	0.542352	2.19318	-0.856087	3.46146	0.002527	0.0483787
RNASeqTranscript.20262		-0.581563	-0.932625	-0.230502	7.60225	-3.46045	0.00253283	0.0483787
RNASeqTranscript.22487		0.4759	0.188581	0.76322	4.33831	3.45995	0.00253572	0.0483787
RNASeqTranscript.22921	DRG1	0.27791	0.110276	0.445543	5.65427	3.46307	0.00251769	0.0483787
RNASeqTranscript.29639	PHF8	0.339016	0.134458	0.543573	5.78286	3.46198	0.00252399	0.0483787
RNASeqTranscript.29827	MED12	0.492658	0.195233	0.790083	6.85614	3.46009	0.00253493	0.0483787
RNASeqTranscript.30032	TMEM187	-0.803467	-1.28853	-0.318403	2.43156	-3.4601	0.00253487	0.0483787
RNASeqTranscript.13305		1.69803	0.672719	2.72334	-0.0722012	3.45947	0.00253855	0.0483892
RNASeqTranscript.28799		3.15219	1.2482	5.05619	-2.21059	3.45833	0.00254519	0.0484724
RNASeqTranscript.10033	AES	-0.397789	-0.63809	-0.157488	8.24167	-3.45793	0.00254751	0.0484732
RNASeqTranscript.5558		-2.78996	-4.47677	-1.10316	1.13186	-3.45504	0.00256447	0.0487524
RNASeqTranscript.18052	TNNI1	-1.50757	-2.41919	-0.59595	-0.505723	-3.45448	0.00256772	0.0487706
RNASeqTranscript.30139	INTS6L	0.81919	0.323741	1.31464	4.07512	3.45386	0.00257137	0.0487964
RNASeqTranscript.8034		-1.12302	-1.80242	-0.443615	-1.05533	-3.45285	0.00257734	0.0488288
RNASeqTranscript.22878	UQCR10	-0.492684	-0.790752	-0.194615	4.79565	-3.4528	0.00257766	0.0488288
RNASeqTranscript.3328		-0.717792	-1.15224	-0.283341	3.4426	-3.45125	0.00258681	0.0489585
RNASeqTranscript.3076	ANKRD28	0.324733	0.128159	0.521307	5.9431	3.4508	0.0025895	0.0489659
RNASeqTranscript.14633	ARFGEF1	0.342005	0.134919	0.54909	7.5812	3.44986	0.00259508	0.0489706
RNASeqTranscript.17444		0.381877	0.150631	0.613124	5.8325	3.4496	0.00259665	0.0489706
RNASeqTranscript.29741	ELK1	0.32096	0.126646	0.515275	4.61811	3.45037	0.00259207	0.0489706
RNASeqTranscript.19568		-0.583984	-0.937685	-0.230283	7.37099	-3.44893	0.00260061	0.049002
IsoSeq.5059		-1.53673	-2.46791	-0.60554	-1.25039	-3.4473	0.00261034	0.0491418
RNASeqTranscript.29173	IKBKB	0.52343	0.206216	0.840644	4.5689	3.44687	0.00261289	0.0491463
RNASeqTranscript.16604	RANGRF	-0.541407	-0.869598	-0.213215	3.42734	-3.446	0.00261812	0.0492012
RNASeqTranscript.3446	KIF27	-0.50069	-0.804243	-0.197138	6.14197	-3.44552	0.00262103	0.0492126
RNASeqTranscript.27752	XYLT1	0.501421	0.19727	0.805571	4.90727	3.44376	0.00263159	0.0493672
RNASeqTranscript.19241	ADAT1, KARS	-0.340634	-0.547288	-0.133981	7.99245	-3.44322	0.00263487	0.0493853
RNASeqTranscript.13656		-0.618654	-0.994031	-0.243277	2.68967	-3.4427	0.002638	0.0494005
RNASeqTranscript.11044	QRFPR	-0.975414	-1.56786	-0.382968	3.73542	-3.43922	0.00265914	0.0497525
RNASeqTranscript.23657	FBLN5	0.845742	0.331904	1.35958	5.75688	3.4382	0.00266533	0.0498247
RNASeqTranscript.28637	NODAL	3.53742	1.38797	5.68686	-2.65311	3.43778	0.0026679	0.0498288
RNASeqTranscript.28820		0.618383	0.242148	0.994618	3.09233	3.43334	0.00269515	0.0502938
RNASeqTranscript.20732	AASDHPPT	0.331871	0.12983	0.533913	6.89605	3.43122	0.00270833	0.0504681
RNASeqTranscript.22375		1.1685	0.457093	1.87991	1.1051	3.43107	0.00270924	0.0504681
RNASeqTranscript.568		-0.732536	-1.17882	-0.286256	1.07344	-3.42879	0.00272339	0.050473
ENSOARG00000020736	ECT2	1.44582	0.565418	2.32622	-0.121985	3.43047	0.00271298	0.050473
RNASeqTranscript.3056		-1.03052	-1.6581	-0.40295	3.13081	-3.43015	0.00271497	0.050473
RNASeqTranscript.3929		0.505036	0.197407	0.812666	4.95453	3.42937	0.00271983	0.050473
RNASeqTranscript.6619	CCT7	-0.28698	-0.461819	-0.112142	7.50191	-3.42874	0.00272372	0.050473
RNASeqTranscript.11823		0.750451	0.293306	1.2076	3.39435	3.42916	0.0027211	0.050473
RNASeqTranscript.11480	ATP8A1	0.385815	0.150681	0.620949	7.60569	3.42755	0.00273117	0.050567
RNASeqTranscript.22291	INPP4B	0.712581	0.277899	1.14726	4.92862	3.42438	0.00275106	0.050891
RNASeqTranscript.6156		-0.643707	-1.03647	-0.250943	2.05255	-3.42354	0.00275634	0.0509445
RNASeqTranscript.7573	RBFOX2	-0.277777	-0.447326	-0.108229	7.58048	-3.42233	0.00276398	0.0509772
RNASeqTranscript.10410	SAR1B	0.304673	0.118699	0.490647	7.14664	3.42216	0.00276505	0.0509772
RNASeqTranscript.20802	CEP57	0.396636	0.154524	0.638748	4.76215	3.42212	0.0027653	0.0509772
RNASeqTranscript.7762		1.08784	0.423633	1.75204	0.754382	3.42123	0.00277096	0.0509934
RNASeqTranscript.27910		-0.358736	-0.577755	-0.139717	6.53787	-3.42146	0.00276947	0.0509934
RNASeqTranscript.25113		-0.513515	-0.827147	-0.199883	3.44477	-3.42021	0.00277744	0.0510685
RNASeqTranscript.20349		-1.23141	-1.98379	-0.47903	1.75912	-3.41888	0.00278588	0.0511169
RNASeqTranscript.23908	VOPP1	0.387396	0.150685	0.624107	3.61935	3.41867	0.00278728	0.0511169
RNASeqTranscript.27409		-0.578832	-0.932445	-0.225219	1.11971	-3.41935	0.00278294	0.0511169
RNASeqTranscript.12699	RORA	0.606251	0.235607	0.976895	6.75997	3.41676	0.00279943	0.0512956
RNASeqTranscript.15464	PIBF1	0.675844	0.262581	1.08911	3.60321	3.41616	0.00280329	0.0513221
RNASeqTranscript.16414	PHB	-0.40471	-0.652244	-0.157176	6.30946	-3.4153	0.00280882	0.0513624
RNASeqTranscript.22613	ORAI1	-0.541007	-0.871926	-0.210087	2.33816	-3.41507	0.00281031	0.0513624
RNASeqTranscript.24132	CPNE9	0.848021	0.32877	1.36727	6.89453	3.41153	0.00283319	0.0517361
RNASeqTranscript.7097		1.13927	0.441583	1.83695	-0.0994689	3.41104	0.00283636	0.0517496
RNASeqTranscript.2338	BCL6	-0.529159	-0.853452	-0.204867	6.6457	-3.40854	0.00285259	0.0520012
RNASeqTranscript.17613	PARK7	-0.41601	-0.671063	-0.160958	6.9058	-3.40717	0.0028616	0.0521207
RNASeqTranscript.475		-0.670664	-1.08201	-0.259321	2.70177	-3.40581	0.00287048	0.0522377
RNASeqTranscript.20472	NLRP12	2.50291	0.967381	4.03844	-2.70349	3.40491	0.00287638	0.0523005
RNASeqTranscript.24942		-0.570625	-0.921088	-0.220162	6.10392	-3.40117	0.00290114	0.0526845
RNASeqTranscript.28304		0.67501	0.260413	1.08961	-0.275715	3.40097	0.00290245	0.0526845
RNASeqTranscript.9653	CPAMD8	0.588944	0.22716	0.950727	6.0078	3.40051	0.00290551	0.0526952
RNASeqTranscript.8992	CPED1	0.58573	0.225796	0.945663	4.33922	3.39934	0.00291332	0.0527533
RNASeqTranscript.30480		-0.582979	-0.941227	-0.22473	1.67867	-3.39928	0.00291367	0.0527533
RNASeqTranscript.2634	ARHGEF26	-0.404853	-0.653687	-0.15602	5.23641	-3.39867	0.00291778	0.0527829
RNASeqTranscript.2737		-0.725452	-1.17142	-0.279485	5.57938	-3.39801	0.00292215	0.052817
RNASeqTranscript.19302	C16orf46	-0.735019	-1.18721	-0.28283	3.47409	-3.39545	0.00293931	0.053082
RNASeqTranscript.25125	CLIC1	-0.625986	-1.01141	-0.240566	5.61269	-3.39273	0.00295767	0.0533683
RNASeqTranscript.4126	ZNF395	-0.326634	-0.527908	-0.125361	5.46142	-3.38995	0.0029765	0.0535267
RNASeqTranscript.8229	PANX2	-0.7973	-1.28857	-0.306025	2.76876	-3.39013	0.00297531	0.0535267
RNASeqTranscript.15224	DHRS12	-0.462811	-0.747939	-0.177684	3.31193	-3.39066	0.00297172	0.0535267
RNASeqTranscript.23099		-5.1496	-8.32181	-1.97739	-2.39744	-3.39102	0.00296923	0.0535267
RNASeqTranscript.4517	FIGN	-0.52148	-0.842878	-0.200082	4.82265	-3.38933	0.00298074	0.0535295
RNASeqTranscript.27401		-0.477379	-0.771609	-0.18315	4.56552	-3.38919	0.00298168	0.0535295
RNASeqTranscript.11821		-0.6605	-1.06796	-0.253041	6.79502	-3.38617	0.0030024	0.053856
RNASeqTranscript.22230		-0.452093	-0.73107	-0.173116	9.48824	-3.38515	0.00300936	0.0539354
RNASeqTranscript.25066		2.04547	0.782961	3.30797	4.8002	3.38437	0.00301473	0.0539862
RNASeqTranscript.13103	EXD2	-0.338803	-0.548035	-0.129572	4.91493	-3.38251	0.00302758	0.0541707
ENSOARG00000009851	CDCA2	1.70879	0.653267	2.76432	-1.94879	3.38174	0.00303294	0.0542211
RNASeqTranscript.17605		-0.509193	-0.823798	-0.194588	2.45837	-3.38093	0.00303852	0.0542753
RNASeqTranscript.3188	TMEM268	-0.379159	-0.613486	-0.144832	4.3767	-3.38001	0.00304494	0.0543444
RNASeqTranscript.9187	KDM7A	0.434563	0.165804	0.703323	4.82147	3.3776	0.00306175	0.0545986
RNASeqTranscript.1061		-0.600875	-0.972739	-0.22901	1.43336	-3.37535	0.00307756	0.0548347
RNASeqTranscript.11076	PRSS12	1.57654	0.600358	2.55272	-0.26906	3.3736	0.00308988	0.055008
RNASeqTranscript.12119	GNPNAT1	0.413515	0.157382	0.669648	5.22564	3.37244	0.00309804	0.0551073
RNASeqTranscript.20145	BCAM	-0.747638	-1.21086	-0.284416	7.09229	-3.37148	0.00310485	0.0551823
RNASeqTranscript.10837		-0.556397	-0.901281	-0.211513	7.65593	-3.37001	0.00311534	0.0552765
RNASeqTranscript.15730		-0.79772	-1.29217	-0.303273	1.8086	-3.37016	0.00311427	0.0552765
RNASeqTranscript.20094		-0.594574	-0.963211	-0.225936	8.20087	-3.36919	0.00312116	0.0553336
RNASeqTranscript.1397		0.815351	0.30968	1.32102	1.48361	3.36819	0.00312832	0.0554146
RNASeqTranscript.5437	PAX7	-4.53643	-7.35153	-1.72134	-2.51763	-3.36621	0.00314247	0.0555449
RNASeqTranscript.14384		-0.494206	-0.800894	-0.187517	2.15555	-3.36612	0.00314312	0.0555449
RNASeqTranscript.23719		-0.753484	-1.2211	-0.285867	2.20411	-3.36591	0.00314462	0.0555449
RNASeqTranscript.29531	CASK	0.342319	0.12986	0.554778	6.46662	3.3657	0.00314612	0.0555449
ENSOARG00000011059	CENPE	1.34127	0.508575	2.17397	0.601902	3.36472	0.00315316	0.055623
RNASeqTranscript.17926		0.544575	0.206367	0.882783	4.3344	3.36351	0.0031619	0.0557311
RNASeqTranscript.3623		1.16973	0.443149	1.89631	-0.828721	3.36296	0.00316592	0.0557558
RNASeqTranscript.8434	DGKB	-0.368783	-0.597911	-0.139655	6.84319	-3.36211	0.00317201	0.0558169
RNASeqTranscript.4645		1.19854	0.453663	1.94342	-0.4293	3.36114	0.00317908	0.0558548
RNASeqTranscript.5118	SLC16A14	1.1192	0.423449	1.81496	0.685266	3.36026	0.00318549	0.0558548
RNASeqTranscript.8339	CDK6	0.551378	0.208588	0.894167	5.19784	3.36001	0.00318728	0.0558548
RNASeqTranscript.16164		-0.410571	-0.665754	-0.155388	5.46793	-3.3609	0.00318082	0.0558548
RNASeqTranscript.22339		-0.677762	-1.09904	-0.256486	1.95996	-3.3607	0.00318227	0.0558548
RNASeqTranscript.8635		-0.813081	-1.31865	-0.307508	5.33025	-3.35946	0.00319132	0.0558795
RNASeqTranscript.26030	RASGRP2	-0.837204	-1.35788	-0.316527	2.30238	-3.35878	0.00319623	0.0559196
RNASeqTranscript.11642	AREG	2.62643	0.991042	4.26181	0.00470891	3.35478	0.00322554	0.0563861
RNASeqTranscript.6209		-0.716908	-1.16338	-0.270435	7.36531	-3.35419	0.00322995	0.0564167
ENSOARG00000011714		3.1187	1.17435	5.06306	-1.20154	3.35057	0.00325676	0.056717
RNASeqTranscript.3141		-0.491267	-0.7975	-0.185034	7.89657	-3.35108	0.00325293	0.056717
RNASeqTranscript.6347		-0.381007	-0.618495	-0.143519	9.01369	-3.35128	0.00325142	0.056717
RNASeqTranscript.17904	FAM129A	0.790199	0.29753	1.28287	7.64139	3.35043	0.00325779	0.056717
RNASeqTranscript.24591	EXOSC7	-0.446058	-0.724208	-0.167907	3.75459	-3.34989	0.0032618	0.0567404
RNASeqTranscript.2731	C3orf58	-0.433454	-0.703783	-0.163125	5.86112	-3.34942	0.00326528	0.0567546
RNASeqTranscript.3692	RECK	-0.575959	-0.935214	-0.216704	5.99566	-3.34894	0.00326884	0.0567637
RNASeqTranscript.5515	ABCA2	-0.602275	-0.977979	-0.226571	6.72904	-3.34864	0.00327114	0.0567637
RNASeqTranscript.10446	TGFBI	0.682483	0.256544	1.10842	4.70328	3.34706	0.00328293	0.056922
RNASeqTranscript.25442		-0.273096	-0.443596	-0.102597	6.07561	-3.34589	0.00329171	0.0570278
RNASeqTranscript.18291	MYO3A	1.807	0.67852	2.93548	1.5127	3.3449	0.00329911	0.0571095
RNASeqTranscript.11059		0.382541	0.143558	0.621524	6.18281	3.34373	0.00330799	0.0572166
RNASeqTranscript.12472	THBS1	1.16949	0.438295	1.90068	6.15315	3.34105	0.00332827	0.0574939
RNASeqTranscript.28594		1.23184	0.461626	2.00205	1.26321	3.3409	0.00332942	0.0574939
RNASeqTranscript.19787	DPY19L3	0.403779	0.151266	0.656293	6.49259	3.34025	0.00333436	0.0575325
RNASeqTranscript.4020		-1.02857	-1.67197	-0.385168	3.2869	-3.33942	0.00334068	0.057595
RNASeqTranscript.1020		2.10557	0.788282	3.42285	-0.894814	3.33894	0.00334431	0.0576108
RNASeqTranscript.25408		-1.46667	-2.38444	-0.548898	-1.7962	-3.33824	0.00334967	0.0576566
RNASeqTranscript.22404	SPRY1	-0.702496	-1.1422	-0.262796	7.67264	-3.33739	0.00335616	0.0577216
RNASeqTranscript.3276		-0.410741	-0.667861	-0.15362	3.75352	-3.33696	0.00335947	0.057732
RNASeqTranscript.23420	RCN2	0.412853	0.154312	0.671393	6.90259	3.33569	0.00336919	0.0578523
RNASeqTranscript.22139		-0.88685	-1.4423	-0.3314	1.55889	-3.33522	0.00337283	0.0578681
RNASeqTranscript.18829		0.65344	0.24401	1.06287	4.16791	3.33384	0.00338343	0.0580032
RNASeqTranscript.7510	NUAK1	0.400525	0.149376	0.651674	5.48294	3.33133	0.0034029	0.0582901
RNASeqTranscript.6468		-0.848468	-1.38067	-0.316269	2.57109	-3.33028	0.00341102	0.0583434
RNASeqTranscript.15251	STOML3	-1.67088	-2.71928	-0.622477	1.28251	-3.32917	0.00341965	0.0583434
RNASeqTranscript.22562	GTF2H3	0.674803	0.251393	1.09821	6.16077	3.32916	0.00341972	0.0583434
RNASeqTranscript.24288	C3orf49	0.914268	0.340639	1.4879	4.9194	3.32936	0.00341816	0.0583434
RNASeqTranscript.29709	PIM2	0.470437	0.17527	0.765605	4.81623	3.3293	0.00341867	0.0583434
RNASeqTranscript.21050	GRAMD1B	-0.394761	-0.64249	-0.147031	5.37127	-3.32871	0.00342329	0.0583576
RNASeqTranscript.18802		1.12915	0.420262	1.83803	-0.802748	3.32731	0.00343418	0.0584964
RNASeqTranscript.5841	KIDINS220	0.232908	0.0866628	0.379154	9.06813	3.32676	0.00343852	0.0585235
RNASeqTranscript.2578		0.503005	0.186894	0.819115	7.03558	3.32393	0.00346075	0.0588163
RNASeqTranscript.9145		-0.462219	-0.752704	-0.171735	7.15773	-3.32387	0.00346124	0.0588163
RNASeqTranscript.9507		1.37267	0.508991	2.23635	1.16347	3.31996	0.0034922	0.0592478
RNASeqTranscript.20499	CACNG7	0.484499	0.179656	0.789342	5.18175	3.31998	0.00349208	0.0592478
RNASeqTranscript.865	LRRC8C	0.45683	0.169155	0.744506	5.19674	3.31719	0.00351432	0.0595756
RNASeqTranscript.16278	P3H4	0.577406	0.213737	0.941075	5.42533	3.31661	0.00351899	0.0596072
RNASeqTranscript.21195	ARFIP2	0.343684	0.127098	0.56027	5.31073	3.31472	0.00353416	0.0597322
RNASeqTranscript.21338		0.381686	0.141146	0.622227	4.55933	3.31465	0.00353478	0.0597322
RNASeqTranscript.28732	KCNMA1	0.385419	0.142539	0.628299	6.65667	3.31482	0.00353338	0.0597322
RNASeqTranscript.7495		0.627624	0.231913	1.02333	1.96497	3.31315	0.00354685	0.0598534
RNASeqTranscript.26481	HELLS	0.763136	0.281973	1.2443	2.35803	3.31306	0.00354758	0.0598534
RNASeqTranscript.20695		-0.863498	-1.40801	-0.318982	0.217242	-3.31261	0.00355122	0.0598674
RNASeqTranscript.3119		1.21042	0.446253	1.97459	4.48038	3.30877	0.00358239	0.0602688
RNASeqTranscript.6852		1.89307	0.698106	3.08804	-1.12708	3.30926	0.00357846	0.0602688
RNASeqTranscript.9929		-0.482726	-0.787494	-0.177957	4.27487	-3.30864	0.00358352	0.0602688
RNASeqTranscript.22772		-0.523338	-0.853848	-0.192828	6.28273	-3.30763	0.00359173	0.0603115
RNASeqTranscript.30426	CSTF2	0.334825	0.123377	0.546273	5.54265	3.30776	0.00359067	0.0603115
RNASeqTranscript.11944		0.830667	0.305857	1.35548	1.53117	3.30631	0.00360255	0.0604206
RNASeqTranscript.17266		0.552011	0.203219	0.900803	4.18895	3.30598	0.00360525	0.0604206
RNASeqTranscript.18739		-0.904971	-1.47687	-0.333077	7.36349	-3.30551	0.00360916	0.0604206
RNASeqTranscript.27626	UBN1	0.337767	0.124313	0.551222	5.50451	3.30546	0.00360957	0.0604206
RNASeqTranscript.14612		1.03546	0.380978	1.68994	-0.112009	3.30488	0.00361433	0.0604527
RNASeqTranscript.11437	FAM114A1	0.363895	0.133802	0.593988	7.20494	3.30364	0.00362456	0.0605763
RNASeqTranscript.22559	ATP6V0A2	0.456124	0.167615	0.744633	6.46961	3.3025	0.00363393	0.0606852
RNASeqTranscript.777	ADGRL2	-0.486001	-0.793547	-0.178455	7.4632	-3.301	0.00364636	0.0608074
RNASeqTranscript.15971	TBC1D16	-0.470927	-0.768961	-0.172893	4.76173	-3.3007	0.00364887	0.0608074
RNASeqTranscript.26948	CNDP1	2.17571	0.798725	3.55269	-0.457127	3.30059	0.00364981	0.0608074
RNASeqTranscript.1635	CCDC190	-1.27907	-2.08873	-0.469413	1.77444	-3.29998	0.00365484	0.0608218
RNASeqTranscript.4365	PLEKHA3	0.301421	0.110609	0.492233	6.12648	3.2998	0.00365639	0.0608218
RNASeqTranscript.5860		-0.667159	-1.0896	-0.24472	4.79122	-3.29902	0.00366288	0.0608821
RNASeqTranscript.2862	TMEM108	-0.707454	-1.15552	-0.259392	3.07155	-3.29821	0.00366961	0.0608989
RNASeqTranscript.18103		0.687666	0.252175	1.12316	1.33443	3.29851	0.00366717	0.0608989
RNASeqTranscript.16581	NTN1	-0.633695	-1.03531	-0.232084	4.0658	-3.29605	0.00368776	0.0611049
RNASeqTranscript.24775	HSD17B8	0.256827	0.0940602	0.419594	7.11289	3.29605	0.0036877	0.0611049
RNASeqTranscript.1656	UCK2	-0.347344	-0.567517	-0.127171	4.66604	-3.29545	0.00369279	0.0611222
RNASeqTranscript.2759		-0.411652	-0.672606	-0.150699	7.88504	-3.29524	0.00369454	0.0611222
RNASeqTranscript.7835	YBX3	-0.518235	-0.847022	-0.189448	4.69051	-3.29255	0.00371726	0.0614502
RNASeqTranscript.7368		-0.827386	-1.35239	-0.302381	8.36437	-3.29203	0.00372161	0.0614744
RNASeqTranscript.10532		0.457578	0.167111	0.748044	6.70358	3.2907	0.00373292	0.0616134
RNASeqTranscript.10788		0.926579	0.33821	1.51495	0.571301	3.28967	0.00374168	0.0617102
RNASeqTranscript.8824		0.302201	0.110267	0.494135	5.79919	3.28899	0.00374748	0.061758
RNASeqTranscript.17046	MED13	0.298162	0.108581	0.487742	7.64341	3.28532	0.00377895	0.0622284
RNASeqTranscript.12062	COL4A3BP	0.327553	0.119156	0.535949	7.16964	3.28329	0.00379637	0.0624669
RNASeqTranscript.13394	TMEM30A	0.353474	0.128529	0.57842	8.95754	3.28247	0.0038035	0.062536
RNASeqTranscript.19759	CMTR2	0.348748	0.126787	0.570708	4.9503	3.28212	0.00380654	0.0625377
RNASeqTranscript.16233		-0.751111	-1.22942	-0.2728	6.39799	-3.2803	0.00382233	0.0627487
RNASeqTranscript.13035	MTHFD1	-0.369339	-0.604635	-0.134044	5.84213	-3.27892	0.00383434	0.0628006
RNASeqTranscript.26395		0.49499	0.179701	0.810279	5.7501	3.27949	0.00382933	0.0628006
RNASeqTranscript.28967		1.37277	0.49829	2.24725	6.48328	3.27919	0.00383196	0.0628006
RNASeqTranscript.9914	CRB3	0.585787	0.212464	0.959111	5.02923	3.27773	0.00384469	0.0628733
RNASeqTranscript.12815	SCG3	0.598081	0.216947	0.979214	8.98553	3.27795	0.00384284	0.0628733
RNASeqTranscript.1226		-0.235827	-0.386186	-0.0854671	8.18691	-3.27628	0.00385742	0.0630331
RNASeqTranscript.26660		-0.95914	-1.57076	-0.347521	5.0888	-3.27582	0.00386144	0.0630505
RNASeqTranscript.8900		-0.47076	-0.771167	-0.170352	4.06614	-3.27346	0.00388221	0.0632928
RNASeqTranscript.16241		-0.266407	-0.43641	-0.0964035	6.2239	-3.27346	0.00388223	0.0632928
RNASeqTranscript.17858	GLUL	0.554939	0.200761	0.909118	9.27847	3.27297	0.00388656	0.063315
RNASeqTranscript.26475	LGI1	-0.582394	-0.954158	-0.210631	6.12122	-3.27243	0.00389138	0.063345
RNASeqTranscript.4744	TMEM185B	0.43258	0.156261	0.708898	5.16966	3.27021	0.00391109	0.0635686
RNASeqTranscript.6085		-0.392177	-0.64268	-0.141675	5.08124	-3.27032	0.00391008	0.0635686
RNASeqTranscript.269	PPIH	0.314067	0.113301	0.514833	7.15777	3.26777	0.00393283	0.0638566
RNASeqTranscript.12426	LPCAT4	-0.450843	-0.739062	-0.162624	5.35277	-3.26755	0.00393481	0.0638566
RNASeqTranscript.6853		2.11016	0.760493	3.45983	-0.797959	3.26594	0.0039492	0.0640414
RNASeqTranscript.22574		-0.469851	-0.77041	-0.169292	5.67055	-3.2655	0.00395313	0.0640564
RNASeqTranscript.2836		-0.697566	-1.14405	-0.251082	4.49783	-3.26362	0.00397011	0.0642762
RNASeqTranscript.8657	SYPL1	-0.275776	-0.452304	-0.0992472	7.00653	-3.26333	0.00397274	0.0642762
RNASeqTranscript.22666	HSPB8	-0.511884	-0.839673	-0.184095	6.0109	-3.2621	0.00398386	0.0644073
RNASeqTranscript.28347	RHOU	-0.369029	-0.605425	-0.132634	6.34583	-3.26093	0.00399442	0.064529
RNASeqTranscript.5243	ATPIF1	-0.450752	-0.739645	-0.161859	4.604	-3.25926	0.00400958	0.0646218
RNASeqTranscript.15216	INTS6	0.368011	0.132164	0.603858	6.10868	3.25949	0.00400754	0.0646218
RNASeqTranscript.19679		-0.29608	-0.48586	-0.106301	6.06089	-3.25896	0.0040123	0.0646218
RNASeqTranscript.21287	ARHGEF17	-0.430465	-0.706347	-0.154583	6.53266	-3.25937	0.00400859	0.0646218
RNASeqTranscript.29823		-0.552432	-0.906569	-0.198296	5.5727	-3.25857	0.00401586	0.0646302
RNASeqTranscript.4425	MAP3K20	-0.500059	-0.820679	-0.179439	7.52061	-3.25799	0.00402121	0.0646508
RNASeqTranscript.30498		1.12317	0.402985	1.84336	5.0213	3.25777	0.00402322	0.0646508
RNASeqTranscript.27796	CRYM	-0.858873	-1.40975	-0.308	8.75641	-3.25684	0.00403171	0.0647385
RNASeqTranscript.15457		-0.695346	-1.14164	-0.249055	4.93391	-3.25463	0.00405198	0.065015
RNASeqTranscript.2783		0.313973	0.112354	0.515592	8.35014	3.25297	0.00406736	0.0651145
RNASeqTranscript.28507	RET	-0.793489	-1.303	-0.283977	4.93917	-3.25316	0.00406555	0.0651145
RNASeqTranscript.30311	AMOT	-0.529002	-0.8687	-0.189303	6.74689	-3.25299	0.00406714	0.0651145
RNASeqTranscript.5719	NAIF1	-0.444028	-0.729224	-0.158833	3.14184	-3.25227	0.00407377	0.0651192
RNASeqTranscript.10675		-0.658129	-1.08082	-0.235436	8.54151	-3.25241	0.00407253	0.0651192
RNASeqTranscript.26400	PTEN	0.283719	0.10143	0.466007	7.67875	3.25124	0.00408339	0.065224
RNASeqTranscript.19166		2.8035	1.00144	4.60557	-2.27948	3.24975	0.00409717	0.065395
RNASeqTranscript.7805	FAM234B	0.429219	0.153279	0.705159	6.78573	3.24925	0.00410182	0.0654201
RNASeqTranscript.6746	NCAPH	0.840669	0.300135	1.3812	1.35605	3.24879	0.00410615	0.0654402
RNASeqTranscript.24027		-0.55991	-0.920024	-0.199795	7.92698	-3.24786	0.00411486	0.06553
RNASeqTranscript.3680		-1.02488	-1.68417	-0.365592	0.493259	-3.24726	0.00412041	0.0655693
RNASeqTranscript.13839		2.07943	0.741281	3.41757	-0.214543	3.24608	0.00413147	0.0656962
RNASeqTranscript.12729	CCNB2	1.02132	0.363863	1.67878	-0.00227182	3.24499	0.00414174	0.0658103
RNASeqTranscript.25765		-0.63182	-1.03871	-0.224929	2.30062	-3.24365	0.00415435	0.0659615
RNASeqTranscript.16812	SMYD4	0.638681	0.227314	1.05005	4.24176	3.2432	0.0041586	0.0659798
RNASeqTranscript.8124	CSDC2	-0.832471	-1.36884	-0.296106	4.81814	-3.24211	0.00416886	0.0660934
RNASeqTranscript.28504		-2.60743	-4.28807	-0.926785	1.97333	-3.24083	0.00418101	0.0662367
RNASeqTranscript.26973	CCDC102B	0.978582	0.347495	1.60967	1.32129	3.23912	0.00419729	0.0664451
RNASeqTranscript.1496	GLMP	0.296678	0.105233	0.488122	7.89572	3.23714	0.00421618	0.0664498
RNASeqTranscript.3728	DNAJB5	0.681098	0.241627	1.12057	5.57148	3.23742	0.00421356	0.0664498
RNASeqTranscript.8433		-0.660286	-1.08641	-0.234163	6.98289	-3.2368	0.00421943	0.0664498
RNASeqTranscript.12728	MYO1E	-0.633891	-1.04288	-0.224902	5.4079	-3.2376	0.00421182	0.0664498
RNASeqTranscript.17409	CDC42BPA	0.352194	0.124973	0.579414	8.13242	3.23783	0.00420963	0.0664498
RNASeqTranscript.24893	KCNK5	-0.790575	-1.30077	-0.280382	2.51381	-3.23689	0.00421861	0.0664498
RNASeqTranscript.29481	TAB3	0.280428	0.0994693	0.461386	5.83531	3.23714	0.00421619	0.0664498
RNASeqTranscript.13806	UBE2J1	0.307366	0.108876	0.505855	6.63949	3.23472	0.00423945	0.0667157
RNASeqTranscript.22731		-0.479837	-0.789798	-0.169876	8.70882	-3.23375	0.00424881	0.0668136
RNASeqTranscript.7194		1.8001	0.63624	2.96397	-1.45182	3.23084	0.00427695	0.0671569
RNASeqTranscript.25311	HMGN4	-0.3664	-0.603284	-0.129515	5.04484	-3.23101	0.00427529	0.0671569
RNASeqTranscript.13932		1.23479	0.436031	2.03354	-0.0640717	3.22922	0.00429267	0.0673541
RNASeqTranscript.22880	MTMR3	-0.365972	-0.602753	-0.129191	6.59228	-3.22865	0.00429824	0.0673918
RNASeqTranscript.24994	VEGFA	-0.566571	-0.93325	-0.199893	5.92989	-3.22767	0.00430782	0.0674924
RNASeqTranscript.7479		-0.892474	-1.47025	-0.314702	1.33044	-3.2267	0.0043173	0.0675415
RNASeqTranscript.19620		2.17236	0.766051	3.57867	-0.476652	3.22679	0.00431641	0.0675415
RNASeqTranscript.7219		0.348224	0.122657	0.57379	5.20861	3.2248	0.00433589	0.0676831
RNASeqTranscript.10962		-0.749622	-1.23515	-0.264092	4.45593	-3.22512	0.00433278	0.0676831
RNASeqTranscript.28738	DLG5	0.791665	0.278884	1.30445	8.05885	3.22499	0.00433404	0.0676831
RNASeqTranscript.4340	SSFA2	-0.418036	-0.688985	-0.147087	7.99536	-3.22289	0.00435476	0.0678416
RNASeqTranscript.8191		-0.774388	-1.27632	-0.272455	0.977582	-3.22279	0.00435571	0.0678416
RNASeqTranscript.14064	RGS17	0.883304	0.310727	1.45588	4.36832	3.22252	0.00435842	0.0678416
RNASeqTranscript.18992		0.928896	0.326758	1.53103	1.35777	3.22248	0.00435879	0.0678416
RNASeqTranscript.2927	C2CD2	0.796071	0.27992	1.31222	2.29807	3.22177	0.00436584	0.0678895
RNASeqTranscript.19200	ST3GAL2	-0.427174	-0.704163	-0.150185	6.46814	-3.22153	0.00436824	0.0678895
RNASeqTranscript.17408	COQ8A	-0.574107	-0.946486	-0.201728	3.51519	-3.22052	0.00437817	0.0679942
RNASeqTranscript.6824		-0.354462	-0.584423	-0.124501	8.2579	-3.21984	0.00438494	0.0680497
RNASeqTranscript.7931		0.537193	0.188591	0.885796	6.11221	3.21899	0.00439345	0.0680825
RNASeqTranscript.24742		-0.487223	-0.803379	-0.171067	5.48097	-3.21918	0.00439155	0.0680825
RNASeqTranscript.14172		1.6111	0.565404	2.65679	-0.693328	3.21837	0.00439959	0.068128
RNASeqTranscript.1692	TBX19	-1.22559	-2.02168	-0.429497	2.50339	-3.21589	0.00442443	0.0684432
RNASeqTranscript.14939	DPY19L4	0.369389	0.12941	0.609368	6.67834	3.21537	0.00442968	0.0684432
RNASeqTranscript.15214	FAM124A	-0.585076	-0.965215	-0.204936	3.47445	-3.21506	0.0044328	0.0684432
RNASeqTranscript.16437	MRPL27	-0.467038	-0.770443	-0.163632	4.7285	-3.21549	0.00442839	0.0684432
RNASeqTranscript.8765	HERPUD2	-0.60996	-1.00653	-0.213388	6.05182	-3.21291	0.00445442	0.0686277
RNASeqTranscript.14438		2.02028	0.706977	3.33358	-2.06397	3.21341	0.00444939	0.0686277
RNASeqTranscript.17301	ESRRG	-0.784367	-1.29429	-0.274449	2.69164	-3.2132	0.00445146	0.0686277
RNASeqTranscript.15152		-2.30069	-3.79843	-0.802957	0.594278	-3.2088	0.0044961	0.0690202
RNASeqTranscript.17816	FAM20B	0.308784	0.107796	0.509772	8.0951	3.20925	0.0044915	0.0690202
RNASeqTranscript.19941		-0.462466	-0.763512	-0.16142	2.81262	-3.20897	0.00449433	0.0690202
RNASeqTranscript.25122		-0.850171	-1.40358	-0.296766	2.14623	-3.20909	0.00449311	0.0690202
RNASeqTranscript.25134		0.325554	0.113676	0.537433	6.99881	3.20963	0.00448762	0.0690202
RNASeqTranscript.462	CC2D1B	0.447566	0.156109	0.739022	6.31158	3.20776	0.00450671	0.0691289
RNASeqTranscript.21741	MARVELD2	0.465504	0.162338	0.76867	4.73836	3.20747	0.00450968	0.0691289
RNASeqTranscript.9166	TMEM213	-1.07105	-1.76881	-0.373293	2.50171	-3.20645	0.00452009	0.0691888
RNASeqTranscript.9598	MAST3	-0.443599	-0.732588	-0.154609	5.73908	-3.20647	0.00451988	0.0691888
RNASeqTranscript.10342	TMEM259	0.313124	0.109099	0.51715	7.14186	3.20591	0.00452566	0.0692244
RNASeqTranscript.19453		-0.937431	-1.54854	-0.326323	1.6561	-3.20435	0.00454164	0.069419
RNASeqTranscript.17882		-0.675362	-1.11576	-0.234968	3.08846	-3.20343	0.0045512	0.0694653
RNASeqTranscript.27143	TYMS	0.969422	0.337291	1.60155	0.748232	3.2035	0.00455042	0.0694653
RNASeqTranscript.21373		1.2375	0.430372	2.04464	1.05211	3.20274	0.00455828	0.0695235
RNASeqTranscript.15563		-0.811123	-1.34023	-0.282016	0.798569	-3.2023	0.00456281	0.0695428
RNASeqTranscript.401	SPATA6	-0.409328	-0.676442	-0.142213	6.34459	-3.20105	0.00457573	0.0696748
RNASeqTranscript.6724	INPP4A	-0.247963	-0.409802	-0.0861228	7.39937	-3.20052	0.00458128	0.0696748
RNASeqTranscript.24786	DAXX	0.304486	0.105774	0.503199	5.48334	3.20083	0.00457807	0.0696748
RNASeqTranscript.22058	MYO10	-0.440201	-0.727608	-0.152793	6.59475	-3.19943	0.00459261	0.0697973
RNASeqTranscript.29903	ZDHHC15	-0.362621	-0.599608	-0.125635	5.08808	-3.19631	0.00462516	0.0702417
RNASeqTranscript.11699	ANXA3	-0.532671	-0.880957	-0.184385	5.02219	-3.19479	0.0046411	0.0704336
RNASeqTranscript.20322	FUZ	-0.77618	-1.28376	-0.268602	2.26138	-3.19432	0.00464602	0.0704581
RNASeqTranscript.1581	VANGL2	-0.392986	-0.650084	-0.135888	5.21858	-3.19299	0.00466005	0.0705756
RNASeqTranscript.16627	TP53	0.399993	0.138304	0.661681	4.26776	3.19291	0.00466085	0.0705756
RNASeqTranscript.24934	TRERF1	-0.442798	-0.732515	-0.15308	4.67355	-3.19264	0.00466372	0.0705756
RNASeqTranscript.27731		0.674778	0.233203	1.11635	2.42898	3.1921	0.00466947	0.0706125
RNASeqTranscript.22432	FNIP2	0.349282	0.120619	0.577945	4.49948	3.1908	0.00468317	0.0707694
RNASeqTranscript.1224	SEC22B	0.318996	0.110094	0.527898	7.05448	3.18979	0.00469398	0.070782
RNASeqTranscript.6761	PROM2	-0.793264	-1.31267	-0.273853	3.39531	-3.19026	0.00468896	0.070782
RNASeqTranscript.19697		-0.557109	-0.921924	-0.192294	5.94169	-3.18997	0.004692	0.070782
RNASeqTranscript.13387		-0.64635	-1.06972	-0.222978	1.1699	-3.18907	0.00470156	0.0707944
RNASeqTranscript.13966	TXLNB	-1.24232	-2.05606	-0.428572	2.10985	-3.18907	0.00470161	0.0707944
RNASeqTranscript.20311		-0.419785	-0.694779	-0.144791	8.06624	-3.18877	0.00470478	0.0707944
RNASeqTranscript.21374	BDNF	1.56643	0.540077	2.59279	0.824942	3.18811	0.00471183	0.070819
RNASeqTranscript.27768	CCP110	0.381299	0.131456	0.631142	6.49232	3.18799	0.00471306	0.070819
RNASeqTranscript.20303	CCDC155	-1.17998	-1.95349	-0.406473	1.0466	-3.18661	0.00472782	0.0709907
RNASeqTranscript.22615	KDM2B	-0.335707	-0.555911	-0.115503	4.16698	-3.1846	0.00474942	0.0712647
RNASeqTranscript.463		0.69283	0.238271	1.14739	0.670672	3.18387	0.00475721	0.0713313
RNASeqTranscript.19549	AMFR	0.278949	0.0959063	0.461992	8.22543	3.1834	0.00476229	0.0713572
RNASeqTranscript.8812		-0.893751	-1.48034	-0.307166	2.97303	-3.18277	0.00476914	0.0714096
RNASeqTranscript.9818		0.559064	0.191966	0.926162	2.81912	3.18126	0.00478543	0.071573
RNASeqTranscript.15836		1.65252	0.567275	2.73777	0.147391	3.18081	0.00479026	0.071573
RNASeqTranscript.23203	AEN	0.544487	0.186935	0.902039	3.07382	3.18103	0.00478793	0.071573
RNASeqTranscript.28293		-1.08733	-1.80147	-0.37319	3.25242	-3.18052	0.0047935	0.071573
RNASeqTranscript.11865		-1.31006	-2.17064	-0.449478	1.29344	-3.17993	0.00479981	0.071617
RNASeqTranscript.16207		0.396912	0.136092	0.657732	5.52479	3.17887	0.00481138	0.0717394
RNASeqTranscript.18194		1.01958	0.349362	1.6898	-0.395542	3.17778	0.00482323	0.0718658
RNASeqTranscript.20920		1.57183	0.538386	2.60526	-0.913843	3.17716	0.00483007	0.0719173
RNASeqTranscript.14946		-1.02153	-1.69329	-0.349773	0.658194	-3.17657	0.00483652	0.0719631
RNASeqTranscript.23750		2.52785	0.865339	4.19037	-0.596186	3.17619	0.00484069	0.0719749
RNASeqTranscript.9949		-0.705289	-1.16954	-0.241033	6.20116	-3.17343	0.00487095	0.072325
RNASeqTranscript.19996		-0.494397	-0.819834	-0.16896	7.84915	-3.17342	0.00487103	0.072325
RNASeqTranscript.21526	LRP4	-0.69732	-1.15642	-0.238221	6.68025	-3.17282	0.0048777	0.0723735
ENSOARG00000014017	GAS2L3	0.861133	0.294027	1.42824	-0.380177	3.17194	0.00488738	0.0724667
RNASeqTranscript.6608	EXOC6B	-0.370443	-0.614544	-0.126343	6.75229	-3.1701	0.00490775	0.0727181
RNASeqTranscript.2825		-0.340276	-0.564598	-0.115954	5.3015	-3.16868	0.00492355	0.0729015
RNASeqTranscript.5283	ARID1A	0.285222	0.0971702	0.473274	7.29165	3.16829	0.0049279	0.0729152
RNASeqTranscript.21104		-0.765102	-1.2697	-0.260504	7.56544	-3.16733	0.00493866	0.0730236
RNASeqTranscript.7404	LTA4H	-0.382152	-0.634343	-0.12996	5.79374	-3.16537	0.00496053	0.073296
RNASeqTranscript.15940	SYNGR2	0.535342	0.181914	0.88877	4.91544	3.16409	0.00497486	0.073355
RNASeqTranscript.21754		0.34208	0.116257	0.567903	6.84	3.16431	0.00497249	0.073355
RNASeqTranscript.30448	ARMCX1	-0.295683	-0.490867	-0.100498	5.87657	-3.16446	0.00497072	0.073355
RNASeqTranscript.15376		-1.38341	-2.29748	-0.469334	-0.97533	-3.16147	0.00500449	0.0737409
RNASeqTranscript.4264		0.693267	0.234642	1.15189	1.10284	3.15764	0.00504801	0.0742144
RNASeqTranscript.9918		0.697685	0.236105	1.15927	4.69613	3.15741	0.00505057	0.0742144
RNASeqTranscript.11505	TEC	0.773296	0.261702	1.28489	2.49115	3.15747	0.00504988	0.0742144
RNASeqTranscript.18554	ADARB2	-0.975481	-1.62067	-0.330296	5.00292	-3.1583	0.00504041	0.0742144
RNASeqTranscript.29427	SH3KBP1	0.484497	0.16384	0.805155	5.70573	3.15623	0.00506404	0.0743611
RNASeqTranscript.26053		-0.597665	-0.993281	-0.202049	5.34102	-3.15576	0.00506948	0.0743897
RNASeqTranscript.3153	PHF19	0.516015	0.174413	0.857617	4.14204	3.15545	0.00507303	0.0743904
RNASeqTranscript.23853	ADSSL1	-0.418014	-0.694812	-0.141215	5.06896	-3.15461	0.0050826	0.0744795
RNASeqTranscript.10429		1.48124	0.499618	2.46287	-1.75529	3.1521	0.0051115	0.0747487
RNASeqTranscript.15382	TNFRSF19	-0.582471	-0.968447	-0.196495	5.18184	-3.15234	0.00510876	0.0747487
RNASeqTranscript.22040		-5.03143	-8.3655	-1.69737	0.394017	-3.15237	0.00510844	0.0747487
RNASeqTranscript.11683	SEPT11	-0.399195	-0.663906	-0.134485	8.11993	-3.15017	0.00513391	0.0750248
RNASeqTranscript.7313	ARHGAP9	1.25128	0.421192	2.08138	-0.158326	3.14883	0.00514948	0.0752008
RNASeqTranscript.3562	RHOBTB2	0.745582	0.250592	1.24057	5.38862	3.14643	0.00517738	0.0755292
RNASeqTranscript.16738	PIMREG	2.44362	0.82096	4.06628	-3.44623	3.14576	0.00518527	0.0755292
RNASeqTranscript.21850	SLC38A9	0.306544	0.102982	0.510106	5.04307	3.14568	0.00518616	0.0755292
RNASeqTranscript.23353		-0.609776	-1.01463	-0.20492	2.76426	-3.14622	0.00517984	0.0755292
RNASeqTranscript.10685	ZNF300	-0.698638	-1.16268	-0.234598	2.07464	-3.14496	0.00519458	0.075561
RNASeqTranscript.13385		-0.418205	-0.695987	-0.140424	12.2669	-3.14489	0.00519544	0.075561
RNASeqTranscript.11840		1.27068	0.42619	2.11516	0.108678	3.14313	0.00521619	0.0758109
RNASeqTranscript.2511	PHC3	0.352762	0.118288	0.587235	7.47961	3.14273	0.00522083	0.0758224
RNASeqTranscript.22740	ERP29	0.354209	0.118753	0.589664	8.21961	3.14245	0.00522409	0.0758224
RNASeqTranscript.21543		-0.745054	-1.24045	-0.249654	1.71148	-3.1416	0.00523416	0.0759168
RNASeqTranscript.7775	STRAP	0.26876	0.0900356	0.447485	7.26703	3.14123	0.00523852	0.0759282
RNASeqTranscript.2682		-0.981134	-1.63373	-0.328536	3.42246	-3.14052	0.00524692	0.0759466
RNASeqTranscript.16617	TRAPPC1	-0.472518	-0.786809	-0.158228	4.78701	-3.14055	0.00524654	0.0759466
RNASeqTranscript.23072		-1.31693	-2.19305	-0.440806	1.17457	-3.13991	0.00525423	0.0760008
RNASeqTranscript.15355		1.24562	0.416711	2.07453	0.356975	3.13905	0.00526442	0.0760964
RNASeqTranscript.15352	WASF3	-0.418782	-0.697651	-0.139914	6.24751	-3.13696	0.00528933	0.0764046
RNASeqTranscript.23646	CCDC88C	-0.520149	-0.866576	-0.173721	4.36355	-3.13642	0.00529572	0.0764451
RNASeqTranscript.21264		-1.07231	-1.78678	-0.357838	-0.106188	-3.13512	0.00531125	0.0766172
RNASeqTranscript.20076		0.979071	0.326624	1.63152	0.304616	3.13464	0.00531698	0.076648
RNASeqTranscript.14695		-0.401932	-0.669892	-0.133972	9.12752	-3.1333	0.00533316	0.0767773
RNASeqTranscript.16706	SLC25A11	-0.330844	-0.551412	-0.110277	5.98154	-3.1333	0.00533312	0.0767773
RNASeqTranscript.19977	LGALS4, ECH1	-0.26496	-0.441624	-0.0882963	5.755	-3.13294	0.00533749	0.0767877
RNASeqTranscript.6494		-0.348816	-0.581475	-0.116157	5.25081	-3.13181	0.00535104	0.0769118
RNASeqTranscript.21951		-0.571588	-0.952857	-0.190318	7.40274	-3.13162	0.00535334	0.0769118
RNASeqTranscript.1349		-0.701079	-1.16901	-0.233152	2.96594	-3.12974	0.00537617	0.0771357
RNASeqTranscript.6931	NDUFA12	-0.480008	-0.80037	-0.159646	4.83354	-3.12987	0.00537453	0.0771357
RNASeqTranscript.1559	TAGLN2	-0.600482	-1.00139	-0.199575	6.07323	-3.12879	0.00538772	0.0771874
RNASeqTranscript.9366	TMEM176A	-1.09528	-1.82654	-0.364028	2.73203	-3.12879	0.00538767	0.0771874
RNASeqTranscript.12735		0.373261	0.124013	0.622508	7.24994	3.12825	0.00539427	0.0771874
RNASeqTranscript.13450		-1.33796	-2.23132	-0.444593	0.510463	-3.12848	0.00539147	0.0771874
RNASeqTranscript.24375		-2.02138	-3.37136	-0.671399	0.0785525	-3.1278	0.00539966	0.0772127
RNASeqTranscript.30236		-0.37478	-0.625186	-0.124373	5.69349	-3.12644	0.00541635	0.0773993
RNASeqTranscript.18999	RALGAPB	0.24084	0.0798744	0.401806	7.49771	3.12547	0.0054282	0.0774757
RNASeqTranscript.27563		-1.04296	-1.74004	-0.345883	1.26869	-3.1254	0.00542897	0.0774757
RNASeqTranscript.25587	C11orf54, CEP295	0.458909	0.152078	0.76574	7.34046	3.12426	0.00544304	0.0776244
RNASeqTranscript.3483	UBAP2	0.419569	0.138939	0.700198	4.57169	3.12312	0.00545697	0.077771
RNASeqTranscript.20283		-0.595421	-0.993861	-0.196981	6.9411	-3.12162	0.00547545	0.0779821
RNASeqTranscript.6292		0.332825	0.11008	0.55557	6.63232	3.12124	0.00548017	0.0779971
RNASeqTranscript.13622		0.417674	0.138066	0.697282	4.06379	3.12037	0.00549088	0.0780463
RNASeqTranscript.23501	SCFD1	0.344914	0.114014	0.575815	6.2813	3.12037	0.00549095	0.0780463
RNASeqTranscript.10235	ZFP62	-0.326793	-0.545586	-0.108001	5.08616	-3.12004	0.00549506	0.0780526
RNASeqTranscript.17525	SUCO	0.469371	0.155023	0.783718	8.21222	3.11907	0.00550704	0.0781706
RNASeqTranscript.26557	DNMBP	-0.375167	-0.62664	-0.123694	5.63197	-3.11639	0.00554036	0.0785912
RNASeqTranscript.88	COL6A3	0.72679	0.239256	1.21432	6.07927	3.11403	0.00556993	0.0789581
RNASeqTranscript.20479		-2.71493	-4.53644	-0.893427	-1.2039	-3.11349	0.00557671	0.0790016
RNASeqTranscript.7936		-0.72697	-1.21479	-0.239151	6.34659	-3.11298	0.00558312	0.0790397
RNASeqTranscript.11396		-0.72252	-1.20745	-0.237589	4.55543	-3.11235	0.00559103	0.0790992
RNASeqTranscript.21410	DEPDC7	0.677732	0.222816	1.13265	2.09069	3.11205	0.00559493	0.0791017
RNASeqTranscript.24490	LAMB2	-0.771204	-1.28892	-0.25349	6.67793	-3.11171	0.00559922	0.0791099
RNASeqTranscript.4408	CHN1	-0.530969	-0.88747	-0.174469	6.58064	-3.11121	0.00560552	0.0791464
RNASeqTranscript.24575		1.65592	0.543963	2.76787	2.20818	3.11079	0.00561073	0.0791674
RNASeqTranscript.18272		-0.515721	-0.862303	-0.16914	5.10775	-3.10834	0.00564177	0.0795527
RNASeqTranscript.20880		-0.974829	-1.63046	-0.319199	0.531891	-3.10591	0.00567278	0.079937
RNASeqTranscript.13595		-0.41511	-0.694323	-0.135896	8.98645	-3.1056	0.00567678	0.0799405
RNASeqTranscript.26014		-0.581609	-0.972865	-0.190353	3.25008	-3.1052	0.00568189	0.079954
RNASeqTranscript.30444		1.40505	0.459776	2.35033	-0.689089	3.10494	0.00568525	0.079954
RNASeqTranscript.7778		1.85381	0.606355	3.10127	-1.28333	3.10427	0.0056938	0.0800214
RNASeqTranscript.30037	L1CAM	-0.45052	-0.753773	-0.147267	7.4088	-3.10333	0.00570586	0.0801379
RNASeqTranscript.16347	ATP5G1	-0.534216	-0.893896	-0.174537	5.23656	-3.10256	0.00571571	0.0802235
RNASeqTranscript.4886	ABI2	0.261382	0.0852843	0.43748	7.23694	3.10057	0.00574143	0.0804484
RNASeqTranscript.20277	PPP1R15A	-0.417765	-0.699202	-0.136328	4.98905	-3.10078	0.00573872	0.0804484
RNASeqTranscript.29516	TSPAN7	-0.530918	-0.888621	-0.173215	8.42051	-3.10044	0.00574307	0.0804484
RNASeqTranscript.1037		0.623011	0.203015	1.04301	0.851785	3.09863	0.00576652	0.0806176
RNASeqTranscript.2197	HSPBAP1	0.503757	0.164193	0.843321	3.5685	3.09898	0.005762	0.0806176
RNASeqTranscript.5493	FAM166A	-1.01902	-1.70594	-0.332101	0.601044	-3.09882	0.00576405	0.0806176
RNASeqTranscript.13308	SEL1L	0.298642	0.0972614	0.500023	7.8253	3.09779	0.00577742	0.080717
RNASeqTranscript.6717		-1.85411	-3.1047	-0.603525	-2.0619	-3.097	0.00578771	0.0808078
RNASeqTranscript.23216		0.559701	0.182127	0.937275	3.69629	3.09651	0.00579407	0.0808436
RNASeqTranscript.452	NRDC	0.294108	0.0955965	0.49262	7.17346	3.09485	0.00581576	0.081093
RNASeqTranscript.28462	GPR137B	0.621822	0.202012	1.04163	7.29258	3.09409	0.00582579	0.0811798
RNASeqTranscript.16711		-1.60261	-2.68474	-0.520476	-1.14518	-3.09362	0.00583199	0.081213
RNASeqTranscript.1801	CHODL	-0.809354	-1.35601	-0.262698	4.38117	-3.09274	0.00584345	0.0812664
RNASeqTranscript.8731	TMEM168	0.321258	0.104284	0.538232	5.39032	3.0929	0.00584135	0.0812664
RNASeqTranscript.3381	SLC35D2	0.607384	0.196797	1.01797	2.02358	3.09013	0.00587786	0.0816916
RNASeqTranscript.26139		0.798885	0.258696	1.33907	0.457273	3.08928	0.00588911	0.0817412
RNASeqTranscript.28882	GPM6A	-0.536396	-0.899075	-0.173718	9.46906	-3.08946	0.00588674	0.0817412
RNASeqTranscript.10202	DBN1	-0.66295	-1.11159	-0.214311	6.05984	-3.08676	0.00592267	0.0821534
RNASeqTranscript.8107	RBX1	-0.251088	-0.421036	-0.0811398	6.78566	-3.08623	0.00592968	0.0821971
RNASeqTranscript.14181		1.74616	0.563992	2.92833	2.50863	3.08549	0.00593963	0.0822814
RNASeqTranscript.24814	UHRF1BP1	0.3289	0.106181	0.551619	5.60884	3.08479	0.00594888	0.0823561
RNASeqTranscript.28582	LRRTM3	1.326	0.427677	2.22432	5.19805	3.0834	0.00596751	0.0825603
RNASeqTranscript.19540	BBS2	-0.271453	-0.455383	-0.0875221	6.2888	-3.0829	0.00597429	0.0826004
ENSOARG00000003299	SLC15A1	2.17078	0.699644	3.64192	-1.78652	3.08235	0.00598169	0.0826491
RNASeqTranscript.1341	PIP5K1A	0.213903	0.0689137	0.358892	7.53799	3.08177	0.00598946	0.0827027
RNASeqTranscript.16893	TLCD1	0.784702	0.252444	1.31696	1.2139	3.07965	0.00601804	0.0829676
RNASeqTranscript.20226	KPTN	-0.519213	-0.871351	-0.167074	4.13848	-3.08	0.00601334	0.0829676
RNASeqTranscript.22459	GUCY1B3	0.82628	0.265789	1.38677	6.33547	3.07949	0.00602033	0.0829676
RNASeqTranscript.11514	OCIAD1	0.283944	0.0913088	0.476579	9.47123	3.07905	0.00602628	0.0829958
RNASeqTranscript.23731	HHIPL1	-0.616005	-1.03413	-0.197883	4.41351	-3.07752	0.00604699	0.0831735
RNASeqTranscript.28857		-3.60797	-6.05688	-1.15905	-0.831107	-3.07757	0.00604632	0.0831735
RNASeqTranscript.30558		2.17442	0.698335	3.6505	-1.11946	3.07717	0.00605174	0.0831851
RNASeqTranscript.24461	SEMA3F	-0.671768	-1.12788	-0.215654	4.58836	-3.07656	0.00606006	0.0832456
RNASeqTranscript.17360	TP53BP2	-0.267051	-0.448394	-0.0857092	6.7653	-3.0762	0.00606491	0.0832568
RNASeqTranscript.22188		1.56536	0.502299	2.62841	4.72927	3.07593	0.00606869	0.0832568
RNASeqTranscript.19708		0.249235	0.0798802	0.41859	6.27687	3.07419	0.00609242	0.0835277
RNASeqTranscript.23780		-1.0811	-1.81585	-0.346359	-0.157545	-3.07362	0.00610021	0.0835277
RNASeqTranscript.25366	MRS2	0.405096	0.129791	0.6804	5.14453	3.07372	0.0060989	0.0835277
RNASeqTranscript.7508		-0.303102	-0.509169	-0.097036	6.07783	-3.07257	0.00611467	0.0836182
RNASeqTranscript.18360	CACNB2	0.567557	0.18172	0.953394	6.61574	3.07273	0.00611241	0.0836182
RNASeqTranscript.2504	SLC7A14	-0.502989	-0.845032	-0.160946	7.15333	-3.07183	0.00612479	0.0837028
RNASeqTranscript.26836		1.14457	0.366145	1.923	1.11779	3.07146	0.00612996	0.0837198
RNASeqTranscript.28087	POR	0.423533	0.135401	0.711666	6.56378	3.07054	0.00614257	0.0838382
RNASeqTranscript.23282		-0.669248	-1.12461	-0.213889	1.89921	-3.0701	0.00614863	0.0838672
RNASeqTranscript.2193	PARP9	-0.603794	-1.01471	-0.192877	4.95339	-3.0694	0.00615831	0.0839382
RNASeqTranscript.30113		0.494932	0.158075	0.831789	5.49371	3.06916	0.00616172	0.0839382
RNASeqTranscript.16418	NXPH3	-0.701522	-1.17917	-0.223872	2.04058	-3.06797	0.00617816	0.0840545
RNASeqTranscript.24276	ADAMTS9	0.680942	0.217308	1.14458	5.03272	3.06799	0.00617789	0.0840545
RNASeqTranscript.3040		-1.42289	-2.39203	-0.453741	2.17473	-3.06691	0.00619292	0.0842015
RNASeqTranscript.21864	ESM1	-1.57158	-2.64211	-0.501045	1.03912	-3.06659	0.00619736	0.0842081
RNASeqTranscript.9576	ISYNA1	-0.786577	-1.32252	-0.250633	4.65045	-3.06578	0.00620856	0.0843066
RNASeqTranscript.24996	MRPL14	-0.46035	-0.774593	-0.146107	4.573	-3.06014	0.00628773	0.0853272
RNASeqTranscript.341		-1.53613	-2.58506	-0.487198	-1.73158	-3.05915	0.00630181	0.0853551
RNASeqTranscript.3760		0.411842	0.130641	0.693042	6.13833	3.05938	0.00629844	0.0853551
RNASeqTranscript.4675	CXCR4	-0.483882	-0.814244	-0.153519	5.72618	-3.05962	0.00629512	0.0853551
RNASeqTranscript.26794		3.52242	1.11639	5.92844	-2.27601	3.05816	0.00631575	0.0854895
RNASeqTranscript.8156	TTLL1	-0.466201	-0.7848	-0.147603	4.11365	-3.05668	0.00633684	0.0855254
RNASeqTranscript.9981	UBXN6	-0.441425	-0.743131	-0.13972	4.65709	-3.05628	0.00634251	0.0855254
RNASeqTranscript.10109	MEGF10	-0.661152	-1.11299	-0.209309	6.44329	-3.05656	0.00633844	0.0855254
RNASeqTranscript.11915	ADD1	-0.292295	-0.492011	-0.0925801	7.61427	-3.05724	0.00632879	0.0855254
RNASeqTranscript.18602	AP5S1	-0.320967	-0.540303	-0.101631	4.10388	-3.05682	0.00633484	0.0855254
RNASeqTranscript.28996	ASAH1	0.452442	0.143222	0.761661	7.17337	3.05643	0.00634033	0.0855254
RNASeqTranscript.21332	MAP6	-0.606145	-1.0205	-0.19179	5.98737	-3.05579	0.00634953	0.085566
RNASeqTranscript.1250	PIAS3	0.304945	0.0963612	0.513529	5.24574	3.05394	0.00637592	0.0858673
RNASeqTranscript.17645	RPL22	-0.326675	-0.550172	-0.103177	8.31064	-3.05325	0.00638578	0.0859457
RNASeqTranscript.29851		-1.1656	-1.96317	-0.368036	-0.908156	-3.05283	0.00639177	0.0859719
RNASeqTranscript.10606		0.281339	0.0887403	0.473939	6.4851	3.05137	0.0064127	0.086199
RNASeqTranscript.9609		-0.650227	-1.09544	-0.205017	3.30992	-3.05084	0.00642043	0.0862485
RNASeqTranscript.3471	DNAI1	-0.749914	-1.26387	-0.235954	2.55101	-3.04791	0.00646281	0.0867083
RNASeqTranscript.26374	PRKG1	-0.664523	-1.11994	-0.209106	5.21784	-3.04804	0.00646088	0.0867083
RNASeqTranscript.8094	TNRC6B	0.233086	0.0733227	0.392849	7.88778	3.0476	0.00646718	0.0867123
RNASeqTranscript.26439	PPP1R3C	-0.544523	-0.917808	-0.171239	4.43452	-3.04716	0.00647356	0.0867433
RNASeqTranscript.15873	SMIM5	-0.786845	-1.32636	-0.247334	2.48571	-3.04655	0.0064825	0.0868084
RNASeqTranscript.18796	TBC1D20	0.313941	0.0986207	0.529262	5.43531	3.04566	0.00649537	0.0869261
RNASeqTranscript.6919	SOCS2	0.457218	0.14351	0.770926	3.59908	3.0445	0.00651231	0.087098
RNASeqTranscript.4580	ACVR1C	1.28161	0.401963	2.16126	5.69396	3.04345	0.00652771	0.0871152
RNASeqTranscript.9569	CRLF1	-0.850685	-1.43465	-0.266724	3.71618	-3.04302	0.00653405	0.0871152
RNASeqTranscript.23251	SEMA4B	-0.50533	-0.852168	-0.158492	4.1278	-3.04346	0.00652755	0.0871152
RNASeqTranscript.28609	CCAR1	0.473107	0.148379	0.797834	6.97971	3.0434	0.00652838	0.0871152
RNASeqTranscript.30073	MTM1	-0.584799	-0.986206	-0.183391	5.9182	-3.04326	0.00653043	0.0871152
RNASeqTranscript.1748	EVA1C	-0.476489	-0.80366	-0.149318	2.81689	-3.04227	0.00654502	0.0872069
RNASeqTranscript.1795	OTOS	-1.24581	-2.1018	-0.389823	1.21333	-3.04021	0.0065753	0.0875008
RNASeqTranscript.24088	SNRK	-0.288726	-0.487104	-0.090349	6.12447	-3.04028	0.00657426	0.0875008
RNASeqTranscript.10241		-1.04435	-1.76219	-0.326518	-0.345907	-3.03908	0.00659199	0.0876133
RNASeqTranscript.17417	CNST	0.336826	0.105327	0.568324	6.22464	3.03931	0.00658852	0.0876133
RNASeqTranscript.25255		-0.504434	-0.851235	-0.157633	4.5264	-3.03839	0.00660221	0.0876944
RNASeqTranscript.2386	ALG3	0.57135	0.178363	0.964336	2.82267	3.03699	0.00662291	0.0877288
RNASeqTranscript.10682		1.30158	0.406323	2.19683	-0.734492	3.03699	0.00662301	0.0877288
RNASeqTranscript.15492		-1.03776	-1.75155	-0.323981	0.886182	-3.03705	0.00662207	0.0877288
RNASeqTranscript.26352	UQCRH	-0.626744	-1.05785	-0.195637	6.05837	-3.03685	0.00662495	0.0877288
RNASeqTranscript.29803		-1.18405	-1.99851	-0.36959	0.106737	-3.03682	0.0066254	0.0877288
RNASeqTranscript.26618	ARL3	-0.297126	-0.501544	-0.0927068	6.15114	-3.03626	0.00663383	0.087786
RNASeqTranscript.8053	PICK1	0.330263	0.102971	0.557555	4.74406	3.03526	0.00664874	0.0879286
RNASeqTranscript.2624		-0.752911	-1.27114	-0.234685	0.0309759	-3.03489	0.00665413	0.0879452
RNASeqTranscript.16763	ATP2A3	-0.5932	-1.0016	-0.1848	4.92381	-3.03413	0.00666549	0.0880407
RNASeqTranscript.12485		0.304222	0.0946175	0.513826	5.27621	3.03186	0.00669947	0.0884347
RNASeqTranscript.10693	CCDC69	0.630835	0.196031	1.06564	5.12674	3.03069	0.00671707	0.0886121
RNASeqTranscript.17288		-0.921955	-1.55759	-0.286324	4.33409	-3.02987	0.00672944	0.0887202
RNASeqTranscript.11102	ANK2	-0.386951	-0.653812	-0.12009	9.48078	-3.02894	0.00674356	0.088827
RNASeqTranscript.30443		-0.666734	-1.12657	-0.206897	6.66774	-3.02878	0.00674588	0.088827
RNASeqTranscript.26057		-0.645605	-1.09094	-0.200269	7.15411	-3.02829	0.00675326	0.0888692
RNASeqTranscript.2257	FBXO45	0.298696	0.0925736	0.504819	5.06893	3.02708	0.00677171	0.0890096
RNASeqTranscript.5987		-0.26703	-0.451324	-0.0827369	6.60156	-3.0267	0.00677736	0.0890096
RNASeqTranscript.13678		-0.499095	-0.843654	-0.154535	2.19374	-3.02578	0.00679135	0.0890096
RNASeqTranscript.16235	PTGES3L-AARSD1	-0.492589	-0.83264	-0.152539	4.99773	-3.02594	0.00678891	0.0890096
RNASeqTranscript.17681	SKI	-0.38337	-0.648	-0.118739	6.12758	-3.0262	0.00678504	0.0890096
RNASeqTranscript.23383		1.29527	0.401019	2.18952	-0.807248	3.02566	0.00679319	0.0890096
RNASeqTranscript.29886	ATP7A	0.327	0.101273	0.552727	6.13468	3.0261	0.00678658	0.0890096
RNASeqTranscript.2149	GSK3B	0.315102	0.0974274	0.532776	7.58602	3.02387	0.00682054	0.089313
RNASeqTranscript.11493		-0.727121	-1.22983	-0.22441	6.82195	-3.02139	0.00685845	0.0896991
RNASeqTranscript.22856		0.359047	0.110828	0.607266	7.18273	3.02159	0.0068554	0.0896991
RNASeqTranscript.23198	MRPS11	-0.524702	-0.887551	-0.161853	3.90351	-3.02069	0.00686927	0.0897854
RNASeqTranscript.15718		-1.47105	-2.48873	-0.453362	-1.5783	-3.01948	0.00688781	0.0899726
RNASeqTranscript.11899	CPZ	1.39949	0.430994	2.36798	2.52725	3.0185	0.006903	0.0900605
RNASeqTranscript.12581		-0.334093	-0.565283	-0.102904	7.07154	-3.01869	0.00690002	0.0900605
RNASeqTranscript.265		0.763778	0.235064	1.29249	1.45519	3.01763	0.00691653	0.0901817
RNASeqTranscript.28	PPP1R7	-0.357721	-0.605398	-0.110044	4.73309	-3.01702	0.00692592	0.0902141
RNASeqTranscript.30111		-0.806084	-1.36422	-0.247953	2.7336	-3.01692	0.00692749	0.0902141
RNASeqTranscript.30417		1.68404	0.517836	2.85024	-0.611449	3.01646	0.00693463	0.0902519
RNASeqTranscript.22643		-0.433684	-0.734062	-0.133306	3.05534	-3.01595	0.00694246	0.0902663
RNASeqTranscript.24099	TCAIM	0.384839	0.118282	0.651396	4.81433	3.01584	0.00694421	0.0902663
RNASeqTranscript.20023	BLVRB, SERTAD3	-0.459063	-0.777208	-0.140918	4.56486	-3.01416	0.00697043	0.0905518
RNASeqTranscript.355		0.361476	0.110827	0.612126	7.13833	3.01254	0.00699566	0.0908241
RNASeqTranscript.9437	ESYT2	0.253932	0.0778371	0.430027	6.7927	3.01224	0.00700034	0.0908295
RNASeqTranscript.1617	ATF6	0.333152	0.102018	0.564285	7.38545	3.01091	0.0070212	0.0909892
RNASeqTranscript.19597		-0.555595	-0.941046	-0.170145	2.33949	-3.01099	0.00702004	0.0909892
RNASeqTranscript.12452		-2.50599	-4.24509	-0.766889	-2.06061	-3.01005	0.00703478	0.0911098
RNASeqTranscript.10528		0.273695	0.0837223	0.463667	7.38352	3.0095	0.00704337	0.0911657
RNASeqTranscript.8037	LGALS1	-0.634341	-1.07505	-0.193636	4.93886	-3.00673	0.00708728	0.0916225
RNASeqTranscript.27498		0.360667	0.110107	0.611227	4.23466	3.00686	0.00708509	0.0916225
RNASeqTranscript.18659		2.12232	0.647542	3.5971	1.93453	3.0061	0.00709719	0.091695
RNASeqTranscript.17378		-1.99189	-3.3764	-0.607378	-2.06804	-3.0053	0.00710992	0.0918038
RNASeqTranscript.16899		0.50919	0.155093	0.863287	7.97026	3.00384	0.00713319	0.0920485
RNASeqTranscript.16541		-0.814334	-1.38094	-0.247726	0.751088	-3.0022	0.00715944	0.0923312
RNASeqTranscript.5639	NUP214	0.266398	0.0809665	0.45183	6.13681	3.001	0.00717855	0.0925216
RNASeqTranscript.8104	SLC25A17	0.402205	0.122149	0.682261	9.12816	3.00001	0.00719453	0.0925621
RNASeqTranscript.9171		-0.859854	-1.4585	-0.261206	-0.362811	-3.00036	0.00718897	0.0925621
RNASeqTranscript.29828	NLGN3	-0.364625	-0.618514	-0.110735	6.23692	-3	0.00719473	0.0925621
RNASeqTranscript.19084	UBE2C	1.5084	0.457618	2.55919	-0.201093	2.99863	0.00721677	0.0927895
RNASeqTranscript.27087	SS18	0.55411	0.167892	0.940328	7.58752	2.99697	0.00724351	0.0930772
RNASeqTranscript.13100	ACTN1	0.424643	0.128636	0.720649	6.10642	2.99669	0.00724812	0.0930802
RNASeqTranscript.29579		-0.848002	-1.43918	-0.256819	0.324964	-2.99636	0.00725343	0.0930922
RNASeqTranscript.2441	PEX5L	0.626669	0.189529	1.06381	4.54161	2.99459	0.00728228	0.0934062
RNASeqTranscript.4303	WDR75	0.405442	0.122451	0.688433	5.12902	2.99278	0.00731171	0.0937272
RNASeqTranscript.5541		-1.49653	-2.54136	-0.451708	1.23335	-2.992	0.00732441	0.0938336
RNASeqTranscript.28798		3.57372	1.07829	6.06916	0.834266	2.99153	0.00733214	0.093876
RNASeqTranscript.9643	MRPL34	-0.375677	-0.6381	-0.113254	4.86643	-2.99042	0.00735042	0.0940536
RNASeqTranscript.30354	ATG4A	0.40615	0.122351	0.689948	4.00515	2.98948	0.00736586	0.0941945
RNASeqTranscript.12648	OAZ2	-0.305387	-0.518837	-0.0919357	7.95124	-2.98862	0.00737991	0.0943176
RNASeqTranscript.5546		-2.1587	-3.66775	-0.649653	-1.83166	-2.98819	0.007387	0.0943515
RNASeqTranscript.3443	RMI1	-0.59503	-1.01105	-0.179007	5.91625	-2.98772	0.00739477	0.0943941
RNASeqTranscript.8498		0.356622	0.107218	0.606026	5.31566	2.98692	0.00740799	0.0945063
RNASeqTranscript.27929	DCTPP1	-0.65823	-1.11877	-0.197687	1.88915	-2.98557	0.00743043	0.0947358
RNASeqTranscript.293	HYI	-0.408817	-0.694899	-0.122736	3.62463	-2.9851	0.00743825	0.094738
RNASeqTranscript.28630	SAR1A	0.295387	0.0886763	0.502098	7.37402	2.98502	0.0074395	0.094738
RNASeqTranscript.16563		1.31614	0.394954	2.23733	-0.639197	2.98451	0.00744796	0.094789
RNASeqTranscript.6489		-0.342263	-0.581896	-0.102631	6.65379	-2.98356	0.00746388	0.0949348
RNASeqTranscript.20108		-0.426773	-0.72577	-0.127777	3.93433	-2.98161	0.00749644	0.095292
RNASeqTranscript.722	TYW3	-0.416508	-0.708608	-0.124408	3.34308	-2.97859	0.00754708	0.0956091
RNASeqTranscript.1330	CDC42SE1	0.304945	0.0911147	0.518775	7.26211	2.97901	0.00754008	0.0956091
RNASeqTranscript.4769		-0.753411	-1.28174	-0.225085	1.04432	-2.97886	0.00754264	0.0956091
RNASeqTranscript.7156	GXYLT1	0.391402	0.117021	0.665784	7.12961	2.9798	0.00752668	0.0956091
RNASeqTranscript.16551		1.2081	0.360757	2.05544	-1.63352	2.97827	0.00755256	0.0956091
RNASeqTranscript.19312		0.888396	0.265286	1.51151	4.03349	2.97825	0.00755281	0.0956091
RNASeqTranscript.22128		-1.42918	-2.43158	-0.426776	3.61273	-2.97827	0.00755253	0.0956091
RNASeqTranscript.6613	SPR	-0.532891	-0.906713	-0.159069	5.01963	-2.97778	0.00756075	0.0956527
RNASeqTranscript.10276	NDRG2	-0.602567	-1.02547	-0.179663	7.72273	-2.97634	0.00758508	0.0958633
RNASeqTranscript.17919	PTGS2	-0.848253	-1.44365	-0.252852	2.44183	-2.97602	0.00759056	0.0958633
IsoSeq.22807		1.36871	0.407988	2.32944	-1.55441	2.976	0.0075909	0.0958633
RNASeqTranscript.11651	USO1	0.286198	0.0852576	0.487137	7.81961	2.97522	0.00760408	0.0959412
RNASeqTranscript.17927	PROX1	0.542441	0.161577	0.923306	5.65204	2.9751	0.00760608	0.0959412
RNASeqTranscript.18249		1.46325	0.435462	2.49103	-1.00123	2.97396	0.0076255	0.0961292
RNASeqTranscript.20704	RPS5	-0.649142	-1.1054	-0.192882	7.42689	-2.97198	0.00765915	0.0964392
RNASeqTranscript.30689		1.60551	0.477092	2.73393	0.428479	2.97209	0.0076573	0.0964392
RNASeqTranscript.28624		1.10708	0.328782	1.88538	1.21746	2.97134	0.00767019	0.096521
RNASeqTranscript.3250	PTPN3	0.412231	0.122304	0.702157	5.5121	2.9701	0.00769137	0.0966164
RNASeqTranscript.9632		-1.90638	-3.24696	-0.565796	-0.195026	-2.97054	0.00768393	0.0966164
RNASeqTranscript.27431	NME4	-0.499218	-0.850296	-0.14814	3.83213	-2.97034	0.00768729	0.0966164
RNASeqTranscript.20361		0.58561	0.173667	0.997552	2.72142	2.96955	0.0077008	0.0966777
RNASeqTranscript.4455		0.673692	0.199611	1.14777	2.32151	2.96844	0.00772001	0.0966859
RNASeqTranscript.15750	GAS6	-0.554975	-0.945451	-0.1645	5.62364	-2.96892	0.00771161	0.0966859
RNASeqTranscript.17696		-0.57012	-0.97135	-0.16889	4.84488	-2.9682	0.00772415	0.0966859
RNASeqTranscript.20807		-1.20255	-2.04875	-0.356348	0.258811	-2.96858	0.00771753	0.0966859
RNASeqTranscript.29877	BRWD3	0.333863	0.0989492	0.568777	6.11667	2.96879	0.00771398	0.0966859
RNASeqTranscript.13448		-1.51055	-2.57389	-0.447213	0.986964	-2.96745	0.00773701	0.0967899
RNASeqTranscript.12035	DRD1	1.83857	0.54417	3.13297	1.31399	2.96709	0.0077432	0.0968105
RNASeqTranscript.17343	DUSP10	0.544767	0.161087	0.928447	3.32268	2.96593	0.0077633	0.0970048
RNASeqTranscript.21859		0.307525	0.0907957	0.524255	6.1767	2.96403	0.0077963	0.09736
RNASeqTranscript.12685	RPS27L	-0.268617	-0.457976	-0.0792582	4.67398	-2.96324	0.00780993	0.097473
RNASeqTranscript.6030	PLB1	2.23981	0.660457	3.81917	-0.52295	2.96245	0.00782374	0.0975881
RNASeqTranscript.21916	FGF10	-0.702622	-1.19822	-0.20702	6.7134	-2.96147	0.00784076	0.0977432
RNASeqTranscript.3730		-0.546841	-0.932614	-0.161069	2.23694	-2.96107	0.00784777	0.0977733
RNASeqTranscript.4297	OSGEPL1	0.520505	0.15309	0.88792	7.95293	2.95929	0.00787908	0.0978421
RNASeqTranscript.16629		-0.485446	-0.828084	-0.142807	3.51965	-2.95954	0.00787472	0.0978421
RNASeqTranscript.17591		-1.24733	-2.12782	-0.366831	-1.07868	-2.95919	0.00788086	0.0978421
RNASeqTranscript.20106		0.430914	0.126778	0.73505	5.74897	2.95967	0.00787242	0.0978421
RNASeqTranscript.20357		-2.62662	-4.47997	-0.773273	0.115537	-2.96046	0.00785843	0.0978421
RNASeqTranscript.23302		1.26123	0.371048	2.15141	0.165576	2.95962	0.0078733	0.0978421
RNASeqTranscript.2415	ATP11B	0.304657	0.0895503	0.519764	6.74965	2.95853	0.00789234	0.0979275
RNASeqTranscript.4551		1.43426	0.420953	2.44756	-1.23869	2.9567	0.0079247	0.0981111
RNASeqTranscript.17590		-1.54372	-2.63432	-0.453127	-1.64787	-2.95682	0.00792249	0.0981111
RNASeqTranscript.22565		0.3334	0.0978487	0.568951	7.80791	2.95665	0.00792557	0.0981111
RNASeqTranscript.29044	LONRF1	0.445298	0.130706	0.75989	4.28601	2.9568	0.00792278	0.0981111
RNASeqTranscript.19737		-0.82408	-1.40647	-0.241694	3.22732	-2.95582	0.00794023	0.0981784
RNASeqTranscript.22716	RASAL1	-0.610369	-1.04172	-0.179017	3.16185	-2.95583	0.00793995	0.0981784
RNASeqTranscript.21907	EMB	0.607145	0.178003	1.03629	5.79733	2.95536	0.00794832	0.0982216
RNASeqTranscript.8429		-0.979765	-1.67275	-0.286782	2.60874	-2.95338	0.00798351	0.0983857
RNASeqTranscript.24239	MITF	-0.499129	-0.852145	-0.146114	5.16788	-2.95351	0.00798115	0.0983857
RNASeqTranscript.26266		1.67849	0.491276	2.8657	3.3139	2.95331	0.00798471	0.0983857
RNASeqTranscript.26576	SEMA4G	-0.364505	-0.622291	-0.106719	3.34521	-2.95368	0.00797814	0.0983857
RNASeqTranscript.29977	DKC1	0.258057	0.0755535	0.44056	5.86623	2.95368	0.00797808	0.0983857
RNASeqTranscript.29796	YIPF6	0.294272	0.0860824	0.502462	7.76517	2.95263	0.00799677	0.0984772
RNASeqTranscript.18323		-0.820032	-1.40031	-0.239755	3.40758	-2.95199	0.00800819	0.098504
RNASeqTranscript.28700		0.388935	0.113733	0.664137	5.66935	2.95219	0.00800457	0.098504
RNASeqTranscript.24830		-0.399154	-0.681668	-0.11664	8.10495	-2.95134	0.00801979	0.0985897
RNASeqTranscript.17458		1.19142	0.347663	2.03517	-0.0184652	2.94963	0.00805047	0.0989097
RNASeqTranscript.4941		1.09087	0.31816	1.86359	-1.09066	2.949	0.00806165	0.09899
RNASeqTranscript.12583	DNAAF2	0.363221	0.10582	0.620623	4.5754	2.94768	0.0080855	0.0991707
RNASeqTranscript.15595		-1.11511	-1.90537	-0.324853	0.427084	-2.9476	0.00808693	0.0991707
RNASeqTranscript.18344	C1QL3	1.96545	0.572483	3.35843	-1.52814	2.94741	0.00809034	0.0991707
RNASeqTranscript.17370		-0.635014	-1.08521	-0.184813	2.36	-2.94643	0.00810797	0.0993107
RNASeqTranscript.27359		-1.7208	-2.94085	-0.500746	1.85797	-2.94626	0.00811109	0.0993107
RNASeqTranscript.1042	GPSM2	0.355931	0.103537	0.608325	4.28354	2.94582	0.00811896	0.09935
RNASeqTranscript.6271		0.837939	0.243622	1.43226	0.0571315	2.94519	0.00813036	0.0993857
RNASeqTranscript.8474	SNX13	0.237562	0.0690661	0.406059	6.96351	2.94514	0.00813121	0.0993857
RNASeqTranscript.26302	IRF7	1.02532	0.297982	1.75265	1.81721	2.94471	0.00813902	0.099424
RNASeqTranscript.2295		-0.569819	-0.974337	-0.165302	5.32289	-2.94252	0.0081789	0.0997373
RNASeqTranscript.7846	GABARAPL1	0.258356	0.074965	0.441747	8.70799	2.94279	0.00817383	0.0997373
RNASeqTranscript.8517		0.768245	0.222818	1.31367	1.60526	2.94227	0.00818341	0.0997373
RNASeqTranscript.16320	GRB7	-0.598711	-1.02374	-0.173685	2.28845	-2.94253	0.00817863	0.0997373
RNASeqTranscript.3309	SHC3	-0.521166	-0.891276	-0.151057	6.11932	-2.94148	0.00819783	0.0998327
RNASeqTranscript.4191		-0.890992	-1.52382	-0.258161	-0.242029	-2.94107	0.0082053	0.0998327
RNASeqTranscript.28593		1.01658	0.294591	1.73857	1.19782	2.94124	0.00820221	0.0998327
RNASeqTranscript.21488	TSPAN18	-0.843451	-1.44262	-0.244283	6.3837	-2.94056	0.00821454	0.0998881
RNASeqTranscript.14764		-0.590727	-1.01042	-0.171037	5.81658	-2.94021	0.00822102	0.0999097
RNASeqTranscript.8075	CBX7	-0.406101	-0.694814	-0.117387	6.2593	-2.93823	0.0082573	0.100236
RNASeqTranscript.16402	UBE2Z	0.286875	0.0829264	0.490823	7.16337	2.93827	0.00825656	0.100236
RNASeqTranscript.20614		1.00484	0.290357	1.71933	2.221	2.93781	0.00826495	0.100272
RNASeqTranscript.19121	SULF2	0.629736	0.181742	1.07773	5.56073	2.93633	0.00829222	0.100546
RNASeqTranscript.10915		0.627461	0.180964	1.07396	2.62982	2.93554	0.00830691	0.100609
RNASeqTranscript.30152		1.40606	0.405562	2.40656	-1.17404	2.93567	0.00830448	0.100609
RNASeqTranscript.4260		1.10323	0.317759	1.88871	4.53398	2.93396	0.00833598	0.100904
RNASeqTranscript.10296		0.821544	0.236508	1.40658	0.964562	2.93338	0.00834691	0.100928
RNASeqTranscript.17774	PRDX6	-0.457606	-0.783479	-0.131734	8.01537	-2.93335	0.00834746	0.100928
RNASeqTranscript.7871	FOXJ2	0.26607	0.0764997	0.45564	5.96397	2.93187	0.00837485	0.101144
RNASeqTranscript.19138	KCNB1	0.431893	0.124185	0.739601	3.55803	2.93195	0.00837344	0.101144
RNASeqTranscript.7363	ESYT1	-0.430915	-0.737963	-0.123868	6.20423	-2.93161	0.00837984	0.101147
RNASeqTranscript.489		-0.930022	-1.59331	-0.266732	-0.983791	-2.92893	0.00842985	0.101693
RNASeqTranscript.15805		-0.483571	-0.828486	-0.138656	6.44644	-2.92865	0.00843511	0.101699
RNASeqTranscript.12212		-0.606661	-1.0395	-0.173821	8.56743	-2.92778	0.00845139	0.101838
RNASeqTranscript.6596		-0.59724	-1.02361	-0.170875	3.10397	-2.92608	0.00848341	0.102166
RNASeqTranscript.9058		0.768674	0.21954	1.31781	2.6896	2.92404	0.00852196	0.102456
RNASeqTranscript.12615		-3.17804	-5.44815	-0.907942	-4.01621	-2.92438	0.0085155	0.102456
RNASeqTranscript.15976	GAA	0.412332	0.117785	0.70688	4.84776	2.92423	0.00851826	0.102456
RNASeqTranscript.12747		-0.590209	-1.01192	-0.168495	2.33639	-2.92353	0.00853165	0.102515
RNASeqTranscript.3688		1.51942	0.433576	2.60527	-1.36558	2.923	0.00854159	0.102569
RNASeqTranscript.3944		0.993348	0.283342	1.70335	1.86279	2.92253	0.00855064	0.102569
RNASeqTranscript.23464	ARID3B	0.614578	0.175326	1.05383	3.53286	2.92269	0.00854759	0.102569
RNASeqTranscript.6416	EPCAM	0.585018	0.166657	1.00338	8.61471	2.92104	0.008579	0.102799
RNASeqTranscript.16960	TMEM98	-0.490355	-0.841024	-0.139687	5.84737	-2.92101	0.00857946	0.102799
RNASeqTranscript.3887		-0.374237	-0.641948	-0.106525	4.82408	-2.92011	0.00859674	0.102948
RNASeqTranscript.10329	MISP	-0.594919	-1.02055	-0.169289	2.94833	-2.91974	0.0086037	0.102974
RNASeqTranscript.8070	GTPBP1	0.264528	0.0752008	0.453855	5.7085	2.91862	0.00862513	0.103172
RNASeqTranscript.18324		-0.817396	-1.40273	-0.232062	1.91997	-2.91708	0.0086548	0.103469
RNASeqTranscript.25159	TCF19	0.594456	0.168685	1.02023	1.02043	2.91651	0.00866571	0.103541
RNASeqTranscript.19		0.930161	0.263216	1.59711	1.10688	2.91331	0.00872738	0.103563
RNASeqTranscript.223	PPT1	0.438444	0.124204	0.752683	7.86245	2.91455	0.00870345	0.103563
RNASeqTranscript.6466		-0.953256	-1.6363	-0.270215	1.37992	-2.91529	0.00868918	0.103563
RNASeqTranscript.11608	MOB1B	0.349044	0.0989094	0.599179	7.06152	2.91491	0.00869648	0.103563
RNASeqTranscript.12253		-1.17275	-2.01295	-0.332548	-0.772868	-2.91569	0.00868144	0.103563
RNASeqTranscript.15416	ZMYM2	0.232701	0.0659122	0.39949	7.25773	2.91441	0.00870617	0.103563
RNASeqTranscript.20290	LIN7B	-0.624322	-1.07199	-0.176656	2.67558	-2.91323	0.00872911	0.103563
RNASeqTranscript.24581	LARS2	-0.354471	-0.608603	-0.100338	4.56771	-2.91366	0.00872069	0.103563
RNASeqTranscript.24865		-0.475685	-0.81672	-0.134651	3.13609	-2.91367	0.00872045	0.103563
RNASeqTranscript.25941		-0.464417	-0.797305	-0.131528	4.10808	-2.91426	0.00870908	0.103563
RNASeqTranscript.27551		0.365937	0.103537	0.628337	4.78049	2.91314	0.00873075	0.103563
IsoSeq.24576		1.22292	0.346364	2.09947	1.43214	2.91433	0.00870782	0.103563
RNASeqTranscript.30366	MORC4	0.332641	0.0942589	0.571023	4.52698	2.91488	0.00869701	0.103563
RNASeqTranscript.6718	MGAT4A	-0.423064	-0.726467	-0.11966	6.5572	-2.91276	0.00873815	0.103593
RNASeqTranscript.12619	PYGL	-0.554309	-0.951963	-0.156655	5.5898	-2.91183	0.00875625	0.10375
RNASeqTranscript.454		-0.620065	-1.06494	-0.175193	2.53689	-2.91153	0.00876199	0.10376
RNASeqTranscript.148		0.870803	0.245876	1.49573	0.0470247	2.91078	0.00877658	0.103841
RNASeqTranscript.26259		1.03583	0.292446	1.77922	2.13195	2.91068	0.00877861	0.103841
RNASeqTranscript.6935	VEZT	0.337436	0.0951408	0.579732	6.93148	2.90915	0.00880847	0.104079
RNASeqTranscript.11191	NPNT	0.546084	0.153996	0.938172	7.3491	2.90934	0.00880466	0.104079
RNASeqTranscript.5573		-0.471239	-0.809818	-0.132659	9.16479	-2.90737	0.00884333	0.104225
RNASeqTranscript.7466	WASHC3	-0.35959	-0.618049	-0.101131	4.69616	-2.90627	0.00886492	0.104225
RNASeqTranscript.9571		-0.405471	-0.696868	-0.114074	7.26222	-2.90666	0.00885718	0.104225
RNASeqTranscript.22252		-0.364544	-0.626553	-0.102534	6.10609	-2.90638	0.00886283	0.104225
RNASeqTranscript.23499	G2E3	0.433646	0.122144	0.745149	5.05351	2.90799	0.00883104	0.104225
RNASeqTranscript.23870		-0.70766	-1.21622	-0.199098	5.21839	-2.9067	0.00885649	0.104225
RNASeqTranscript.24439	DCAF1	0.229916	0.0646898	0.395143	5.85827	2.90676	0.00885525	0.104225
RNASeqTranscript.27086		-0.409946	-0.704512	-0.115381	4.79684	-2.90713	0.008848	0.104225
RNASeqTranscript.28040		0.64385	0.181324	1.10638	0.631564	2.90782	0.00883437	0.104225
RNASeqTranscript.7551	SYN3	2.03262	0.571457	3.49377	4.00452	2.90588	0.00887262	0.104243
RNASeqTranscript.15513	SLITRK1	-0.759377	-1.30529	-0.21346	4.80448	-2.9057	0.0088762	0.104243
RNASeqTranscript.1681	CREG1	0.355947	0.0999309	0.611964	7.41321	2.90427	0.00890429	0.1044
RNASeqTranscript.4447	DYNC1I2	-0.274058	-0.471166	-0.0769498	7.56427	-2.90441	0.00890165	0.1044
RNASeqTranscript.26757	CACUL1	0.343028	0.0963054	0.589751	7.58198	2.90429	0.00890392	0.1044
RNASeqTranscript.18919	TRPC4AP	0.212646	0.05958	0.365711	7.03562	2.902	0.00894918	0.104868
RNASeqTranscript.19232		-1.30672	-2.24742	-0.366019	0.20197	-2.90169	0.00895547	0.104884
RNASeqTranscript.12170	ZWILCH	0.504698	0.141334	0.868062	4.13595	2.90141	0.00896104	0.104892
IsoSeq.1815		0.946985	0.264997	1.62897	-1.41727	2.90059	0.00897739	0.104937
RNASeqTranscript.11837	HS3ST1	0.778715	0.217975	1.33945	2.48056	2.90092	0.00897063	0.104937
RNASeqTranscript.29297	PRKX	0.60976	0.170613	1.04891	4.32314	2.90047	0.00897967	0.104937
IsoSeq.2547		-0.914777	-1.57372	-0.255833	-0.668137	-2.89992	0.00899064	0.10495
RNASeqTranscript.17091		0.726404	0.203192	1.24962	0.216301	2.90015	0.00898611	0.10495
RNASeqTranscript.11534	KIT	-1.13039	-1.94478	-0.316004	4.9338	-2.89946	0.00899988	0.105
RNASeqTranscript.15967		-0.631359	-1.08658	-0.176137	2.18667	-2.89716	0.0090459	0.105461
RNASeqTranscript.27011	ELP2	0.204575	0.0570636	0.352086	6.41282	2.89699	0.00904929	0.105461
RNASeqTranscript.5108	SPHKAP	2.29304	0.638733	3.94735	3.14109	2.89544	0.00908039	0.105766
RNASeqTranscript.3016	FBXO25	-0.27995	-0.48196	-0.077939	5.4221	-2.89484	0.00909242	0.105848
RNASeqTranscript.1457		0.689326	0.191812	1.18684	3.32824	2.89427	0.00910405	0.105916
RNASeqTranscript.8128		-0.357739	-0.615975	-0.0995041	6.8383	-2.89381	0.0091132	0.105916
RNASeqTranscript.20347		-0.672802	-1.15846	-0.187146	1.963	-2.89386	0.00911217	0.105916
RNASeqTranscript.9987	STAP2	-0.663329	-1.14235	-0.184306	2.591	-2.89262	0.00913729	0.106022
RNASeqTranscript.12616		-2.1158	-3.64353	-0.588071	1.24476	-2.89299	0.00912976	0.106022
RNASeqTranscript.15962	RBFOX3	1.32554	0.368341	2.28274	2.317	2.89274	0.00913482	0.106022
RNASeqTranscript.7820	DUSP16	-0.497271	-0.856415	-0.138128	5.44812	-2.89231	0.00914359	0.106038
RNASeqTranscript.31013		-2.2368	-3.85293	-0.620669	-2.75682	-2.89115	0.00916723	0.106254
RNASeqTranscript.4862	FZD7	-0.514614	-0.886464	-0.142764	5.30256	-2.8909	0.00917226	0.106254
RNASeqTranscript.5043		-2.20499	-3.79866	-0.611331	1.10926	-2.89021	0.00918615	0.106358
RNASeqTranscript.15042		0.29618	0.0819826	0.510377	5.42852	2.88842	0.00922265	0.106722
RNASeqTranscript.1102	DENND2D	0.517433	0.143125	0.89174	3.01652	2.88765	0.00923846	0.106789
RNASeqTranscript.4273	MFSD6	-0.394986	-0.680712	-0.10926	8.06125	-2.88769	0.00923761	0.106789
RNASeqTranscript.19538		-0.910697	-1.56972	-0.251675	-0.395642	-2.88664	0.00925913	0.10697
RNASeqTranscript.11679		-0.618026	-1.06532	-0.170729	2.48602	-2.88623	0.0092677	0.107011
RNASeqTranscript.6590		-0.727053	-1.25359	-0.200519	1.61338	-2.88442	0.00930482	0.107097
RNASeqTranscript.7447		-0.773094	-1.33282	-0.213369	3.02201	-2.88521	0.0092886	0.107097
RNASeqTranscript.14543	OPRK1	-1.55453	-2.68031	-0.428745	3.61013	-2.88445	0.00930416	0.107097
RNASeqTranscript.19551		-0.302177	-0.521017	-0.0833375	7.83075	-2.8844	0.00930532	0.107097
RNASeqTranscript.23296	HOMER2	0.407282	0.112359	0.702206	6.28141	2.88473	0.00929841	0.107097
RNASeqTranscript.27201	TWSG1	0.328475	0.0906065	0.566344	7.2375	2.88459	0.00930125	0.107097
RNASeqTranscript.29393	VEGFD	-1.09302	-1.88472	-0.301315	0.618091	-2.88393	0.00931494	0.10715
RNASeqTranscript.17320		-0.84569	-1.45831	-0.233069	3.35751	-2.88362	0.00932126	0.107164
RNASeqTranscript.20527		-1.42583	-2.45898	-0.392689	-1.51652	-2.88288	0.00933653	0.107224
RNASeqTranscript.29598		-0.799922	-1.37951	-0.220331	1.04897	-2.883	0.00933406	0.107224
RNASeqTranscript.10038		0.589292	0.16217	1.01641	3.10168	2.88203	0.00935427	0.10737
RNASeqTranscript.18935	SPAG4	0.949104	0.260982	1.63723	1.41399	2.88116	0.00937217	0.107517
RNASeqTranscript.1062		-0.4601	-0.793818	-0.126381	5.48128	-2.87999	0.00939657	0.107738
RNASeqTranscript.15783		-0.743002	-1.28196	-0.204045	2.40237	-2.87975	0.00940151	0.107738
RNASeqTranscript.27766	GDE1	0.291073	0.0798998	0.502246	5.82812	2.87927	0.00941151	0.107794
RNASeqTranscript.6880	KITLG	-0.517022	-0.892246	-0.141799	6.38943	-2.87832	0.00943137	0.107906
RNASeqTranscript.16840	RFLNB	-0.518057	-0.894002	-0.142112	8.11531	-2.87854	0.00942674	0.107906
RNASeqTranscript.14608	ARMC1	0.294818	0.0808113	0.508825	5.90777	2.8777	0.00944425	0.107995
RNASeqTranscript.3187		-0.467018	-0.8061	-0.127936	2.84204	-2.87706	0.00945777	0.108092
RNASeqTranscript.10681		1.10731	0.303167	1.91144	0.608252	2.87644	0.0094706	0.108122
RNASeqTranscript.11594	YTHDC1	0.256963	0.0703566	0.443569	7.70353	2.87649	0.00946951	0.108122
RNASeqTranscript.18464	CFAP61	-0.44988	-0.776839	-0.122922	2.78139	-2.87424	0.00951683	0.108592
RNASeqTranscript.19627	CKLF	1.25275	0.342018	2.16347	-0.93595	2.87338	0.00953492	0.10874
RNASeqTranscript.4025		0.397129	0.108336	0.685923	4.93797	2.87253	0.00955302	0.108757
RNASeqTranscript.19478		-0.650735	-1.12388	-0.177586	0.936292	-2.87293	0.00954443	0.108757
RNASeqTranscript.23625		-0.366025	-0.632239	-0.0998118	4.74248	-2.8721	0.00956193	0.108757
RNASeqTranscript.24068	ZBTB47	-0.359908	-0.621656	-0.0981597	6.2404	-2.87228	0.0095582	0.108757
RNASeqTranscript.28742		-0.454756	-0.78545	-0.124063	8.52324	-2.87258	0.00955186	0.108757
RNASeqTranscript.4751	CLASP1	-0.181168	-0.312964	-0.049372	7.4244	-2.87143	0.00957617	0.108861
RNASeqTranscript.5137		-0.679241	-1.17348	-0.185006	2.279	-2.87084	0.00958865	0.108861
RNASeqTranscript.8652		0.248402	0.0676186	0.429186	5.63185	2.87022	0.0096018	0.108861
RNASeqTranscript.10529		0.594917	0.162024	1.02781	2.96791	2.87075	0.00959069	0.108861
RNASeqTranscript.20082	PAFAH1B3	-0.549744	-0.949774	-0.149713	4.12987	-2.87069	0.00959192	0.108861
RNASeqTranscript.23770		-1.07355	-1.85484	-0.292259	2.56424	-2.87031	0.00959993	0.108861
RNASeqTranscript.6463	SIX3	-0.439689	-0.759752	-0.119626	6.34208	-2.86965	0.00961392	0.108883
RNASeqTranscript.29599		-0.91356	-1.57856	-0.248559	2.03724	-2.86969	0.00961324	0.108883
RNASeqTranscript.8320	AKAP9	0.276237	0.075135	0.477339	7.91919	2.86936	0.00962018	0.108896
RNASeqTranscript.10293	TOX4	0.268258	0.0729325	0.463583	6.27599	2.86888	0.00963029	0.108952
RNASeqTranscript.9503	TRIM11	0.273548	0.074234	0.472862	5.19389	2.86692	0.00967232	0.10937
RNASeqTranscript.27562		-1.87982	-3.24965	-0.509981	-0.927656	-2.86659	0.00967918	0.109389
RNASeqTranscript.15393	ZDHHC20	0.246817	0.0669226	0.426711	7.05719	2.866	0.00969183	0.109416
RNASeqTranscript.27749	ABCC1	-0.411591	-0.711559	-0.111623	4.13717	-2.86622	0.00968714	0.109416
RNASeqTranscript.531	FYB2	-0.846066	-1.46284	-0.229293	2.78243	-2.86548	0.00970296	0.10946
RNASeqTranscript.19576		-0.782743	-1.35338	-0.212103	5.60921	-2.86534	0.009706	0.10946
RNASeqTranscript.13077	TMEM229B	0.45716	0.123784	0.790536	6.47404	2.86453	0.00972343	0.109482
RNASeqTranscript.20247		-0.746279	-1.29045	-0.202103	2.07011	-2.86471	0.00971948	0.109482
RNASeqTranscript.24696	SEC61A1	0.449012	0.121597	0.776428	6.8642	2.86469	0.00971996	0.109482
RNASeqTranscript.13639	FIG4	0.363478	0.0983854	0.62857	4.68914	2.86418	0.00973102	0.10951
RNASeqTranscript.29830	ZMYM3	-0.221174	-0.382532	-0.059816	6.61728	-2.86327	0.0097505	0.109671
RNASeqTranscript.14502	HAS2	-0.777438	-1.34476	-0.210115	2.50499	-2.86256	0.00976591	0.109787
RNASeqTranscript.26814		-2.84872	-4.92866	-0.768769	4.10955	-2.86099	0.00979987	0.11011
RNASeqTranscript.23324	FAH	-0.256541	-0.443868	-0.0692131	6.68269	-2.86071	0.00980591	0.11012
RNASeqTranscript.18661	STK35	0.365305	0.0984423	0.632167	5.92639	2.85948	0.00983257	0.110361
RNASeqTranscript.21885	NDUFS4	-0.302974	-0.524402	-0.0815468	5.42007	-2.85821	0.00986031	0.110614
RNASeqTranscript.16717		-1.0589	-1.83301	-0.284791	-0.661901	-2.8574	0.00987778	0.110752
RNASeqTranscript.3311		-1.24009	-2.14674	-0.333439	-1.66455	-2.85715	0.0098834	0.110756
RNASeqTranscript.10991		0.539894	0.145062	0.934725	3.79329	2.85638	0.00990017	0.110886
RNASeqTranscript.11522	RASL11B	-1.02894	-1.7818	-0.276074	1.17268	-2.85491	0.00993236	0.111188
RNASeqTranscript.1606		-0.334038	-0.578642	-0.089435	4.24003	-2.85268	0.00998138	0.11162
RNASeqTranscript.9207		-1.4962	-2.59178	-0.400628	3.04741	-2.85278	0.00997929	0.11162
RNASeqTranscript.2269		-0.245747	-0.425761	-0.065733	6.59163	-2.85168	0.0100034	0.111748
RNASeqTranscript.8936	GLI3	-0.588992	-1.02043	-0.157551	3.65204	-2.85172	0.0100026	0.111748
RNASeqTranscript.17940		-0.372863	-0.646038	-0.0996884	7.8848	-2.8512	0.010014	0.111808
RNASeqTranscript.11192		1.51032	0.403608	2.61703	0.0142512	2.85071	0.0100248	0.111812
RNASeqTranscript.16181	GJC1	0.653611	0.174688	1.13253	1.28461	2.85084	0.010022	0.111812
RNASeqTranscript.6986	KRT8	-0.470784	-0.815801	-0.125767	6.28718	-2.85036	0.0100326	0.11184
RNASeqTranscript.10786	ZBED8	0.41389	0.11049	0.71729	5.58935	2.84963	0.0100489	0.111904
RNASeqTranscript.22091		-1.34839	-2.33676	-0.360019	-1.10092	-2.8498	0.010045	0.111904
RNASeqTranscript.12494	RAD51	0.820807	0.219017	1.4226	0.501582	2.84915	0.0100595	0.111964
RNASeqTranscript.5560		-0.852255	-1.47724	-0.227274	2.80346	-2.84854	0.0100731	0.111998
RNASeqTranscript.20333		0.862828	0.230132	1.49552	3.35108	2.84871	0.0100693	0.111998
RNASeqTranscript.1324	CERS2	0.30616	0.0816126	0.530707	7.33621	2.84813	0.0100822	0.112041
RNASeqTranscript.24434		-1.11527	-1.9336	-0.296951	0.61447	-2.84693	0.010109	0.11228
RNASeqTranscript.11556	SRP72	0.271872	0.0723424	0.471402	6.89829	2.84627	0.0101236	0.112384
RNASeqTranscript.10295	METTL3	-0.367521	-0.637278	-0.0977643	7.92989	-2.84596	0.0101305	0.112402
RNASeqTranscript.10146	SNCAIP	-0.564566	-0.978999	-0.150133	4.13962	-2.84564	0.0101378	0.112424
RNASeqTranscript.7387		-0.770161	-1.33561	-0.204715	1.54515	-2.84518	0.0101481	0.112479
RNASeqTranscript.1884	ZNF654	0.247432	0.0656949	0.429168	5.39023	2.84401	0.0101742	0.112551
RNASeqTranscript.4750		-0.547186	-0.949073	-0.1453	5.17071	-2.84414	0.0101714	0.112551
RNASeqTranscript.6441		-1.00088	-1.73604	-0.265724	-1.682	-2.84395	0.0101757	0.112551
RNASeqTranscript.29704	TFE3	0.3114	0.0827252	0.540075	6.07542	2.84459	0.0101613	0.112551
RNASeqTranscript.6877	C12orf29	0.421088	0.111707	0.730469	5.90185	2.84315	0.0101937	0.112581
RNASeqTranscript.9723	STX10	-0.665535	-1.15451	-0.176555	1.96199	-2.84315	0.0101937	0.112581
RNASeqTranscript.26721		-0.541584	-0.939498	-0.14367	1.73653	-2.84312	0.0101942	0.112581
RNASeqTranscript.11241	H2AFZ	-0.431087	-0.748067	-0.114108	5.80583	-2.84088	0.0102447	0.112962
RNASeqTranscript.12276	TINF2	0.32901	0.0871231	0.570896	5.17065	2.84129	0.0102354	0.112962
RNASeqTranscript.22877	ZMAT5	-0.774442	-1.34385	-0.205028	1.67019	-2.84106	0.0102407	0.112962
RNASeqTranscript.10316		-0.470275	-0.816112	-0.124438	1.72405	-2.84053	0.0102526	0.112991
RNASeqTranscript.1073		-0.652765	-1.13297	-0.172558	8.18243	-2.83954	0.0102751	0.113173
RNASeqTranscript.3762	PRUNE2	-0.67763	-1.17616	-0.179095	7.49167	-2.83933	0.0102798	0.113173
RNASeqTranscript.14794	EBAG9	0.307588	0.0812324	0.533943	5.45387	2.83856	0.0102974	0.11325
RNASeqTranscript.19370		-0.432315	-0.750448	-0.114183	6.80445	-2.83865	0.0102953	0.11325
RNASeqTranscript.8316	FZD1	-0.870659	-1.51151	-0.229809	2.71467	-2.83799	0.0103102	0.113333
RNASeqTranscript.26025	TRMT112	-0.460393	-0.799343	-0.121443	4.54816	-2.83735	0.0103249	0.113435
RNASeqTranscript.6270		-1.38876	-2.41151	-0.366001	-1.14784	-2.83644	0.0103456	0.113569
RNASeqTranscript.28943	CENPU	0.601125	0.158409	1.04384	3.07567	2.83634	0.0103478	0.113569
RNASeqTranscript.7584		-0.611039	-1.06118	-0.160898	1.40119	-2.83556	0.0103656	0.113647
RNASeqTranscript.25744	AAMDC	-0.373023	-0.647845	-0.0982017	4.76821	-2.83534	0.0103708	0.113647
RNASeqTranscript.30382	BEX4	-0.421711	-0.732358	-0.111065	5.61924	-2.83575	0.0103613	0.113647
RNASeqTranscript.24061	CCK	-1.32444	-2.30039	-0.348494	1.52277	-2.83482	0.0103825	0.113659
RNASeqTranscript.27050	GAREM1	-0.386867	-0.671939	-0.101794	5.13761	-2.83482	0.0103827	0.113659
RNASeqTranscript.1711	CRYZL1	-0.264382	-0.459254	-0.069509	5.96656	-2.834	0.0104014	0.113683
RNASeqTranscript.2757	XRN1	0.400994	0.105444	0.696544	6.86853	2.83417	0.0103975	0.113683
RNASeqTranscript.5130	HTR2B	-1.06383	-1.84798	-0.279683	0.860839	-2.83396	0.0104023	0.113683
RNASeqTranscript.24327		0.328893	0.086452	0.571334	5.64713	2.83379	0.0104062	0.113683
RNASeqTranscript.14925		0.361768	0.095043	0.628494	3.61699	2.83325	0.0104185	0.113737
RNASeqTranscript.26738	GFRA1	-0.528586	-0.918322	-0.138849	7.49536	-2.83311	0.0104218	0.113737
RNASeqTranscript.12555	UBR1	0.245648	0.0645007	0.426796	7.06762	2.8327	0.0104312	0.113782
RNASeqTranscript.26628	CNNM2	-0.264826	-0.460197	-0.0694555	6.51217	-2.83153	0.0104582	0.114018
RNASeqTranscript.10087	PDLIM4	-0.754616	-1.31138	-0.197856	3.6466	-2.83124	0.0104648	0.114031
RNASeqTranscript.8653		-0.438008	-0.761266	-0.114751	2.31616	-2.83043	0.0104835	0.114128
RNASeqTranscript.18411		-1.04112	-1.80949	-0.272743	-0.100286	-2.83039	0.0104845	0.114128
RNASeqTranscript.1211	WARS2	-0.3516	-0.61113	-0.0920707	4.07118	-2.82997	0.0104942	0.114176
RNASeqTranscript.17722		-0.748917	-1.30188	-0.19595	0.882174	-2.82914	0.0105135	0.114328
RNASeqTranscript.15562		-0.49483	-0.860256	-0.129405	6.27863	-2.82864	0.0105251	0.114341
RNASeqTranscript.25951		-0.406017	-0.705857	-0.106177	9.14826	-2.82862	0.0105255	0.114341
RNASeqTranscript.15156		-0.373328	-0.649076	-0.0975794	5.76494	-2.82811	0.0105372	0.114411
RNASeqTranscript.1579	COPA	0.261053	0.0681988	0.453907	9.12628	2.82761	0.010549	0.11448
RNASeqTranscript.10542	PCDHA2	1.3425	0.350521	2.33448	-0.431328	2.82703	0.0105624	0.114566
RNASeqTranscript.5063	EPHA4	-0.64382	-1.11976	-0.167881	5.628	-2.82574	0.0105923	0.114833
RNASeqTranscript.22032	CDH6	-1.31762	-2.29184	-0.3434	5.2799	-2.82522	0.0106046	0.114892
RNASeqTranscript.27665		0.214279	0.0558361	0.372722	7.85319	2.82505	0.0106086	0.114892
RNASeqTranscript.13619		-0.718479	-1.24984	-0.187116	2.23691	-2.8245	0.0106214	0.114972
RNASeqTranscript.30030	IRAK1	-0.2692	-0.46834	-0.0700592	5.19907	-2.8238	0.0106378	0.115091
RNASeqTranscript.17625		0.933289	0.242824	1.62375	0.305992	2.82354	0.0106439	0.115099
RNASeqTranscript.17665		-0.670192	-1.16617	-0.17421	4.15648	-2.82262	0.0106654	0.115273
RNASeqTranscript.23065		-0.515546	-0.897247	-0.133846	5.73732	-2.8214	0.0106943	0.115468
RNASeqTranscript.26070		1.03368	0.268367	1.799	8.50451	2.82141	0.0106939	0.115468
RNASeqTranscript.28621	TSPAN15	-0.557506	-0.970366	-0.144645	3.09497	-2.82076	0.0107093	0.115572
RNASeqTranscript.8180	NUP50	0.262538	0.0680509	0.457026	6.43133	2.81981	0.0107316	0.115686
RNASeqTranscript.25891	APLP2	-0.351295	-0.611529	-0.0910602	9.29853	-2.81985	0.0107307	0.115686
RNASeqTranscript.27430		-0.960512	-1.67211	-0.248919	0.244672	-2.81962	0.0107362	0.115686
RNASeqTranscript.9788	C19orf66	-0.516145	-0.898623	-0.133668	3.2862	-2.81894	0.0107523	0.11578
IsoSeq.18400		-1.59194	-2.77167	-0.412208	-2.26237	-2.81879	0.0107558	0.11578
RNASeqTranscript.3808	ALDH1A1	-0.493559	-0.859398	-0.12772	7.16064	-2.81818	0.0107704	0.11582
RNASeqTranscript.6883	DUSP6	-0.62813	-1.09368	-0.16258	6.30566	-2.8184	0.0107651	0.11582
RNASeqTranscript.12451	GJD2	-1.73832	-3.02852	-0.448125	0.752439	-2.81445	0.010859	0.116604
RNASeqTranscript.13031		1.49892	0.386267	2.61158	-1.19963	2.81409	0.0108677	0.116604
RNASeqTranscript.13632	DDO	-0.689298	-1.20098	-0.177615	1.53674	-2.81401	0.0108696	0.116604
RNASeqTranscript.26531		0.221959	0.0571966	0.386721	6.59871	2.81407	0.0108683	0.116604
RNASeqTranscript.29630	FGD1	0.399957	0.103054	0.696859	4.79999	2.81396	0.0108707	0.116604
RNASeqTranscript.12444		-0.635849	-1.10811	-0.163592	3.45805	-2.81251	0.0109054	0.1168
RNASeqTranscript.22795	MVK	-0.461244	-0.803772	-0.118715	3.64345	-2.81289	0.0108963	0.1168
RNASeqTranscript.25067		3.033	0.780422	5.28558	5.12196	2.81263	0.0109027	0.1168
RNASeqTranscript.16955		1.09881	0.28233	1.9153	-1.65766	2.81123	0.0109364	0.117072
RNASeqTranscript.22314		-0.539384	-0.940224	-0.138545	3.73119	-2.81091	0.0109439	0.117094
RNASeqTranscript.3719	UNC13B	0.391971	0.10062	0.683322	6.05143	2.81032	0.0109581	0.117187
RNASeqTranscript.30016		0.369366	0.0946807	0.644051	4.55587	2.80893	0.0109917	0.117488
RNASeqTranscript.10149	SRFBP1	0.425452	0.108821	0.742083	6.45061	2.80683	0.0110426	0.117854
RNASeqTranscript.11017		-1.09388	-1.90794	-0.279831	-0.709558	-2.80697	0.0110392	0.117854
RNASeqTranscript.27228		-1.47235	-2.56805	-0.376654	-1.92244	-2.80698	0.0110389	0.117854
RNASeqTranscript.5783	NEK6	-0.461932	-0.805938	-0.117926	5.43723	-2.80499	0.0110875	0.118225
RNASeqTranscript.19419		-0.446385	-0.778819	-0.113952	5.30849	-2.80494	0.0110885	0.118225
RNASeqTranscript.1605		1.63247	0.416038	2.8489	-1.60525	2.80335	0.0111275	0.118467
[truncated: 19,294 more rows]

## Sheet: SP12weeksvsLPday1
Geneid	name	logFC	CI.L	CI.R	AveExpr	t	P.Value	adj.P.Val
RNASeqTranscript.887	TGFBR3	-1.20428	-1.48054	-0.92802	8.88668	-9.106	1.80203e-08	0.000191844
RNASeqTranscript.30160	FAM122B	-1.75721	-2.15639	-1.35802	5.75342	-9.19537	1.54089e-08	0.000191844
RNASeqTranscript.2649		-3.33046	-4.29404	-2.36688	3.14238	-7.21998	6.23236e-07	0.00190006
RNASeqTranscript.10445		3.80958	2.72662	4.89254	0.327875	7.34825	4.82501e-07	0.00190006
RNASeqTranscript.12790	RAB27A	-1.09441	-1.41515	-0.773671	6.20232	-7.12764	7.50361e-07	0.00190006
RNASeqTranscript.15388	FGF9	1.22611	0.865066	1.58715	5.39489	7.09396	8.03143e-07	0.00190006
RNASeqTranscript.16312	NR1D1	1.89475	1.34536	2.44415	6.20835	7.20424	6.4322e-07	0.00190006
RNASeqTranscript.18209	CREM	1.20965	0.866208	1.5531	5.43569	7.35736	4.73849e-07	0.00190006
RNASeqTranscript.30171	GPC4	-1.52999	-1.96577	-1.09422	4.97559	-7.33411	4.96252e-07	0.00190006
RNASeqTranscript.2014	BBX	-0.622213	-0.81832	-0.426107	8.37719	-6.62775	2.09089e-06	0.00411669
RNASeqTranscript.9685		-1.02549	-1.3491	-0.701882	5.98308	-6.61958	2.12679e-06	0.00411669
RNASeqTranscript.4998	IGFBP5	-1.03022	-1.35772	-0.702726	9.12002	-6.57117	2.353e-06	0.004175
RNASeqTranscript.7697		1.27826	0.864408	1.69211	6.91116	6.45199	3.02169e-06	0.00459556
RNASeqTranscript.13144	RGS6	2.48708	1.68237	3.2918	4.44905	6.45606	2.99589e-06	0.00459556
RNASeqTranscript.29344	ANOS1	2.34115	1.57879	3.10351	7.53399	6.41484	3.26796e-06	0.00463876
RNASeqTranscript.1707	MRPS6, SLC5A3	-0.781747	-1.03984	-0.523649	7.13795	-6.32704	3.93557e-06	0.0050093
RNASeqTranscript.7613	MFNG	1.6984	1.13324	2.26356	4.24266	6.27753	4.37241e-06	0.0050093
RNASeqTranscript.12287		0.63889	0.427197	0.850584	6.46307	6.30432	4.1302e-06	0.0050093
RNASeqTranscript.25119		-1.46535	-1.95376	-0.976933	7.1189	-6.26716	4.47007e-06	0.0050093
RNASeqTranscript.9650	MYO9B	0.889765	0.588702	1.19083	5.34326	6.1736	5.45919e-06	0.00581185
RNASeqTranscript.6497	EML4	1.0595	0.696767	1.42224	6.60201	6.10142	6.37413e-06	0.00646277
RNASeqTranscript.12566	MDGA2	-0.859857	-1.15644	-0.563277	5.56354	-6.05626	7.02556e-06	0.00679947
RNASeqTranscript.22252		-0.766683	-1.0361	-0.49727	6.10609	-5.94452	8.94731e-06	0.00793775
RNASeqTranscript.26826	UROS	-0.842799	-1.13834	-0.547259	3.63493	-5.95701	8.70819e-06	0.00793775
RNASeqTranscript.7292		0.738733	0.475843	1.00162	3.37108	5.86994	1.05234e-05	0.00896255
RNASeqTranscript.26969	DOK6	-1.14944	-1.56228	-0.736597	7.02528	-5.81596	1.18395e-05	0.00969563
RNASeqTranscript.5045	PTPRN	1.288	0.823031	1.75298	8.35673	5.7864	1.26306e-05	0.00996041
RNASeqTranscript.2790		1.36193	0.864225	1.85964	6.61396	5.71611	1.47368e-05	0.0112063
RNASeqTranscript.7614	CARD10	1.53872	0.970875	2.10657	2.90087	5.66042	1.66587e-05	0.012231
RNASeqTranscript.10228		-0.983631	-1.35053	-0.616728	5.21508	-5.60017	1.90289e-05	0.0122777
RNASeqTranscript.10444		3.24342	2.03602	4.45082	-0.281911	5.6114	1.8562e-05	0.0122777
RNASeqTranscript.23782	HSP90AA1	-0.625432	-0.858102	-0.392761	11.2456	-5.6151	1.8411e-05	0.0122777
RNASeqTranscript.26734		2.49939	1.57338	3.4254	-1.34554	5.63816	1.74967e-05	0.0122777
RNASeqTranscript.10049		1.73443	1.08512	2.38374	2.63325	5.57986	1.99032e-05	0.0124641
RNASeqTranscript.7127	SLC38A1	0.979572	0.610364	1.34878	7.17439	5.54223	2.16339e-05	0.0131328
RNASeqTranscript.18556	WDR37	0.525062	0.326742	0.723382	6.06408	5.53049	2.22047e-05	0.0131328
RNASeqTranscript.27827	GGA2	-0.732692	-1.01022	-0.455159	6.04522	-5.51476	2.29937e-05	0.0132319
RNASeqTranscript.3891		-0.407023	-0.562602	-0.251445	7.64551	-5.46499	2.56838e-05	0.0141373
RNASeqTranscript.27697	RSL1D1	-0.714347	-0.987579	-0.441115	5.39515	-5.46131	2.58949e-05	0.0141373
RNASeqTranscript.25781	TMEM86A	1.25076	0.770607	1.73091	3.18946	5.44145	2.70663e-05	0.0144074
RNASeqTranscript.6695	NPAS2	0.888211	0.545801	1.23062	3.46329	5.41863	2.84791e-05	0.014486
RNASeqTranscript.29262		-0.794209	-1.10047	-0.487953	6.00653	-5.41713	2.85746e-05	0.014486
RNASeqTranscript.19515	TOX3	-0.643672	-0.892878	-0.394467	4.79432	-5.39545	2.99917e-05	0.0145133
RNASeqTranscript.27714		3.92097	2.40327	5.43866	-1.96429	5.3967	2.99076e-05	0.0145133
RNASeqTranscript.27910		-0.569695	-0.790701	-0.348688	6.53787	-5.38464	3.07249e-05	0.0145376
RNASeqTranscript.10727		1.37586	0.837963	1.91375	1.00678	5.34313	3.37136e-05	0.015605
RNASeqTranscript.11292	PDLIM5	-0.552291	-0.769314	-0.335268	7.1899	-5.31596	3.58288e-05	0.0159835
RNASeqTranscript.24132	CPNE9	1.32938	0.806753	1.85201	6.89453	5.31343	3.60328e-05	0.0159835
RNASeqTranscript.500		-0.567617	-0.794357	-0.340877	6.21751	-5.22933	4.35234e-05	0.0167727
RNASeqTranscript.718	ERICH3	-0.803302	-1.12201	-0.484589	6.91267	-5.265	4.01694e-05	0.0167727
RNASeqTranscript.7978	FKBP4	-0.647705	-0.905987	-0.389422	7.04449	-5.23843	4.26419e-05	0.0167727
RNASeqTranscript.10720	GALNT10	-0.570049	-0.797284	-0.342814	7.35686	-5.2403	4.2463e-05	0.0167727
RNASeqTranscript.15815	SDK2	1.32884	0.797414	1.86027	3.21979	5.22335	4.41138e-05	0.0167727
RNASeqTranscript.21046	HSPA8	-0.688396	-0.962621	-0.414171	10.4904	-5.24386	4.21243e-05	0.0167727
RNASeqTranscript.27721	MKL2	0.475569	0.285607	0.665532	6.72299	5.22956	4.35017e-05	0.0167727
RNASeqTranscript.29349	SHROOM2	0.686611	0.414573	0.95865	4.73831	5.2723	3.95163e-05	0.0167727
RNASeqTranscript.212	NT5C1A	-1.2187	-1.71035	-0.727046	4.42176	-5.17796	4.88629e-05	0.0170555
RNASeqTranscript.7738		2.17135	1.29832	3.04439	0.762137	5.19538	4.69814e-05	0.0170555
RNASeqTranscript.12191		-0.514211	-0.721498	-0.306924	7.25448	-5.1819	4.8431e-05	0.0170555
RNASeqTranscript.15956	USP36	0.632973	0.377904	0.888043	5.23068	5.18378	4.82256e-05	0.0170555
RNASeqTranscript.21158		-0.81927	-1.14852	-0.490016	2.67707	-5.19775	4.67308e-05	0.0170555
RNASeqTranscript.251		1.33267	0.792304	1.87304	1.57159	5.15173	5.18417e-05	0.0172471
RNASeqTranscript.5512		-1.13851	-1.59913	-0.677887	4.29629	-5.16311	5.05272e-05	0.0172471
RNASeqTranscript.18324		-1.57662	-2.21556	-0.937686	1.91997	-5.15453	5.15145e-05	0.0172471
RNASeqTranscript.2079	QTRT2	0.75552	0.448402	1.06264	4.1116	5.13879	5.33789e-05	0.0174853
RNASeqTranscript.8375	PON3	-0.829533	-1.16961	-0.489459	5.27054	-5.09542	5.88765e-05	0.0189939
RNASeqTranscript.444	TTC39A	0.878118	0.515483	1.24075	3.98844	5.05828	6.40407e-05	0.0197542
RNASeqTranscript.3575		0.536292	0.314989	0.757595	5.23324	5.06213	6.34856e-05	0.0197542
RNASeqTranscript.13149		2.35706	1.38446	3.32966	-1.20857	5.06237	6.34508e-05	0.0197542
RNASeqTranscript.21768	SGTB	-0.783763	-1.10783	-0.459698	5.4882	-5.0521	6.49444e-05	0.0197542
RNASeqTranscript.9535	PBX4	1.53875	0.898086	2.17942	2.93417	5.01713	7.03044e-05	0.0209822
RNASeqTranscript.12518	CHP1	-0.599714	-0.849912	-0.349515	8.02966	-5.00701	7.1938e-05	0.0209822
RNASeqTranscript.21889		-0.41529	-0.588535	-0.242046	6.54927	-5.00741	7.18732e-05	0.0209822
RNASeqTranscript.27194	MTCL1	0.649615	0.376377	0.922853	4.94615	4.96631	7.89066e-05	0.0227038
RNASeqTranscript.2610		-0.635349	-0.903387	-0.367311	6.76258	-4.95149	8.16112e-05	0.0230389
RNASeqTranscript.8807		1.33779	0.772369	1.9032	0.688896	4.94239	8.33176e-05	0.0230389
RNASeqTranscript.22666	HSPB8	-0.787214	-1.11957	-0.454853	6.0109	-4.94769	8.23202e-05	0.0230389
RNASeqTranscript.2467	TBL1XR1	-0.475113	-0.676584	-0.273641	8.02627	-4.92609	8.64677e-05	0.0236035
RNASeqTranscript.3138		0.912243	0.522339	1.30215	5.01343	4.88733	9.4449e-05	0.0251428
RNASeqTranscript.26009		-0.428956	-0.612301	-0.245612	7.21539	-4.88724	9.44685e-05	0.0251428
RNASeqTranscript.6280	SLC20A1	0.537927	0.306726	0.769128	6.47129	4.86018	0.000100482	0.0255775
RNASeqTranscript.13968	CITED2	-0.823778	-1.17831	-0.46925	5.58806	-4.85377	0.000101963	0.0255775
RNASeqTranscript.15124		-0.50997	-0.729268	-0.290672	8.58759	-4.85768	0.000101059	0.0255775
RNASeqTranscript.19701		0.933577	0.532377	1.33478	1.36988	4.86082	0.000100338	0.0255775
RNASeqTranscript.29917		-0.987408	-1.41241	-0.562405	7.43794	-4.85315	0.000102108	0.0255775
RNASeqTranscript.30359	TSC22D3	-0.634031	-0.907691	-0.360371	7.25019	-4.8397	0.000105292	0.0260682
RNASeqTranscript.15738		4.54092	2.57048	6.51137	-3.1659	4.81392	0.000111679	0.0270212
RNASeqTranscript.27907	PAGR1	-0.890418	-1.2767	-0.504134	4.09237	-4.81511	0.000111374	0.0270212
RNASeqTranscript.12255	NPTN	-0.455216	-0.653072	-0.25736	8.13305	-4.80604	0.000113707	0.0272028
RNASeqTranscript.5449		-0.671898	-0.964953	-0.378842	5.86114	-4.78931	0.000118141	0.0279496
RNASeqTranscript.3544		-0.75171	-1.08171	-0.421714	4.7466	-4.75839	0.000126802	0.0279713
RNASeqTranscript.4800		-0.518578	-0.745202	-0.291953	8.18044	-4.77998	0.000120689	0.0279713
RNASeqTranscript.5183		-1.26189	-1.81662	-0.707152	3.3853	-4.75176	0.000128742	0.0279713
RNASeqTranscript.5248	EYA3	1.88517	1.05999	2.71036	8.47846	4.7722	0.000122857	0.0279713
RNASeqTranscript.7573	RBFOX2	-0.384322	-0.553139	-0.215506	7.58048	-4.75554	0.000127633	0.0279713
RNASeqTranscript.11642	AREG	3.25454	1.83027	4.67881	0.00470891	4.77327	0.000122556	0.0279713
RNASeqTranscript.16038	PYCR1	0.82125	0.460867	1.18163	4.01312	4.76026	0.00012626	0.0279713
RNASeqTranscript.16808	RTN4RL1	-0.845063	-1.21622	-0.473903	3.77619	-4.75606	0.000127482	0.0279713
RNASeqTranscript.1103	WDR77	0.443144	0.247722	0.638567	5.31292	4.73685	0.000133214	0.0280192
RNASeqTranscript.4243		1.55237	0.86731	2.23743	-0.0310108	4.73354	0.000134227	0.0280192
RNASeqTranscript.14823	ZFPM2	-1.00185	-1.44373	-0.559979	3.81064	-4.73615	0.000133427	0.0280192
RNASeqTranscript.24261	KBTBD8	0.674381	0.377225	0.971537	4.66571	4.74068	0.000132051	0.0280192
RNASeqTranscript.134		-0.96669	-1.39473	-0.538651	4.21134	-4.71763	0.000139211	0.0286061
RNASeqTranscript.29476		-0.770886	-1.11234	-0.429431	6.58203	-4.71602	0.000139726	0.0286061
RNASeqTranscript.22098		-0.675591	-0.975316	-0.375865	5.49797	-4.70847	0.000142166	0.0288285
RNASeqTranscript.13246		2.81949	1.56706	4.07192	4.42769	4.70258	0.000144096	0.0289442
RNASeqTranscript.1621	HSPA6	-2.11655	-3.05889	-1.17422	1.7858	-4.69185	0.000147688	0.0293885
RNASeqTranscript.2346		-0.361847	-0.523469	-0.200225	9.75904	-4.67675	0.00015289	0.0298731
RNASeqTranscript.25707	PRCP	-0.59539	-0.861332	-0.329448	6.03837	-4.67664	0.000152929	0.0298731
RNASeqTranscript.11288	BMPR1B	-0.892775	-1.29228	-0.493267	6.71213	-4.66805	0.000155974	0.0299188
RNASeqTranscript.26137	CTSF	-0.661383	-0.957167	-0.365599	6.93984	-4.67087	0.000154967	0.0299188
RNASeqTranscript.5936	NCOA1	-0.414815	-0.600951	-0.22868	7.52825	-4.65526	0.000160619	0.0303015
RNASeqTranscript.21724		-3.01221	-4.364	-1.66042	-2.01893	-4.65473	0.000160815	0.0303015
RNASeqTranscript.2681		-0.459654	-0.666949	-0.25236	6.73325	-4.63193	0.000169459	0.0308387
RNASeqTranscript.12276	TINF2	0.53661	0.294739	0.77848	5.17065	4.63442	0.000168495	0.0308387
RNASeqTranscript.13987	ZC2HC1B	1.09525	0.601363	1.58914	2.20617	4.63239	0.000169282	0.0308387
RNASeqTranscript.14169	PDE10A	1.38557	0.761658	2.00949	7.96349	4.63899	0.000166737	0.0308387
RNASeqTranscript.10296		1.26545	0.692781	1.83812	0.964562	4.61593	0.000175806	0.0314559
RNASeqTranscript.11181		-0.54504	-0.791626	-0.298453	7.13125	-4.6172	0.000175294	0.0314559
RNASeqTranscript.12909	FBXO34	-0.489295	-0.71167	-0.266921	5.14163	-4.59627	0.000183934	0.032636
RNASeqTranscript.10400	VDAC1	-0.512931	-0.746292	-0.279571	6.69918	-4.59146	0.000185977	0.0327257
RNASeqTranscript.30346	ACSL4	1.20672	0.657199	1.75625	9.14024	4.58712	0.000187842	0.0327831
RNASeqTranscript.3498	DNAJA1	-0.366228	-0.533567	-0.198888	7.90641	-4.57164	0.000194653	0.0334395
RNASeqTranscript.13644		0.616148	0.334601	0.897696	3.78304	4.57143	0.000194745	0.0334395
RNASeqTranscript.19652		0.903845	0.489775	1.31792	2.76396	4.55973	0.00020006	0.0335408
RNASeqTranscript.24316	C3orf67	-1.01907	-1.4857	-0.552441	4.72622	-4.56195	0.000199042	0.0335408
RNASeqTranscript.27431	NME4	-0.801936	-1.16888	-0.434988	3.83213	-4.56515	0.000197582	0.0335408
RNASeqTranscript.4273	MFSD6	-0.621045	-0.906788	-0.335301	8.06125	-4.5401	0.000209306	0.0335733
RNASeqTranscript.7464	GNPTAB	-0.522759	-0.763595	-0.281923	7.66011	-4.53418	0.000212177	0.0335733
RNASeqTranscript.7676	ARNTL2	1.63899	0.885944	2.39204	5.73731	4.54646	0.000206263	0.0335733
RNASeqTranscript.16164		-0.565706	-0.825344	-0.306068	5.46793	-4.55137	0.000203946	0.0335733
RNASeqTranscript.21433	CAT	-0.446412	-0.651104	-0.241719	6.53943	-4.55568	0.000201934	0.0335733
RNASeqTranscript.22772		-0.706234	-1.03141	-0.381055	6.28273	-4.53676	0.000210919	0.0335733
RNASeqTranscript.26208		2.00305	1.08066	2.92545	-0.711896	4.53624	0.000211173	0.0335733
RNASeqTranscript.28646	PCBD1	-0.556384	-0.812791	-0.299977	6.62291	-4.53277	0.000212869	0.0335733
RNASeqTranscript.17228	DYRK3	0.72112	0.38793	1.05431	2.87865	4.521	0.000218714	0.0342416
RNASeqTranscript.28671		-0.591868	-0.865728	-0.318009	6.24895	-4.51458	0.000221976	0.0342487
RNASeqTranscript.29173	IKBKB	0.704992	0.378947	1.03104	4.5689	4.51675	0.000220866	0.0342487
RNASeqTranscript.2791		3.6669	1.96469	5.36911	-3.41631	4.49993	0.000229596	0.0351694
RNASeqTranscript.12784	CCPG1	-0.466113	-0.683024	-0.249201	8.81737	-4.48878	0.000235571	0.0355729
RNASeqTranscript.28794	GPRIN2	1.06808	0.571253	1.56491	2.10478	4.49073	0.000234512	0.0355729
RNASeqTranscript.1506	NAXE	-0.628791	-0.921969	-0.335612	4.395	-4.48016	0.000240296	0.0357316
RNASeqTranscript.24934	TRERF1	-0.613532	-0.899745	-0.32732	4.67355	-4.47784	0.000241584	0.0357316
IsoSeq.24052		3.13208	1.67092	4.59323	-0.365341	4.47771	0.000241656	0.0357316
RNASeqTranscript.1514	HDGF	-0.420305	-0.61668	-0.22393	6.82426	-4.47092	0.000245468	0.0360449
RNASeqTranscript.4802		-0.532416	-0.78194	-0.282893	5.38304	-4.45717	0.000253373	0.0369508
RNASeqTranscript.2024	CIP2A	0.629444	0.33292	0.925968	4.64946	4.43421	0.000267155	0.0374228
RNASeqTranscript.4229		2.22024	1.176	3.26449	-0.300857	4.44138	0.000262775	0.0374228
RNASeqTranscript.5043		-3.45228	-5.07787	-1.82669	1.10926	-4.43623	0.000265913	0.0374228
RNASeqTranscript.5392	EIF4G3	-0.338516	-0.497932	-0.1791	7.99878	-4.43574	0.000266215	0.0374228
RNASeqTranscript.29614		-0.436205	-0.641262	-0.231147	6.91578	-4.44358	0.000261441	0.0374228
RNASeqTranscript.30135	FHL1	-0.399206	-0.587063	-0.21135	6.98865	-4.43905	0.000264187	0.0374228
RNASeqTranscript.1228	PRKAB2	0.499441	0.263008	0.735874	6.36708	4.41261	0.000280804	0.037433
RNASeqTranscript.3056		-1.26697	-1.86711	-0.666823	3.13081	-4.4099	0.000282571	0.037433
RNASeqTranscript.3457	FRMD3	-0.739287	-1.09003	-0.388541	4.78543	-4.40291	0.000287163	0.037433
RNASeqTranscript.4242		1.23861	0.651577	1.82564	1.96473	4.40749	0.000284144	0.037433
RNASeqTranscript.6985		-0.694075	-1.02289	-0.36526	4.93626	-4.40935	0.000282931	0.037433
RNASeqTranscript.19335		1.98179	1.04578	2.91781	-1.71297	4.4228	0.000274282	0.037433
RNASeqTranscript.20785		-0.628481	-0.926334	-0.330629	5.72123	-4.40769	0.000284014	0.037433
RNASeqTranscript.21157	TRIM66	-0.741348	-1.09087	-0.391826	5.30146	-4.43064	0.000269366	0.037433
RNASeqTranscript.22740	ERP29	-0.507047	-0.747693	-0.266401	8.21961	-4.40137	0.000288184	0.037433
RNASeqTranscript.25004		-0.961062	-1.41612	-0.506003	5.29262	-4.41167	0.000281414	0.037433
RNASeqTranscript.26144		1.46244	0.768327	2.15655	2.51053	4.40116	0.000288325	0.037433
RNASeqTranscript.29300		0.489114	0.258075	0.720153	5.48744	4.42227	0.000274618	0.037433
RNASeqTranscript.7739		1.65795	0.870327	2.44557	3.67411	4.39717	0.000290995	0.0375507
RNASeqTranscript.27073	DSC2	-0.748373	-1.10462	-0.392124	5.7622	-4.38817	0.000297101	0.0381077
RNASeqTranscript.9795	S1PR2	-0.58128	-0.858705	-0.303855	3.06788	-4.37683	0.000304988	0.0386536
RNASeqTranscript.23757		1.99608	1.04395	2.94822	8.21771	4.37926	0.000303279	0.0386536
RNASeqTranscript.3057	KCNJ6	-1.18129	-1.7457	-0.616892	1.94597	-4.37208	0.000308347	0.038848
RNASeqTranscript.10441		2.52161	1.31474	3.72849	7.24614	4.36451	0.000313789	0.0393012
RNASeqTranscript.4823		-0.750785	-1.11114	-0.39043	4.83461	-4.35215	0.000322875	0.0396595
RNASeqTranscript.8154	ARFGAP3	-0.373445	-0.552798	-0.194092	6.44448	-4.34947	0.000324879	0.0396595
RNASeqTranscript.9071	AHCYL2	-0.413025	-0.611548	-0.214501	7.23765	-4.34594	0.000327545	0.0396595
RNASeqTranscript.10649		2.00651	1.04414	2.96888	1.4361	4.3553	0.000320538	0.0396595
RNASeqTranscript.12681	APH1B	-0.546533	-0.80892	-0.284146	3.92403	-4.35105	0.0003237	0.0396595
RNASeqTranscript.20830	RAB39A	-0.633183	-0.937553	-0.328813	4.39992	-4.34556	0.000327826	0.0396595
RNASeqTranscript.8618		-0.535183	-0.79289	-0.277476	7.54228	-4.33806	0.000333561	0.0398999
RNASeqTranscript.12339	RBM23	0.480533	0.249272	0.711795	6.86873	4.34049	0.000331688	0.0398999
RNASeqTranscript.6619	CCT7	-0.361034	-0.535335	-0.186734	7.50191	-4.32682	0.000342339	0.0407211
RNASeqTranscript.1137	MAGI3	-0.585059	-0.868584	-0.301534	6.38961	-4.3105	0.000355495	0.0415408
RNASeqTranscript.3887		-0.557484	-0.827452	-0.287517	4.82408	-4.3136	0.000352953	0.0415408
RNASeqTranscript.7974	NRIP2	1.09925	0.56631	1.63218	-0.233113	4.30863	0.000357034	0.0415408
RNASeqTranscript.25976		-1.1598	-1.72199	-0.597617	7.73116	-4.30946	0.000356348	0.0415408
RNASeqTranscript.4948		1.51703	0.780503	2.25356	-1.7471	4.30254	0.000362098	0.0416745
RNASeqTranscript.6986	KRT8	-0.723608	-1.07487	-0.372344	6.28718	-4.30318	0.00036156	0.0416745
RNASeqTranscript.25821	CHEK1	1.12633	0.577933	1.67473	1.42122	4.29031	0.000372476	0.0426384
RNASeqTranscript.2198	DIRC2	-0.552342	-0.822412	-0.282272	5.7932	-4.2722	0.000388409	0.043725
RNASeqTranscript.10418	TXNDC15	-0.407149	-0.606367	-0.207932	6.95171	-4.2692	0.000391114	0.043725
RNASeqTranscript.12835	GABPB1	0.644521	0.328075	0.960966	4.81856	4.25458	0.000404557	0.043725
RNASeqTranscript.15313	HSPH1	-0.733116	-1.09281	-0.373419	7.68357	-4.2575	0.00040184	0.043725
RNASeqTranscript.21139	TMEM41B	0.539043	0.275197	0.802889	6.45181	4.26768	0.000392488	0.043725
RNASeqTranscript.22855	HSCB, CCDC117	-0.505187	-0.751992	-0.258381	6.0178	-4.27578	0.000385203	0.043725
RNASeqTranscript.23625		-0.550379	-0.819352	-0.281407	4.74248	-4.27439	0.000386449	0.043725
RNASeqTranscript.23762		1.26475	0.6447	1.8848	3.29964	4.26086	0.000398727	0.043725
RNASeqTranscript.25140	NCR3	1.36684	0.695845	2.03783	0.122187	4.25519	0.000403992	0.043725
RNASeqTranscript.27629		-1.17424	-1.74983	-0.598655	0.558167	-4.26154	0.000398102	0.043725
RNASeqTranscript.27972		0.532552	0.271747	0.793358	8.03449	4.26545	0.000394518	0.043725
RNASeqTranscript.28507	RET	-0.930302	-1.38773	-0.472876	4.93917	-4.24837	0.000410414	0.044134
RNASeqTranscript.17720		1.15211	0.585176	1.71905	2.07744	4.24502	0.00041361	0.0442542
RNASeqTranscript.2287	XXYLT1	-0.733429	-1.09454	-0.372316	4.62391	-4.24262	0.000415912	0.044278
RNASeqTranscript.19967	SPRED3	0.843738	0.427611	1.25986	5.55709	4.23546	0.000422851	0.0444265
RNASeqTranscript.26592	MGEA5	0.472255	0.239301	0.705209	8.79192	4.23473	0.000423567	0.0444265
RNASeqTranscript.29848	ERCC6L	1.29309	0.655555	1.93062	1.58238	4.23686	0.000421483	0.0444265
RNASeqTranscript.1140		1.66922	0.844008	2.49442	0.637338	4.2254	0.000432807	0.0449528
RNASeqTranscript.11381		1.20088	0.607229	1.79452	1.06022	4.22561	0.000432602	0.0449528
RNASeqTranscript.12764	NEDD4	0.720266	0.363771	1.07676	5.01208	4.22044	0.000437803	0.045251
RNASeqTranscript.18941	PHF20	-0.42418	-0.634652	-0.213709	6.51683	-4.20995	0.000448562	0.0461391
RNASeqTranscript.918		-0.711253	-1.06437	-0.358139	4.218	-4.20754	0.000451067	0.0461736
RNASeqTranscript.17664	ARHGEF16	1.06645	0.536461	1.59644	3.25166	4.20331	0.000455505	0.0464049
RNASeqTranscript.4045	MLLT3	-0.718603	-1.07639	-0.360821	5.59509	-4.19556	0.000463751	0.0466793
RNASeqTranscript.11272	RAP1GDS1	-0.774415	-1.16027	-0.388566	6.63374	-4.19252	0.000467024	0.0466793
RNASeqTranscript.14944	GEM	1.16479	0.584394	1.74518	3.24254	4.19222	0.00046735	0.0466793
RNASeqTranscript.19731	ZFHX3	-0.38899	-0.582894	-0.195086	6.86646	-4.19055	0.000469161	0.0466793
RNASeqTranscript.28738	DLG5	1.03336	0.518375	1.54834	8.05885	4.19158	0.000468046	0.0466793
RNASeqTranscript.19320		-2.32302	-3.48466	-1.16139	-0.373514	-4.17738	0.00048368	0.0476807
RNASeqTranscript.27505		-0.59185	-0.887808	-0.295892	8.92795	-4.17736	0.000483704	0.0476807
RNASeqTranscript.544	JUN	-0.55674	-0.837208	-0.276272	5.14817	-4.14657	0.00051943	0.0477055
RNASeqTranscript.1260		-0.743437	-1.11694	-0.369936	9.6328	-4.15788	0.000506012	0.0477055
RNASeqTranscript.4210	HERC2	-0.283508	-0.426009	-0.141007	7.57378	-4.15592	0.000508305	0.0477055
RNASeqTranscript.5285	DHDDS	0.616969	0.308052	0.925887	6.74139	4.17197	0.000489775	0.0477055
RNASeqTranscript.5844	MBOAT2	-0.337815	-0.507307	-0.168323	7.26539	-4.16341	0.000499576	0.0477055
RNASeqTranscript.7182	PTPRR	-0.608979	-0.91504	-0.302918	6.33133	-4.15636	0.000507786	0.0477055
RNASeqTranscript.8432		1.20828	0.603563	1.813	0.571335	4.17381	0.000487684	0.0477055
RNASeqTranscript.10275	SLC39A2	1.48045	0.736278	2.22461	-0.417917	4.15567	0.000508605	0.0477055
RNASeqTranscript.15620	TM9SF2	-0.344364	-0.517691	-0.171038	8.56933	-4.15023	0.000515046	0.0477055
RNASeqTranscript.16463		0.637663	0.316999	0.958326	5.4862	4.15395	0.000510633	0.0477055
RNASeqTranscript.17402	PARP1	-0.381678	-0.572887	-0.190469	6.79182	-4.16974	0.00049231	0.0477055
RNASeqTranscript.19760	HYDIN	-0.707446	-1.06377	-0.351124	3.46716	-4.14734	0.000518503	0.0477055
RNASeqTranscript.24333	FLNB	-0.495937	-0.744782	-0.247092	7.29941	-4.1631	0.000499934	0.0477055
RNASeqTranscript.26502	TLL2	-0.78228	-1.17613	-0.388433	4.84784	-4.1491	0.000516398	0.0477055
RNASeqTranscript.28004	TPST1	-0.425236	-0.639472	-0.211	5.60108	-4.14626	0.000519804	0.0477055
RNASeqTranscript.28440		-0.315556	-0.473699	-0.157414	7.01943	-4.1682	0.000494068	0.0477055
RNASeqTranscript.6950	CBX5	-0.357578	-0.537917	-0.177238	8.96698	-4.14188	0.000525096	0.0478249
RNASeqTranscript.12973	SIX1	0.801893	0.397248	1.20654	7.74709	4.13963	0.000527844	0.0478249
RNASeqTranscript.21430		-0.441978	-0.66496	-0.218995	8.7922	-4.14046	0.000526828	0.0478249
RNASeqTranscript.4156		-0.528278	-0.796026	-0.26053	7.3914	-4.12151	0.000550455	0.0494375
RNASeqTranscript.4594	GALNT13	-0.545696	-0.822655	-0.268737	6.03246	-4.11581	0.00055777	0.0494375
RNASeqTranscript.6479		1.89627	0.933843	2.85869	-0.0075057	4.11578	0.000557799	0.0494375
RNASeqTranscript.7612		1.8066	0.891111	2.72209	-0.660612	4.12219	0.000549585	0.0494375
RNASeqTranscript.16807		1.57678	0.776239	2.37731	1.33493	4.11441	0.000559573	0.0494375
RNASeqTranscript.25744	AAMDC	-0.542876	-0.81839	-0.267362	4.76821	-4.11601	0.000557509	0.0494375
RNASeqTranscript.10579		1.92368	0.945478	2.90189	-0.113314	4.10793	0.000568037	0.0497722
RNASeqTranscript.26761		-0.964053	-1.4542	-0.473907	2.95113	-4.10861	0.000567142	0.0497722
RNASeqTranscript.24570		1.98455	0.973594	2.99551	-2.41127	4.10061	0.000577739	0.0504148
RNASeqTranscript.18800		-0.695119	-1.04957	-0.340671	4.76899	-4.09662	0.000583108	0.0506757
RNASeqTranscript.17816	FAM20B	-0.401122	-0.60578	-0.196465	8.0951	-4.0942	0.000586378	0.0507527
RNASeqTranscript.14610		-0.389236	-0.588002	-0.190469	6.41337	-4.09061	0.000591268	0.0509688
RNASeqTranscript.7293	CYP27B1	1.39542	0.68232	2.10853	-0.371504	4.08764	0.000595355	0.0511141
RNASeqTranscript.2288	FAM43A	-0.932172	-1.40941	-0.454938	5.03267	-4.08022	0.000605669	0.0513865
RNASeqTranscript.6651		0.629372	0.306924	0.951819	3.27254	4.07725	0.000609846	0.0513865
RNASeqTranscript.17232		0.464365	0.226622	0.702107	5.82362	4.08011	0.00060582	0.0513865
RNASeqTranscript.18075	PAK5	-0.896895	-1.35589	-0.437901	3.35891	-4.08182	0.000603434	0.0513865
RNASeqTranscript.27504	NDUFB10	-0.534171	-0.80788	-0.260463	4.73809	-4.07672	0.000610595	0.0513865
RNASeqTranscript.3211	PRPF4	0.621575	0.302607	0.940543	5.23437	4.07067	0.000619215	0.0514332
RNASeqTranscript.6718	MGAT4A	-0.587311	-0.888416	-0.286205	6.5572	-4.07445	0.000613821	0.0514332
RNASeqTranscript.8378		-0.502093	-0.759818	-0.244368	6.52441	-4.06956	0.000620812	0.0514332
RNASeqTranscript.20879	CRYAB	-0.974404	-1.47456	-0.474248	4.95167	-4.06961	0.000620733	0.0514332
RNASeqTranscript.13762	GPR63	-0.481039	-0.72835	-0.233729	4.57337	-4.0631	0.000630161	0.0520054
RNASeqTranscript.5218	EPB41	-0.381836	-0.578381	-0.185292	6.46858	-4.05821	0.00063733	0.0521882
RNASeqTranscript.6919	SOCS2	-0.607047	-0.919641	-0.294453	3.59908	-4.05659	0.00063973	0.0521882
RNASeqTranscript.25001	HSP90AB1	-0.469518	-0.711283	-0.227752	10.1796	-4.05674	0.00063951	0.0521882
RNASeqTranscript.7666	CCDC91	-0.434147	-0.658209	-0.210085	5.42471	-4.04751	0.000653329	0.0526316
RNASeqTranscript.10297		1.0649	0.515192	1.61462	0.987057	4.04664	0.000654646	0.0526316
RNASeqTranscript.11922	RNF4	0.571407	0.276571	0.866244	6.26507	4.04841	0.000651972	0.0526316
RNASeqTranscript.15727	TUBGCP3	0.386787	0.187111	0.586462	5.33471	4.04637	0.000655052	0.0526316
RNASeqTranscript.3325	DIRAS2	-0.765301	-1.16112	-0.369482	5.26532	-4.03883	0.000666592	0.0531576
RNASeqTranscript.13958	CCDC28A	0.660379	0.318897	1.00186	4.09676	4.03965	0.000665318	0.0531576
RNASeqTranscript.5841	KIDINS220	-0.283418	-0.430157	-0.136679	9.06813	-4.03462	0.000673118	0.0534777
RNASeqTranscript.291	MED8	0.505389	0.243559	0.767219	3.74599	4.03205	0.00067714	0.0535972
RNASeqTranscript.24090		1.45042	0.697889	2.20295	-1.48111	4.02614	0.000686466	0.0541342
RNASeqTranscript.3476	KIF24	0.678039	0.326042	1.03004	3.08958	4.02378	0.000690219	0.0542293
RNASeqTranscript.955	DPYD	-0.861709	-1.31193	-0.411487	6.16722	-3.9981	0.000732515	0.0545428
RNASeqTranscript.1602	B4GALT3	-0.459577	-0.69915	-0.220004	5.44751	-4.00719	0.000717251	0.0545428
RNASeqTranscript.2887	ATP2C1	-0.375196	-0.571163	-0.17923	8.39446	-3.99941	0.000730288	0.0545428
RNASeqTranscript.5495		-1.04086	-1.58395	-0.497769	0.649672	-4.0035	0.000723408	0.0545428
RNASeqTranscript.7945		0.499038	0.239601	0.758475	5.01779	4.01811	0.000699355	0.0545428
RNASeqTranscript.9294	EZH2	1.61715	0.771576	2.46272	7.02952	3.99502	0.000737757	0.0545428
RNASeqTranscript.12038	CDO1	-1.37209	-2.08672	-0.657461	4.52072	-4.01071	0.000711425	0.0545428
RNASeqTranscript.15270	SPART	-0.437083	-0.665297	-0.208868	7.03793	-4.00074	0.000728052	0.0545428
RNASeqTranscript.15389	MICU2	0.567805	0.272499	0.863111	6.00179	4.01648	0.000701984	0.0545428
RNASeqTranscript.15554		3.45529	1.64988	5.26071	3.27115	3.99785	0.000732933	0.0545428
RNASeqTranscript.16274	ACLY	0.505375	0.241222	0.769527	7.71226	3.99649	0.000735253	0.0545428
RNASeqTranscript.16751	TEKT1	-0.72212	-1.09905	-0.345196	3.10175	-4.00197	0.00072597	0.0545428
RNASeqTranscript.16805		1.42009	0.679225	2.16096	2.00834	4.00402	0.000722543	0.0545428
RNASeqTranscript.18102	NDUFAF5	0.609409	0.292639	0.926179	3.49546	4.01869	0.000698412	0.0545428
RNASeqTranscript.25544		0.604417	0.289222	0.919611	1.86548	4.00569	0.000719757	0.0545428
RNASeqTranscript.25778	PTPN5	1.42461	0.682586	2.16664	5.87072	4.01048	0.000711816	0.0545428
RNASeqTranscript.27050	GAREM1	-0.543544	-0.827215	-0.259873	5.13761	-4.00257	0.000724967	0.0545428
RNASeqTranscript.18341	PTER	-0.689201	-1.04981	-0.328592	3.21164	-3.99235	0.000742334	0.0546913
RNASeqTranscript.23139	TTC23	-0.541188	-0.824507	-0.257868	3.89531	-3.99017	0.000746091	0.0547785
RNASeqTranscript.12818	DMXL2	-0.427942	-0.652213	-0.203671	7.35765	-3.98594	0.000753421	0.0551266
RNASeqTranscript.13655	SESN1	-0.368177	-0.561315	-0.175038	5.61757	-3.98205	0.000760245	0.0554354
RNASeqTranscript.3730		-0.709624	-1.08246	-0.336785	2.23694	-3.97582	0.000771293	0.055481
RNASeqTranscript.13128	ADAM20	1.76476	0.837905	2.69162	-0.0949427	3.97734	0.000768582	0.055481
RNASeqTranscript.14906		-0.496571	-0.757432	-0.235709	6.13309	-3.9764	0.00077025	0.055481
RNASeqTranscript.30856		-0.400591	-0.610919	-0.190262	6.22242	-3.97853	0.000766472	0.055481
RNASeqTranscript.8613		-0.55118	-0.841011	-0.261349	4.50967	-3.97254	0.000777164	0.0557151
RNASeqTranscript.9566		0.828868	0.392796	1.26494	0.919145	3.97051	0.000780824	0.0557896
RNASeqTranscript.21055	SAAL1	0.394001	0.186535	0.601467	5.37733	3.96707	0.000787065	0.0560475
RNASeqTranscript.22582	OGFOD2	0.5266	0.249194	0.804006	3.27339	3.96538	0.00079016	0.0560803
RNASeqTranscript.20723		1.04432	0.493891	1.59474	0.674597	3.96326	0.000794043	0.0561686
RNASeqTranscript.19913		0.421649	0.198901	0.644397	5.10987	3.95418	0.000810916	0.0569836
RNASeqTranscript.28974	KLKB1	2.80228	1.32226	4.28229	1.83869	3.95515	0.000809085	0.0569836
RNASeqTranscript.14225		-2.0564	-3.14546	-0.967331	-0.775927	-3.94432	0.000829634	0.0581071
RNASeqTranscript.28686	USP54	-0.486863	-0.745009	-0.228716	6.88319	-3.93966	0.000838625	0.0585443
RNASeqTranscript.21414		1.51123	0.708709	2.31375	-1.07104	3.93363	0.000850422	0.0589038
RNASeqTranscript.26190	CHKA	0.731754	0.343311	1.1202	6.13843	3.93511	0.000847507	0.0589038
RNASeqTranscript.27288		-0.370398	-0.567136	-0.173661	9.46538	-3.93279	0.000852075	0.0589038
RNASeqTranscript.17080	HSF5	0.321864	0.150701	0.493028	7.23676	3.9281	0.000861384	0.0591632
RNASeqTranscript.22637	PPTC7	-0.29814	-0.456683	-0.139597	6.38646	-3.92819	0.000861186	0.0591632
IsoSeq.2453		2.34906	1.09533	3.60279	-0.640505	3.91391	0.000890135	0.059318
RNASeqTranscript.4053		-1.00997	-1.54817	-0.471771	2.15635	-3.92	0.000877683	0.059318
RNASeqTranscript.7416		1.26733	0.592174	1.94248	-0.725861	3.92108	0.000875481	0.059318
RNASeqTranscript.8796		1.67386	0.782935	2.56478	-1.46533	3.92462	0.000868338	0.059318
RNASeqTranscript.9643	MRPL34	-0.500476	-0.767291	-0.233661	4.86643	-3.91825	0.000881247	0.059318
RNASeqTranscript.12742	ALDH1A2	-0.616359	-0.944917	-0.287801	7.53477	-3.91869	0.000880336	0.059318
RNASeqTranscript.14429	NDRG1	1.1167	0.521581	1.71183	5.41368	3.91968	0.00087832	0.059318
RNASeqTranscript.16741	KIAA0753	0.533755	0.248835	0.818675	4.92016	3.91325	0.000891497	0.059318
IsoSeq.15486		1.53322	0.714934	2.3515	-1.36912	3.91399	0.000889974	0.059318
RNASeqTranscript.18716	CABLES2	0.671605	0.313254	1.02996	3.0851	3.91493	0.000888031	0.059318
RNASeqTranscript.21658		1.17755	0.548264	1.80684	1.36198	3.90886	0.000900596	0.0597367
RNASeqTranscript.4186		-1.11961	-1.72138	-0.51783	4.85192	-3.88642	0.000948601	0.0598809
RNASeqTranscript.5119		4.44019	2.05424	6.82613	-1.35457	3.88741	0.000946439	0.0598809
RNASeqTranscript.7004	SLC4A8	-0.594294	-0.913422	-0.275167	7.19652	-3.89006	0.000940643	0.0598809
RNASeqTranscript.7569	RASD2	1.23536	0.572082	1.89865	3.30674	3.89059	0.00093949	0.0598809
RNASeqTranscript.7741	PDE3A	0.739074	0.343754	1.13439	8.54582	3.90534	0.000907962	0.0598809
RNASeqTranscript.10416	C5orf24	-0.382627	-0.587814	-0.177441	7.83277	-3.89535	0.000929193	0.0598809
RNASeqTranscript.12614	TRIM9	1.17812	0.546955	1.80929	6.04465	3.89911	0.000921146	0.0598809
RNASeqTranscript.12804	MYO5C	0.574754	0.26619	0.883317	7.48202	3.89095	0.000938706	0.0598809
RNASeqTranscript.13152		0.964452	0.446865	1.48204	4.45471	3.89239	0.000935586	0.0598809
RNASeqTranscript.17125		0.440381	0.203796	0.676965	8.17747	3.88831	0.000944467	0.0598809
RNASeqTranscript.18194		1.20188	0.558394	1.84537	-0.395542	3.90158	0.000915909	0.0598809
RNASeqTranscript.21012	TRIM29	-1.11208	-1.70981	-0.51436	1.70272	-3.88647	0.000948487	0.0598809
RNASeqTranscript.22331	ELF2	0.437743	0.202547	0.672938	6.77012	3.88785	0.000945474	0.0598809
RNASeqTranscript.24790		-0.661628	-1.01733	-0.305928	5.5341	-3.88552	0.000950579	0.0598809
RNASeqTranscript.26025	TRMT112	-0.64478	-0.989963	-0.299596	4.54816	-3.90194	0.000915141	0.0598809
RNASeqTranscript.30015	ATP6AP1	-0.410196	-0.630152	-0.19024	7.56041	-3.89561	0.000928652	0.0598809
RNASeqTranscript.30555		-1.83649	-2.82203	-0.850944	-0.977452	-3.89252	0.000935298	0.0598809
RNASeqTranscript.7740		1.30543	0.603116	2.00774	7.47632	3.88277	0.000956645	0.0600852
RNASeqTranscript.11255	ADH5	-0.505126	-0.777075	-0.233178	7.32133	-3.88001	0.000962774	0.0602923
RNASeqTranscript.20342		1.35328	0.624082	2.08248	1.15012	3.87669	0.000970198	0.0605791
RNASeqTranscript.16389		-0.633033	-0.974373	-0.291693	6.10923	-3.87399	0.000976287	0.060781
RNASeqTranscript.5541		1.70327	0.784117	2.62242	1.23335	3.87093	0.000983226	0.0609667
RNASeqTranscript.18323		-1.15445	-1.77777	-0.531136	3.40758	-3.8689	0.00098786	0.0609667
RNASeqTranscript.21919	NNT	-0.377316	-0.581025	-0.173607	6.97253	-3.86914	0.00098731	0.0609667
RNASeqTranscript.30077	TMEM185A	-0.38756	-0.59708	-0.178039	5.81564	-3.86395	0.000999228	0.06149
RNASeqTranscript.10626	DPYSL3	-0.593157	-0.914388	-0.271927	7.47171	-3.85721	0.00101494	0.0619798
RNASeqTranscript.14173		-2.75804	-4.25184	-1.26423	0.873172	-3.85679	0.00101592	0.0619798
RNASeqTranscript.29842		1.01239	0.464274	1.56051	0.287225	3.85828	0.00101242	0.0619798
RNASeqTranscript.7251	GNS	-0.44411	-0.684958	-0.203262	8.14768	-3.85182	0.00102766	0.0619858
RNASeqTranscript.7519	RFX4	0.61874	0.283383	0.954096	6.67255	3.85408	0.00102232	0.0619858
RNASeqTranscript.9589		1.49068	0.682268	2.2991	0.39698	3.85185	0.00102758	0.0619858
RNASeqTranscript.10391		-0.34597	-0.533562	-0.158378	8.68374	-3.85252	0.00102601	0.0619858
RNASeqTranscript.19019		-4.22797	-6.52186	-1.93407	-0.853492	-3.85015	0.00103165	0.0620504
RNASeqTranscript.3425		1.3047	0.596577	2.01281	-0.429428	3.84877	0.00103493	0.0620724
RNASeqTranscript.22568	RILPL1	-0.413151	-0.637674	-0.188629	4.72568	-3.84387	0.00104675	0.0620816
RNASeqTranscript.26111	BANF1	-0.376743	-0.581447	-0.17204	6.62995	-3.84449	0.00104523	0.0620816
RNASeqTranscript.28405	EGLN1	-0.362425	-0.559373	-0.165476	6.99821	-3.84401	0.00104639	0.0620816
RNASeqTranscript.30103		-1.28832	-1.98837	-0.588283	-1.14187	-3.84433	0.00104562	0.0620816
RNASeqTranscript.4100		-0.93561	-1.44508	-0.426138	0.0346804	-3.83614	0.00106563	0.0623577
RNASeqTranscript.4706		-0.751124	-1.16028	-0.341967	6.52585	-3.83478	0.00106897	0.0623577
RNASeqTranscript.11709	ANTXR2	-0.643539	-0.993988	-0.29309	6.42828	-3.83592	0.00106617	0.0623577
RNASeqTranscript.15420	PSPC1	0.75503	0.343819	1.16624	7.18282	3.83547	0.00106727	0.0623577
RNASeqTranscript.16708		-1.80833	-2.79245	-0.824217	-1.19617	-3.83841	0.00106005	0.0623577
RNASeqTranscript.19114		-0.390549	-0.603155	-0.177943	6.34573	-3.83724	0.0010629	0.0623577
RNASeqTranscript.11473	TMEM33	-0.44704	-0.690983	-0.203098	7.74886	-3.82805	0.00108573	0.0631622
RNASeqTranscript.29685		-0.840563	-1.2999	-0.381223	5.02181	-3.82257	0.0010996	0.0637947
RNASeqTranscript.4638	MBD5	-0.36918	-0.570999	-0.16736	5.6334	-3.82115	0.00110321	0.0638301
RNASeqTranscript.10247		0.967266	0.438145	1.49639	0.844139	3.81865	0.0011096	0.0638985
RNASeqTranscript.17696		-0.729182	-1.1281	-0.330267	4.84488	-3.81834	0.00111039	0.0638985
RNASeqTranscript.10348	SBNO2	0.657239	0.297539	1.01694	4.24846	3.81682	0.00111431	0.0639513
RNASeqTranscript.14754		-0.4873	-0.7542	-0.2204	6.72774	-3.81388	0.0011219	0.0641371
RNASeqTranscript.21533	ACP2	-0.408472	-0.632235	-0.18471	7.31631	-3.81324	0.00112357	0.0641371
RNASeqTranscript.17897	COLGALT2	-0.55718	-0.862757	-0.251604	5.35867	-3.80886	0.001135	0.064444
RNASeqTranscript.27014		0.426526	0.192608	0.660444	5.2221	3.80892	0.00113485	0.064444
RNASeqTranscript.27400		0.88799	0.4006	1.37538	4.45514	3.80584	0.00114296	0.0646452
RNASeqTranscript.27861	XPO6	0.351477	0.15853	0.544423	6.88928	3.80521	0.00114462	0.0646452
RNASeqTranscript.7535	CRY1	-0.611126	-0.94703	-0.275222	4.91786	-3.80045	0.0011573	0.0646656
RNASeqTranscript.12012	YTHDC2	0.512313	0.230788	0.793838	6.27047	3.80135	0.00115489	0.0646656
RNASeqTranscript.16349	CWC25	0.434833	0.195623	0.674044	4.63754	3.79719	0.00116604	0.0646656
RNASeqTranscript.19454	GPT2	-0.592094	-0.917246	-0.266942	5.82221	-3.80385	0.00114823	0.0646656
RNASeqTranscript.22417	KIAA1109	-0.387579	-0.600713	-0.174446	7.80516	-3.79864	0.00116215	0.0646656
RNASeqTranscript.22691	RNFT2	-0.353697	-0.548152	-0.159242	5.28575	-3.79955	0.0011597	0.0646656
RNASeqTranscript.27292		0.923619	0.415509	1.43173	3.20705	3.79712	0.00116624	0.0646656
RNASeqTranscript.8059		-0.3729	-0.578319	-0.167481	5.92521	-3.79203	0.00118005	0.0652613
RNASeqTranscript.3553	SLC25A37	0.865541	0.388333	1.34275	6.94183	3.78878	0.00118895	0.065583
RNASeqTranscript.13385		-0.503265	-0.781065	-0.225465	12.2669	-3.78429	0.00120135	0.0660957
RNASeqTranscript.9787	COL5A3	0.871149	0.389817	1.35248	3.03116	3.78065	0.00121148	0.0660998
RNASeqTranscript.15335	PAN3	0.542914	0.242969	0.84286	7.31186	3.78101	0.00121047	0.0660998
RNASeqTranscript.16086	CEP95	0.970533	0.43456	1.50651	5.53756	3.78257	0.00120613	0.0660998
RNASeqTranscript.21096	ARNTL	0.612091	0.27382	0.950362	4.99637	3.77981	0.00121384	0.0660998
RNASeqTranscript.13978	ADAT2	0.595914	0.266443	0.925385	3.99236	3.77821	0.00121835	0.0661761
RNASeqTranscript.7020		-0.3893	-0.605047	-0.173552	6.28643	-3.76927	0.00124376	0.0671913
RNASeqTranscript.8036	PDXP	-0.6845	-1.06394	-0.305058	4.97646	-3.76832	0.0012465	0.0671913
RNASeqTranscript.21584		3.24692	1.44733	5.04651	-1.96672	3.76892	0.00124477	0.0671913
RNASeqTranscript.19777	ZNF536	-0.860116	-1.3371	-0.383132	3.00255	-3.7668	0.00125089	0.0672573
RNASeqTranscript.20536		-1.08623	-1.68902	-0.483448	4.12918	-3.76427	0.00125824	0.0674821
RNASeqTranscript.15251	STOML3	-1.54422	-2.4017	-0.686749	1.28251	-3.76191	0.0012651	0.0675101
RNASeqTranscript.15404	XPO4	0.371698	0.165312	0.578083	5.27998	3.7621	0.00126455	0.0675101
RNASeqTranscript.15913	SPHK1	1.71684	0.762787	2.67089	0.240479	3.75904	0.00127352	0.0677896
RNASeqTranscript.17789	RABGAP1L	-0.327417	-0.509563	-0.145272	7.76758	-3.75494	0.00128563	0.0680178
RNASeqTranscript.19905		0.897539	0.39822	1.39686	3.13919	3.75486	0.00128587	0.0680178
ENSOARG00000006852	NEIL3	2.19711	0.974647	3.41958	-0.979545	3.75435	0.00128739	0.0680178
RNASeqTranscript.9079		2.40615	1.06623	3.74607	-0.70773	3.75113	0.001297	0.068356
RNASeqTranscript.9169		-0.357754	-0.557818	-0.15769	5.70274	-3.73538	0.00134507	0.0706375
RNASeqTranscript.13823		0.414942	0.182759	0.647125	5.15519	3.73315	0.00135199	0.0706375
RNASeqTranscript.20194	CCDC61	0.983291	0.433015	1.53357	2.89876	3.73268	0.00135347	0.0706375
RNASeqTranscript.22547		1.39207	0.613026	2.17112	-0.362261	3.73265	0.00135356	0.0706375
RNASeqTranscript.25377		-0.605813	-0.944968	-0.266658	4.91899	-3.73129	0.00135781	0.0706859
RNASeqTranscript.14131	TCP1	-0.313265	-0.488755	-0.137776	7.69435	-3.7289	0.00136534	0.0707318
RNASeqTranscript.18037	SHISA4	0.640597	0.281791	0.999403	4.46368	3.72945	0.00136361	0.0707318
RNASeqTranscript.2731	C3orf58	-0.498642	-0.778385	-0.218899	5.86112	-3.72348	0.00138252	0.0709318
RNASeqTranscript.8668	HBP1	0.339573	0.149116	0.530029	6.09767	3.7244	0.00137959	0.0709318
RNASeqTranscript.8669	COG5	-0.331024	-0.516713	-0.145334	5.86725	-3.72384	0.00138137	0.0709318
RNASeqTranscript.21700	ANKRA2	0.458716	0.201406	0.716026	4.9409	3.72398	0.00138095	0.0709318
RNASeqTranscript.21329	SERPINH1	-0.630695	-0.985274	-0.276117	7.03596	-3.71558	0.00140797	0.0720636
RNASeqTranscript.14658	NCOA2	-0.280623	-0.438456	-0.122791	7.01685	-3.71404	0.001413	0.0721479
RNASeqTranscript.18056		-0.98452	-1.53849	-0.430545	2.60502	-3.71239	0.00141838	0.0722491
RNASeqTranscript.3328		-0.743137	-1.16177	-0.324505	3.4426	-3.70813	0.00143239	0.0727888
RNASeqTranscript.2946	RRP1B	0.382916	0.166935	0.598896	4.75186	3.70346	0.00144793	0.072912
RNASeqTranscript.10264		-0.422202	-0.660282	-0.184122	5.77088	-3.70438	0.00144485	0.072912
RNASeqTranscript.11937		1.38062	0.601671	2.15957	4.03303	3.70241	0.00145143	0.072912
RNASeqTranscript.18584	TRMT6	0.54039	0.235566	0.845213	4.54422	3.70321	0.00144877	0.072912
RNASeqTranscript.19455		-0.309103	-0.483507	-0.1347	7.12783	-3.70226	0.00145194	0.072912
RNASeqTranscript.17967	PLXNA2	0.608689	0.264812	0.952565	4.20808	3.69753	0.00146787	0.0733657
RNASeqTranscript.27034	MAPRE2	-0.531123	-0.831161	-0.231085	7.41053	-3.69776	0.00146711	0.0733657
RNASeqTranscript.4054	HACD4	-0.830968	-1.30118	-0.360755	4.8628	-3.69155	0.00148829	0.0738899
RNASeqTranscript.14581	TOX	-0.512877	-0.803106	-0.222648	5.11087	-3.69141	0.00148877	0.0738899
RNASeqTranscript.23710	BDKRB2	-0.65228	-1.02119	-0.283365	3.02762	-3.69341	0.00148191	0.0738899
RNASeqTranscript.20631		0.27216	0.118074	0.426247	6.34543	3.68961	0.00149496	0.0740248
RNASeqTranscript.974		-0.537585	-0.842182	-0.232988	3.89113	-3.68672	0.00150494	0.0741742
RNASeqTranscript.19065	SDC4	-0.440665	-0.690337	-0.190993	7.28672	-3.68687	0.00150444	0.0741742
RNASeqTranscript.12795	UNC13C	1.23356	0.534129	1.933	2.66063	3.68412	0.00151402	0.0744491
RNASeqTranscript.1640	PBX1	-0.527115	-0.826212	-0.228018	8.40993	-3.6814	0.00152356	0.0747456
RNASeqTranscript.29406	CTPS2	-0.506421	-0.793946	-0.218896	4.38903	-3.67921	0.00153125	0.0749505
RNASeqTranscript.3167	ASTN2	-1.0057	-1.57716	-0.434238	5.64257	-3.67622	0.00154187	0.0750209
RNASeqTranscript.19798		0.7337	0.316769	1.15063	4.57174	3.67599	0.00154269	0.0750209
RNASeqTranscript.25372		-1.15449	-1.81056	-0.498412	6.8384	-3.67583	0.00154326	0.0750209
RNASeqTranscript.16157	MAP3K14	0.735253	0.317217	1.15329	3.63972	3.67403	0.00154966	0.0751605
RNASeqTranscript.19645		-0.826639	-1.29693	-0.356352	0.555556	-3.67174	0.00155787	0.0753703
RNASeqTranscript.23749		1.37369	0.591987	2.15539	11.1697	3.67085	0.00156107	0.0753703
RNASeqTranscript.20153	RELB	1.01674	0.437864	1.59561	0.907508	3.66897	0.00156786	0.0755269
RNASeqTranscript.6574		0.622373	0.267929	0.976816	2.20382	3.66794	0.00157158	0.075535
RNASeqTranscript.16646		-0.505077	-0.792843	-0.21731	6.52247	-3.66637	0.00157728	0.0756385
RNASeqTranscript.879		-1.10057	-1.72783	-0.473314	0.370274	-3.66515	0.00158174	0.0756463
RNASeqTranscript.20689	ZNF135	0.461968	0.198603	0.725332	3.78409	3.66415	0.00158539	0.0756463
RNASeqTranscript.23788		0.751333	0.322916	1.17975	4.31272	3.66341	0.0015881	0.0756463
RNASeqTranscript.22640		-0.379854	-0.596545	-0.163163	7.29677	-3.6618	0.001594	0.0757578
RNASeqTranscript.28968	CYP4V2	1.13306	0.486367	1.77975	7.72613	3.65995	0.00160083	0.0759128
RNASeqTranscript.11518	SGCB	-0.479311	-0.753275	-0.205348	8.06283	-3.65464	0.00162053	0.0766761
RNASeqTranscript.3898	VLDLR	-0.534416	-0.840054	-0.228778	4.45782	-3.65251	0.00162851	0.076883
RNASeqTranscript.10794	CCNG1	-0.458831	-0.721515	-0.196146	7.55109	-3.6487	0.0016429	0.077391
RNASeqTranscript.28877		0.439709	0.187787	0.691631	5.13105	3.64601	0.00165311	0.0776998
RNASeqTranscript.5796	RABGAP1	-0.305857	-0.481226	-0.130489	7.67223	-3.64324	0.00166371	0.0778542
RNASeqTranscript.26924		0.786008	0.335442	1.23657	4.46858	3.64408	0.00166047	0.0778542
RNASeqTranscript.5597		1.1585	0.493025	1.82397	1.61353	3.6365	0.00168973	0.0784839
RNASeqTranscript.18542		0.886574	0.377176	1.39597	3.48122	3.6356	0.00169323	0.0784839
RNASeqTranscript.19014		-0.420902	-0.662779	-0.179024	6.10922	-3.635	0.0016956	0.0784839
RNASeqTranscript.22546		0.588018	0.250455	0.925581	3.61385	3.63877	0.00168092	0.0784839
RNASeqTranscript.22632		1.41172	0.601068	2.22236	0.312339	3.63776	0.00168483	0.0784839
RNASeqTranscript.18826		-0.451744	-0.711739	-0.191748	6.19752	-3.62949	0.00171726	0.0793143
RNASeqTranscript.13389	CD109	-0.501042	-0.789531	-0.212554	7.35796	-3.62798	0.00172323	0.0794178
RNASeqTranscript.5253	RPA2	-0.403457	-0.635895	-0.17102	5.30417	-3.62585	0.00173171	0.0794648
RNASeqTranscript.15164	ITM2B	-0.514207	-0.810443	-0.217972	10.0422	-3.62594	0.00173137	0.0794648
RNASeqTranscript.28559	ARID5B	-0.53141	-0.837698	-0.225122	5.7333	-3.62426	0.00173809	0.0795856
RNASeqTranscript.2379		0.897327	0.379679	1.41497	0.168798	3.62106	0.00175095	0.0797773
RNASeqTranscript.15141	COG3	0.416347	0.176124	0.656571	6.11894	3.62042	0.00175351	0.0797773
RNASeqTranscript.25117	NEU1	-0.527738	-0.832157	-0.223319	4.34163	-3.62131	0.00174994	0.0797773
RNASeqTranscript.7363	ESYT1	-0.53286	-0.840742	-0.224979	6.20423	-3.61534	0.00177418	0.0799452
RNASeqTranscript.15813	C17orf80	0.545043	0.230084	0.860002	4.51541	3.6149	0.00177598	0.0799452
RNASeqTranscript.16804		1.24278	0.525134	1.96042	3.02286	3.61746	0.00176553	0.0799452
RNASeqTranscript.19629	CMTM4	-0.411695	-0.649466	-0.173923	6.37831	-3.61688	0.00176789	0.0799452
RNASeqTranscript.28668	MICU1	-0.376615	-0.594154	-0.159075	6.1868	-3.61642	0.00176978	0.0799452
RNASeqTranscript.14223	PDCD2	0.370296	0.156237	0.584355	4.79725	3.61356	0.00178147	0.0800233
RNASeqTranscript.16114	CCDC47	-0.346659	-0.547295	-0.146024	7.26882	-3.60922	0.00179935	0.0806561
RNASeqTranscript.18704	ARFGAP1	0.742191	0.312263	1.17212	5.36897	3.60611	0.00181229	0.0810659
RNASeqTranscript.8019	CECR2	0.935954	0.393566	1.47834	4.12369	3.60466	0.00181838	0.0810974
RNASeqTranscript.18107		-1.14074	-1.80189	-0.479578	-0.361792	-3.60412	0.00182062	0.0810974
RNASeqTranscript.10191		0.685	0.287734	1.08227	4.71885	3.60187	0.00183007	0.0813485
RNASeqTranscript.17617		-0.840912	-1.32914	-0.352678	6.30739	-3.59784	0.00184712	0.0819352
RNASeqTranscript.22067	ANKH	-0.487508	-0.770639	-0.204376	6.3575	-3.59677	0.00185171	0.0819681
RNASeqTranscript.9814		-0.715168	-1.13099	-0.299346	5.2917	-3.59269	0.00186916	0.0823261
RNASeqTranscript.16151	LYZL6	0.290774	0.121684	0.459864	6.10969	3.59217	0.0018714	0.0823261
RNASeqTranscript.16211	MPP2	-0.587777	-0.929538	-0.246017	6.43755	-3.59261	0.00186951	0.0823261
RNASeqTranscript.8467		-0.413879	-0.654746	-0.173012	5.99715	-3.58935	0.00188359	0.0823521
RNASeqTranscript.17118		1.37043	0.573107	2.16775	3.12424	3.59039	0.00187908	0.0823521
RNASeqTranscript.23958	GPD1L	-0.402843	-0.637236	-0.16845	5.21607	-3.59013	0.00188022	0.0823521
RNASeqTranscript.7209	NUP107	0.490922	0.204886	0.776959	5.85348	3.58518	0.00190178	0.0826382
RNASeqTranscript.11648	CDKL2	-0.624518	-0.988324	-0.260713	5.7317	-3.58587	0.00189873	0.0826382
RNASeqTranscript.19822		1.27071	0.530466	2.01095	2.24819	3.58585	0.00189884	0.0826382
RNASeqTranscript.16313	THRA	-0.631587	-0.999677	-0.263498	6.90275	-3.58426	0.00190581	0.0826447
RNASeqTranscript.3793	RORB	-0.523544	-0.82908	-0.218008	8.97662	-3.5794	0.00192723	0.0834035
RNASeqTranscript.6350	EML6	0.778734	0.32394	1.23353	5.4058	3.57679	0.00193882	0.0837352
RNASeqTranscript.22358	MFSD8	0.66358	0.275695	1.05146	5.08753	3.57363	0.00195299	0.0837856
RNASeqTranscript.23982	STAC	0.911389	0.378801	1.44398	3.10922	3.57464	0.00194847	0.0837856
RNASeqTranscript.25508		1.7278	0.718271	2.73732	-1.36349	3.57515	0.00194617	0.0837856
RNASeqTranscript.30095		0.599675	0.249085	0.950265	4.99946	3.57302	0.00195573	0.0837856
RNASeqTranscript.13173	PNMA1	-0.521676	-0.82693	-0.216421	5.5819	-3.56991	0.00196978	0.0838842
RNASeqTranscript.26768	BAG3	-0.607773	-0.963408	-0.252137	4.64728	-3.56989	0.00196985	0.0838842
RNASeqTranscript.27233	PTPN2	0.523095	0.217012	0.829179	7.09648	3.56993	0.00196968	0.0838842
RNASeqTranscript.18671		0.382168	0.158318	0.606018	6.6284	3.56629	0.00198626	0.0844142
RNASeqTranscript.3053		-1.22429	-1.943	-0.505581	0.847899	-3.55837	0.00202278	0.0844492
RNASeqTranscript.5417	TMCO4	0.702608	0.290782	1.11443	4.0129	3.56385	0.00199745	0.0844492
RNASeqTranscript.11206		2.8699	1.18697	4.55282	-0.311993	3.56221	0.00200499	0.0844492
RNASeqTranscript.13907		0.762143	0.314869	1.20942	5.30304	3.55945	0.00201777	0.0844492
RNASeqTranscript.17244	KCNT2	-0.800576	-1.27027	-0.33088	4.42082	-3.56045	0.00201311	0.0844492
RNASeqTranscript.27123		1.7942	0.741954	2.84644	-1.3764	3.56183	0.00200675	0.0844492
RNASeqTranscript.29068	DUSP4	0.970196	0.400693	1.5397	5.01094	3.55863	0.00202155	0.0844492
RNASeqTranscript.29326	STS	-0.722767	-1.14692	-0.298608	2.67932	-3.5595	0.00201752	0.0844492
RNASeqTranscript.30167	PHF6	-0.34399	-0.545545	-0.142434	6.63147	-3.56509	0.00199177	0.0844492
RNASeqTranscript.9409	DPP6	-0.619971	-0.984341	-0.255601	6.25043	-3.55425	0.00204203	0.085086
RNASeqTranscript.321		-0.364384	-0.578765	-0.150004	9.47367	-3.55053	0.00205956	0.0852588
RNASeqTranscript.1595	NECTIN4	-1.01537	-1.61245	-0.418292	2.82522	-3.55233	0.00205109	0.0852588
RNASeqTranscript.22048		-1.70189	-2.70333	-0.700448	-2.11939	-3.54998	0.0020622	0.0852588
RNASeqTranscript.25331		-1.35211	-2.1474	-0.556826	7.04785	-3.55147	0.00205511	0.0852588
RNASeqTranscript.1161	SYT6	1.3127	0.537996	2.08741	2.18661	3.53956	0.00211219	0.0858261
RNASeqTranscript.1457		0.899671	0.369236	1.43011	3.32824	3.543	0.00209555	0.0858261
RNASeqTranscript.2802	MRAS	-0.58717	-0.933287	-0.241053	6.18619	-3.54373	0.00209205	0.0858261
RNASeqTranscript.10580		1.65557	0.678861	2.63227	0.504993	3.54081	0.00210614	0.0858261
RNASeqTranscript.13615	REV3L	-0.372281	-0.591978	-0.152584	7.18284	-3.5397	0.00211149	0.0858261
RNASeqTranscript.15777	RGS9	0.693249	0.284863	1.10163	6.34903	3.54599	0.00208118	0.0858261
RNASeqTranscript.16619	CHD3	-0.292282	-0.464731	-0.119833	8.04956	-3.54046	0.00210781	0.0858261
IsoSeq.21339		1.46761	0.602142	2.33308	-1.21007	3.54225	0.00209918	0.0858261
RNASeqTranscript.29175	POLB	0.411315	0.16874	0.65389	4.27812	3.54199	0.0021004	0.0858261
RNASeqTranscript.8260	SHANK3	0.919042	0.376506	1.46158	4.96768	3.53855	0.00211707	0.0858603
RNASeqTranscript.21532		1.08377	0.443814	1.72372	0.162809	3.53758	0.00212181	0.0858888
RNASeqTranscript.2247		-0.426433	-0.67858	-0.174286	4.45007	-3.53278	0.00214537	0.0862065
RNASeqTranscript.4002		-0.405349	-0.645055	-0.165644	8.58157	-3.53241	0.00214719	0.0862065
RNASeqTranscript.6218	RETSAT	-0.458588	-0.730024	-0.187152	5.63596	-3.52919	0.00216312	0.0862065
RNASeqTranscript.11728	HNRNPDL	0.513706	0.21008	0.817332	8.55545	3.53423	0.00213823	0.0862065
RNASeqTranscript.12670		0.251732	0.102737	0.400727	7.22799	3.52927	0.00216271	0.0862065
RNASeqTranscript.21370	LGR4	-0.499091	-0.794305	-0.203878	7.09999	-3.53153	0.00215152	0.0862065
RNASeqTranscript.23522	ARHGAP5	-0.400566	-0.6377	-0.163433	8.49402	-3.52859	0.0021661	0.0862065
RNASeqTranscript.29871	SH3BGRL	-0.485431	-0.772669	-0.198193	6.48689	-3.53024	0.00215789	0.0862065
IsoSeq.25378		1.19374	0.488343	1.89914	-0.195898	3.53505	0.00213419	0.0862065
RNASeqTranscript.2866	NPHP3	0.874238	0.355423	1.39305	5.5199	3.51995	0.00220954	0.0876082
RNASeqTranscript.28412		0.300989	0.122391	0.479587	5.63001	3.52041	0.00220723	0.0876082
RNASeqTranscript.9081		-0.367056	-0.584965	-0.149148	7.81039	-3.51867	0.00221606	0.0876479
RNASeqTranscript.10294		1.38106	0.561049	2.20107	-1.10092	3.51813	0.00221878	0.0876479
RNASeqTranscript.28107		0.984483	0.399511	1.56946	0.651328	3.51554	0.00223203	0.0880082
RNASeqTranscript.28896		0.756119	0.306644	1.20559	5.87749	3.51402	0.00223986	0.0881536
RNASeqTranscript.1189	ATP1A1	-0.383057	-0.610838	-0.155275	9.26326	-3.51288	0.00224573	0.0881878
RNASeqTranscript.15857		-0.421523	-0.672224	-0.170822	7.03475	-3.51224	0.00224901	0.0881878
RNASeqTranscript.17776	ANKRD45	-0.44937	-0.716745	-0.181996	5.37959	-3.51078	0.00225658	0.0883217
ENSOARG00000004998	KIF25	2.87583	1.16299	4.58867	-2.08708	3.50724	0.00227498	0.0886328
RNASeqTranscript.16926		0.731604	0.295814	1.16739	7.85971	3.50685	0.00227701	0.0886328
RNASeqTranscript.24472	GMPPB	0.693522	0.280435	1.10661	4.05508	3.50702	0.00227616	0.0886328
RNASeqTranscript.22574		-0.498602	-0.795771	-0.201434	5.67055	-3.50486	0.00228745	0.0887149
RNASeqTranscript.25706	DDIAS	0.974248	0.393681	1.55481	0.60103	3.50539	0.00228467	0.0887149
RNASeqTranscript.19493	PAPD5	-0.345597	-0.55172	-0.139474	5.51964	-3.50237	0.00230058	0.0887388
RNASeqTranscript.26491		1.24903	0.504082	1.99397	-0.130376	3.50241	0.00230035	0.0887388
RNASeqTranscript.28092	HSPB1	-0.821624	-1.3116	-0.33165	6.32259	-3.50283	0.00229814	0.0887388
RNASeqTranscript.6424	MCFD2	-0.412739	-0.659174	-0.166305	7.34743	-3.49859	0.00232063	0.0891445
RNASeqTranscript.13428		-0.828054	-1.32246	-0.333646	5.69137	-3.49858	0.00232067	0.0891445
RNASeqTranscript.29116		1.32142	0.532309	2.11052	0.0321149	3.49802	0.00232365	0.0891445
RNASeqTranscript.28036		0.574879	0.231445	0.918313	5.43624	3.49665	0.00233097	0.0892645
RNASeqTranscript.14993	RMDN1	0.684577	0.275413	1.09374	5.3891	3.49498	0.00233994	0.0893536
RNASeqTranscript.19109	ELMO2	-0.335092	-0.535391	-0.134793	6.31711	-3.49465	0.00234169	0.0893536
RNASeqTranscript.194		-0.40255	-0.643424	-0.161676	5.54331	-3.491	0.00236142	0.0893884
RNASeqTranscript.415		-0.556454	-0.88998	-0.222928	5.52335	-3.48513	0.00239344	0.0893884
RNASeqTranscript.1681	CREG1	-0.440495	-0.704483	-0.176506	7.41321	-3.48558	0.00239099	0.0893884
RNASeqTranscript.2445	NDUFB5	-0.403395	-0.644891	-0.161898	5.99478	-3.4893	0.00237066	0.0893884
RNASeqTranscript.7678	MED21	-0.531879	-0.85079	-0.212969	4.70956	-3.48389	0.00240027	0.0893884
RNASeqTranscript.12459	DPH6	-0.525391	-0.84043	-0.210353	4.27846	-3.48369	0.00240138	0.0893884
RNASeqTranscript.13606	TUBE1	0.539725	0.217007	0.862444	3.54132	3.49356	0.00234759	0.0893884
IsoSeq.12954		1.81447	0.727276	2.90167	-1.63536	3.48627	0.00238718	0.0893884
RNASeqTranscript.15742	LAMP1	-0.456312	-0.729523	-0.1831	8.12607	-3.48885	0.00237312	0.0893884
RNASeqTranscript.16627	TP53	0.438452	0.175704	0.701199	4.26776	3.4858	0.00238979	0.0893884
RNASeqTranscript.19846	FXYD1	-0.647316	-1.03446	-0.260169	4.7587	-3.49269	0.00235229	0.0893884
RNASeqTranscript.23890		1.19789	0.480416	1.91537	-0.667845	3.48763	0.00237977	0.0893884
RNASeqTranscript.25106		2.00265	0.804125	3.20117	1.76862	3.49042	0.00236457	0.0893884
RNASeqTranscript.28369		1.26926	0.508496	2.03002	-1.31867	3.48514	0.00239341	0.0893884
RNASeqTranscript.2768	RASA2	0.597199	0.238634	0.955763	5.3954	3.47913	0.00242661	0.0900581
RNASeqTranscript.10657	ARHGEF37	-0.477149	-0.763777	-0.190521	5.21694	-3.4774	0.00243629	0.0900581
RNASeqTranscript.17979		-0.360361	-0.576743	-0.143979	7.9053	-3.47885	0.00242819	0.0900581
RNASeqTranscript.20808	ENDOD1	-0.542637	-0.868603	-0.216672	6.24768	-3.47742	0.00243616	0.0900581
RNASeqTranscript.2058	NEPRO	0.490888	0.195698	0.786077	3.52914	3.47377	0.00245664	0.0902958
RNASeqTranscript.11974	PIGG	0.519286	0.207029	0.831544	5.7698	3.47387	0.0024561	0.0902958
RNASeqTranscript.13976	AIG1	-0.384037	-0.615009	-0.153065	5.9935	-3.47323	0.00245968	0.0902958
RNASeqTranscript.21543		-0.803523	-1.28665	-0.320396	1.71148	-3.47421	0.00245416	0.0902958
RNASeqTranscript.11072	SEC24D	0.402337	0.160096	0.644577	6.3562	3.46946	0.00248107	0.0909242
RNASeqTranscript.9506		1.39875	0.555262	2.24224	1.44569	3.46402	0.00251222	0.0914931
RNASeqTranscript.20744	PDGFD	-0.819438	-1.31344	-0.325434	7.21171	-3.46501	0.00250648	0.0914931
RNASeqTranscript.21205		0.677405	0.268905	1.0859	5.514	3.46398	0.00251239	0.0914931
RNASeqTranscript.28700		0.456523	0.181204	0.731842	5.66935	3.46374	0.00251378	0.0914931
RNASeqTranscript.19020		-1.42653	-2.2873	-0.565746	5.72351	-3.46184	0.00252477	0.0917362
RNASeqTranscript.5341	FUCA1	-0.44081	-0.706885	-0.174735	6.06143	-3.46072	0.00253124	0.0918147
RNASeqTranscript.11938		1.34042	0.530633	2.15022	0.272586	3.45771	0.00254881	0.0921378
RNASeqTranscript.23418	SCAPER	-0.413331	-0.663031	-0.163632	5.689	-3.4578	0.00254828	0.0921378
RNASeqTranscript.26940		-0.445922	-0.715472	-0.176372	6.43433	-3.45572	0.00256045	0.0924019
RNASeqTranscript.1491	PMF1, BGLAP	0.529746	0.209256	0.850235	4.44677	3.45281	0.00257759	0.0926221
RNASeqTranscript.3153	PHF19	0.555628	0.219375	0.891881	4.14204	3.45173	0.00258395	0.0926221
RNASeqTranscript.4787		1.32959	0.525292	2.13389	2.28502	3.45318	0.0025754	0.0926221
RNASeqTranscript.8812		0.868587	0.343032	1.39414	2.97303	3.45235	0.00258032	0.0926221
RNASeqTranscript.4089	PLAA	0.320486	0.126395	0.514578	5.32961	3.44923	0.00259883	0.0928967
RNASeqTranscript.15361	ATP8A2	0.600913	0.236964	0.964863	6.25298	3.44898	0.00260034	0.0928967
RNASeqTranscript.10295	METTL3	-0.442152	-0.710023	-0.174281	7.92989	-3.44798	0.00260627	0.0929527
RNASeqTranscript.13217		-1.07818	-1.73176	-0.424595	2.60814	-3.44595	0.00261843	0.0930497
RNASeqTranscript.14029		0.936071	0.368531	1.50361	0.181524	3.44533	0.00262213	0.0930497
RNASeqTranscript.27693	ZC3H7A	0.415798	0.163593	0.668002	6.87206	3.44389	0.00263084	0.0930497
RNASeqTranscript.27784	ERI2	0.698881	0.275172	1.12259	2.06649	3.44552	0.00262103	0.0930497
RNASeqTranscript.29083		-0.325988	-0.52371	-0.128265	7.00795	-3.444	0.00263015	0.0930497
RNASeqTranscript.20263		0.677686	0.266288	1.08908	5.13335	3.44101	0.00264823	0.0935092
RNASeqTranscript.3120		2.20728	0.866435	3.54812	-0.656962	3.43873	0.0026621	0.0936882
RNASeqTranscript.15696	MYO16	0.551395	0.216484	0.886306	4.01348	3.43916	0.00265949	0.0936882
RNASeqTranscript.1651	MGST3	-0.468039	-0.752533	-0.183544	5.79695	-3.43659	0.00267521	0.0938394
RNASeqTranscript.30183		0.958687	0.376068	1.54131	1.64986	3.43725	0.00267112	0.0938394
RNASeqTranscript.8592	MAGI2	0.436399	0.171069	0.701729	6.15601	3.43571	0.00268059	0.0938653
RNASeqTranscript.14403	AGO2	0.514625	0.201672	0.827578	6.82858	3.43503	0.00268476	0.0938653
RNASeqTranscript.2504	SLC7A14	-0.568946	-0.91555	-0.222341	7.15333	-3.4289	0.0027227	0.0939603
RNASeqTranscript.2635		1.37956	0.540057	2.21907	-0.828184	3.43271	0.00269908	0.0939603
RNASeqTranscript.2679		-0.355213	-0.571612	-0.138814	7.94016	-3.42889	0.00272278	0.0939603
RNASeqTranscript.5700	ODF2	0.4296	0.167903	0.691296	6.36013	3.42914	0.00272124	0.0939603
RNASeqTranscript.8779		0.653496	0.255718	1.05127	5.09803	3.4318	0.00270472	0.0939603
RNASeqTranscript.8791		1.90881	0.746638	3.07097	-0.56774	3.43093	0.00271008	0.0939603
RNASeqTranscript.15252		-1.47998	-2.38034	-0.579623	0.980134	-3.43368	0.00269305	0.0939603
RNASeqTranscript.21854		0.92827	0.362877	1.49366	0.873368	3.4296	0.00271836	0.0939603
RNASeqTranscript.4902	NDUFS1	-0.326316	-0.525171	-0.127461	7.31968	-3.42784	0.00272932	0.0940334
RNASeqTranscript.29629		0.532776	0.207949	0.857604	6.9934	3.42619	0.00273968	0.094238
RNASeqTranscript.6256	RMND5A	-0.447019	-0.720035	-0.174003	7.86235	-3.42024	0.00277724	0.0943749
RNASeqTranscript.6289	NCK2	-0.444561	-0.715929	-0.173193	4.36149	-3.42209	0.0027655	0.0943749
RNASeqTranscript.8190	ATXN10	-0.39962	-0.643653	-0.155588	8.19392	-3.42073	0.00277413	0.0943749
RNASeqTranscript.15846	HID1	0.609173	0.237319	0.981028	6.73794	3.42206	0.0027657	0.0943749
RNASeqTranscript.16073		0.581661	0.226381	0.93694	7.87418	3.41995	0.00277912	0.0943749
RNASeqTranscript.17522	PIGC	-0.350346	-0.564288	-0.136403	5.81101	-3.42073	0.00277411	0.0943749
RNASeqTranscript.17687	GNB1	-0.331783	-0.534264	-0.129303	8.51207	-3.42288	0.00276054	0.0943749
RNASeqTranscript.17911		0.515457	0.200756	0.830157	7.35238	3.42148	0.0027694	0.0943749
RNASeqTranscript.1265		-0.966059	-1.55763	-0.374489	-0.834103	-3.41128	0.00283481	0.0947277
RNASeqTranscript.3552		1.13899	0.441328	1.83665	2.67132	3.41031	0.0028411	0.0947277
RNASeqTranscript.8413	ICA1	0.4615	0.178796	0.744205	5.55288	3.41003	0.0028429	0.0947277
RNASeqTranscript.10283	ARHGEF40	0.601127	0.232932	0.969322	6.94111	3.41042	0.00284038	0.0947277
RNASeqTranscript.11444		-0.397104	-0.640273	-0.153934	8.79173	-3.41126	0.00283494	0.0947277
RNASeqTranscript.14936	CCNE2	0.836206	0.3246	1.34781	1.41194	3.41426	0.00281553	0.0947277
RNASeqTranscript.15369	NUP58	-0.311371	-0.501961	-0.120781	5.84256	-3.41269	0.00282563	0.0947277
RNASeqTranscript.17774	PRDX6	-0.538257	-0.867686	-0.208828	8.01537	-3.41309	0.00282308	0.0947277
RNASeqTranscript.21010	NECTIN1	-0.575528	-0.927998	-0.223058	4.85627	-3.41086	0.00283755	0.0947277
RNASeqTranscript.22679	VSIG10	-0.376271	-0.606326	-0.146217	8.00623	-3.41657	0.00280068	0.0947277
RNASeqTranscript.25540	RIPK1	0.47355	0.184048	0.763053	6.43654	3.4169	0.00279854	0.0947277
RNASeqTranscript.30388		-0.533453	-0.859839	-0.207068	5.64515	-3.41417	0.00281609	0.0947277
RNASeqTranscript.660	WLS	-0.613265	-0.989095	-0.237434	7.32188	-3.40859	0.0028523	0.0947912
RNASeqTranscript.4844		-0.51509	-0.830958	-0.199221	4.61797	-3.4064	0.0028666	0.0947912
RNASeqTranscript.7999		1.48738	0.575494	2.39926	-1.90576	3.40723	0.00286117	0.0947912
RNASeqTranscript.17331	BPNT1	-0.336158	-0.542304	-0.130012	5.44858	-3.40633	0.00286706	0.0947912
RNASeqTranscript.24686		0.962639	0.372414	1.55286	1.13961	3.40695	0.00286305	0.0947912
RNASeqTranscript.30187	ZBTB33	-0.32881	-0.530499	-0.127121	5.77648	-3.40551	0.00287245	0.0948219
RNASeqTranscript.12759		-0.533668	-0.861089	-0.206246	3.72385	-3.40473	0.00287757	0.0948438
RNASeqTranscript.19588	MMP15	-0.772879	-1.24744	-0.298322	5.54753	-3.40207	0.00289519	0.0952773
RNASeqTranscript.486	LRP8	0.583365	0.224979	0.94175	5.53543	3.40024	0.00290734	0.0953499
RNASeqTranscript.10353	CIRBP	0.387723	0.149488	0.625957	7.72737	3.39966	0.00291115	0.0953499
RNASeqTranscript.11445	LIAS	0.375471	0.144722	0.60622	5.04656	3.39904	0.00291531	0.0953499
RNASeqTranscript.28961		0.407777	0.157188	0.658365	7.56708	3.39923	0.00291402	0.0953499
RNASeqTranscript.327	EIF2B3	-0.346538	-0.559907	-0.133168	5.05482	-3.39264	0.00295829	0.0954603
RNASeqTranscript.906		-0.433988	-0.700857	-0.16712	9.68561	-3.39704	0.00292868	0.0954603
RNASeqTranscript.11365	SLIT2	-0.588274	-0.950496	-0.226051	7.23261	-3.39253	0.00295904	0.0954603
RNASeqTranscript.15447		-1.56269	-2.52445	-0.600922	1.89209	-3.39408	0.00294855	0.0954603
RNASeqTranscript.20199		-1.43699	-2.32177	-0.552203	0.19582	-3.39262	0.00295844	0.0954603
RNASeqTranscript.24247	ARL6IP5	-0.377754	-0.610089	-0.145418	7.14242	-3.39635	0.00293326	0.0954603
RNASeqTranscript.26729		-1.47325	-2.3797	-0.566807	-0.953199	-3.39512	0.00294156	0.0954603
RNASeqTranscript.26888		1.72063	0.66199	2.77926	0.382065	3.39515	0.00294133	0.0954603
RNASeqTranscript.29686		-0.560227	-0.905128	-0.215327	4.40198	-3.39304	0.00295555	0.0954603
RNASeqTranscript.11871		-0.333395	-0.538799	-0.127991	8.20706	-3.39055	0.00297246	0.0956127
RNASeqTranscript.26464		2.53863	0.974568	4.10269	0.907125	3.39051	0.00297274	0.0956127
RNASeqTranscript.8506		0.961834	0.368679	1.55499	2.03801	3.38728	0.00299477	0.096176
RNASeqTranscript.15458		1.45045	0.555389	2.34552	0.0165078	3.38508	0.00300985	0.096336
RNASeqTranscript.19128		0.256857	0.0983835	0.415331	6.24617	3.38574	0.00300531	0.096336
RNASeqTranscript.19142	PTGIS	-0.563218	-0.910828	-0.215609	5.26149	-3.38458	0.00301333	0.096336
RNASeqTranscript.10014	GIPC3	1.04358	0.399121	1.68805	4.12199	3.38259	0.00302707	0.0964855
RNASeqTranscript.22564	DDX55	0.598063	0.228754	0.967372	4.6188	3.3828	0.00302557	0.0964855
RNASeqTranscript.24444		-0.522166	-0.844691	-0.19964	7.27279	-3.38192	0.00303167	0.0964876
RNASeqTranscript.11002		1.46319	0.558348	2.36802	-0.993199	3.37791	0.00305958	0.0972307
RNASeqTranscript.5634	PRRC2B	-0.28693	-0.464487	-0.109374	8.54357	-3.37566	0.00307537	0.0972967
RNASeqTranscript.6188		-0.710018	-1.14929	-0.270748	3.54652	-3.37642	0.00307	0.0972967
RNASeqTranscript.14199		1.47648	0.562906	2.39006	2.47178	3.376	0.00307299	0.0972967
RNASeqTranscript.13594	HDAC2	-0.335301	-0.542899	-0.127703	6.78504	-3.37389	0.00308781	0.0975454
RNASeqTranscript.2412	MCCC1	0.355818	0.135223	0.576412	4.95282	3.3694	0.00311967	0.0978262
RNASeqTranscript.17466	CHML	0.363063	0.138065	0.588061	5.80281	3.37072	0.00311027	0.0978262
RNASeqTranscript.23723	AK7	-0.938638	-1.5205	-0.356779	1.96451	-3.36976	0.00311707	0.0978262
RNASeqTranscript.23889		0.925245	0.352029	1.49846	1.88102	3.37177	0.00310285	0.0978262
RNASeqTranscript.28402	SPRTN	0.503545	0.191457	0.815634	5.41164	3.37039	0.0031126	0.0978262
RNASeqTranscript.10777		0.577046	0.219084	0.935007	2.29516	3.36739	0.00313403	0.0980097
RNASeqTranscript.21054	ZNF202	0.423153	0.160612	0.685693	3.82196	3.36682	0.00313811	0.0980097
RNASeqTranscript.28643		1.53111	0.581099	2.48111	-0.0357848	3.36665	0.00313933	0.0980097
RNASeqTranscript.28782	BMPR1A	-0.322674	-0.522989	-0.122359	7.3833	-3.36489	0.003152	0.0982612
RNASeqTranscript.11701		-0.90708	-1.47032	-0.343836	1.12092	-3.3641	0.00315769	0.0982946
RNASeqTranscript.3688		1.86807	0.70744	3.0287	-1.36558	3.36216	0.00317165	0.0985851
RNASeqTranscript.3308	S1PR3	-0.435168	-0.70561	-0.164727	4.64024	-3.36127	0.00317816	0.0986436
RNASeqTranscript.6921	CRADD	-0.511919	-0.830193	-0.193646	3.07763	-3.35986	0.00318839	0.0986732
RNASeqTranscript.24443	DOCK3	0.519207	0.19643	0.841984	5.87693	3.36014	0.00318636	0.0986732
RNASeqTranscript.3334	ZNF169	0.442851	0.167209	0.718493	2.90593	3.35608	0.00321604	0.0989977
RNASeqTranscript.8729	BMT2	-0.317539	-0.515357	-0.119721	5.2676	-3.35312	0.00323779	0.0989977
RNASeqTranscript.9715		1.55961	0.588507	2.5307	-0.766591	3.35483	0.0032252	0.0989977
RNASeqTranscript.13251		0.562457	0.21214	0.912774	2.7108	3.35388	0.00323223	0.0989977
RNASeqTranscript.15677		1.40422	0.529734	2.2787	0.130603	3.3543	0.00322913	0.0989977
RNASeqTranscript.15858	NUP85	0.392692	0.147994	0.637389	4.40555	3.35229	0.00324397	0.0989977
RNASeqTranscript.17698		-1.21629	-1.97378	-0.458791	-0.876761	-3.35409	0.00323065	0.0989977
RNASeqTranscript.18060	TMX4	-0.335129	-0.543939	-0.126319	8.69255	-3.35259	0.00324175	0.0989977
RNASeqTranscript.27108	RIOK3	0.376239	0.142085	0.610392	6.50953	3.35647	0.00321318	0.0989977
RNASeqTranscript.27690	SNN	-0.490808	-0.796661	-0.184954	4.61537	-3.3521	0.00324537	0.0989977
RNASeqTranscript.8741		-0.79674	-1.29368	-0.299805	2.05705	-3.34916	0.00326722	0.0995216
RNASeqTranscript.2165	STXBP5L	-0.542987	-0.881822	-0.204151	5.21214	-3.34749	0.00327969	0.0997588
RNASeqTranscript.3158	FBXW2	0.250199	0.0939187	0.40648	6.8059	3.34426	0.00330394	0.100353
RNASeqTranscript.7935	VWF	0.821958	0.308444	1.33547	4.95972	3.34362	0.00330881	0.100358
RNASeqTranscript.2671		-0.444945	-0.723054	-0.166835	4.91356	-3.34203	0.00332085	0.100518
RNASeqTranscript.8186		1.0788	0.404434	1.75317	0.463758	3.34167	0.00332352	0.100518
RNASeqTranscript.6693		-0.474327	-0.770976	-0.177679	8.02233	-3.34007	0.00333574	0.100744
RNASeqTranscript.15188	RCBTB1	-0.364161	-0.592017	-0.136304	6.2353	-3.3385	0.00334769	0.100962
RNASeqTranscript.25049	PAQR8	-0.680383	-1.10633	-0.254437	5.15172	-3.3367	0.00336141	0.101155
RNASeqTranscript.25386		-1.09015	-1.77268	-0.407613	3.38129	-3.33642	0.00336359	0.101155
RNASeqTranscript.5962	KIF3C	-0.399722	-0.650213	-0.149232	5.60381	-3.33339	0.00338694	0.101592
RNASeqTranscript.27390	KIAA1468	0.333831	0.124626	0.543036	6.86839	3.33329	0.00338766	0.101592
RNASeqTranscript.20880		-1.03718	-1.68745	-0.386924	0.531891	-3.33187	0.00339869	0.101779
RNASeqTranscript.615		1.43729	0.535602	2.33897	-1.7754	3.32972	0.00341536	0.10203
RNASeqTranscript.13435	TTK	0.992663	0.369883	1.61544	0.914759	3.32956	0.00341665	0.10203
RNASeqTranscript.23275		0.994737	0.370476	1.619	1.31044	3.3286	0.00342413	0.10211
RNASeqTranscript.13638		0.950656	0.353503	1.54781	0.785692	3.3255	0.00344842	0.102645
RNASeqTranscript.28602	RUFY2	0.463481	0.172309	0.754652	5.96055	3.32508	0.00345171	0.102645
RNASeqTranscript.30249		-0.309335	-0.503706	-0.114963	8.7211	-3.32441	0.00345696	0.102658
RNASeqTranscript.7271		-0.551486	-0.898267	-0.204705	5.688	-3.32199	0.00347614	0.102712
RNASeqTranscript.14332	SHARPIN	0.63605	0.236064	1.03604	4.79329	3.32174	0.00347809	0.102712
RNASeqTranscript.25577		1.76622	0.655861	2.87657	-1.22137	3.32278	0.00346988	0.102712
RNASeqTranscript.27346		1.20192	0.446136	1.9577	-0.270776	3.32199	0.00347614	0.102712
RNASeqTranscript.18438		0.458739	0.170034	0.747444	4.90337	3.31917	0.0034985	0.103029
RNASeqTranscript.26679	XPNPEP1	0.317874	0.117843	0.517905	5.26418	3.31954	0.0034956	0.103029
RNASeqTranscript.5364	LUZP1	-0.439171	-0.715703	-0.16264	5.08161	-3.31748	0.003512	0.103216
RNASeqTranscript.5499		-0.421796	-0.687412	-0.15618	5.1624	-3.31717	0.00351454	0.103216
RNASeqTranscript.6372		-0.89027	-1.45162	-0.328916	2.42637	-3.31287	0.00354915	0.103259
RNASeqTranscript.7579		1.02218	0.378005	1.66635	4.79252	3.31469	0.00353444	0.103259
RNASeqTranscript.8124	CSDC2	-0.795364	-1.29681	-0.29392	4.81814	-3.31332	0.00354551	0.103259
RNASeqTranscript.11000	WDR36	0.33304	0.123007	0.543073	5.68528	3.3123	0.00355378	0.103259
RNASeqTranscript.15318		-0.353712	-0.576736	-0.130689	8.44762	-3.31298	0.00354823	0.103259
RNASeqTranscript.19083	DNTTIP1	0.439568	0.16254	0.716596	4.63578	3.31453	0.00353571	0.103259
RNASeqTranscript.20313	FCGRT	-0.444656	-0.724871	-0.164442	6.43836	-3.31477	0.00353381	0.103259
RNASeqTranscript.22571	RILPL2	-0.409098	-0.667106	-0.151089	4.42901	-3.31217	0.0035548	0.103259
RNASeqTranscript.16082	KPNA2	-0.38237	-0.623719	-0.141021	5.80826	-3.30947	0.00357673	0.103333
RNASeqTranscript.18987		1.6764	0.61845	2.73434	0.674432	3.31003	0.00357215	0.103333
RNASeqTranscript.26509		-0.700098	-1.14199	-0.258209	5.20419	-3.30952	0.00357633	0.103333
RNASeqTranscript.26944	TSHZ1	-0.422621	-0.689376	-0.155866	4.84636	-3.30946	0.00357677	0.103333
RNASeqTranscript.7933	CD9	-0.314781	-0.513609	-0.115952	7.05075	-3.30711	0.00359602	0.103491
RNASeqTranscript.18627		0.753956	0.277731	1.23018	2.17444	3.30714	0.00359574	0.103491
RNASeqTranscript.29457	PDK3	-0.360394	-0.588041	-0.132748	5.49733	-3.30701	0.0035968	0.103491
RNASeqTranscript.10543	PCDHA5	-0.429603	-0.701162	-0.158044	6.82626	-3.30462	0.00361644	0.103775
RNASeqTranscript.19922		0.428468	0.157628	0.699307	4.80421	3.30465	0.00361624	0.103775
RNASeqTranscript.8920		-1.19359	-1.94847	-0.438707	0.163694	-3.3029	0.00363069	0.103904
RNASeqTranscript.13886	TMEM200A	1.16012	0.426505	1.89373	6.30547	3.30335	0.00362691	0.103904
RNASeqTranscript.21314	RNF169	-0.32136	-0.524684	-0.118036	5.44002	-3.30158	0.00364158	0.104076
RNASeqTranscript.30193	LAMP2	-0.440828	-0.719867	-0.161789	8.24969	-3.30008	0.00365406	0.104293
RNASeqTranscript.2260	CEP19	-0.415386	-0.678675	-0.152097	5.06212	-3.29563	0.00369123	0.104374
RNASeqTranscript.2363	MAP3K13	-0.429515	-0.701678	-0.157351	4.60088	-3.29661	0.00368307	0.104374
RNASeqTranscript.7669		1.60063	0.586926	2.61433	-0.292266	3.29837	0.0036683	0.104374
RNASeqTranscript.8775	BBS9	-0.502616	-0.821129	-0.184102	4.62382	-3.29631	0.00368559	0.104374
RNASeqTranscript.14661	LACTB2	-0.452892	-0.739899	-0.165886	4.48227	-3.29627	0.00368586	0.104374
RNASeqTranscript.15446		-3.28205	-5.36105	-1.20305	1.34173	-3.29769	0.00367401	0.104374
RNASeqTranscript.22210	TRIM2	-0.371717	-0.607315	-0.136119	7.81893	-3.2958	0.00368984	0.104374
RNASeqTranscript.2758	TFDP2	-0.295405	-0.482703	-0.108107	7.06438	-3.29461	0.00369982	0.104478
RNASeqTranscript.28354		0.598897	0.218854	0.97894	5.64249	3.29184	0.00372325	0.105001
RNASeqTranscript.771		-0.467278	-0.764892	-0.169665	4.18817	-3.27976	0.003827	0.105156
RNASeqTranscript.4624		-0.862378	-1.41024	-0.314518	2.79113	-3.28812	0.00375492	0.105156
RNASeqTranscript.5163	FNDC5	-0.486038	-0.795282	-0.176794	5.36251	-3.28313	0.00379775	0.105156
RNASeqTranscript.5339		-0.306655	-0.501599	-0.111711	8.28043	-3.28594	0.00377358	0.105156
RNASeqTranscript.8769		1.08193	0.394605	1.76926	3.08622	3.28818	0.0037544	0.105156
RNASeqTranscript.9109		2.20018	0.79915	3.6012	-0.214913	3.28043	0.00382118	0.105156
RNASeqTranscript.10356		-0.576487	-0.943625	-0.209348	3.99872	-3.28004	0.00382461	0.105156
RNASeqTranscript.11988		1.36274	0.495971	2.22951	0.844324	3.2842	0.00378859	0.105156
RNASeqTranscript.12237	PARP6	0.507072	0.184006	0.830138	5.46236	3.27867	0.0038365	0.105156
RNASeqTranscript.13649	CD164	-0.371799	-0.608788	-0.134809	8.86798	-3.27717	0.00384965	0.105156
RNASeqTranscript.15148	LCP1	-0.531233	-0.869723	-0.192744	6.79949	-3.27838	0.00383905	0.105156
RNASeqTranscript.15419	ZMYM5	0.687719	0.250402	1.12504	6.6112	3.28499	0.00378176	0.105156
RNASeqTranscript.16527	TTC19	0.284288	0.103579	0.464998	5.33324	3.28622	0.00377113	0.105156
RNASeqTranscript.16831		-0.360329	-0.589833	-0.130825	9.2488	-3.27966	0.00382788	0.105156
RNASeqTranscript.17112		-0.307195	-0.502866	-0.111523	6.29913	-3.27948	0.00382943	0.105156
RNASeqTranscript.18310	FRMD4A	-0.39095	-0.639799	-0.142102	6.02803	-3.28176	0.00380966	0.105156
RNASeqTranscript.20124	SMG9	0.504236	0.184016	0.824456	3.68218	3.28931	0.00374475	0.105156
RNASeqTranscript.20163		0.550284	0.199495	0.901073	5.77011	3.27687	0.00385222	0.105156
RNASeqTranscript.23133	MEF2A	-0.404747	-0.662547	-0.146948	6.69018	-3.2796	0.00382842	0.105156
RNASeqTranscript.24034		-0.341899	-0.559488	-0.124309	8.92259	-3.2823	0.00380496	0.105156
RNASeqTranscript.24385	SFMBT1	0.410301	0.148995	0.671608	5.45306	3.27999	0.00382505	0.105156
RNASeqTranscript.24970		1.27804	0.463329	2.09275	0.632137	3.27688	0.00385216	0.105156
RNASeqTranscript.25934	CYB561A3	0.477093	0.173461	0.780726	4.46326	3.28227	0.00380524	0.105156
RNASeqTranscript.30116	FGF13	-0.722425	-1.18234	-0.262514	5.16448	-3.28124	0.00381416	0.105156
RNASeqTranscript.30283	KLHL13	-0.435922	-0.713108	-0.158737	5.87148	-3.28517	0.0037802	0.105156
RNASeqTranscript.4927	FZD5	-0.608368	-0.996343	-0.220393	7.62281	-3.27553	0.003864	0.105322
RNASeqTranscript.22151	EXOC3	0.475702	0.172288	0.779116	6.66163	3.27505	0.00386821	0.105322
RNASeqTranscript.18301		1.61647	0.584787	2.64815	-1.37564	3.27296	0.00388662	0.105473
RNASeqTranscript.21822		1.42918	0.517175	2.34118	-0.505395	3.27348	0.00388206	0.105473
RNASeqTranscript.26742	ENO4	1.01642	0.367663	1.66517	3.98791	3.27274	0.00388861	0.105473
RNASeqTranscript.1330	CDC42SE1	0.334034	0.120628	0.54744	7.26211	3.26967	0.00391587	0.105674
RNASeqTranscript.5315	TMEM57	-0.328987	-0.539076	-0.118897	6.21672	-3.27109	0.00390321	0.105674
RNASeqTranscript.21269	CLPB	-0.371713	-0.609176	-0.134251	5.54887	-3.26988	0.00391396	0.105674
RNASeqTranscript.28178	MCM7	0.39322	0.142007	0.644433	5.37298	3.26973	0.00391528	0.105674
RNASeqTranscript.15060	MANEA	-0.414062	-0.678657	-0.149467	6.73652	-3.26891	0.00392266	0.105723
RNASeqTranscript.15326	UBL3	-0.365762	-0.599576	-0.131948	7.62725	-3.26773	0.00393312	0.105871
RNASeqTranscript.11685	CCNI	-0.41567	-0.681458	-0.149883	8.40206	-3.26688	0.00394073	0.105942
RNASeqTranscript.7818	CREBL2	-0.269069	-0.441205	-0.096932	7.85752	-3.26519	0.00395589	0.106082
RNASeqTranscript.11117		0.613148	0.220892	1.0054	3.0704	3.26524	0.00395551	0.106082
RNASeqTranscript.12242		0.526666	0.189668	0.863664	3.24051	3.26458	0.00396145	0.106097
RNASeqTranscript.2008		-0.735785	-1.20676	-0.264811	4.52539	-3.26342	0.00397188	0.106109
RNASeqTranscript.16617	TRAPPC1	-0.486544	-0.797972	-0.175115	4.78701	-3.26349	0.00397125	0.106109
RNASeqTranscript.5918	MFSD2B	-0.300986	-0.493708	-0.108263	6.16228	-3.26236	0.00398145	0.106232
RNASeqTranscript.1051		3.42449	1.23117	5.61782	0.623607	3.26146	0.00398959	0.106316
RNASeqTranscript.4654		-0.392452	-0.644213	-0.140691	4.70704	-3.25624	0.0040372	0.106344
RNASeqTranscript.5072	SCG2	0.695091	0.24874	1.14144	10.1704	3.25301	0.004067	0.106344
RNASeqTranscript.6785	TMEM87B	0.354757	0.127221	0.582293	6.62565	3.25687	0.00403142	0.106344
RNASeqTranscript.7428	APAF1	0.341793	0.122365	0.56122	5.38349	3.25381	0.00405962	0.106344
RNASeqTranscript.11859	FBXL5	-0.269534	-0.44257	-0.0964973	7.8206	-3.25383	0.00405938	0.106344
RNASeqTranscript.17360	TP53BP2	-0.283539	-0.465394	-0.101685	6.7653	-3.25693	0.00403092	0.106344
RNASeqTranscript.19870	IGFLR1	0.742632	0.266761	1.2185	2.23232	3.2599	0.00400382	0.106344
RNASeqTranscript.21516	AMBRA1	0.378393	0.135605	0.621181	5.72535	3.25563	0.00404281	0.106344
ENSOARG00000003385		0.994905	0.356347	1.63346	-0.0868174	3.25462	0.00405211	0.106344
RNASeqTranscript.23391		-0.269117	-0.441633	-0.0966009	5.37194	-3.2586	0.00401566	0.106344
RNASeqTranscript.25107		1.67795	0.600893	2.75502	2.71352	3.25431	0.00405498	0.106344
RNASeqTranscript.25480		-0.335831	-0.551318	-0.120345	6.08408	-3.25552	0.00404384	0.106344
RNASeqTranscript.26059	SYVN1	0.397811	0.142328	0.653295	5.71664	3.25262	0.00407056	0.106344
RNASeqTranscript.27496	HAGH	-0.424316	-0.696329	-0.152303	4.88679	-3.25851	0.00401649	0.106344
RNASeqTranscript.28958		0.510128	0.182541	0.837714	4.89756	3.25291	0.00406788	0.106344
RNASeqTranscript.29789	AR	-0.551789	-0.905693	-0.197885	5.74273	-3.25692	0.00403098	0.106344
RNASeqTranscript.8793		1.69802	0.607017	2.78902	0.393938	3.25115	0.00408422	0.106345
RNASeqTranscript.16386	NFE2L1	-0.351855	-0.577896	-0.125814	8.97208	-3.25159	0.00408007	0.106345
RNASeqTranscript.23926	SLC4A7	0.509762	0.182218	0.837305	6.24567	3.251	0.00408557	0.106345
RNASeqTranscript.9384	CHPF2	0.572536	0.204429	0.940644	5.52484	3.24899	0.0041043	0.106572
RNASeqTranscript.29909	ABCB7	-0.322784	-0.530312	-0.115255	5.82138	-3.24903	0.00410392	0.106572
RNASeqTranscript.290		1.25755	0.447955	2.06714	3.03699	3.24472	0.00414428	0.107218
RNASeqTranscript.5687	SPOUT1	0.727679	0.25922	1.19614	5.21535	3.2448	0.00414355	0.107218
RNASeqTranscript.29600		0.456321	0.162557	0.750084	6.69699	3.24483	0.00414323	0.107218
RNASeqTranscript.4191		-0.998476	-1.64175	-0.355204	-0.242029	-3.24237	0.00416646	0.107591
RNASeqTranscript.10864	TMEM161B	0.564758	0.200823	0.928693	4.85442	3.24159	0.00417386	0.107591
RNASeqTranscript.21015	ARHGEF12	-0.273036	-0.448957	-0.0971143	8.54211	-3.24205	0.00416944	0.107591
RNASeqTranscript.7861	RIMKLB	0.580738	0.206346	0.955129	6.27066	3.24021	0.0041869	0.107796
RNASeqTranscript.757	PIGK	-0.407556	-0.670424	-0.144688	6.83117	-3.23869	0.00420143	0.107898
RNASeqTranscript.3206	HDHD3	0.863689	0.306538	1.42084	2.11886	3.2382	0.00420605	0.107898
RNASeqTranscript.13016	PPP2R5E	-0.293608	-0.482975	-0.10424	6.97224	-3.23878	0.00420057	0.107898
RNASeqTranscript.20312	RPS11	-0.390458	-0.642416	-0.1385	9.3395	-3.23717	0.00421592	0.108021
RNASeqTranscript.19030	MYBL2	0.786227	0.278636	1.29382	4.21208	3.23559	0.00423106	0.108149
RNASeqTranscript.19813		-0.876915	-1.44305	-0.310782	1.4209	-3.23563	0.00423071	0.108149
RNASeqTranscript.8625		0.869631	0.307907	1.43135	1.99842	3.23393	0.00424699	0.108178
RNASeqTranscript.17203	KLHDC8A	0.895302	0.316988	1.47362	4.18153	3.23389	0.00424744	0.108178
RNASeqTranscript.20654		0.332539	0.117742	0.547335	4.1504	3.23395	0.00424679	0.108178
RNASeqTranscript.8060		-0.94092	-1.54905	-0.332792	1.13676	-3.23204	0.00426529	0.108244
RNASeqTranscript.11137		0.376506	0.133167	0.619845	4.19508	3.23206	0.00426509	0.108244
RNASeqTranscript.16361	SRCIN1	0.678853	0.24017	1.11754	6.59154	3.23254	0.00426042	0.108244
RNASeqTranscript.4241		0.778211	0.274977	1.28144	2.48658	3.23033	0.00428185	0.108406
RNASeqTranscript.14590		-0.37398	-0.615797	-0.132163	8.32552	-3.23059	0.00427938	0.108406
IsoSeq.18559		1.26327	0.445954	2.08058	-1.44156	3.22869	0.00429787	0.108553
RNASeqTranscript.26797	IKZF5	0.355731	0.125591	0.585871	6.08762	3.22886	0.00429614	0.108553
RNASeqTranscript.15932		0.580135	0.204623	0.955648	2.54219	3.22719	0.00431253	0.108794
RNASeqTranscript.22198	DCHS2	0.627813	0.221298	1.03433	5.43842	3.22606	0.00432353	0.108943
RNASeqTranscript.18769	FAM210B	-0.392203	-0.64623	-0.138176	6.86637	-3.22515	0.00433247	0.109039
RNASeqTranscript.3760		-0.446974	-0.736735	-0.157212	6.13833	-3.22226	0.004361	0.109128
RNASeqTranscript.7543		1.10597	0.388904	1.82304	-0.214591	3.22184	0.00436517	0.109128
RNASeqTranscript.10266		-0.536441	-0.884265	-0.188617	5.59273	-3.22168	0.00436676	0.109128
RNASeqTranscript.11005		2.00216	0.704473	3.29985	-0.195059	3.22291	0.00435456	0.109128
RNASeqTranscript.22507		1.76936	0.622167	2.91655	3.43239	3.22181	0.00436547	0.109128
RNASeqTranscript.26209		-0.600087	-0.989001	-0.211173	7.25058	-3.22315	0.00435221	0.109128
RNASeqTranscript.22362	HSPA4L	-0.530715	-0.874944	-0.186486	7.57976	-3.22058	0.00437766	0.109272
RNASeqTranscript.26582	SFXN3	-0.506109	-0.834574	-0.177644	3.93395	-3.21865	0.0043968	0.109493
RNASeqTranscript.27987		-0.567877	-0.9364	-0.199354	2.8206	-3.21891	0.00439423	0.109493
RNASeqTranscript.21094	FAR1	0.335703	0.117686	0.55372	7.1667	3.21651	0.00441823	0.109898
RNASeqTranscript.27421	HBQ1	-0.644337	-1.06289	-0.225781	2.06711	-3.21572	0.0044261	0.109966
RNASeqTranscript.12683	RAB8B	-0.335489	-0.553501	-0.117478	6.5143	-3.21454	0.00443803	0.110134
RNASeqTranscript.17681	SKI	-0.404063	-0.666799	-0.141327	6.12758	-3.21254	0.00445817	0.110248
RNASeqTranscript.27554		0.75948	0.265644	1.25332	0.937408	3.21257	0.00445781	0.110248
RNASeqTranscript.29849		-0.429451	-0.708695	-0.150206	9.66507	-3.21254	0.00445819	0.110248
RNASeqTranscript.3003	YBEY	0.548734	0.191713	0.905755	3.82344	3.21061	0.00447767	0.110602
RNASeqTranscript.18988		2.13295	0.744929	3.52098	-0.467526	3.20999	0.00448402	0.11063
RNASeqTranscript.7816	GPR19	-0.47272	-0.78061	-0.16483	3.97472	-3.20721	0.00451232	0.110943
RNASeqTranscript.23968	CNOT10	0.340378	0.118712	0.562045	5.23019	3.20761	0.00450822	0.110943
RNASeqTranscript.29588	ZC4H2	-0.355826	-0.587577	-0.124074	4.307	-3.20726	0.00451185	0.110943
RNASeqTranscript.9293		0.270108	0.0940996	0.446116	6.70546	3.20571	0.00452773	0.111193
RNASeqTranscript.20854	RDX	-0.276842	-0.457341	-0.0963421	7.86359	-3.20387	0.00454663	0.111521
RNASeqTranscript.25125	CLIC1	-0.575692	-0.951097	-0.200288	5.61269	-3.20339	0.00455154	0.111521
RNASeqTranscript.8517		0.848601	0.295023	1.40218	1.60526	3.20217	0.00456416	0.111701
RNASeqTranscript.5878	TRIB2	-0.416012	-0.687765	-0.14426	6.16635	-3.1978	0.00460952	0.112089
RNASeqTranscript.10654		0.73738	0.255797	1.21896	4.70297	3.19845	0.00460276	0.112089
RNASeqTranscript.14774	EIF3H	-0.299698	-0.495415	-0.103981	6.71919	-3.19871	0.00460005	0.112089
RNASeqTranscript.15217		0.827188	0.286811	1.36757	0.844304	3.19762	0.00461145	0.112089
RNASeqTranscript.16363	SOCS7	-0.297219	-0.491378	-0.103059	6.40535	-3.19769	0.0046107	0.112089
RNASeqTranscript.24618		-0.39651	-0.65557	-0.137449	8.30008	-3.19722	0.00461565	0.112089
RNASeqTranscript.30311	AMOT	-0.514069	-0.849949	-0.178189	6.74689	-3.1971	0.00461685	0.112089
RNASeqTranscript.1446		-0.278128	-0.459981	-0.0962753	5.25591	-3.1948	0.00464095	0.112173
RNASeqTranscript.24115	FANCD2	0.863854	0.299144	1.42856	2.60322	3.19547	0.00463398	0.112173
RNASeqTranscript.24259	SUCLG2	-0.384139	-0.635245	-0.133032	6.81521	-3.19558	0.00463281	0.112173
RNASeqTranscript.29389	MOSPD2	0.512006	0.177229	0.846784	5.49717	3.19476	0.00464138	0.112173
RNASeqTranscript.1471		0.321066	0.110959	0.531173	7.12032	3.19207	0.00466971	0.112602
ENSOARG00000013890		-1.17245	-1.93962	-0.405283	-0.0832261	-3.19245	0.0046658	0.112602
RNASeqTranscript.1141		1.43054	0.493693	2.36738	-0.808049	3.18971	0.00469481	0.112673
ENSOARG00000006003	IQGAP3	1.50958	0.521309	2.49786	-0.927344	3.19079	0.00468328	0.112673
RNASeqTranscript.3883		-0.342423	-0.566701	-0.118145	7.59059	-3.1893	0.00469913	0.112673
RNASeqTranscript.17577	CLSTN1	-0.345196	-0.571246	-0.119146	9.09812	-3.18993	0.00469244	0.112673
RNASeqTranscript.20996	CCDC153	-0.504803	-0.835336	-0.17427	3.8205	-3.19026	0.00468889	0.112673
RNASeqTranscript.25373		0.390783	0.134596	0.64697	5.40148	3.18638	0.00473027	0.113165
RNASeqTranscript.28091	SRRM3	0.958188	0.330039	1.58634	4.66276	3.18645	0.00472951	0.113165
RNASeqTranscript.952	PTBP2	0.506762	0.173335	0.840189	6.26871	3.17485	0.00485538	0.113643
RNASeqTranscript.2727		-0.40621	-0.673186	-0.139233	5.67404	-3.17831	0.00481745	0.113643
RNASeqTranscript.4513	COBLL1	-0.752928	-1.24753	-0.258326	6.14299	-3.17993	0.00479989	0.113643
RNASeqTranscript.9852		1.6448	0.562378	2.72722	-1.24248	3.17421	0.00486234	0.113643
RNASeqTranscript.10244	TRIM41	0.42752	0.147004	0.708037	6.20513	3.18359	0.00476023	0.113643
RNASeqTranscript.11202		1.42154	0.48869	2.35438	0.68728	3.18322	0.00476422	0.113643
RNASeqTranscript.11424	NWD2	1.28977	0.442866	2.13667	6.00753	3.18125	0.00478553	0.113643
RNASeqTranscript.13172	DNAL1	-0.267732	-0.443788	-0.0916755	7.23956	-3.17664	0.00483574	0.113643
RNASeqTranscript.13966	TXLNB	-1.18551	-1.96558	-0.405444	2.10985	-3.17462	0.00485782	0.113643
RNASeqTranscript.15508		1.68263	0.577414	2.78784	0.443568	3.18025	0.00479637	0.113643
RNASeqTranscript.16495	TOP3A	0.51291	0.176165	0.849656	5.3931	3.1817	0.00478072	0.113643
RNASeqTranscript.18036		1.1558	0.396351	1.91526	-0.203563	3.17909	0.004809	0.113643
RNASeqTranscript.18329		0.823081	0.281978	1.36418	0.828615	3.17747	0.0048266	0.113643
RNASeqTranscript.18949	EPB41L1	0.566603	0.19422	0.938987	7.26608	3.17839	0.00481656	0.113643
RNASeqTranscript.20703		-0.379965	-0.629826	-0.130104	7.84531	-3.17661	0.00483606	0.113643
RNASeqTranscript.20971	DDX6	-0.32451	-0.537749	-0.11127	9.24337	-3.17892	0.00481086	0.113643
RNASeqTranscript.21290	PLEKHB1	-0.589309	-0.976594	-0.202024	6.34861	-3.17857	0.00481462	0.113643
RNASeqTranscript.21777	CWC27	-0.310087	-0.514122	-0.106051	4.54215	-3.17466	0.00485746	0.113643
RNASeqTranscript.23741	SLC25A29	0.793218	0.271662	1.31477	5.71711	3.17696	0.00483226	0.113643
RNASeqTranscript.27295	CFAP53, MBD1	0.35534	0.121693	0.588987	7.03851	3.1769	0.00483285	0.113643
RNASeqTranscript.28810	ERCC6	0.494103	0.169132	0.819074	5.38227	3.17609	0.00484175	0.113643
RNASeqTranscript.13079	PLEKHH1	0.489782	0.167245	0.812318	4.89712	3.17207	0.00488597	0.11382
RNASeqTranscript.21574		0.547721	0.187133	0.908309	4.29589	3.17298	0.00487594	0.11382
RNASeqTranscript.25891	APLP2	-0.39718	-0.658775	-0.135585	9.29853	-3.17159	0.00489128	0.11382
RNASeqTranscript.30196		0.380372	0.129883	0.630861	5.35128	3.17204	0.00488624	0.11382
RNASeqTranscript.10553		-0.727974	-1.2077	-0.24825	3.25866	-3.16989	0.00491015	0.114134
RNASeqTranscript.7806	HEBP1	-0.65751	-1.09129	-0.223728	4.31255	-3.16629	0.00495026	0.114448
RNASeqTranscript.9311	KRBA1	0.781316	0.265984	1.29665	5.66685	3.16708	0.00494144	0.114448
RNASeqTranscript.21821		0.892276	0.303606	1.48095	1.48138	3.16626	0.00495055	0.114448
RNASeqTranscript.22584		0.889863	0.302856	1.47687	5.11856	3.16664	0.00494627	0.114448
RNASeqTranscript.29652	KDM5C	0.418363	0.142501	0.694224	7.33831	3.16797	0.00493145	0.114448
ENSOARG00000004235	MXD3	1.89288	0.643326	3.14243	-1.69028	3.16437	0.00497175	0.11469
RNASeqTranscript.10550	PCDHB6, PCDHB7	-0.40569	-0.673468	-0.137912	6.25145	-3.16475	0.00496752	0.11469
RNASeqTranscript.19679		-0.283952	-0.471445	-0.0964581	6.06089	-3.16357	0.00498077	0.114773
RNASeqTranscript.29119		1.04369	0.354221	1.73317	-0.24281	3.1621	0.00499737	0.115031
RNASeqTranscript.9677		1.97532	0.669192	3.28144	1.64624	3.15916	0.00503067	0.115659
RNASeqTranscript.24140		1.01308	0.34312	1.68305	2.2764	3.15873	0.0050355	0.115659
RNASeqTranscript.13265	AHSA1	-0.250647	-0.416457	-0.0848376	6.67635	-3.15771	0.00504713	0.115801
RNASeqTranscript.3700		1.35335	0.457121	2.24957	-0.357367	3.15436	0.00508555	0.115957
RNASeqTranscript.8416		-3.03359	-5.04164	-1.02555	1.65447	-3.15575	0.00506955	0.115957
RNASeqTranscript.17195	LRRN2	-0.517219	-0.859746	-0.174691	6.22269	-3.15427	0.00508659	0.115957
RNASeqTranscript.26851	BNIP3	-0.501813	-0.834095	-0.16953	5.33372	-3.15466	0.00508201	0.115957
RNASeqTranscript.28113		1.0142	0.342764	1.68563	0.745958	3.15529	0.00507485	0.115957
RNASeqTranscript.30529	TOM1L1	-0.448541	-0.745376	-0.151706	5.08103	-3.15651	0.00506089	0.115957
RNASeqTranscript.12648	OAZ2	-0.323111	-0.537249	-0.108973	7.95124	-3.15194	0.0051134	0.116104
RNASeqTranscript.26154		1.14269	0.385355	1.90002	0.127262	3.15181	0.00511484	0.116104
RNASeqTranscript.27825	SCNN1B	1.20725	0.407455	2.00705	4.52054	3.1531	0.00509999	0.116104
RNASeqTranscript.28967		1.32328	0.446287	2.20027	6.48328	3.15192	0.00511361	0.116104
RNASeqTranscript.22069		-1.90832	-3.17335	-0.643301	-0.338044	-3.15118	0.00512218	0.116146
RNASeqTranscript.23551		0.296372	0.0997955	0.492948	4.74712	3.14938	0.00514304	0.116495
RNASeqTranscript.3381	SLC35D2	0.612806	0.206148	1.01946	2.02358	3.14784	0.0051609	0.116756
RNASeqTranscript.10316		-0.544997	-0.906703	-0.183292	1.72405	-3.14745	0.00516552	0.116756
RNASeqTranscript.4603		-0.439099	-0.730662	-0.147536	8.6094	-3.14593	0.00518327	0.116909
RNASeqTranscript.27446	STUB1	-0.391982	-0.652232	-0.131732	5.5493	-3.14626	0.00517944	0.116909
RNASeqTranscript.20173	CD3EAP	0.568283	0.190877	0.945689	3.74307	3.14539	0.00518956	0.116927
RNASeqTranscript.25902	TMEM109	-0.45096	-0.750642	-0.151279	5.82713	-3.14338	0.00521315	0.117334
RNASeqTranscript.457	ZFYVE9	-0.343436	-0.571746	-0.115125	6.74943	-3.14224	0.00522665	0.117336
RNASeqTranscript.4867	NOP58	0.289178	0.0969211	0.481435	5.63841	3.14197	0.00522975	0.117336
RNASeqTranscript.22266		-0.613696	-1.02166	-0.205734	1.61208	-3.14234	0.00522544	0.117336
RNASeqTranscript.10111		0.470078	0.15738	0.782775	3.89099	3.14025	0.00525018	0.11767
RNASeqTranscript.1075		1.11116	0.371602	1.85071	-0.450891	3.13851	0.00527075	0.11776
RNASeqTranscript.13023	SGPP1	-0.346802	-0.577566	-0.116038	5.70704	-3.1393	0.00526137	0.11776
RNASeqTranscript.23989		-0.57933	-0.964876	-0.193785	1.66006	-3.13885	0.0052668	0.11776
RNASeqTranscript.3193	ATP6V1G1	-0.287912	-0.479737	-0.0960879	7.57544	-3.13527	0.00530944	0.1185
RNASeqTranscript.12277	GMPR2	-0.256228	-0.42699	-0.0854667	6.07437	-3.13441	0.00531977	0.118565
RNASeqTranscript.28457	GNG4	1.03414	0.344876	1.7234	6.35531	3.1341	0.00532349	0.118565
RNASeqTranscript.19568		-0.528683	-0.881181	-0.176185	7.37099	-3.13298	0.00533698	0.118741
RNASeqTranscript.11203		1.48655	0.494923	2.47818	1.34934	3.13148	0.00535505	0.118971
RNASeqTranscript.20130		0.422973	0.140796	0.70515	7.43037	3.1312	0.00535852	0.118971
RNASeqTranscript.368	RAD54L	0.739092	0.244449	1.23373	1.53686	3.12123	0.00548027	0.119067
RNASeqTranscript.452	NRDC	0.297036	0.0983212	0.495751	7.17346	3.12247	0.00546501	0.119067
RNASeqTranscript.2612	TIPARP	-0.386313	-0.644603	-0.128023	6.81558	-3.12429	0.00544267	0.119067
RNASeqTranscript.3015	PRMT2	0.624826	0.207489	1.04216	4.8453	3.12746	0.00540387	0.119067
RNASeqTranscript.3221		1.04919	0.348056	1.75033	0.128476	3.12588	0.0054232	0.119067
RNASeqTranscript.5656		0.918877	0.30399	1.53376	-0.227022	3.12163	0.00547535	0.119067
RNASeqTranscript.5864	ODC1	0.486484	0.161243	0.811724	5.26952	3.12452	0.00543984	0.119067
RNASeqTranscript.10229		-2.29314	-3.82696	-0.759318	-2.05244	-3.12302	0.00545819	0.119067
RNASeqTranscript.12348		1.53342	0.507958	2.55889	-1.02858	3.12364	0.00545064	0.119067
RNASeqTranscript.12507	DLL4	1.14916	0.380542	1.91777	3.69823	3.12313	0.00545693	0.119067
RNASeqTranscript.13632	DDO	-0.788471	-1.31577	-0.261177	1.53674	-3.12358	0.00545137	0.119067
RNASeqTranscript.14198		1.00961	0.335603	1.68362	1.96046	3.12902	0.00538487	0.119067
RNASeqTranscript.14804		1.00294	0.33331	1.67257	2.5301	3.12867	0.00538914	0.119067
RNASeqTranscript.15720	ARHGEF7	0.35792	0.118701	0.597139	5.13621	3.12543	0.00542867	0.119067
RNASeqTranscript.15733	MCF2L	0.684961	0.227679	1.14224	5.69844	3.12897	0.0053855	0.119067
RNASeqTranscript.18626	DDRGK1	0.360914	0.119674	0.602154	5.53753	3.12517	0.0054319	0.119067
RNASeqTranscript.19138	KCNB1	-0.474782	-0.791811	-0.157754	3.55803	-3.12835	0.00539304	0.119067
RNASeqTranscript.20160		-0.465519	-0.776878	-0.15416	3.14505	-3.12317	0.00545645	0.119067
RNASeqTranscript.20944	CEP164	0.64222	0.213234	1.07121	4.28243	3.12723	0.00540664	0.119067
RNASeqTranscript.23456		-0.996039	-1.6626	-0.329477	4.24212	-3.12144	0.00547769	0.119067
RNASeqTranscript.29151		0.967405	0.320128	1.61468	2.516	3.12203	0.00547041	0.119067
RNASeqTranscript.11035	NAF1	0.570837	0.188729	0.952945	5.29727	3.12065	0.00548744	0.119101
RNASeqTranscript.19820		1.0495	0.346756	1.75223	-0.435402	3.11965	0.00549988	0.11925
RNASeqTranscript.9908		0.913463	0.301431	1.5255	2.68488	3.11771	0.00552396	0.119529
RNASeqTranscript.12930		-0.987676	-1.64939	-0.325963	5.6503	-3.11791	0.00552145	0.119529
RNASeqTranscript.21125	AMPD3	0.964601	0.317828	1.61137	7.76986	3.11541	0.00555266	0.120028
RNASeqTranscript.24419		-1.32267	-2.2099	-0.435441	-1.94432	-3.11412	0.00556888	0.120256
RNASeqTranscript.9176		0.969649	0.318503	1.6208	0.133181	3.11068	0.00561214	0.120496
RNASeqTranscript.13129	MED6	0.461073	0.151436	0.770711	4.9581	3.11054	0.00561392	0.120496
RNASeqTranscript.21291		-0.462538	-0.773034	-0.152043	2.7675	-3.1118	0.00559803	0.120496
RNASeqTranscript.22502	EP400	0.279124	0.0917488	0.466499	6.64029	3.11175	0.00559869	0.120496
RNASeqTranscript.23506		1.1114	0.365191	1.85761	1.52196	3.11121	0.00560552	0.120496
RNASeqTranscript.29496	TMEM47	-0.447042	-0.747069	-0.147015	8.08505	-3.11248	0.00558944	0.120496
RNASeqTranscript.3661		0.760996	0.249833	1.27216	2.5006	3.10987	0.00562242	0.120556
RNASeqTranscript.18147	SFMBT2	-0.378064	-0.632183	-0.123944	4.88384	-3.10775	0.00564928	0.121011
RNASeqTranscript.3198	COL27A1	1.14267	0.374151	1.91118	3.48251	3.10589	0.00567304	0.121198
RNASeqTranscript.22793		-0.653769	-1.09349	-0.21405	3.00608	-3.10576	0.0056747	0.121198
RNASeqTranscript.30129		-2.88376	-4.82337	-0.944147	-1.62528	-3.10573	0.00567511	0.121198
RNASeqTranscript.29483		0.635262	0.207922	1.0626	7.75611	3.10527	0.00568101	0.121203
RNASeqTranscript.2071	NAA50	-0.372487	-0.623193	-0.121781	6.83069	-3.1036	0.00570243	0.121538
RNASeqTranscript.20466		-0.383719	-0.642121	-0.125317	7.08221	-3.10196	0.00572343	0.121863
RNASeqTranscript.25356	GMNN	-0.372948	-0.624154	-0.121742	4.88397	-3.10125	0.00573259	0.121936
RNASeqTranscript.2808	DZIP1L	-0.586577	-0.981995	-0.191159	3.02165	-3.09876	0.00576491	0.122014
RNASeqTranscript.8539	DMTF1	0.355165	0.115792	0.594537	6.15548	3.09938	0.00575688	0.122014
RNASeqTranscript.13004		-0.816734	-1.36728	-0.266191	-0.0788797	-3.09891	0.00576293	0.122014
RNASeqTranscript.23661		1.08898	0.354946	1.82302	1.43362	3.099	0.00576169	0.122014
RNASeqTranscript.26596	PPRC1	0.32282	0.105207	0.540432	5.35482	3.09882	0.00576414	0.122014
RNASeqTranscript.4946		0.556114	0.181077	0.93115	3.49952	3.09748	0.00578144	0.122121
RNASeqTranscript.25442		-0.256925	-0.430176	-0.0836739	6.07561	-3.09777	0.00577766	0.122121
RNASeqTranscript.24778		-0.404104	-0.676716	-0.131493	8.68637	-3.09648	0.00579453	0.122277
RNASeqTranscript.18615	ATRN	-0.225465	-0.377734	-0.0731966	7.43039	-3.09306	0.00583932	0.1231
RNASeqTranscript.8399	TAC1	3.19454	1.03569	5.35339	4.43859	3.09104	0.00586584	0.123177
RNASeqTranscript.10023		1.11187	0.360541	1.86319	1.78047	3.09132	0.0058622	0.123177
RNASeqTranscript.12550		0.553977	0.179614	0.928341	4.39802	3.09113	0.00586465	0.123177
RNASeqTranscript.30165		-0.470221	-0.787995	-0.152446	6.41317	-3.09102	0.00586614	0.123177
IsoSeq.21340		1.23826	0.400665	2.07586	-1.30213	3.08814	0.00590433	0.123735
RNASeqTranscript.30107		-0.43283	-0.72559	-0.140069	5.16943	-3.08833	0.0059018	0.123735
RNASeqTranscript.27025		0.732552	0.236921	1.22818	3.41356	3.08745	0.00591351	0.123806
RNASeqTranscript.1347		-0.332796	-0.558171	-0.107421	6.2678	-3.08455	0.0059521	0.124408
RNASeqTranscript.14544	ATP6V1H	-0.347313	-0.58253	-0.112097	6.1601	-3.08441	0.00595398	0.124408
RNASeqTranscript.20728		-0.474791	-0.796497	-0.153086	3.05211	-3.08293	0.00597391	0.124702
RNASeqTranscript.24801		-0.545197	-0.91473	-0.175663	3.98633	-3.0819	0.00598773	0.124806
RNASeqTranscript.28376	GALNT2	-0.332548	-0.557963	-0.107132	6.82333	-3.08169	0.00599061	0.124806
RNASeqTranscript.11402		-1.18872	-1.99483	-0.382602	0.393533	-3.08036	0.00600852	0.124827
RNASeqTranscript.22587	CCDC62	0.78513	0.252794	1.31747	3.90041	3.08088	0.00600146	0.124827
RNASeqTranscript.22963	CHCHD10	-0.829007	-1.3912	-0.266817	3.73381	-3.08031	0.00600921	0.124827
RNASeqTranscript.13005		-0.49594	-0.832347	-0.159534	8.67353	-3.07953	0.0060197	0.124924
RNASeqTranscript.5609	KCNT1	1.00692	0.323414	1.69042	4.01695	3.07732	0.00604974	0.125425
RNASeqTranscript.15562		-0.542184	-0.910384	-0.173984	6.27863	-3.07597	0.00606805	0.125649
RNASeqTranscript.27074	DSC3	-0.585202	-0.982657	-0.187748	5.48214	-3.07566	0.00607239	0.125649
RNASeqTranscript.1451		1.05824	0.338422	1.77806	-0.0214931	3.071	0.00613623	0.125726
RNASeqTranscript.4270	BIN1	0.458352	0.146504	0.7702	5.8589	3.07026	0.00614643	0.125726
RNASeqTranscript.4751	CLASP1	-0.192467	-0.323374	-0.0615589	7.4244	-3.07121	0.00613335	0.125726
RNASeqTranscript.10895	FAM172A	-0.378446	-0.635931	-0.12096	4.52489	-3.07023	0.00614692	0.125726
RNASeqTranscript.14087	ARID1B	-0.248971	-0.418218	-0.0797248	6.32593	-3.0729	0.00611004	0.125726
RNASeqTranscript.14248		0.533648	0.170607	0.896689	3.39635	3.07057	0.0061422	0.125726
RNASeqTranscript.14882	VPS13B	-0.237335	-0.398603	-0.0760671	6.55307	-3.07421	0.00609217	0.125726
RNASeqTranscript.15330	SLC46A3	-0.592507	-0.995627	-0.189387	4.43296	-3.07028	0.00614613	0.125726
RNASeqTranscript.26230		2.8582	0.914706	4.8017	2.02241	3.07205	0.00612174	0.125726
RNASeqTranscript.26402		-0.818009	-1.37423	-0.26179	2.84197	-3.07207	0.00612145	0.125726
RNASeqTranscript.28593		1.03595	0.33158	1.74032	1.19782	3.07226	0.00611896	0.125726
RNASeqTranscript.29727	RBM3	0.413764	0.132324	0.695204	7.00676	3.07105	0.00613558	0.125726
RNASeqTranscript.4219		0.328488	0.104902	0.552075	4.98777	3.06897	0.00616424	0.125959
RNASeqTranscript.11707	BMP3	-2.29482	-3.85703	-0.732602	2.6354	-3.0685	0.00617076	0.125971
RNASeqTranscript.15156		-0.399178	-0.670988	-0.127368	5.76494	-3.06775	0.00618121	0.126063
RNASeqTranscript.4097		-0.57254	-0.962806	-0.182274	7.99498	-3.06453	0.00622606	0.126803
RNASeqTranscript.6650		0.763608	0.243041	1.28418	4.0514	3.06417	0.00623107	0.126803
RNASeqTranscript.22927	PISD	-0.490574	-0.825042	-0.156107	5.37566	-3.06387	0.00623536	0.126803
RNASeqTranscript.4788		1.18191	0.375757	1.98807	2.96962	3.06257	0.00625354	0.126931
RNASeqTranscript.15140		-0.356536	-0.599711	-0.11336	6.18501	-3.06269	0.00625192	0.126931
RNASeqTranscript.2676		1.13533	0.360723	1.90993	1.5903	3.06168	0.00626601	0.127063
RNASeqTranscript.2960		-0.504833	-0.849465	-0.160202	4.7345	-3.05994	0.00629062	0.127274
RNASeqTranscript.7805	FAM234B	-0.424252	-0.713925	-0.134579	6.78573	-3.05939	0.00629836	0.127274
RNASeqTranscript.10404	UBE2B	0.307077	0.0974364	0.516717	7.37851	3.05979	0.00629273	0.127274
RNASeqTranscript.27422	LUC7L	0.719536	0.228184	1.21089	8.16141	3.059	0.0063039	0.127274
RNASeqTranscript.28632	PPA1	-0.666558	-1.12176	-0.211358	5.31875	-3.05883	0.00630633	0.127274
RNASeqTranscript.17719	TTLL10	1.07433	0.340402	1.80826	1.99536	3.05776	0.00632142	0.127458
RNASeqTranscript.15317	USPL1	0.327937	0.103835	0.55204	5.68714	3.05678	0.00633541	0.127499
RNASeqTranscript.19461	ITFG1	-0.320231	-0.539038	-0.101425	7.99102	-3.05719	0.00632953	0.127499
RNASeqTranscript.3082	OXNAD1	0.348588	0.110212	0.586963	4.28858	3.05471	0.0063649	0.12773
RNASeqTranscript.7149	PRICKLE1	-0.452226	-0.761393	-0.14306	5.9417	-3.0555	0.00635358	0.12773
RNASeqTranscript.26422		-0.599759	-1.00986	-0.189659	6.14106	-3.05496	0.00636126	0.12773
RNASeqTranscript.3479		0.91818	0.290166	1.54619	0.116969	3.05406	0.00637415	0.127768
RNASeqTranscript.22487		0.412929	0.130465	0.695393	4.33831	3.05374	0.00637879	0.127768
RNASeqTranscript.2606	CCNL1	0.512644	0.161894	0.863395	5.90622	3.05307	0.00638831	0.127838
RNASeqTranscript.11895	ACOX3	0.340304	0.107276	0.573331	5.50634	3.05055	0.0064245	0.128442
RNASeqTranscript.18031		0.579135	0.182509	0.975762	3.62855	3.05013	0.00643064	0.128444
RNASeqTranscript.4487	STK39	-0.528077	-0.88991	-0.166245	4.66579	-3.04866	0.00645185	0.128626
RNASeqTranscript.17396		-0.353376	-0.595489	-0.111262	8.71502	-3.04886	0.00644897	0.128626
RNASeqTranscript.8817		-0.423869	-0.714426	-0.133312	5.29736	-3.04733	0.0064712	0.128714
RNASeqTranscript.21167		1.2123	0.380929	2.04366	0.911552	3.04604	0.00648995	0.128714
RNASeqTranscript.24648	XPC	0.826394	0.259735	1.39305	6.03249	3.04638	0.00648489	0.128714
RNASeqTranscript.25177	TUBB	-0.585135	-0.986431	-0.183838	8.02277	-3.04586	0.00649255	0.128714
RNASeqTranscript.27240	LDLRAD4, RNMT	0.228548	0.0718168	0.385279	7.13923	3.04608	0.00648931	0.128714
RNASeqTranscript.27628	SEC14L5	-1.24237	-2.09411	-0.390637	-0.507842	-3.04696	0.00647653	0.128714
RNASeqTranscript.27832	PALB2	0.404684	0.127069	0.682299	3.56559	3.04504	0.00650455	0.128832
RNASeqTranscript.3076	ANKRD28	0.290687	0.0911215	0.490253	5.9431	3.0427	0.00653868	0.128971
RNASeqTranscript.5024	TTLL4	0.300536	0.0941825	0.50689	4.41955	3.04231	0.00654438	0.128971
RNASeqTranscript.10200		0.431688	0.135291	0.728085	3.30278	3.0424	0.00654312	0.128971
RNASeqTranscript.24123	RPUSD3	0.670331	0.210168	1.13049	5.44165	3.04297	0.00653479	0.128971
RNASeqTranscript.24551		-1.27172	-2.14495	-0.398495	-1.53064	-3.04217	0.00654642	0.128971
RNASeqTranscript.30527	COX11	-0.38624	-0.651461	-0.12102	4.73662	-3.04207	0.00654791	0.128971
RNASeqTranscript.20842	KDELC2	-0.500257	-0.843825	-0.15669	6.17776	-3.04159	0.00655498	0.128991
RNASeqTranscript.3363		0.348929	0.109165	0.588693	5.7565	3.04	0.00657847	0.129076
ENSOARG00000018525	SPATA18	-1.20936	-2.0403	-0.378426	-0.936262	-3.04024	0.00657486	0.129076
RNASeqTranscript.19931		0.406219	0.127057	0.68538	4.79261	3.03965	0.00658351	0.129076
RNASeqTranscript.23390		0.937341	0.293301	1.58138	2.35563	3.04021	0.00657524	0.129076
RNASeqTranscript.8600		1.17258	0.366499	1.97866	-0.603256	3.03867	0.00659805	0.129208
RNASeqTranscript.28129		1.40651	0.439524	2.3735	7.04396	3.03838	0.00660241	0.129208
RNASeqTranscript.990		0.748612	0.233783	1.26344	6.44454	3.03748	0.00661571	0.129349
RNASeqTranscript.2277	BDH1	0.940843	0.293265	1.58842	2.56808	3.0349	0.00665402	0.129979
RNASeqTranscript.25997	ATL3	-0.260333	-0.43957	-0.0810962	7.6755	-3.03404	0.00666688	0.130111
RNASeqTranscript.2461	ZMAT3	-0.359721	-0.607487	-0.111956	6.90011	-3.03281	0.00668528	0.130192
RNASeqTranscript.21254	RNF121, IL18BP	0.460399	0.143219	0.777578	5.85654	3.03213	0.00669549	0.130192
RNASeqTranscript.21927	NIM1K	-0.536728	-0.906387	-0.167069	4.01329	-3.033	0.00668248	0.130192
RNASeqTranscript.24218	RYBP	-0.302193	-0.510374	-0.0940131	6.7208	-3.03225	0.00669371	0.130192
RNASeqTranscript.4990		1.67539	0.52089	2.8299	-0.995519	3.03138	0.00670667	0.130291
RNASeqTranscript.11015		0.761672	0.236616	1.28673	1.3826	3.03027	0.00672342	0.130294
RNASeqTranscript.12808	TMOD3	-0.468335	-0.791181	-0.14549	6.93841	-3.03027	0.00672344	0.130294
RNASeqTranscript.30105		-0.762808	-1.28867	-0.236948	3.59778	-3.03015	0.0067252	0.130294
RNASeqTranscript.7327	NAB2	0.77876	0.241798	1.31572	5.78607	3.02956	0.00673411	0.130348
RNASeqTranscript.6070	MXD1	0.289644	0.08983	0.489459	5.44051	3.02801	0.00675754	0.130564
RNASeqTranscript.13807		0.83687	0.259552	1.41419	1.49811	3.02805	0.00675702	0.130564
RNASeqTranscript.27662	PMM2	0.364041	0.112851	0.615231	4.00324	3.02738	0.0067671	0.13063
RNASeqTranscript.16560	ZNF18	0.518505	0.160546	0.876464	3.01002	3.02579	0.00679127	0.130859
RNASeqTranscript.24519		-0.254874	-0.430821	-0.0789268	5.54855	-3.02596	0.00678872	0.130859
RNASeqTranscript.4945		0.455038	0.140666	0.76941	4.16184	3.02359	0.00682474	0.130917
RNASeqTranscript.8749		-0.524999	-0.887649	-0.162349	2.64621	-3.02406	0.00681762	0.130917
RNASeqTranscript.9770		0.386883	0.119711	0.654054	5.64108	3.02489	0.00680502	0.130917
RNASeqTranscript.12950	JKAMP	0.345077	0.106664	0.583489	6.25198	3.02347	0.00682663	0.130917
RNASeqTranscript.13003		-0.624988	-1.05683	-0.193143	0.630634	-3.02317	0.00683114	0.130917
RNASeqTranscript.25319		-2.49929	-4.2258	-0.772769	-1.03567	-3.02388	0.00682038	0.130917
RNASeqTranscript.6430	PIGF	-0.41976	-0.709905	-0.129616	4.43553	-3.02209	0.0068478	0.131025
RNASeqTranscript.7086		1.4586	0.450121	2.46708	-0.28551	3.02126	0.00686042	0.131025
RNASeqTranscript.15927	JMJD6	-0.395218	-0.668477	-0.121958	4.28024	-3.0212	0.00686138	0.131025
RNASeqTranscript.23324	FAH	-0.273516	-0.462583	-0.0844496	6.68269	-3.02195	0.00684987	0.131025
RNASeqTranscript.25390		-0.475325	-0.80418	-0.14647	5.61792	-3.0193	0.00689074	0.131467
RNASeqTranscript.8301		-0.629824	-1.06563	-0.194014	2.34624	-3.01885	0.00689767	0.131482
RNASeqTranscript.7036	COX14, GPD1, SMARCD1, ASIC1	0.392961	0.120903	0.66502	6.95312	3.01722	0.00692289	0.131845
RNASeqTranscript.1433		0.440648	0.135515	0.745781	4.18017	3.01663	0.00693197	0.131884
RNASeqTranscript.10113		-0.4432	-0.750136	-0.136265	3.77575	-3.01628	0.00693734	0.131884
RNASeqTranscript.10219		1.50057	0.461115	2.54002	1.11284	3.01558	0.00694834	0.131975
RNASeqTranscript.224		-0.291543	-0.493542	-0.089543	5.46047	-3.01489	0.00695909	0.13206
RNASeqTranscript.30194	CUL4B	-0.261642	-0.442948	-0.0803359	7.54215	-3.01449	0.0069652	0.13206
RNASeqTranscript.13654	CEP57L1	-0.361543	-0.612127	-0.11096	4.18157	-3.01389	0.00697467	0.132122
RNASeqTranscript.8280		1.18242	0.362414	2.00242	-0.304929	3.01213	0.00700206	0.132287
RNASeqTranscript.16284	KRT16, KRT15	-0.968926	-1.64079	-0.297063	4.13594	-3.01251	0.00699612	0.132287
RNASeqTranscript.23550	FAM177A1	-0.301847	-0.511144	-0.0925506	6.10074	-3.01262	0.00699445	0.132287
RNASeqTranscript.8642		0.719247	0.220287	1.21821	7.37974	3.01115	0.00701755	0.132463
RNASeqTranscript.30290		0.710451	0.217246	1.20366	3.31591	3.00902	0.00705096	0.132975
RNASeqTranscript.17584	SLC25A33	-0.434764	-0.736691	-0.132837	4.12039	-3.00795	0.00706783	0.133176
RNASeqTranscript.1692	TBX19	-1.14024	-1.9327	-0.347774	2.50339	-3.00563	0.00710468	0.133735
RNASeqTranscript.13805	RRAGD	-0.41277	-0.699714	-0.125825	5.44727	-3.00489	0.00711637	0.133735
RNASeqTranscript.29451		0.987802	0.301189	1.67441	-1.21849	3.00523	0.00711107	0.133735
RNASeqTranscript.27403		-0.469104	-0.795303	-0.142906	6.98973	-3.00405	0.0071299	0.133871
RNASeqTranscript.15521	SLITRK5	-0.532878	-0.903715	-0.16204	5.79235	-3.00167	0.00716783	0.134465
RNASeqTranscript.17613	PARK7	-0.367401	-0.623164	-0.111638	6.9058	-3.00069	0.00718359	0.134642
RNASeqTranscript.1315		1.22581	0.371773	2.07984	0.610265	2.99824	0.00722308	0.134671
RNASeqTranscript.6463	SIX3	-0.449315	-0.762304	-0.136326	6.34208	-2.99875	0.00721477	0.134671
RNASeqTranscript.16675	BCL6B	0.879603	0.267045	1.49216	1.95255	2.99957	0.00720167	0.134671
RNASeqTranscript.24358		-0.52187	-0.885416	-0.158325	6.02686	-2.99863	0.00721676	0.134671
RNASeqTranscript.24616	RHO, IFT122	0.481303	0.146035	0.816571	6.25762	2.99878	0.00721425	0.134671
RNASeqTranscript.30299		0.619704	0.18812	1.05129	5.80669	2.99943	0.00720388	0.134671
RNASeqTranscript.9041		1.03377	0.313118	1.75443	0.139702	2.99652	0.00725091	0.134704
RNASeqTranscript.13325	SPATA7	0.708077	0.214347	1.20181	5.54912	2.99578	0.00726282	0.134704
RNASeqTranscript.13835		1.72944	0.524256	2.93462	-0.421399	2.99759	0.00723362	0.134704
RNASeqTranscript.17578		-0.686868	-1.16579	-0.207948	1.10998	-2.99592	0.00726066	0.134704
RNASeqTranscript.18570	SLC23A2	-0.318616	-0.540678	-0.0965549	7.68097	-2.99719	0.00724002	0.134704
RNASeqTranscript.21072	PLEKHA7	0.34425	0.10425	0.58425	4.89398	2.99628	0.00725476	0.134704
RNASeqTranscript.5075	AP1S3	0.411398	0.124367	0.698429	4.85521	2.99401	0.00729167	0.134858
RNASeqTranscript.15817		-0.579386	-0.983631	-0.175141	6.21458	-2.99394	0.00729279	0.134858
RNASeqTranscript.22941		2.2503	0.680378	3.82022	-1.53267	2.99421	0.00728843	0.134858
RNASeqTranscript.25695		0.804707	0.243211	1.3662	1.46937	2.99372	0.00729645	0.134858
RNASeqTranscript.1861		-0.471321	-0.800359	-0.142283	6.91418	-2.9922	0.00732125	0.134905
ENSOARG00000016567	ZSWIM2	0.981354	0.295838	1.66687	-0.167145	2.99039	0.00735093	0.134905
RNASeqTranscript.5900		-0.870268	-1.47799	-0.26255	2.21658	-2.99137	0.00733477	0.134905
RNASeqTranscript.7631		0.852174	0.256701	1.44765	1.17045	2.98941	0.00736699	0.134905
RNASeqTranscript.9196	NDUFB2	-0.476777	-0.809566	-0.143988	7.1153	-2.99272	0.00731274	0.134905
RNASeqTranscript.10221	PHYKPL	0.841716	0.254035	1.4294	5.2083	2.99187	0.00732658	0.134905
RNASeqTranscript.16278	P3H4	-0.584367	-0.992624	-0.17611	5.42533	-2.99	0.00735726	0.134905
RNASeqTranscript.20280		-0.360347	-0.612075	-0.108619	7.81875	-2.99026	0.00735304	0.134905
RNASeqTranscript.23004		1.03689	0.312318	1.76146	0.362016	2.9893	0.0073687	0.134905
RNASeqTranscript.25665		0.59836	0.180393	1.01633	6.61609	2.99048	0.00734943	0.134905
IsoSeq.23693		1.4526	0.438765	2.46644	-1.39601	2.99294	0.00730909	0.134905
RNASeqTranscript.5520		1.54653	0.464965	2.62809	-1.5001	2.98693	0.00740786	0.135255
RNASeqTranscript.13872	RIPPLY2	0.457138	0.137509	0.776768	5.04176	2.98758	0.00739711	0.135255
RNASeqTranscript.15422		1.11942	0.336237	1.9026	1.16179	2.98572	0.00742787	0.135255
RNASeqTranscript.15445		-1.68492	-2.86343	-0.506411	2.27179	-2.98652	0.00741463	0.135255
RNASeqTranscript.17550	FBXO6	0.384666	0.115548	0.653784	3.84175	2.9858	0.00742663	0.135255
RNASeqTranscript.26143		1.03028	0.309566	1.75099	0.906717	2.98615	0.00742077	0.135255
RNASeqTranscript.29541	EFHC2	-0.620682	-1.05497	-0.186394	3.07981	-2.98546	0.0074323	0.135255
RNASeqTranscript.20604		-0.352431	-0.599155	-0.105707	5.51092	-2.98389	0.00745836	0.135613
RNASeqTranscript.22506	MMP17	0.708979	0.212425	1.20553	3.38526	2.98254	0.00748088	0.135907
RNASeqTranscript.20224	SLC8A2	0.400749	0.119874	0.681623	6.65674	2.98043	0.00751615	0.136431
RNASeqTranscript.16544	TEKT3	0.436678	0.130506	0.742849	2.4565	2.97931	0.00753499	0.136472
RNASeqTranscript.26618	ARL3	-0.28739	-0.488901	-0.0858795	6.15114	-2.97915	0.0075376	0.136472
RNASeqTranscript.29791	OPHN1	-0.310527	-0.528207	-0.0928482	5.03092	-2.9799	0.007525	0.136472
RNASeqTranscript.1155	DCLRE1B	0.609669	0.181974	1.03736	1.3216	2.97769	0.00756233	0.13649
RNASeqTranscript.6524	SOS1	-0.246178	-0.418879	-0.0734776	6.61406	-2.97766	0.00756279	0.13649
RNASeqTranscript.16820		0.525403	0.156808	0.893998	3.28456	2.97757	0.00756427	0.13649
RNASeqTranscript.29583		0.931768	0.278129	1.58541	0.756456	2.97776	0.00756115	0.13649
RNASeqTranscript.5023	STK36	0.380471	0.113357	0.647584	4.40286	2.97539	0.00760112	0.137039
RNASeqTranscript.25588	TAF1D	0.527518	0.15703	0.898006	6.2603	2.97428	0.00761997	0.137263
RNASeqTranscript.23469		-1.14841	-1.95512	-0.341704	5.31907	-2.97373	0.00762946	0.137317
RNASeqTranscript.3034	HLCS	-0.33394	-0.568628	-0.0992523	6.47687	-2.97233	0.00765321	0.137629
RNASeqTranscript.13231	IFT43	0.416705	0.123746	0.709665	3.43032	2.97126	0.00767152	0.137841
RNASeqTranscript.22862	EWSR1	0.535297	0.158789	0.911805	8.12539	2.96989	0.00769506	0.138031
RNASeqTranscript.25193	TRIM39	0.27196	0.0806923	0.463228	5.32183	2.97018	0.00769009	0.138031
RNASeqTranscript.11057		1.39923	0.414925	2.38354	-0.376625	2.96947	0.0077023	0.138045
RNASeqTranscript.21003	USP2	-0.579281	-0.986883	-0.17168	5.27538	-2.96875	0.00771464	0.13815
RNASeqTranscript.5216	SRSF4	0.694561	0.205369	1.18375	7.21179	2.96586	0.00776452	0.138192
RNASeqTranscript.13539		1.23684	0.365777	2.1079	-1.69952	2.96609	0.00776057	0.138192
RNASeqTranscript.16674		-0.784173	-1.33647	-0.231875	0.633509	-2.96591	0.00776366	0.138192
RNASeqTranscript.17241		-3.96888	-6.76316	-1.1746	-0.669621	-2.967	0.00774475	0.138192
RNASeqTranscript.17943		0.896677	0.265523	1.52783	3.21432	2.9677	0.00773272	0.138192
RNASeqTranscript.24967	DNPH1	-0.73339	-1.24975	-0.21703	2.18749	-2.96689	0.00774667	0.138192
RNASeqTranscript.26966		0.391521	0.115967	0.667075	3.85903	2.96803	0.00772703	0.138192
RNASeqTranscript.29896	ATRX	-0.288602	-0.491887	-0.0853169	7.81218	-2.9656	0.0077689	0.138192
RNASeqTranscript.1829		-1.03471	-1.76483	-0.30458	0.811519	-2.96032	0.00786102	0.138355
RNASeqTranscript.2136		0.466293	0.137152	0.795434	5.42618	2.95935	0.00787795	0.138355
RNASeqTranscript.5509		0.802617	0.235673	1.36956	3.04648	2.95725	0.007915	0.138355
RNASeqTranscript.5894		0.798539	0.235171	1.36191	1.52926	2.9609	0.00785086	0.138355
RNASeqTranscript.7105	SENP1	0.292386	0.0858747	0.498897	4.63054	2.95755	0.00790964	0.138355
RNASeqTranscript.8507		0.854958	0.251628	1.45829	1.6918	2.96012	0.0078645	0.138355
RNASeqTranscript.12184	PIAS1	-0.271541	-0.463098	-0.0799842	7.07221	-2.96113	0.00784681	0.138355
RNASeqTranscript.14115		-0.375232	-0.640151	-0.110313	6.15477	-2.95873	0.00788886	0.138355
RNASeqTranscript.16764	CAMKK1	0.80605	0.23689	1.37521	4.4898	2.95833	0.00789589	0.138355
RNASeqTranscript.18604	CENPB, SPEF1	0.236761	0.0697084	0.403814	6.0784	2.96058	0.00785649	0.138355
RNASeqTranscript.19234		-0.437077	-0.745601	-0.128554	2.64858	-2.9593	0.00787886	0.138355
RNASeqTranscript.20001		-0.511089	-0.871373	-0.150805	2.72424	-2.96327	0.00780953	0.138355
RNASeqTranscript.20648		0.431127	0.1269	0.735353	6.36142	2.96024	0.00786239	0.138355
RNASeqTranscript.22314		-0.569055	-0.970507	-0.167602	3.73119	-2.96101	0.00784895	0.138355
RNASeqTranscript.22518	RIMBP2	0.605435	0.177725	1.03315	6.40971	2.9569	0.00792103	0.138355
RNASeqTranscript.23265	BLM	0.640068	0.187916	1.09222	2.34599	2.95706	0.00791821	0.138355
RNASeqTranscript.23617		0.348003	0.102197	0.593809	5.2358	2.9574	0.00791236	0.138355
RNASeqTranscript.24169	SUMF1	-0.316283	-0.539631	-0.0929354	6.26127	-2.95811	0.00789982	0.138355
RNASeqTranscript.26238		-0.934619	-1.59421	-0.27503	2.86415	-2.95992	0.00786792	0.138355
RNASeqTranscript.26844		-2.11414	-3.60463	-0.623654	3.17133	-2.96295	0.00781497	0.138355
RNASeqTranscript.28114		0.858141	0.252863	1.46342	1.70362	2.96158	0.00783898	0.138355
RNASeqTranscript.28924		-0.364753	-0.622089	-0.107417	3.38837	-2.96086	0.00785145	0.138355
RNASeqTranscript.15376		-1.4365	-2.45189	-0.421106	-0.97533	-2.95522	0.00795074	0.13876
RNASeqTranscript.3188	TMEM268	-0.328223	-0.560324	-0.0961218	4.3767	-2.954	0.00797239	0.138867
RNASeqTranscript.16136		0.42188	0.123527	0.720234	4.73085	2.95377	0.00797644	0.138867
RNASeqTranscript.22504	PUS1	0.628396	0.184011	1.07278	2.95858	2.95388	0.00797451	0.138867
RNASeqTranscript.11885	AFAP1	0.627248	0.183551	1.07095	4.52165	2.95306	0.00798922	0.138976
RNASeqTranscript.3177	TRIM32	-0.444391	-0.758878	-0.129904	4.4298	-2.95177	0.00801213	0.139119
RNASeqTranscript.5376	ZBTB40	-0.346263	-0.591507	-0.101018	5.71607	-2.94934	0.00805559	0.139119
RNASeqTranscript.8789		0.979096	0.285647	1.67255	-0.537981	2.94937	0.00805499	0.139119
RNASeqTranscript.11516	DCUN1D4	-0.360317	-0.61545	-0.105183	6.64024	-2.9501	0.008042	0.139119
RNASeqTranscript.13595		-0.394961	-0.67444	-0.115481	8.98645	-2.95204	0.00800727	0.139119
RNASeqTranscript.24365	ACTR8	0.367307	0.107154	0.62746	5.4374	2.94931	0.00805623	0.139119
RNASeqTranscript.24535	SMARCC1	-0.294138	-0.502381	-0.0858946	6.72218	-2.95052	0.00803438	0.139119
RNASeqTranscript.24987	GTPBP2	0.415366	0.121187	0.709545	4.76995	2.94943	0.00805395	0.139119
RNASeqTranscript.29072		1.61146	0.470463	2.75245	-1.57543	2.95022	0.00803979	0.139119
RNASeqTranscript.8883	CFAP69	0.389121	0.113336	0.664906	6.31069	2.94736	0.00809124	0.139201
RNASeqTranscript.9318		1.40511	0.40946	2.40077	-0.807493	2.94797	0.00808028	0.139201
RNASeqTranscript.11823		-0.726866	-1.24194	-0.211788	3.39435	-2.94782	0.00808291	0.139201
RNASeqTranscript.16056	NARF	0.453839	0.13217	0.775508	5.6943	2.94721	0.00809383	0.139201
RNASeqTranscript.16677	RNASEK	-0.324018	-0.553702	-0.094335	6.95492	-2.94686	0.00810022	0.139201
RNASeqTranscript.21683	CPEB4	0.265401	0.0773704	0.453432	7.21749	2.94844	0.00807168	0.139201
RNASeqTranscript.2952	AGPAT3	-0.312314	-0.533748	-0.0908795	7.30478	-2.94622	0.00811172	0.139219
RNASeqTranscript.5678	PTPA	-0.375328	-0.641454	-0.109203	6.58921	-2.94608	0.00811437	0.139219
RNASeqTranscript.9546	HAPLN4	-1.29402	-2.21167	-0.376365	3.86451	-2.94565	0.00812205	0.139239
RNASeqTranscript.16341		-0.495938	-0.847676	-0.1442	6.30768	-2.94528	0.00812865	0.13924
RNASeqTranscript.1756		-0.351546	-0.600985	-0.102107	7.62884	-2.94399	0.00815208	0.139315
RNASeqTranscript.6026	BABAM2	-0.388951	-0.664955	-0.112946	5.26146	-2.94373	0.00815687	0.139315
RNASeqTranscript.10624		1.62045	0.470909	2.76998	-0.0667747	2.94463	0.00814048	0.139315
RNASeqTranscript.23134		-1.74869	-2.98967	-0.507704	-1.26356	-2.94351	0.00816085	0.139315
RNASeqTranscript.29908		-0.395771	-0.676662	-0.11488	5.27521	-2.94324	0.00816576	0.139315
RNASeqTranscript.1248		0.378944	0.109837	0.648052	4.41005	2.9415	0.0081974	0.139383
RNASeqTranscript.11913	NOP14	0.353338	0.102501	0.604176	4.07436	2.94251	0.00817904	0.139383
RNASeqTranscript.16109		-1.09281	-1.86877	-0.316863	1.09761	-2.94192	0.00818971	0.139383
RNASeqTranscript.20290	LIN7B	-0.631015	-1.0791	-0.182932	2.67558	-2.94171	0.00819357	0.139383
RNASeqTranscript.30325	CAPN6	-0.666844	-1.14045	-0.19324	9.00819	-2.94122	0.00820249	0.139383
RNASeqTranscript.11205		1.60175	0.463903	2.7396	0.628047	2.94056	0.00821457	0.139477
RNASeqTranscript.2514	SEC62	-0.268422	-0.459161	-0.0776831	8.54991	-2.93967	0.00823094	0.139533
RNASeqTranscript.28175	CNPY4	-0.454469	-0.777394	-0.131544	5.60959	-2.93983	0.00822791	0.139533
RNASeqTranscript.9177	C7orf55-LUC7L2	0.315661	0.0912378	0.540085	7.75396	2.93814	0.00825895	0.139737
RNASeqTranscript.10370	ATP8B3	0.774025	0.223483	1.32457	3.21261	2.93687	0.00828236	0.139737
RNASeqTranscript.17830	TOR1AIP1	0.316392	0.0914176	0.541366	6.80862	2.93773	0.00826646	0.139737
RNASeqTranscript.22922	EIF4ENIF1	0.306711	0.088659	0.524764	5.98545	2.93825	0.00825695	0.139737
RNASeqTranscript.26849		0.707205	0.204195	1.21022	3.78757	2.93689	0.00828194	0.139737
RNASeqTranscript.26873		0.835604	0.241364	1.42984	2.21578	2.93736	0.0082732	0.139737
RNASeqTranscript.4218		-0.424713	-0.726969	-0.122457	5.04381	-2.93521	0.00831288	0.140042
RNASeqTranscript.22002	DNAJC21	0.411594	0.11867	0.704518	5.16494	2.93517	0.00831361	0.140042
RNASeqTranscript.11606	RUFY3	0.335449	0.0966869	0.574212	8.05168	2.93481	0.00832029	0.140044
RNASeqTranscript.5066	SGPP2	-0.991437	-1.69745	-0.285429	3.72554	-2.93342	0.00834605	0.140256
RNASeqTranscript.27750		1.3076	0.376508	2.23869	-1.69532	2.9336	0.00834266	0.140256
RNASeqTranscript.10566	PCDHGC3	-0.373014	-0.638886	-0.107143	9.48803	-2.93072	0.00839641	0.140281
RNASeqTranscript.12778	PYGO1	-0.337858	-0.5787	-0.0970167	6.00921	-2.93037	0.00840289	0.140281
RNASeqTranscript.13666		-0.389938	-0.667788	-0.112087	7.51714	-2.93159	0.00838009	0.140281
RNASeqTranscript.15259	EXOSC8	0.439443	0.126177	0.752708	3.80267	2.93028	0.00840461	0.140281
RNASeqTranscript.18935	SPAG4	0.911415	0.261833	1.561	1.41399	2.9309	0.00839293	0.140281
RNASeqTranscript.21294		1.91736	0.551507	3.28321	-1.0088	2.93237	0.00836552	0.140281
RNASeqTranscript.23632		0.862641	0.247708	1.47757	0.078788	2.93036	0.00840303	0.140281
RNASeqTranscript.25176	FLOT1	-0.361144	-0.618412	-0.103875	6.80879	-2.93233	0.00836634	0.140281
RNASeqTranscript.28007	RABGEF1	-0.3766	-0.645079	-0.108122	5.71011	-2.93016	0.00840687	0.140281
RNASeqTranscript.4111		-0.409124	-0.700943	-0.117305	5.16146	-2.9286	0.00843595	0.140546
RNASeqTranscript.5031		1.27519	0.365694	2.18468	2.49011	2.92883	0.00843176	0.140546
RNASeqTranscript.28594		1.00969	0.289353	1.73003	1.26321	2.928	0.00844726	0.140625
RNASeqTranscript.4546		1.50147	0.430108	2.57282	-1.1304	2.92752	0.00845625	0.140664
RNASeqTranscript.4350	UBE2E3	-0.371001	-0.636022	-0.105981	6.31021	-2.92426	0.00851782	0.141028
RNASeqTranscript.6238		2.77993	0.794841	4.76502	-0.717441	2.92532	0.00849777	0.141028
RNASeqTranscript.9671	FAM32A	-0.322194	-0.552291	-0.0920972	6.19632	-2.925	0.00850374	0.141028
RNASeqTranscript.9968		1.27756	0.364979	2.19014	3.67227	2.92435	0.00851608	0.141028
RNASeqTranscript.19644		-0.714435	-1.22467	-0.204201	2.35569	-2.92491	0.00850551	0.141028
RNASeqTranscript.27616		-0.483355	-0.828518	-0.138191	3.33635	-2.92523	0.00849934	0.141028
RNASeqTranscript.1204	WDR3	0.292113	0.0829605	0.501266	4.80308	2.91747	0.00864716	0.141117
RNASeqTranscript.6217		-0.301918	-0.517825	-0.086012	8.25503	-2.92108	0.00857816	0.141117
RNASeqTranscript.6543	CDC42EP3	-0.433476	-0.7435	-0.123453	3.75726	-2.92072	0.00858504	0.141117
RNASeqTranscript.8546	SEMA3D	-0.706367	-1.21202	-0.200712	5.25294	-2.91807	0.00863571	0.141117
RNASeqTranscript.9571		-0.410863	-0.704684	-0.117042	7.26222	-2.92101	0.00857949	0.141117
RNASeqTranscript.10024	NFIC	-0.451747	-0.775209	-0.128285	7.53795	-2.91737	0.00864916	0.141117
RNASeqTranscript.15027		-0.454393	-0.779732	-0.129053	4.53609	-2.91752	0.00864625	0.141117
RNASeqTranscript.18013	CYB5R1	-0.323676	-0.555217	-0.0921355	4.59253	-2.92013	0.00859623	0.141117
RNASeqTranscript.18038		0.656198	0.186576	1.12582	1.27606	2.91881	0.00862154	0.141117
RNASeqTranscript.20336	VRK3	0.330127	0.093817	0.566436	4.95756	2.91822	0.00863276	0.141117
RNASeqTranscript.23128	ADAMTS17	0.66834	0.190571	1.14611	1.29553	2.92212	0.00855831	0.141117
RNASeqTranscript.23719		-0.599732	-1.02861	-0.17085	2.20411	-2.92105	0.00857879	0.141117
RNASeqTranscript.24054		3.25099	0.928137	5.57384	0.169946	2.92357	0.00853085	0.141117
RNASeqTranscript.26178	AIP	-0.543218	-0.931625	-0.154812	4.63826	-2.92151	0.00856995	0.141117
RNASeqTranscript.26490	TCTN3	0.453952	0.129252	0.778651	6.42385	2.92043	0.00859055	0.141117
RNASeqTranscript.27202		-0.266846	-0.457795	-0.0758965	6.33953	-2.91918	0.00861435	0.141117
RNASeqTranscript.29285		0.857398	0.24384	1.47096	2.24261	2.91908	0.0086163	0.141117
RNASeqTranscript.29622		-0.301227	-0.516663	-0.0857916	5.7484	-2.92076	0.00858424	0.141117
RNASeqTranscript.30293		0.631211	0.1795	1.08292	5.53841	2.91899	0.00861805	0.141117
RNASeqTranscript.3668	TRMT10B	0.60976	0.172716	1.0468	4.62948	2.91443	0.00870585	0.141214
RNASeqTranscript.4900		0.853664	0.241886	1.46544	1.41939	2.91483	0.00869815	0.141214
RNASeqTranscript.6713	TSGA10	0.565442	0.160307	0.970576	4.72961	2.91546	0.00868585	0.141214
RNASeqTranscript.9935		0.779976	0.220842	1.33911	3.29409	2.91396	0.00871478	0.141214
RNASeqTranscript.10245	TRIM52	-0.363995	-0.624771	-0.103219	9.33708	-2.91573	0.0086807	0.141214
RNASeqTranscript.18866	CDK5RAP1	0.799595	0.226647	1.37254	5.97005	2.91524	0.00869015	0.141214
RNASeqTranscript.27810	POLR3E	0.438647	0.12437	0.752923	4.68597	2.91556	0.00868395	0.141214
RNASeqTranscript.30104	SLITRK4	-0.900646	-1.54618	-0.255115	3.24277	-2.91445	0.00870541	0.141214
RNASeqTranscript.30677		0.60095	0.170154	1.03175	3.81257	2.91397	0.00871462	0.141214
RNASeqTranscript.7055	TMBIM6	-0.275926	-0.473751	-0.0780999	9.29892	-2.91359	0.00872202	0.141224
RNASeqTranscript.4462		-0.889395	-1.52739	-0.251402	0.530893	-2.91204	0.00875204	0.141509
RNASeqTranscript.4626		0.297486	0.0840858	0.510886	6.84535	2.912	0.00875294	0.141509
RNASeqTranscript.28814	OGDHL	0.793334	0.224135	1.36253	4.4553	2.91146	0.00876333	0.14157
RNASeqTranscript.17829	TOR1AIP2	-0.304208	-0.522501	-0.0859156	7.49497	-2.91106	0.00877116	0.141589
RNASeqTranscript.25580		-0.66368	-1.14002	-0.187344	0.920196	-2.91048	0.00878246	0.141664
RNASeqTranscript.665		-1.22342	-2.10285	-0.343994	-1.29554	-2.90599	0.00887031	0.141898
RNASeqTranscript.5142	PDE6D	-0.290167	-0.498666	-0.0816671	4.95746	-2.90711	0.00884835	0.141898
RNASeqTranscript.7404	LTA4H	-0.35302	-0.606541	-0.0994991	5.79374	-2.90874	0.00881646	0.141898
RNASeqTranscript.9375		1.38863	0.390475	2.38678	0.958463	2.90609	0.00886852	0.141898
RNASeqTranscript.11740	COPS4	-0.305098	-0.524207	-0.0859884	6.58833	-2.90869	0.00881744	0.141898
RNASeqTranscript.13087	ZFYVE26	0.338582	0.095272	0.581891	5.81498	2.90686	0.00885338	0.141898
RNASeqTranscript.14765	EXT1	-0.450524	-0.774247	-0.126802	4.81176	-2.90713	0.00884792	0.141898
RNASeqTranscript.15605	RAP2A	-0.580412	-0.997608	-0.163216	5.92232	-2.90613	0.00886761	0.141898
RNASeqTranscript.16191	GPATCH8	0.385156	0.108606	0.661707	7.11209	2.90926	0.00880633	0.141898
RNASeqTranscript.30147		0.711312	0.200282	1.22234	6.87384	2.90759	0.00883903	0.141898
RNASeqTranscript.30166		0.812206	0.228529	1.39588	0.130666	2.90678	0.00885478	0.141898
RNASeqTranscript.30180		0.797847	0.22413	1.37156	5.11692	2.90497	0.00889055	0.142115
RNASeqTranscript.6145	WDPCP	-0.341621	-0.587326	-0.0959168	4.1977	-2.90437	0.00890244	0.142199
RNASeqTranscript.385		-0.361849	-0.622201	-0.101497	7.55197	-2.90326	0.00892422	0.142226
RNASeqTranscript.3215	SLC31A2	0.502852	0.141074	0.864629	3.09623	2.90347	0.00892015	0.142226
RNASeqTranscript.3491		-0.237454	-0.408292	-0.0666169	6.50045	-2.90346	0.00892028	0.142226
RNASeqTranscript.16368	NPEPPS	-0.278433	-0.478795	-0.0780705	7.79237	-2.90284	0.00893251	0.142252
RNASeqTranscript.23363	TJP1	-0.41251	-0.709454	-0.115565	7.65074	-2.90187	0.00895187	0.142454
RNASeqTranscript.4813	PLCL1	-0.638696	-1.09869	-0.178699	5.10901	-2.90041	0.00898097	0.14281
RNASeqTranscript.4154	NEIL2	-0.263864	-0.454174	-0.0735536	6.10813	-2.89626	0.00906398	0.14286
RNASeqTranscript.5653		-1.46634	-2.52381	-0.408876	0.938493	-2.8966	0.00905714	0.14286
RNASeqTranscript.5862		0.917065	0.256086	1.57804	1.00973	2.89822	0.00902455	0.14286
RNASeqTranscript.6181		-0.826201	-1.42187	-0.230535	3.62734	-2.89736	0.00904189	0.14286
RNASeqTranscript.6251	KDM3A	0.276401	0.0770548	0.475748	5.417	2.89635	0.00906211	0.14286
RNASeqTranscript.21194		-0.344887	-0.593419	-0.0963546	5.36015	-2.89877	0.00901366	0.14286
RNASeqTranscript.21367		-3.11767	-5.3663	-0.869045	2.16829	-2.89622	0.00906462	0.14286
RNASeqTranscript.23141		-0.477126	-0.821115	-0.133138	6.15779	-2.8974	0.00904099	0.14286
RNASeqTranscript.24009		0.645366	0.180136	1.11059	1.47474	2.89773	0.00903437	0.14286
RNASeqTranscript.26819		1.24007	0.346352	2.13378	0.611209	2.89845	0.00902007	0.14286
RNASeqTranscript.28822	ZFAND4	0.323603	0.0904718	0.556735	5.66748	2.89955	0.00899793	0.14286
RNASeqTranscript.29630	FGD1	0.395173	0.110276	0.68007	4.79999	2.89747	0.0090396	0.14286
RNASeqTranscript.15837	SLC9A3R1	-0.477715	-0.822422	-0.133008	4.37566	-2.89493	0.00909072	0.14306
RNASeqTranscript.26204	TPCN2	0.613013	0.170725	1.0553	3.4208	2.89524	0.0090845	0.14306
RNASeqTranscript.13812	SRSF12	-0.334833	-0.576496	-0.0931692	5.57337	-2.89425	0.00910436	0.143168
RNASeqTranscript.25436	CAP2	-0.547698	-0.943041	-0.152355	6.30899	-2.89392	0.00911106	0.143168
RNASeqTranscript.4947		0.667458	0.185472	1.14945	0.794582	2.89273	0.00913503	0.143395
RNASeqTranscript.10681		1.05802	0.293948	1.82209	0.608252	2.89254	0.00913896	0.143395
RNASeqTranscript.6862	TMTC2	-0.503793	-0.867687	-0.139898	5.81612	-2.89198	0.00915022	0.143404
RNASeqTranscript.22628		0.807275	0.224144	1.39041	1.08149	2.89184	0.00915303	0.143404
RNASeqTranscript.317	C1orf228	-0.583406	-1.00521	-0.161606	2.55834	-2.88924	0.00920603	0.143636
RNASeqTranscript.1995	RPS25	-0.361897	-0.6236	-0.100193	8.17163	-2.88865	0.00921808	0.143636
RNASeqTranscript.2824		0.938077	0.259925	1.61623	0.625819	2.88955	0.0091996	0.143636
RNASeqTranscript.8671	DUS4L	0.501398	0.138745	0.864051	4.65453	2.88809	0.00922947	0.143636
RNASeqTranscript.8672	BCAP29	-0.375632	-0.647219	-0.104045	4.77874	-2.88917	0.00920741	0.143636
RNASeqTranscript.9478		-0.426448	-0.734922	-0.117975	4.58277	-2.88781	0.00923529	0.143636
RNASeqTranscript.11036	CCNA2	0.50854	0.14084	0.87624	5.2781	2.88902	0.00921053	0.143636
RNASeqTranscript.25833	FOXRED1	0.53884	0.149331	0.928348	4.21228	2.88976	0.00919535	0.143636
RNASeqTranscript.26572		0.791122	0.219311	1.36293	1.77862	2.89008	0.00918882	0.143636
RNASeqTranscript.27868	ATP2A1	1.02852	0.284638	1.77239	-0.335683	2.88821	0.00922702	0.143636
RNASeqTranscript.22910	INPP5J	-0.5973	-1.02943	-0.165172	3.48561	-2.88735	0.00924468	0.143677
RNASeqTranscript.8187		0.892427	0.246565	1.53829	1.19367	2.88637	0.00926467	0.14369
RNASeqTranscript.20399		0.353071	0.0975439	0.608597	6.6154	2.88632	0.00926573	0.14369
RNASeqTranscript.23107		-0.978537	-1.68666	-0.270414	0.670468	-2.88661	0.00925988	0.14369
RNASeqTranscript.9530		-3.55597	-6.1303	-0.981647	-2.40997	-2.88545	0.00928355	0.143861
RNASeqTranscript.22816	FICD	0.42985	0.118622	0.741078	4.57345	2.88507	0.00929135	0.143877
RNASeqTranscript.1271		-0.507935	-0.876651	-0.139218	8.50624	-2.87763	0.00944581	0.143966
RNASeqTranscript.2636		1.56582	0.430315	2.70133	0.0203261	2.88053	0.00938539	0.143966
RNASeqTranscript.3878		-0.320043	-0.551926	-0.088161	6.39098	-2.8831	0.00933196	0.143966
RNASeqTranscript.4128	FZD3	-0.39679	-0.684798	-0.108781	7.55427	-2.87789	0.00944033	0.143966
RNASeqTranscript.4617	RIF1	0.300655	0.0825033	0.518806	7.01554	2.87892	0.00941888	0.143966
RNASeqTranscript.4794	GTF3C3	0.330561	0.0910441	0.570078	6.02328	2.88293	0.00933547	0.143966
RNASeqTranscript.9060	CCDC136	0.687501	0.189576	1.18543	6.06717	2.88422	0.00930889	0.143966
RNASeqTranscript.10303	ZNF672	0.407642	0.112181	0.703104	3.9355	2.88203	0.00935427	0.143966
RNASeqTranscript.11713		-0.747007	-1.28833	-0.205682	2.23383	-2.88261	0.0093422	0.143966
RNASeqTranscript.15112	FAM216B	-1.47786	-2.54913	-0.406586	-1.10813	-2.88172	0.00936054	0.143966
RNASeqTranscript.15138		-0.32672	-0.563884	-0.0895562	9.84925	-2.87771	0.00944417	0.143966
RNASeqTranscript.16706	SLC25A11	-0.303663	-0.523788	-0.0835375	5.98154	-2.88165	0.00936212	0.143966
RNASeqTranscript.16835	RPH3AL	-0.583427	-1.00686	-0.16	5.39365	-2.87824	0.00943304	0.143966
RNASeqTranscript.16992	RASL10B	-0.965503	-1.66599	-0.265011	4.44956	-2.87919	0.00941324	0.143966
RNASeqTranscript.17201	TMCC2	-0.916151	-1.58068	-0.251618	2.91614	-2.87985	0.00939946	0.143966
RNASeqTranscript.17697		0.618018	0.169938	1.0661	2.40227	2.88114	0.00937263	0.143966
RNASeqTranscript.19543	OGFOD1	0.298414	0.081853	0.514974	5.71922	2.87845	0.00942866	0.143966
RNASeqTranscript.21610		0.733388	0.201502	1.26527	6.07451	2.88028	0.00939052	0.143966
RNASeqTranscript.24076		0.538949	0.148126	0.929771	4.2334	2.88063	0.00938331	0.143966
RNASeqTranscript.24517	SHISA5	-0.385984	-0.665688	-0.106281	5.53191	-2.88264	0.00934154	0.143966
RNASeqTranscript.24946		-0.495643	-0.854951	-0.136335	3.22915	-2.88152	0.00936477	0.143966
RNASeqTranscript.26004	NAA40	0.346998	0.0953097	0.598686	4.37361	2.87994	0.00939758	0.143966
RNASeqTranscript.8376		-1.10418	-1.90588	-0.302474	1.67288	-2.87703	0.00945829	0.144053
RNASeqTranscript.9309	ZNF746	0.576862	0.157952	0.995772	5.23965	2.87654	0.00946861	0.144107
RNASeqTranscript.1900	STX19	1.51992	0.414787	2.62505	0.44309	2.87293	0.00954445	0.144215
RNASeqTranscript.3304		0.418774	0.114097	0.723452	4.65703	2.87117	0.00958178	0.144215
RNASeqTranscript.3869		0.831507	0.226573	1.43644	0.2897	2.87129	0.0095792	0.144215
RNASeqTranscript.4255		1.05444	0.287533	1.82134	0.0275269	2.8721	0.00956214	0.144215
RNASeqTranscript.4859	ALS2	0.30476	0.0832504	0.52627	6.10096	2.87399	0.00952224	0.144215
RNASeqTranscript.9313		0.416215	0.113804	0.718626	4.59423	2.87501	0.0095006	0.144215
RNASeqTranscript.12510		0.25195	0.0685765	0.435323	5.39829	2.8701	0.00960438	0.144215
RNASeqTranscript.12547		-0.554586	-0.957807	-0.151364	7.38281	-2.87305	0.00954188	0.144215
RNASeqTranscript.12884		-0.537411	-0.928495	-0.146327	4.93222	-2.87049	0.00959623	0.144215
RNASeqTranscript.14213	DLL1	0.691754	0.18908	1.19443	1.66464	2.87465	0.00950827	0.144215
RNASeqTranscript.18287	THNSL1	-0.36038	-0.622625	-0.098134	5.31214	-2.87059	0.00959402	0.144215
RNASeqTranscript.18339	FAM171A1	-0.400263	-0.691319	-0.109207	5.44185	-2.87269	0.00954965	0.144215
RNASeqTranscript.19373	MTHFSD	0.531218	0.14459	0.917845	4.98302	2.87011	0.00960414	0.144215
RNASeqTranscript.21359		-2.08132	-3.59402	-0.568617	1.9553	-2.87412	0.00951946	0.144215
RNASeqTranscript.23495	PRKD1	-0.428365	-0.739571	-0.117158	5.51394	-2.87531	0.00949438	0.144215
RNASeqTranscript.26732	TRUB1	0.417398	0.114129	0.720667	3.85636	2.87503	0.00950031	0.144215
RNASeqTranscript.28404		0.783935	0.213679	1.35419	2.33582	2.87164	0.00957186	0.144215
RNASeqTranscript.30145		1.01745	0.277814	1.75708	-1.08561	2.87352	0.009532	0.144215
RNASeqTranscript.30411	FAM199X	-0.370064	-0.639218	-0.100911	7.23276	-2.87208	0.0095624	0.144215
RNASeqTranscript.25322		-1.34373	-2.32212	-0.365343	4.27285	-2.86894	0.00962919	0.144485
RNASeqTranscript.5904		-0.564401	-0.97545	-0.153352	5.35502	-2.86823	0.00964433	0.144509
RNASeqTranscript.25822		-0.681985	-1.17865	-0.185321	3.0508	-2.86835	0.00964174	0.144509
RNASeqTranscript.10286		-0.221473	-0.382804	-0.0601419	8.30944	-2.86762	0.0096572	0.1446
RNASeqTranscript.2633	DHX36	0.449767	0.122017	0.777517	6.92945	2.86658	0.00967954	0.144731
RNASeqTranscript.12281		0.830957	0.225471	1.43644	1.83342	2.86678	0.00967527	0.144731
RNASeqTranscript.1187		-1.32656	-2.29632	-0.356787	1.57207	-2.85744	0.00987711	0.144751
RNASeqTranscript.1953		-0.426378	-0.737549	-0.115206	7.0509	-2.86229	0.00977172	0.144751
RNASeqTranscript.2518		-0.914858	-1.58259	-0.247127	-0.985806	-2.86201	0.00977772	0.144751
RNASeqTranscript.2955		0.320379	0.0864173	0.554341	5.09266	2.86048	0.00981094	0.144751
RNASeqTranscript.3482	UBE2R2	-0.352534	-0.610239	-0.0948296	6.89337	-2.85758	0.00987396	0.144751
RNASeqTranscript.3508	EPHX2	-0.526252	-0.910968	-0.141537	4.12316	-2.85742	0.00987748	0.144751
RNASeqTranscript.5999		0.868424	0.235251	1.5016	1.55195	2.86503	0.00971274	0.144751
RNASeqTranscript.6007		0.319503	0.0863488	0.552656	4.36341	2.86254	0.00976636	0.144751
RNASeqTranscript.8621	NAPEPLD	-0.380553	-0.658001	-0.103106	5.91294	-2.86519	0.00970924	0.144751
RNASeqTranscript.9315		0.929683	0.250125	1.60924	0.730203	2.85777	0.00986976	0.144751
RNASeqTranscript.11083		-0.519308	-0.898545	-0.140072	3.4444	-2.86045	0.00981152	0.144751
RNASeqTranscript.12330		-1.67425	-2.89749	-0.451004	-1.5149	-2.85908	0.00984129	0.144751
RNASeqTranscript.13200	RPS6KL1	0.921688	0.24789	1.59549	5.47284	2.85742	0.00987752	0.144751
RNASeqTranscript.13583	TSPYL4	-0.467958	-0.810045	-0.125871	8.69664	-2.85752	0.00987522	0.144751
RNASeqTranscript.14699	STAU2	-0.362512	-0.627492	-0.0975323	7.29066	-2.85778	0.00986955	0.144751
RNASeqTranscript.14734	TPD52	-0.309195	-0.534706	-0.0836835	7.92344	-2.86407	0.00973339	0.144751
RNASeqTranscript.15271		-0.885379	-1.53159	-0.239173	-0.511372	-2.86205	0.00977684	0.144751
RNASeqTranscript.17113	DYNLL2	-0.384671	-0.665701	-0.10364	8.93747	-2.85926	0.00983729	0.144751
RNASeqTranscript.17538	MIIP	0.37359	0.101134	0.646046	4.20793	2.86429	0.00972853	0.144751
RNASeqTranscript.18043		1.06385	0.286117	1.84157	-0.775631	2.85739	0.00987804	0.144751
RNASeqTranscript.18623		1.05476	0.285039	1.82449	-0.547923	2.86246	0.00976811	0.144751
RNASeqTranscript.20858		-0.679945	-1.17652	-0.183373	1.82813	-2.8603	0.00981485	0.144751
RNASeqTranscript.23292		0.637423	0.172648	1.1022	4.02936	2.86486	0.00971628	0.144751
RNASeqTranscript.23383		1.36501	0.369104	2.36092	-0.807248	2.8631	0.00975426	0.144751
RNASeqTranscript.25606	CHORDC1	-0.305163	-0.528087	-0.0822393	7.7582	-2.85953	0.0098315	0.144751
RNASeqTranscript.26328		0.674167	0.181388	1.16695	1.73268	2.85782	0.00986879	0.144751
RNASeqTranscript.26947		0.652628	0.176191	1.12906	3.818	2.86141	0.00979075	0.144751
RNASeqTranscript.29570		1.14155	0.307258	1.97584	-0.918038	2.85823	0.00985988	0.144751
RNASeqTranscript.29643		3.75654	1.01491	6.49816	-2.17568	2.8622	0.00977376	0.144751
RNASeqTranscript.11975		1.20492	0.323911	2.08593	-0.342414	2.85691	0.00988848	0.144804
RNASeqTranscript.11024	TMA16	0.392102	0.105275	0.678929	5.35927	2.85561	0.00991709	0.145123
RNASeqTranscript.3218	ZFP37	0.417992	0.11207	0.723914	5.02225	2.85415	0.00994909	0.145164
RNASeqTranscript.5710		0.271071	0.0726413	0.469501	7.57287	2.85362	0.00996078	0.145164
RNASeqTranscript.9539		1.18247	0.316987	2.04794	-0.361135	2.85398	0.00995271	0.145164
RNASeqTranscript.15596		1.01297	0.271539	1.7544	0.55235	2.85394	0.00995367	0.145164
RNASeqTranscript.26191	KMT5B	0.332511	0.0891311	0.575891	6.59901	2.85391	0.00995428	0.145164
RNASeqTranscript.28180	ZNF3	0.29347	0.0787545	0.508186	5.39438	2.85509	0.00992846	0.145164
RNASeqTranscript.17361	FBXO28	-0.283783	-0.491612	-0.0759537	6.90687	-2.85232	0.00998924	0.145479
IsoSeq.8592		0.787763	0.210541	1.36499	0.301495	2.85083	0.0100222	0.145522
RNASeqTranscript.17356	SUSD4	-0.441235	-0.76452	-0.117951	5.20042	-2.85105	0.0100174	0.145522
RNASeqTranscript.18471		-0.62685	-1.08603	-0.167671	4.06134	-2.85168	0.0100035	0.145522
RNASeqTranscript.19054	TOMM34	-0.391396	-0.678205	-0.104587	3.70782	-2.85065	0.0100263	0.145522
RNASeqTranscript.25693		0.748902	0.200208	1.2976	2.78274	2.85111	0.0100161	0.145522
RNASeqTranscript.8529		1.22984	0.328317	2.13137	2.06915	2.84964	0.0100486	0.145562
RNASeqTranscript.12932		0.753375	0.201106	1.30564	5.61565	2.84957	0.0100501	0.145562
RNASeqTranscript.23671	GOLGA5	0.273601	0.0730188	0.474183	5.699	2.84934	0.0100552	0.145562
RNASeqTranscript.24606	VGLL4	-0.358631	-0.621555	-0.0957065	5.77455	-2.84929	0.0100565	0.145562
RNASeqTranscript.29418		0.79064	0.210841	1.37044	4.39033	2.84853	0.0100733	0.145707
RNASeqTranscript.8492		1.56323	0.416454	2.71001	-1.40066	2.8475	0.0100963	0.14574
RNASeqTranscript.11207		2.31622	0.616567	4.01588	-0.528278	2.84668	0.0101145	0.14574
RNASeqTranscript.12316		0.570308	0.151814	0.988801	2.19884	2.84669	0.0101143	0.14574
RNASeqTranscript.13291	DIO2	0.871606	0.231961	1.51125	8.77217	2.84643	0.0101201	0.14574
RNASeqTranscript.17049		0.454294	0.121044	0.787544	6.18921	2.84765	0.0100929	0.14574
RNASeqTranscript.24812		-0.278358	-0.482647	-0.0740686	6.32004	-2.84628	0.0101235	0.14574
RNASeqTranscript.28256	ZNF12	0.431757	0.114947	0.748568	6.03638	2.84682	0.0101115	0.14574
RNASeqTranscript.26740		1.25046	0.332381	2.16854	-1.08014	2.84518	0.0101481	0.145897
RNASeqTranscript.26889		1.02889	0.273557	1.78422	1.62443	2.84545	0.0101421	0.145897
RNASeqTranscript.1740	PAXBP1	0.894577	0.237103	1.55205	7.49411	2.84223	0.0102144	0.146013
RNASeqTranscript.2829		-0.323839	-0.561855	-0.0858233	5.29809	-2.84212	0.0102167	0.146013
RNASeqTranscript.3074	BTD	-0.475071	-0.824136	-0.126007	6.39432	-2.84297	0.0101977	0.146013
RNASeqTranscript.4884	CYP20A1	0.405241	0.107581	0.702901	5.47201	2.84389	0.010177	0.146013
RNASeqTranscript.5515	ABCA2	-0.499322	-0.866321	-0.132323	6.72904	-2.84207	0.0102179	0.146013
RNASeqTranscript.13103	EXD2	-0.281576	-0.488377	-0.0747757	4.91493	-2.84422	0.0101695	0.146013
RNASeqTranscript.13220		-0.491982	-0.853435	-0.130529	6.45355	-2.84326	0.010191	0.146013
RNASeqTranscript.13809		-1.24393	-2.15759	-0.330277	-0.505617	-2.84403	0.0101739	0.146013
RNASeqTranscript.26573	SLF2	0.251724	0.0667444	0.436704	7.80801	2.84263	0.0102054	0.146013
RNASeqTranscript.4392		-0.931302	-1.61628	-0.246327	0.163265	-2.84011	0.0102622	0.146351
RNASeqTranscript.11657	SDAD1	0.35662	0.0943644	0.618876	4.43908	2.84053	0.0102526	0.146351
RNASeqTranscript.12064	POC5	0.372466	0.0985278	0.646404	3.82212	2.84023	0.0102595	0.146351
RNASeqTranscript.27494	NUBP2	0.575819	0.152204	0.999434	2.37788	2.83945	0.0102772	0.146468
RNASeqTranscript.3472	ENHO	-0.786183	-1.36478	-0.207589	2.83431	-2.83837	0.0103017	0.14655
RNASeqTranscript.19131	DDX27	0.281608	0.0743514	0.488865	4.81349	2.83828	0.0103036	0.14655
RNASeqTranscript.19561	FAM192A	0.332656	0.0878717	0.577441	6.21548	2.83878	0.0102924	0.14655
RNASeqTranscript.29183		0.833524	0.219969	1.44708	-0.6765	2.83781	0.0103143	0.146603
RNASeqTranscript.9424		0.384451	0.101304	0.667597	4.38077	2.83628	0.0103493	0.146865
RNASeqTranscript.18566	PRNP	-0.457692	-0.794802	-0.120582	9.04096	-2.8361	0.0103534	0.146865
RNASeqTranscript.26495	CCNJ	0.498636	0.131409	0.865863	3.90004	2.8364	0.0103464	0.146865
RNASeqTranscript.2659	MED12L	-0.566139	-0.983307	-0.148971	5.63191	-2.83486	0.0103818	0.147021
RNASeqTranscript.8845	JAZF1	-0.268668	-0.466635	-0.0707002	7.65337	-2.83492	0.0103803	0.147021
RNASeqTranscript.10942		-0.312274	-0.54239	-0.0821583	5.85494	-2.83471	0.0103851	0.147021
RNASeqTranscript.4099	C9orf72	0.451836	0.118639	0.785032	5.70298	2.83269	0.0104315	0.147219
RNASeqTranscript.13032		-0.825363	-1.43416	-0.216567	3.08525	-2.83199	0.0104475	0.147219
RNASeqTranscript.15530		1.01532	0.26661	1.76402	2.23643	2.83276	0.0104299	0.147219
RNASeqTranscript.24759	LRRC1	0.436524	0.114552	0.758496	5.46121	2.8321	0.010445	0.147219
RNASeqTranscript.27023		0.560853	0.147224	0.974482	3.72887	2.83242	0.0104378	0.147219
RNASeqTranscript.27746	MYH11	0.931798	0.24451	1.61909	5.63815	2.83206	0.010446	0.147219
RNASeqTranscript.28192		1.34682	0.353462	2.34017	-0.681445	2.8322	0.0104428	0.147219
RNASeqTranscript.1985		-0.302398	-0.525548	-0.0792482	8.03193	-2.83075	0.0104762	0.147471
RNASeqTranscript.3260	ZNF462	-0.320773	-0.557494	-0.0840525	6.88162	-2.83062	0.0104793	0.147471
RNASeqTranscript.16935	CRLF3	-0.386244	-0.671324	-0.101164	4.95747	-2.83018	0.0104893	0.147516
RNASeqTranscript.9576	ISYNA1	-0.7203	-1.25252	-0.188082	4.65045	-2.82711	0.0105605	0.148238
RNASeqTranscript.13991		-0.759731	-1.32109	-0.198368	1.1819	-2.82706	0.0105616	0.148238
RNASeqTranscript.21771	TRIM23	0.250487	0.0654281	0.435546	6.21212	2.82745	0.0105527	0.148238
RNASeqTranscript.16444		0.854015	0.222841	1.48519	4.25095	2.82641	0.0105768	0.148353
RNASeqTranscript.9649	OCEL1, USE1	0.444441	0.115914	0.772969	5.25457	2.82593	0.010588	0.148357
RNASeqTranscript.22861	RHBDD3	0.779698	0.203325	1.35607	4.15048	2.82581	0.0105909	0.148357
RNASeqTranscript.5915		1.1457	0.298502	1.99289	-0.272122	2.82492	0.0106117	0.14855
RNASeqTranscript.8657	SYPL1	-0.23929	-0.416266	-0.0623129	7.00653	-2.8244	0.0106237	0.148619
RNASeqTranscript.23149		3.04649	0.792437	5.30053	-2.29478	2.82329	0.0106498	0.148888
RNASeqTranscript.4822		-1.10903	-1.93047	-0.287595	-1.53701	-2.82026	0.0107211	0.148941
RNASeqTranscript.5556	VAV2	0.468551	0.121492	0.815609	5.08944	2.82016	0.0107235	0.148941
RNASeqTranscript.7160		-0.81348	-1.41616	-0.210801	3.57108	-2.81955	0.0107378	0.148941
RNASeqTranscript.10212	N4BP3	0.753036	0.195208	1.31086	1.12334	2.81991	0.0107294	0.148941
RNASeqTranscript.10919	CAST	-0.402263	-0.699989	-0.104537	6.78781	-2.82236	0.0106715	0.148941
RNASeqTranscript.11389	ANAPC4	0.585297	0.151703	1.01889	5.71471	2.81976	0.0107328	0.148941
RNASeqTranscript.17632	ZBTB48	0.509367	0.132185	0.886549	3.94974	2.82097	0.0107042	0.148941
RNASeqTranscript.21930		5.09338	1.32179	8.86498	-0.633901	2.82098	0.010704	0.148941
RNASeqTranscript.21999	PRLR	0.527378	0.137107	0.91765	7.40131	2.82277	0.0106621	0.148941
RNASeqTranscript.23761		1.03194	0.267594	1.79629	0.621515	2.82022	0.010722	0.148941
RNASeqTranscript.26135		1.1433	0.29635	1.99025	0.0698181	2.81982	0.0107314	0.148941
RNASeqTranscript.27156	NDC80	1.09465	0.284308	1.90499	-0.0404999	2.8218	0.0106847	0.148941
RNASeqTranscript.27406		-0.938464	-1.63381	-0.243118	2.29932	-2.81927	0.0107446	0.148941
RNASeqTranscript.12821	GLDN	1.76767	0.456958	3.07838	-0.325977	2.81717	0.0107942	0.149424
RNASeqTranscript.13234		1.07328	0.277517	1.86905	0.0862346	2.8174	0.0107889	0.149424
RNASeqTranscript.28248		-0.336872	-0.586683	-0.087061	7.65497	-2.81691	0.0108005	0.149424
RNASeqTranscript.17060	YPEL2	-0.228172	-0.3974	-0.0589439	6.06121	-2.8165	0.0108102	0.149462
RNASeqTranscript.647	SLC35D1	0.39885	0.102986	0.694714	6.38579	2.81602	0.0108215	0.149521
RNASeqTranscript.15103		-0.593126	-1.03343	-0.152818	1.84266	-2.81391	0.010872	0.150121
RNASeqTranscript.29817	DLG3	-0.253526	-0.441788	-0.0652635	6.14331	-2.81305	0.0108925	0.150306
RNASeqTranscript.26537	SFRP5	-0.971112	-1.69232	-0.249908	4.28967	-2.81275	0.0108998	0.15031
RNASeqTranscript.4108	ACO1	-0.301232	-0.525037	-0.0774262	5.14213	-2.81157	0.010928	0.150449
RNASeqTranscript.10118	PHAX	-0.319487	-0.556843	-0.0821312	6.67751	-2.81172	0.0109244	0.150449
RNASeqTranscript.19403		1.68934	0.434158	2.94452	-1.40421	2.81145	0.0109311	0.150449
RNASeqTranscript.17565	DFFA	-0.279622	-0.48741	-0.0718339	5.05459	-2.81106	0.0109404	0.150476
RNASeqTranscript.23669		-0.548065	-0.955417	-0.140712	4.6191	-2.81048	0.0109542	0.150476
RNASeqTranscript.25468		1.30097	0.33406	2.26789	-1.14047	2.81061	0.0109512	0.150476
RNASeqTranscript.28472		-0.670492	-1.16903	-0.171954	2.40541	-2.80941	0.0109802	0.150735
RNASeqTranscript.23891	DBNL	0.310635	0.079619	0.54165	6.79663	2.80884	0.0109938	0.150824
RNASeqTranscript.576		-1.09789	-1.91498	-0.280803	0.490598	-2.80679	0.0110436	0.151234
RNASeqTranscript.5727	AK1	-0.660537	-1.15213	-0.168941	4.36232	-2.80678	0.0110438	0.151234
RNASeqTranscript.16225	BRCA1	0.7765	0.198591	1.35441	0.863974	2.80673	0.011045	0.151234
RNASeqTranscript.29286		0.438087	0.111966	0.764209	3.86545	2.80609	0.0110607	0.151352
RNASeqTranscript.12425		2.48426	0.634509	4.334	-2.18756	2.80546	0.011076	0.151465
RNASeqTranscript.22754	BICDL1	0.517722	0.132119	0.903324	5.29487	2.80463	0.0110961	0.151642
RNASeqTranscript.11870		1.28718	0.327886	2.24647	-2.20081	2.8029	0.0111385	0.151949
RNASeqTranscript.19205		0.839481	0.213919	1.46504	0.464503	2.80324	0.0111302	0.151949
RNASeqTranscript.22037	SUCLA2	-1.00176	-1.74836	-0.255166	4.38708	-2.80284	0.01114	0.151949
RNASeqTranscript.1043		1.8845	0.479188	3.2898	0.56526	2.80119	0.0111803	0.152401
RNASeqTranscript.10350		0.642031	0.163194	1.12087	4.20188	2.80084	0.0111891	0.152423
RNASeqTranscript.10053	SPPL2B	0.626157	0.159044	1.09327	4.03398	2.80014	0.0112061	0.152558
RNASeqTranscript.5367	KDM1A	-0.242137	-0.422868	-0.0614053	6.63248	-2.79863	0.0112433	0.152967
RNASeqTranscript.219	TRIT1, MYCL	0.39146	0.0991679	0.683753	6.41517	2.79763	0.0112683	0.153014
RNASeqTranscript.20584	CNOT3	0.329645	0.0833913	0.575898	4.44595	2.7963	0.0113012	0.153014
RNASeqTranscript.23256		0.715064	0.180868	1.24926	1.06365	2.79617	0.0113043	0.153014
RNASeqTranscript.24138		0.722502	0.182862	1.26214	3.64839	2.79675	0.0112899	0.153014
RNASeqTranscript.24734	BAG2	-0.388021	-0.677824	-0.0982178	4.72793	-2.79686	0.0112871	0.153014
RNASeqTranscript.26186		-0.868868	-1.51786	-0.21988	2.82045	-2.79664	0.0112928	0.153014
RNASeqTranscript.27072		-0.864666	-1.51044	-0.218894	-0.537521	-2.79697	0.0112844	0.153014
RNASeqTranscript.29198		1.0003	0.253064	1.74754	-1.26918	2.79635	0.0112998	0.153014
RNASeqTranscript.21	FARP2	0.599704	0.151136	1.04827	3.74236	2.79273	0.0113902	0.153254
RNASeqTranscript.730		0.277384	0.0698618	0.484906	6.07129	2.79213	0.0114051	0.153254
RNASeqTranscript.2380	EIF4G1	0.29782	0.0752428	0.520397	8.79929	2.79507	0.0113317	0.153254
RNASeqTranscript.5089		-0.556563	-0.973116	-0.140009	3.42955	-2.79102	0.011433	0.153254
RNASeqTranscript.9270	ARHGEF5	0.561027	0.141388	0.980666	4.72442	2.79272	0.0113903	0.153254
RNASeqTranscript.12236	PKM	-0.429609	-0.751034	-0.108185	9.09788	-2.79199	0.0114086	0.153254
RNASeqTranscript.14049		0.757028	0.190992	1.32306	3.61318	2.79375	0.0113646	0.153254
RNASeqTranscript.14112	DYNLT1	-0.402062	-0.702574	-0.101551	4.3047	-2.7948	0.0113383	0.153254
RNASeqTranscript.17904	FAM129A	-0.711482	-1.24348	-0.179486	7.64139	-2.79367	0.0113666	0.153254
RNASeqTranscript.17940		-0.366305	-0.640479	-0.0921314	7.8848	-2.79085	0.0114372	0.153254
RNASeqTranscript.18991	CTNNBL1	-0.291967	-0.510325	-0.0736086	5.29242	-2.79308	0.0113813	0.153254
RNASeqTranscript.19410		0.640653	0.161339	1.11997	4.08977	2.79205	0.0114072	0.153254
RNASeqTranscript.20674		0.511842	0.129036	0.894647	5.1858	2.79304	0.0113824	0.153254
RNASeqTranscript.21088		-1.06836	-1.86787	-0.268864	-0.145771	-2.79139	0.0114237	0.153254
RNASeqTranscript.21452		-0.531503	-0.929299	-0.133707	7.52138	-2.79103	0.0114327	0.153254
RNASeqTranscript.23283		0.44755	0.112687	0.782413	6.15931	2.79186	0.0114119	0.153254
RNASeqTranscript.6466		-0.774846	-1.35527	-0.194425	1.37992	-2.78863	0.011493	0.153304
RNASeqTranscript.9416	RBM33	0.464264	0.116693	0.811835	5.7537	2.79023	0.0114527	0.153304
RNASeqTranscript.9652	HAUS8	0.388659	0.0975303	0.679789	3.78663	2.78871	0.0114912	0.153304
RNASeqTranscript.9838		-0.499652	-0.87396	-0.125344	3.88445	-2.78842	0.0114985	0.153304
RNASeqTranscript.12874		-0.587503	-1.02756	-0.147442	4.21667	-2.7888	0.0114889	0.153304
RNASeqTranscript.24430	RRP9	0.631664	0.158649	1.10468	2.85836	2.78953	0.0114705	0.153304
RNASeqTranscript.29704	TFE3	0.301466	0.0756882	0.527243	6.07542	2.78918	0.0114792	0.153304
RNASeqTranscript.30214	STAG2	-0.260492	-0.455607	-0.0653766	7.45943	-2.78883	0.011488	0.153304
RNASeqTranscript.125		0.532724	0.133297	0.932151	6.39068	2.78602	0.0115591	0.153317
RNASeqTranscript.6734		0.948071	0.237561	1.65858	-0.662999	2.78734	0.0115257	0.153317
RNASeqTranscript.7952	CCND2	-0.498859	-0.872811	-0.124906	7.0416	-2.78664	0.0115435	0.153317
RNASeqTranscript.8599		0.810039	0.202752	1.41733	4.15175	2.78632	0.0115515	0.153317
RNASeqTranscript.12497		0.384185	0.0961552	0.672214	4.09907	2.78627	0.0115529	0.153317
RNASeqTranscript.15555		1.27308	0.318529	2.22763	7.9163	2.78597	0.0115605	0.153317
RNASeqTranscript.20438		1.16357	0.290992	2.03614	-0.619003	2.78553	0.0115715	0.153317
RNASeqTranscript.24355	CCDC66	0.51091	0.127778	0.894041	4.85227	2.78558	0.0115702	0.153317
RNASeqTranscript.24395	GNL3	0.343618	0.0861585	0.601078	4.72191	2.78796	0.0115101	0.153317
RNASeqTranscript.26016		-0.530152	-0.927525	-0.132779	0.989949	-2.7869	0.0115368	0.153317
RNASeqTranscript.14351		1.6118	0.402478	2.82112	-1.26136	2.78412	0.0116073	0.153565
RNASeqTranscript.19466		0.752962	0.187984	1.31794	7.51226	2.78395	0.0116118	0.153565
RNASeqTranscript.25996		-0.378374	-0.662262	-0.0944863	6.89613	-2.78416	0.0116064	0.153565
RNASeqTranscript.18226	ITGB1	-0.250414	-0.438351	-0.0624762	9.33933	-2.78333	0.0116276	0.153678
RNASeqTranscript.17134	COIL	0.274486	0.0684303	0.480542	5.32251	2.78263	0.0116455	0.153819
RNASeqTranscript.10173	COMMD10	-0.325812	-0.570572	-0.0810523	5.32906	-2.78065	0.0116961	0.154339
RNASeqTranscript.14125		-0.491605	-0.861005	-0.122204	7.61134	-2.77996	0.0117139	0.154339
RNASeqTranscript.14433	PHF20L1	0.464151	0.115449	0.812852	6.87832	2.78051	0.0116997	0.154339
RNASeqTranscript.15910		2.28897	0.569046	4.0089	-1.2549	2.78003	0.0117119	0.154339
RNASeqTranscript.13331		0.894471	0.222053	1.56689	0.931925	2.77873	0.0117455	0.154619
RNASeqTranscript.24500	ARIH2	0.257269	0.0638559	0.450682	6.37606	2.77857	0.0117496	0.154619
RNASeqTranscript.8516	CCDC126	-0.430897	-0.755114	-0.10668	3.93213	-2.77624	0.0118098	0.155218
RNASeqTranscript.13193	FCF1	0.305545	0.0756593	0.535431	4.49563	2.7764	0.0118055	0.155218
RNASeqTranscript.22796	MMAB	-0.429819	-0.753312	-0.106326	3.50614	-2.77549	0.0118291	0.155289
RNASeqTranscript.26070		1.01087	0.250055	1.77167	8.50451	2.77547	0.0118297	0.155289
RNASeqTranscript.15753		0.576032	0.142362	1.0097	6.63644	2.77464	0.0118513	0.155476
RNASeqTranscript.14172		1.39293	0.34411	2.44175	-0.693328	2.77426	0.011861	0.155508
RNASeqTranscript.2441	PEX5L	-0.583859	-1.0237	-0.144016	4.54161	-2.77287	0.0118972	0.155791
RNASeqTranscript.28286	IQCE	0.581068	0.143333	1.0188	5.24974	2.7729	0.0118965	0.155791
RNASeqTranscript.18330		0.746276	0.183972	1.30858	5.63469	2.77235	0.011911	0.155875
RNASeqTranscript.10323		0.747537	0.184192	1.31088	2.19999	2.7719	0.0119226	0.155932
RNASeqTranscript.21075		-0.49828	-0.873842	-0.122718	3.73624	-2.77147	0.0119338	0.155981
RNASeqTranscript.22611	TMEM120B	0.352114	0.0866674	0.61756	3.57852	2.77093	0.011948	0.156072
RNASeqTranscript.2019	IFT57	-0.371004	-0.650756	-0.0912524	5.82675	-2.77029	0.0119648	0.156099
RNASeqTranscript.7654	CAPRIN2	0.34844	0.0857177	0.611162	6.17173	2.77045	0.0119606	0.156099
RNASeqTranscript.27622		0.656021	0.161152	1.15089	3.9246	2.76915	0.0119946	0.156297
RNASeqTranscript.28350		-1.01329	-1.77766	-0.248922	-0.956318	-2.76918	0.011994	0.156297
RNASeqTranscript.18751		0.353784	0.0868437	0.620724	7.15143	2.76849	0.012012	0.156427
RNASeqTranscript.441	RNF11	-0.313448	-0.550267	-0.0766284	8.04582	-2.76482	0.0121089	0.157112
RNASeqTranscript.1580	NCSTN	-0.281254	-0.493691	-0.0688171	7.13584	-2.76559	0.0120885	0.157112
RNASeqTranscript.2305		0.933031	0.227821	1.63824	-0.277997	2.76374	0.0121378	0.157112
RNASeqTranscript.5493	FAM166A	-0.837164	-1.46957	-0.204756	0.601044	-2.76524	0.0120979	0.157112
RNASeqTranscript.7369		-0.209407	-0.367651	-0.0511624	6.93218	-2.76428	0.0121233	0.157112
RNASeqTranscript.9088	CPA5	0.823897	0.200698	1.4471	3.91847	2.76163	0.0121938	0.157112
RNASeqTranscript.10320		-0.398593	-0.700101	-0.0970846	8.44267	-2.76153	0.0121966	0.157112
RNASeqTranscript.16192		-0.67154	-1.17933	-0.163752	3.1516	-2.76254	0.0121696	0.157112
RNASeqTranscript.18372	EPC1	0.335386	0.0817824	0.58899	6.29319	2.76254	0.0121696	0.157112
RNASeqTranscript.19337		0.971761	0.237734	1.70579	1.51964	2.76546	0.0120921	0.157112
RNASeqTranscript.21657	FBXW11	-0.304589	-0.534771	-0.0744068	7.24693	-2.76415	0.0121267	0.157112
RNASeqTranscript.22491	ANKLE2	-0.248299	-0.436091	-0.0605069	6.94062	-2.76196	0.0121851	0.157112
RNASeqTranscript.24481		-0.381953	-0.670757	-0.093149	7.71956	-2.76265	0.0121666	0.157112
RNASeqTranscript.24871		1.16767	0.285566	2.04977	1.15045	2.76516	0.0121001	0.157112
RNASeqTranscript.27880		-0.284862	-0.500343	-0.0693811	7.55303	-2.7615	0.0121973	0.157112
RNASeqTranscript.29705	GRIPAP1	0.334201	0.0814393	0.586962	6.83773	2.76195	0.0121853	0.157112
RNASeqTranscript.30426	CSTF2	0.275425	0.0671139	0.483735	5.54265	2.76192	0.0121863	0.157112
RNASeqTranscript.30816		2.07574	0.506732	3.64474	0.0405065	2.76355	0.0121427	0.157112
RNASeqTranscript.12342		0.603595	0.146959	1.06023	1.24852	2.76118	0.0122059	0.157127
RNASeqTranscript.20668		0.39104	0.0951746	0.686906	2.91953	2.76087	0.0122141	0.157138
RNASeqTranscript.11471	LIMCH1	-0.403055	-0.708053	-0.0980565	6.98919	-2.76049	0.0122244	0.157175
RNASeqTranscript.9953		1.09936	0.267096	1.93163	-0.966031	2.75929	0.0122564	0.157491
RNASeqTranscript.2451	MFN1	0.381978	0.0927219	0.671234	6.95042	2.75851	0.0122773	0.157579
RNASeqTranscript.15100	NAA16	0.638111	0.15489	1.12133	5.28636	2.75848	0.0122782	0.157579
RNASeqTranscript.17122		-0.490097	-0.861269	-0.118925	5.60919	-2.7582	0.0122857	0.157579
RNASeqTranscript.19045	SERINC3	-0.306742	-0.539073	-0.0744104	8.40921	-2.75794	0.0122928	0.157579
RNASeqTranscript.12600		0.820348	0.198914	1.44178	1.25229	2.75754	0.0123034	0.15762
RNASeqTranscript.12169		-0.322038	-0.566066	-0.0780105	10.0266	-2.75669	0.0123265	0.157726
RNASeqTranscript.22758		-0.336539	-0.59155	-0.0815284	8.78112	-2.75674	0.012325	0.157726
RNASeqTranscript.16733		1.13832	0.275622	2.00103	-1.78764	2.75629	0.0123373	0.157769
RNASeqTranscript.19057	STK4	-0.326091	-0.5733	-0.0788827	6.61347	-2.75546	0.0123595	0.157864
RNASeqTranscript.19661		0.574042	0.138901	1.00918	6.25529	2.75571	0.0123529	0.157864
RNASeqTranscript.6723		0.713735	0.172471	1.255	0.916854	2.75453	0.0123849	0.157999
RNASeqTranscript.27580		0.306069	0.0739769	0.538161	6.08792	2.75473	0.0123795	0.157999
RNASeqTranscript.1214		-0.315796	-0.555486	-0.0761067	4.41979	-2.75218	0.0124486	0.158018
RNASeqTranscript.6969	C12orf10	-0.338727	-0.595837	-0.081617	7.15841	-2.75201	0.0124532	0.158018
RNASeqTranscript.9549		-1.75127	-3.08017	-0.422382	0.628307	-2.75286	0.0124302	0.158018
RNASeqTranscript.9898	PRAM1	0.525717	0.126848	0.924586	4.32861	2.75322	0.0124203	0.158018
RNASeqTranscript.15731	ATP11A	0.378112	0.0911273	0.665098	6.56772	2.75221	0.0124479	0.158018
RNASeqTranscript.16336		-0.389559	-0.685137	-0.0939798	9.04803	-2.75308	0.0124242	0.158018
RNASeqTranscript.28462	GPR137B	0.546803	0.131853	0.961752	7.29258	2.75267	0.0124353	0.158018
RNASeqTranscript.28684	MSS51	0.844435	0.203719	1.48515	3.57071	2.75309	0.012424	0.158018
RNASeqTranscript.29984	CMC4, MTCP1	0.784329	0.18919	1.37947	4.45871	2.75296	0.0124275	0.158018
RNASeqTranscript.876		0.555338	0.133629	0.977046	2.6856	2.75083	0.0124854	0.158201
RNASeqTranscript.1005		0.606762	0.14586	1.06766	5.97879	2.74998	0.0125087	0.158201
RNASeqTranscript.1354	RIIAD1	0.703776	0.169326	1.23823	3.48874	2.75072	0.0124884	0.158201
RNASeqTranscript.10062		0.555883	0.133568	0.978199	4.80239	2.74958	0.0125197	0.158201
IsoSeq.8932		1.08528	0.260857	1.9097	-1.58179	2.74986	0.0125119	0.158201
RNASeqTranscript.16667	DVL2	0.370265	0.0890512	0.651479	4.12462	2.7504	0.0124973	0.158201
RNASeqTranscript.23745	WDR25	0.87986	0.211423	1.5483	2.82296	2.74962	0.0125186	0.158201
RNASeqTranscript.10083		1.4591	0.350434	2.56777	-1.31132	2.74918	0.0125306	0.158245
RNASeqTranscript.4764		-0.485833	-0.855033	-0.116633	4.58067	-2.74881	0.0125408	0.15828
RNASeqTranscript.4333	FRZB	-0.567565	-0.998978	-0.136152	7.05944	-2.74816	0.0125586	0.158411
RNASeqTranscript.16570		0.856038	0.205191	1.50689	1.71206	2.74747	0.0125774	0.158555
RNASeqTranscript.8117	TEF	-0.449488	-0.79131	-0.107665	7.16618	-2.74686	0.0125942	0.15863
RNASeqTranscript.16325	PPP1R1B	-0.743974	-1.30977	-0.178173	3.83772	-2.74671	0.0125983	0.15863
RNASeqTranscript.16217	ETV4	1.00472	0.240412	1.76903	5.22872	2.74597	0.0126188	0.1587
IsoSeq.18550		0.964509	0.230828	1.69819	0.913877	2.74611	0.0126148	0.1587
RNASeqTranscript.24463	RBM6	0.50721	0.121318	0.893101	6.50025	2.74563	0.0126282	0.158725
RNASeqTranscript.14914	CPQ	-0.410532	-0.723091	-0.0979739	7.42577	-2.74369	0.0126818	0.158929
RNASeqTranscript.15120		-0.444587	-0.78305	-0.106124	4.97602	-2.74388	0.0126767	0.158929
RNASeqTranscript.18030		0.968006	0.231021	1.70499	0.503371	2.74371	0.0126812	0.158929
RNASeqTranscript.21064	ABCC8	-0.590036	-1.03915	-0.140924	6.17923	-2.74437	0.012663	0.158929
RNASeqTranscript.22805	USP30	0.185932	0.0444053	0.327459	5.75836	2.74432	0.0126644	0.158929
RNASeqTranscript.18610	SIGLEC1	1.18589	0.282911	2.08887	2.05961	2.74338	0.0126905	0.158944
RNASeqTranscript.3963		0.63052	0.150286	1.11075	2.15073	2.74262	0.0127116	0.159021
RNASeqTranscript.13131	TTC9	-0.530319	-0.934205	-0.126433	5.44496	-2.74282	0.0127059	0.159021
RNASeqTranscript.267	CCDC30	0.29201	0.0693643	0.514657	6.01249	2.7397	0.012793	0.159248
RNASeqTranscript.1025	NTNG1	-0.878068	-1.54731	-0.208823	4.73484	-2.74071	0.0127648	0.159248
RNASeqTranscript.7073		1.15804	0.275436	2.04064	-0.563389	2.7408	0.0127622	0.159248
RNASeqTranscript.7661		-0.656872	-1.15771	-0.156038	4.39688	-2.73972	0.0127923	0.159248
RNASeqTranscript.10875	MBLAC2	-0.39608	-0.697911	-0.0942489	5.2252	-2.74118	0.0127515	0.159248
RNASeqTranscript.11912	GRK4	0.628316	0.149178	1.10745	5.50046	2.73929	0.0128045	0.159248
RNASeqTranscript.22544	BRI3BP	-0.316923	-0.558595	-0.0752514	7.15926	-2.73935	0.0128027	0.159248
RNASeqTranscript.28436	KCNK1	0.376909	0.0895074	0.664311	4.69167	2.73947	0.0127993	0.159248
RNASeqTranscript.29390		-0.636634	-1.12177	-0.151502	2.08972	-2.74125	0.0127495	0.159248
RNASeqTranscript.30243	SLC25A14	0.604983	0.143793	1.06617	7.12512	2.7402	0.0127789	0.159248
RNASeqTranscript.1414	UBE2Q1	-0.213588	-0.376672	-0.0505035	6.23382	-2.73579	0.0129025	0.159637
RNASeqTranscript.2269		-0.235186	-0.414756	-0.0556146	6.59163	-2.73586	0.0129006	0.159637
RNASeqTranscript.4254		0.824943	0.194931	1.45495	0.197741	2.73524	0.0129182	0.159637
RNASeqTranscript.6301		0.650791	0.154227	1.14736	6.12048	2.7377	0.0128489	0.159637
RNASeqTranscript.9805		-0.307916	-0.542951	-0.0728813	6.41289	-2.73665	0.0128784	0.159637
RNASeqTranscript.10207		0.914945	0.216321	1.61357	1.7346	2.73572	0.0129047	0.159637
RNASeqTranscript.11403	RBPJ	-0.335261	-0.591103	-0.0794192	7.13769	-2.73735	0.0128587	0.159637
RNASeqTranscript.14192	FGFR1OP	0.519072	0.122918	0.915226	6.15236	2.73705	0.0128672	0.159637
RNASeqTranscript.18960		0.597049	0.141124	1.05297	3.65843	2.73549	0.012911	0.159637
RNASeqTranscript.19341	SLC38A8	1.0882	0.25716	1.91924	-1.17361	2.73531	0.0129161	0.159637
RNASeqTranscript.24428		1.84065	0.436145	3.24516	2.8385	2.73758	0.0128522	0.159637
RNASeqTranscript.359	MAST2	0.472693	0.11142	0.833967	6.11913	2.73314	0.0129773	0.159764
RNASeqTranscript.3085	TBC1D5	-0.336863	-0.594361	-0.0793657	5.51319	-2.73275	0.0129885	0.159764
RNASeqTranscript.3209	WDR31	0.44302	0.104546	0.781495	5.56958	2.73412	0.0129498	0.159764
RNASeqTranscript.4648		1.20024	0.283012	2.11746	-0.0433173	2.73344	0.0129688	0.159764
RNASeqTranscript.11863	PROM1	1.18589	0.279737	2.09205	5.08401	2.73377	0.0129596	0.159764
RNASeqTranscript.21573		0.984193	0.231954	1.73643	-0.886718	2.73303	0.0129806	0.159764
RNASeqTranscript.24104		0.627332	0.147838	1.10683	2.00304	2.73296	0.0129825	0.159764
RNASeqTranscript.27105	C18orf8	0.340951	0.0804499	0.601451	4.93431	2.73402	0.0129525	0.159764
RNASeqTranscript.30032	TMEM187	-0.634451	-1.11963	-0.149271	2.43156	-2.73158	0.0130216	0.160079
RNASeqTranscript.11736		0.501134	0.117753	0.884516	4.31069	2.7305	0.0130524	0.160272
RNASeqTranscript.26579	LZTS2	-0.370368	-0.653703	-0.0870333	4.29324	-2.73057	0.0130505	0.160272
RNASeqTranscript.19349	ATP2C2	1.26703	0.297412	2.23664	3.57768	2.72965	0.0130768	0.16037
RNASeqTranscript.24394	GLT8D1	0.411969	0.0967036	0.727234	6.39537	2.72965	0.0130766	0.16037
RNASeqTranscript.27270	HDHD2	-0.352609	-0.622471	-0.0827475	6.22381	-2.72943	0.013083	0.16037
RNASeqTranscript.15134		-1.44248	-2.54668	-0.338286	-0.427139	-2.72887	0.0130989	0.16038
RNASeqTranscript.20087	DEDD2	-0.444005	-0.783859	-0.104151	3.82061	-2.72907	0.0130931	0.16038
RNASeqTranscript.4065		1.83588	0.430098	3.24167	-1.32128	2.72801	0.0131236	0.160502
RNASeqTranscript.13235	GPATCH2L	0.581795	0.136298	1.02729	7.6376	2.728	0.0131239	0.160502
RNASeqTranscript.22374	ANGEL2	0.382918	0.0896739	0.676162	6.73972	2.7277	0.0131326	0.160516
RNASeqTranscript.6460		0.962415	0.225207	1.69962	1.20585	2.72704	0.0131513	0.16056
RNASeqTranscript.25809		0.665505	0.155763	1.17525	5.50533	2.72722	0.0131462	0.16056
RNASeqTranscript.28046	RFC2	0.353541	0.0826491	0.624433	4.74297	2.72623	0.0131745	0.160752
RNASeqTranscript.17903		1.65704	0.386895	2.92718	-1.33928	2.72521	0.0132041	0.16102
RNASeqTranscript.7936		-0.626574	-1.10696	-0.146188	6.34659	-2.72459	0.0132218	0.161145
RNASeqTranscript.5774		-0.368574	-0.651269	-0.0858782	7.91498	-2.72348	0.0132538	0.161441
RNASeqTranscript.22230		-0.365551	-0.645989	-0.0851136	9.48824	-2.7229	0.0132707	0.161555
RNASeqTranscript.677		1.30508	0.303632	2.30653	-0.212251	2.72225	0.0132894	0.161691
RNASeqTranscript.21888		-0.326774	-0.577556	-0.0759929	8.59446	-2.7219	0.0132997	0.161696
RNASeqTranscript.29810		1.15529	0.268608	2.04198	0.104643	2.72171	0.0133051	0.161696
RNASeqTranscript.28676	FAM149B1	0.631153	0.146458	1.11585	5.85993	2.7201	0.0133518	0.162171
RNASeqTranscript.1157	HIPK1	-0.217626	-0.38479	-0.0504621	8.2212	-2.71949	0.0133697	0.162241
RNASeqTranscript.27212	PIEZO2	0.569728	0.132089	1.00737	3.7073	2.71938	0.0133727	0.162241
RNASeqTranscript.155		0.258849	0.0596912	0.458007	8.40227	2.71499	0.0135014	0.162391
RNASeqTranscript.300		1.45032	0.334664	2.56598	-0.934084	2.71552	0.0134859	0.162391
RNASeqTranscript.5236	TRNAU1AP	0.497496	0.114811	0.880182	5.43303	2.71561	0.0134833	0.162391
RNASeqTranscript.5650		1.57996	0.36441	2.7955	-1.17934	2.71514	0.0134969	0.162391
RNASeqTranscript.9611	UNC13A	0.284318	0.0656986	0.502937	7.08175	2.71666	0.0134524	0.162391
RNASeqTranscript.10482		-1.70825	-3.02151	-0.394992	-0.179967	-2.71719	0.0134368	0.162391
RNASeqTranscript.10833	SSBP2	-0.2455	-0.434354	-0.0566462	7.1921	-2.71547	0.0134873	0.162391
RNASeqTranscript.12180		-0.293008	-0.518399	-0.0676179	4.55907	-2.71559	0.0134838	0.162391
RNASeqTranscript.13300	GTF2A1	0.269718	0.062239	0.477198	6.6127	2.71553	0.0134855	0.162391
RNASeqTranscript.16006		0.836491	0.193215	1.47977	0.595925	2.71633	0.0134619	0.162391
RNASeqTranscript.18325		0.358296	0.082945	0.633647	6.71254	2.71816	0.0134086	0.162391
RNASeqTranscript.21160	STK33	-0.443407	-0.784189	-0.102625	4.30205	-2.71797	0.013414	0.162391
RNASeqTranscript.21820		1.25546	0.289675	2.22124	-0.983629	2.71545	0.0134879	0.162391
RNASeqTranscript.22488	GOLGA3	0.267577	0.0616737	0.47348	6.90425	2.71459	0.0135131	0.162391
IsoSeq.21573		-0.582817	-1.03106	-0.134575	1.61113	-2.71606	0.0134701	0.162391
RNASeqTranscript.25537		-0.555148	-0.982162	-0.128134	3.00465	-2.71572	0.0134798	0.162391
RNASeqTranscript.25702		1.29281	0.297958	2.28766	3.62954	2.71454	0.0135148	0.162391
RNASeqTranscript.2583		0.458824	0.105554	0.812094	4.90835	2.71305	0.0135585	0.162733
RNASeqTranscript.14931	PLEKHF2	-0.466175	-0.82508	-0.10727	5.81372	-2.71324	0.0135529	0.162733
RNASeqTranscript.6498		1.12138	0.25787	1.98489	-1.04628	2.71272	0.0135685	0.16276
RNASeqTranscript.10860		0.674294	0.154951	1.19364	3.91415	2.71215	0.0135851	0.162868
RNASeqTranscript.19445		-0.265704	-0.470459	-0.0609496	7.57611	-2.71072	0.0136277	0.163287
RNASeqTranscript.10211	B4GALT7	0.374661	0.0858361	0.663486	5.20119	2.70971	0.0136575	0.163552
RNASeqTranscript.19362	KIAA0513	0.314176	0.071926	0.556427	6.304	2.70912	0.0136751	0.163579
RNASeqTranscript.21633		-0.647818	-1.14729	-0.148348	2.6267	-2.70934	0.0136687	0.163579
RNASeqTranscript.27884	SGF29	0.436564	0.0998867	0.773241	3.25435	2.70865	0.013689	0.163654
RNASeqTranscript.374		-0.300405	-0.532145	-0.0686655	5.618	-2.70786	0.0137127	0.163705
RNASeqTranscript.769	DNAJB4	-0.305913	-0.541903	-0.0699227	6.74953	-2.70784	0.0137133	0.163705
RNASeqTranscript.9266		1.30142	0.297426	2.30541	-1.34734	2.70773	0.0137164	0.163705
RNASeqTranscript.12462	C15orf41	-0.412793	-0.73132	-0.094265	2.72846	-2.7071	0.0137354	0.16384
RNASeqTranscript.15358		1.13213	0.258124	2.00614	0.18228	2.70583	0.0137734	0.164201
RNASeqTranscript.12332		-0.810585	-1.43647	-0.184704	0.772007	-2.70536	0.0137874	0.164254
RNASeqTranscript.18936	RBM12	0.243429	0.0554552	0.431403	8.20805	2.70517	0.0137933	0.164254
RNASeqTranscript.14286		0.303465	0.0690987	0.537832	4.96922	2.70478	0.0138048	0.1643
RNASeqTranscript.2937	NDUFV3	0.270488	0.061517	0.479459	5.64355	2.70384	0.0138331	0.164455
RNASeqTranscript.5348		-0.302902	-0.536975	-0.0688294	8.28718	-2.70315	0.0138539	0.164455
RNASeqTranscript.7260		1.38282	0.313884	2.45175	-1.11053	2.7023	0.0138796	0.164455
RNASeqTranscript.7447		-0.850757	-1.50833	-0.193187	3.02201	-2.70261	0.0138704	0.164455
RNASeqTranscript.9444	FLT4	0.905077	0.205723	1.60443	1.08825	2.70338	0.0138469	0.164455
RNASeqTranscript.10357	DAZAP1	0.413639	0.0939129	0.733365	4.60485	2.70248	0.0138742	0.164455
RNASeqTranscript.17434		0.819664	0.186367	1.45296	5.46742	2.70363	0.0138395	0.164455
RNASeqTranscript.28207		-0.670742	-1.18922	-0.152263	0.756665	-2.70236	0.0138777	0.164455
RNASeqTranscript.10171	SEMA6A	0.461988	0.104809	0.819167	6.14506	2.70187	0.0138927	0.164488
RNASeqTranscript.27578		0.888044	0.201423	1.57467	1.3122	2.7017	0.0138979	0.164488
RNASeqTranscript.11627		0.970324	0.219706	1.72094	2.46227	2.70033	0.0139392	0.164703
RNASeqTranscript.14695		-0.348401	-0.617878	-0.078925	9.12752	-2.70071	0.0139276	0.164703
RNASeqTranscript.18705		-1.0271	-1.82158	-0.232631	-1.01817	-2.70056	0.0139322	0.164703
RNASeqTranscript.15331		-0.623866	-1.10665	-0.141078	3.02383	-2.69932	0.01397	0.164974
RNASeqTranscript.4565	PKP4	-0.371147	-0.658443	-0.0838519	6.92964	-2.69859	0.0139921	0.165105
RNASeqTranscript.12588	KLHDC1	0.530896	0.119921	0.94187	5.82827	2.69844	0.0139965	0.165105
RNASeqTranscript.1052	KIAA1324	0.517828	0.116849	0.918806	8.42854	2.69764	0.0140212	0.165304
RNASeqTranscript.5708		0.499157	0.112484	0.88583	5.481	2.69658	0.0140534	0.165318
RNASeqTranscript.5899		-0.297827	-0.528497	-0.0671561	9.2829	-2.69706	0.0140387	0.165318
RNASeqTranscript.11723		0.416744	0.0939282	0.73956	4.34155	2.69671	0.0140495	0.165318
RNASeqTranscript.19996		-0.422832	-0.750298	-0.0953655	7.84915	-2.69724	0.0140331	0.165318
RNASeqTranscript.14870		-1.04241	-1.85006	-0.234763	-1.36896	-2.6961	0.014068	0.165399
RNASeqTranscript.3350		0.520556	0.116882	0.924231	4.34707	2.69374	0.0141405	0.165731
RNASeqTranscript.4447	DYNC1I2	-0.254609	-0.452054	-0.057163	7.56427	-2.69367	0.0141425	0.165731
RNASeqTranscript.6022		1.06448	0.238984	1.88997	-0.472629	2.69366	0.014143	0.165731
RNASeqTranscript.6396		-0.331549	-0.588567	-0.0745323	5.15534	-2.69467	0.0141119	0.165731
RNASeqTranscript.9706	RFX1	-0.47244	-0.838675	-0.106205	3.71596	-2.69467	0.0141118	0.165731
RNASeqTranscript.21412		0.23697	0.0532098	0.42073	6.33113	2.69377	0.0141394	0.165731
RNASeqTranscript.9269	TCAF1	-0.26424	-0.469255	-0.0592256	8.89638	-2.69236	0.0141829	0.166107
RNASeqTranscript.17609		2.92111	0.65409	5.18813	0.126919	2.69161	0.0142061	0.166261
RNASeqTranscript.26812		-0.836255	-1.48536	-0.187148	-0.33106	-2.69118	0.0142195	0.166261
RNASeqTranscript.27306		-0.381062	-0.676826	-0.0852975	3.61276	-2.69134	0.0142143	0.166261
RNASeqTranscript.14520		-0.276927	-0.4919	-0.0619542	6.11448	-2.69092	0.0142273	0.166261
RNASeqTranscript.18778	SNPH	0.308739	0.0690016	0.548476	5.68523	2.69014	0.0142515	0.166452
RNASeqTranscript.1232	CHD1L	0.647191	0.144589	1.14979	5.94445	2.68985	0.0142605	0.166467
RNASeqTranscript.587		0.629143	0.140263	1.11802	0.959753	2.68823	0.0143107	0.166475
RNASeqTranscript.4258		0.993614	0.221471	1.76576	0.758874	2.68806	0.014316	0.166475
RNASeqTranscript.16254	ATP6V0A1	0.232016	0.0517868	0.412246	7.85099	2.68913	0.0142828	0.166475
RNASeqTranscript.20606	ZNF583	-0.288127	-0.512005	-0.0642496	5.71123	-2.68839	0.0143057	0.166475
RNASeqTranscript.22273		-2.57329	-4.57244	-0.57414	-0.834348	-2.68883	0.0142923	0.166475
RNASeqTranscript.25419		1.04921	0.2342	1.86421	-1.1005	2.68917	0.0142814	0.166475
RNASeqTranscript.28802	GDF10	-1.09123	-1.93919	-0.243261	1.21603	-2.68816	0.0143128	0.166475
RNASeqTranscript.3416		0.278425	0.061896	0.494955	6.41567	2.68603	0.0143792	0.166666
RNASeqTranscript.3943		-0.4505	-0.800767	-0.100232	6.65108	-2.68667	0.0143594	0.166666
RNASeqTranscript.4425	MAP3K20	-0.410272	-0.729324	-0.0912196	7.52061	-2.68614	0.0143758	0.166666
RNASeqTranscript.9999		-0.315811	-0.561392	-0.0702291	10.3284	-2.68627	0.0143717	0.166666
RNASeqTranscript.14868	ANKRD46	-0.256777	-0.456488	-0.0570667	6.90072	-2.68581	0.0143863	0.166666
RNASeqTranscript.15246		-1.79105	-3.18397	-0.398122	-1.70019	-2.68595	0.0143817	0.166666
RNASeqTranscript.24645	SLC6A6	0.503691	0.111937	0.895445	4.45636	2.68578	0.0143872	0.166666
RNASeqTranscript.210	HEYL	-0.647199	-1.15118	-0.143219	4.61475	-2.68253	0.0144891	0.167271
RNASeqTranscript.2356	TRA2B	0.362015	0.0800405	0.64399	8.49545	2.68186	0.0145101	0.167271
RNASeqTranscript.6413		0.779352	0.172528	1.38618	0.359816	2.68281	0.0144802	0.167271
RNASeqTranscript.8225	CRELD2	0.61531	0.136377	1.09424	3.88645	2.68373	0.0144514	0.167271
RNASeqTranscript.13155	RBM25	0.471695	0.104446	0.838945	7.82335	2.68299	0.0144745	0.167271
RNASeqTranscript.13791	BACH2	0.585642	0.129523	1.04176	0.636132	2.68209	0.0145029	0.167271
RNASeqTranscript.16239		-0.436099	-0.775721	-0.0964767	4.60078	-2.68231	0.0144961	0.167271
RNASeqTranscript.24994	VEGFA	0.441724	0.0977028	0.785746	5.92989	2.68216	0.0145006	0.167271
RNASeqTranscript.29885		-0.350673	-0.623667	-0.0776799	7.75744	-2.6833	0.0144647	0.167271
RNASeqTranscript.187		0.8758	0.193302	1.5583	-0.388165	2.68054	0.0145516	0.167442
RNASeqTranscript.5177		1.16944	0.258264	2.08062	-0.534686	2.68099	0.0145376	0.167442
RNASeqTranscript.16436	XYLT2	0.312502	0.0688922	0.556111	4.81088	2.67965	0.01458	0.167442
RNASeqTranscript.18179		0.951302	0.209872	1.69273	-0.981464	2.6802	0.0145625	0.167442
RNASeqTranscript.20804	SESN3	-0.2922	-0.519894	-0.0645048	8.99508	-2.68069	0.0145472	0.167442
RNASeqTranscript.25259	ZSCAN12	0.445004	0.0981475	0.791861	4.63458	2.67999	0.0145691	0.167442
RNASeqTranscript.28013		-0.826557	-1.47089	-0.182226	4.48404	-2.67968	0.0145789	0.167442
RNASeqTranscript.12904		0.950822	0.209316	1.69233	3.56421	2.67858	0.0146139	0.167741
RNASeqTranscript.22101	FAM173B	-0.633451	-1.12751	-0.139397	4.99754	-2.67829	0.014623	0.167755
RNASeqTranscript.4326	NUP35	-0.359245	-0.639648	-0.0788424	6.51751	-2.67626	0.0146876	0.167775
RNASeqTranscript.6017	FNDC4	-0.352283	-0.627252	-0.077314	3.32176	-2.67625	0.0146878	0.167775
ENSOARG00000014305	BUB1	0.991018	0.21782	1.76422	0.12586	2.67738	0.0146519	0.167775
RNASeqTranscript.8495	FAM126A	0.251497	0.0552092	0.447785	6.23917	2.67645	0.0146816	0.167775
RNASeqTranscript.10251		1.09855	0.241297	1.95581	0.593131	2.67689	0.0146676	0.167775
RNASeqTranscript.14614	PDE7A	0.328137	0.0720695	0.584205	5.48404	2.67682	0.0146696	0.167775
RNASeqTranscript.19241	ADAT1, KARS	-0.264846	-0.471564	-0.0581288	7.99245	-2.67631	0.014686	0.167775
RNASeqTranscript.29827	MED12	0.377879	0.0831136	0.672644	6.85614	2.67791	0.0146351	0.167775
RNASeqTranscript.19294		-0.517963	-0.922299	-0.113626	4.02593	-2.67593	0.0146981	0.167802
RNASeqTranscript.21962	OSMR	0.692822	0.151874	1.23377	5.32048	2.67538	0.0147156	0.167913
RNASeqTranscript.12227		-0.704137	-1.25411	-0.154161	1.03436	-2.67444	0.0147456	0.168165
RNASeqTranscript.1766	CCT8	-0.206749	-0.368267	-0.0452305	7.70252	-2.67387	0.0147639	0.168193
RNASeqTranscript.30043	BCAP31	-0.300787	-0.535764	-0.0658096	6.92422	-2.67394	0.0147615	0.168193
RNASeqTranscript.16817	TLCD2	0.34439	0.0752122	0.613567	4.28537	2.67258	0.0148053	0.168484
RNASeqTranscript.22752		-0.358155	-0.638078	-0.078231	8.07108	-2.6727	0.0148014	0.168484
RNASeqTranscript.12878		-0.451437	-0.804333	-0.0985409	5.37085	-2.6722	0.0148174	0.168532
RNASeqTranscript.20212	AP2S1	-0.418269	-0.745297	-0.0912411	4.66161	-2.67172	0.0148331	0.16862
RNASeqTranscript.4418		-0.313402	-0.558558	-0.068245	5.69244	-2.6704	0.0148753	0.168794
RNASeqTranscript.7860	PHC1	0.287915	0.0627218	0.513108	5.60046	2.67072	0.0148651	0.168794
RNASeqTranscript.10612	PLAC8L1	0.304949	0.0664322	0.543467	5.93599	2.67071	0.0148653	0.168794
RNASeqTranscript.18651	EBF4	0.505204	0.109989	0.900419	3.54493	2.67026	0.0148801	0.168794
RNASeqTranscript.11152	COL25A1	0.793853	0.172691	1.41502	7.43662	2.66965	0.0148996	0.168836
RNASeqTranscript.28196	ZNF789	0.393121	0.0855245	0.700718	4.28673	2.66971	0.0148977	0.168836
RNASeqTranscript.27982	C16orf58	0.434113	0.0943674	0.773858	4.0009	2.66912	0.0149167	0.16894
RNASeqTranscript.3259	RAD23B	-0.289424	-0.515969	-0.0628786	7.86623	-2.66869	0.0149306	0.168978
RNASeqTranscript.22030	C5orf22	0.408845	0.0888033	0.728887	5.23595	2.66853	0.014936	0.168978
RNASeqTranscript.17499		1.07784	0.233837	1.92185	-0.905297	2.66765	0.0149643	0.169208
RNASeqTranscript.17266		0.469672	0.101802	0.837543	4.18895	2.66698	0.0149862	0.169366
RNASeqTranscript.10322	HCN2	-0.55979	-0.998396	-0.121183	3.43433	-2.66606	0.0150162	0.169572
RNASeqTranscript.20756	YAP1	-0.356987	-0.63672	-0.0772533	7.44778	-2.6658	0.0150246	0.169572
RNASeqTranscript.21477		-0.35864	-0.639682	-0.0775992	6.70594	-2.66568	0.0150283	0.169572
RNASeqTranscript.11387	SEPSECS	0.277404	0.0599702	0.494838	4.72993	2.66505	0.015049	0.169716
IsoSeq.7135		0.94774	0.204651	1.69083	-1.62173	2.66421	0.0150765	0.169808
RNASeqTranscript.13690	PRDM1	0.650036	0.140409	1.15966	2.03125	2.66443	0.0150691	0.169808
RNASeqTranscript.16314	MED24	0.435185	0.0939541	0.776416	5.30368	2.66406	0.0150811	0.169808
RNASeqTranscript.4820		1.60708	0.346619	2.86755	-1.83092	2.66334	0.0151047	0.169853
RNASeqTranscript.7065	MCRS1	0.329728	0.0711223	0.588335	4.56607	2.6634	0.0151027	0.169853
RNASeqTranscript.15705		1.27953	0.275736	2.28331	-1.18043	2.66272	0.015125	0.169853
RNASeqTranscript.18913	ACSS2	-0.248549	-0.443524	-0.0535737	5.39505	-2.66288	0.0151198	0.169853
RNASeqTranscript.29350		0.696648	0.150145	1.24315	4.61974	2.66281	0.0151222	0.169853
RNASeqTranscript.16960	TMEM98	-0.457186	-0.815889	-0.0984839	5.84737	-2.66243	0.0151346	0.169871
RNASeqTranscript.8002		-0.474184	-0.846332	-0.102036	4.28424	-2.66164	0.0151604	0.170071
RNASeqTranscript.1892		0.31499	0.0676886	0.562292	4.61243	2.66066	0.0151927	0.170259
RNASeqTranscript.22665		0.483369	0.10387	0.862868	5.90421	2.66065	0.0151931	0.170259
RNASeqTranscript.16122		1.43203	0.307577	2.55648	0.439426	2.6603	0.0152046	0.170298
RNASeqTranscript.29450	CXorf58	0.627812	0.134772	1.12085	2.07915	2.65991	0.0152175	0.170353
RNASeqTranscript.16727	C1QBP	-0.301037	-0.537637	-0.064437	4.90274	-2.65781	0.0152867	0.171037
RNASeqTranscript.10810		-1.39006	-2.48363	-0.296482	-1.29251	-2.65524	0.0153722	0.171371
RNASeqTranscript.12585		0.718012	0.153087	1.28294	1.61475	2.65497	0.0153809	0.171371
RNASeqTranscript.15102		-0.824782	-1.47345	-0.176109	1.52974	-2.65603	0.0153459	0.171371
RNASeqTranscript.16396		0.668945	0.142864	1.19503	0.475717	2.65618	0.015341	0.171371
IsoSeq.14815		1.1871	0.253334	2.12087	-0.800208	2.65563	0.015359	0.171371
RNASeqTranscript.23933		0.591703	0.126167	1.05724	3.32314	2.65503	0.015379	0.171371
RNASeqTranscript.25951		-0.382824	-0.683957	-0.0816904	9.14826	-2.65558	0.0153608	0.171371
RNASeqTranscript.26048		1.74515	0.372241	3.11805	-1.05941	2.65528	0.0153707	0.171371
RNASeqTranscript.7033	LARP4	-0.326051	-0.582634	-0.0694681	5.77566	-2.65447	0.0153979	0.171381
RNASeqTranscript.17332	IARS2	-0.245318	-0.438357	-0.052278	6.62935	-2.65462	0.0153929	0.171381
RNASeqTranscript.62		1.33737	0.284325	2.39041	-0.380034	2.65292	0.0154494	0.171441
RNASeqTranscript.7523	RIC8B	0.208643	0.0444104	0.372875	6.58632	2.65377	0.0154209	0.171441
RNASeqTranscript.8206	TRMU	0.579215	0.123089	1.03534	3.83356	2.65261	0.0154596	0.171441
RNASeqTranscript.9068	TSPAN33	-0.475397	-0.849575	-0.101219	5.1362	-2.65398	0.0154141	0.171441
RNASeqTranscript.9533		0.566086	0.120445	1.01173	3.51927	2.65348	0.0154306	0.171441
RNASeqTranscript.22468		-0.597804	-1.06856	-0.127046	2.72261	-2.65265	0.0154584	0.171441
RNASeqTranscript.24673		1.16502	0.247697	2.08235	0.338868	2.65296	0.0154482	0.171441
RNASeqTranscript.1581	VANGL2	-0.316101	-0.565101	-0.0671016	5.21858	-2.65184	0.0154857	0.171448
RNASeqTranscript.16414	PHB	-0.312993	-0.559563	-0.0664229	6.30946	-2.65163	0.0154925	0.171448
RNASeqTranscript.17610		1.42499	0.302631	2.54736	-1.22834	2.65216	0.015475	0.171448
RNASeqTranscript.18599		1.27269	0.270239	2.27514	-0.784199	2.65203	0.0154792	0.171448
RNASeqTranscript.8626		0.870777	0.184477	1.55708	1.29652	2.65041	0.0155337	0.171636
RNASeqTranscript.9296		-1.68697	-3.01648	-0.357466	-1.55913	-2.65056	0.0155287	0.171636
RNASeqTranscript.22798		0.865416	0.183413	1.54742	0.970472	2.65069	0.0155243	0.171636
RNASeqTranscript.2759		-0.333608	-0.59665	-0.0705666	7.88504	-2.6493	0.0155708	0.171757
RNASeqTranscript.4622		-0.396294	-0.708723	-0.0838643	4.96413	-2.64963	0.0155599	0.171757
IsoSeq.4889		0.673946	0.142609	1.20528	0.510216	2.64956	0.015562	0.171757
RNASeqTranscript.17832	QSOX1	-0.513889	-0.919105	-0.108673	5.42157	-2.64912	0.0155769	0.171757
RNASeqTranscript.14656	STARD13	-0.375657	-0.671916	-0.0793987	5.95767	-2.64874	0.0155896	0.171809
RNASeqTranscript.8727	GPR85	-1.0042	-1.79626	-0.212133	3.33364	-2.64837	0.0156023	0.17186
RNASeqTranscript.14648	N4BP2L1	0.505963	0.106833	0.905092	5.99069	2.64804	0.0156135	0.171893
RNASeqTranscript.21431	NAT10	0.243079	0.0512391	0.434918	4.80397	2.64684	0.0156539	0.172161
RNASeqTranscript.29708	OTUD5	0.218697	0.0461069	0.391287	7.26089	2.64695	0.0156501	0.172161
RNASeqTranscript.12696	VPS13C	-0.312268	-0.558818	-0.0657185	7.32473	-2.64571	0.0156922	0.172477
RNASeqTranscript.17541	PLOD1	-0.402733	-0.72076	-0.0847047	5.80669	-2.64528	0.015707	0.172477
RNASeqTranscript.20468		0.508051	0.106879	0.909222	7.18508	2.64543	0.0157017	0.172477
RNASeqTranscript.6652		0.282065	0.0592955	0.504835	5.67864	2.64492	0.0157191	0.172521
RNASeqTranscript.5726	ST6GALNAC6	-0.401894	-0.719523	-0.0842644	5.56654	-2.64308	0.0157818	0.172764
RNASeqTranscript.6496		-0.3128	-0.560012	-0.0655884	5.91504	-2.64312	0.0157804	0.172764
RNASeqTranscript.12944	DAAM1	-0.25156	-0.450361	-0.05276	6.13163	-2.64329	0.0157747	0.172764
RNASeqTranscript.18204		0.694641	0.145663	1.24362	4.94995	2.64317	0.0157788	0.172764
RNASeqTranscript.23385		1.7525	0.367655	3.13735	-0.550671	2.64348	0.0157681	0.172764
RNASeqTranscript.10195	RAB24	0.57595	0.120675	1.03122	5.14412	2.64259	0.0157984	0.172768
RNASeqTranscript.10263	OSGEP	0.53807	0.112775	0.963364	5.43708	2.64282	0.0157905	0.172768
RNASeqTranscript.12826	AP4E1	0.239149	0.0500791	0.428219	5.53441	2.6422	0.0158118	0.172826
RNASeqTranscript.21874	SNX18	-0.303706	-0.543858	-0.0635547	5.99786	-2.64173	0.015828	0.172915
RNASeqTranscript.2784	MRPS22	0.345294	0.0720898	0.618499	4.41993	2.6401	0.0158836	0.173078
RNASeqTranscript.6984	EIF4B	-0.23226	-0.415983	-0.0485364	8.16089	-2.64076	0.0158611	0.173078
RNASeqTranscript.20035		0.798854	0.166817	1.43089	1.31175	2.64025	0.0158787	0.173078
RNASeqTranscript.21861	GPX8	-0.412801	-0.739375	-0.0862258	5.17433	-2.64044	0.0158719	0.173078
RNASeqTranscript.29054		1.13967	0.238203	2.04114	-0.467621	2.64088	0.015857	0.173078
RNASeqTranscript.5208	PUM1	-0.212369	-0.380461	-0.0442764	7.46321	-2.63914	0.0159168	0.173351
RNASeqTranscript.24403		1.31864	0.274784	2.3625	-0.349813	2.63879	0.0159287	0.173392
RNASeqTranscript.12194		0.689446	0.143521	1.23537	2.64814	2.63807	0.0159535	0.173484
RNASeqTranscript.19694		3.10491	0.64655	5.56327	-2.11942	2.63829	0.0159459	0.173484
RNASeqTranscript.20075		0.577732	0.120087	1.03538	6.00893	2.63704	0.0159889	0.173781
RNASeqTranscript.3122		0.901385	0.187281	1.61549	0.126606	2.63675	0.0159992	0.173804
RNASeqTranscript.4786	DNAH7	0.628148	0.129994	1.1263	6.19668	2.63401	0.016094	0.173983
RNASeqTranscript.5425	PQLC2	0.525305	0.108711	0.941899	4.09744	2.63401	0.016094	0.173983
RNASeqTranscript.9078		0.839828	0.173867	1.50579	2.59507	2.63427	0.0160849	0.173983
RNASeqTranscript.18108		-1.27078	-2.27829	-0.263272	-1.28879	-2.63476	0.016068	0.173983
RNASeqTranscript.18851		0.915009	0.189672	1.64035	-0.956237	2.63515	0.0160545	0.173983
RNASeqTranscript.20222		0.394931	0.0818373	0.708025	3.50068	2.63491	0.0160627	0.173983
RNASeqTranscript.20262		-0.447099	-0.80165	-0.0925469	7.60225	-2.63417	0.0160886	0.173983
RNASeqTranscript.23287	RPS17	-0.339819	-0.609233	-0.0704061	7.93136	-2.6348	0.0160664	0.173983
RNASeqTranscript.25973		-0.21084	-0.378053	-0.0436265	7.98233	-2.63391	0.0160975	0.173983
RNASeqTranscript.30010	LAGE3	-0.625653	-1.12161	-0.129692	3.69009	-2.63515	0.0160545	0.173983
RNASeqTranscript.30387		-0.496619	-0.890527	-0.102711	3.508	-2.63359	0.0161088	0.174017
RNASeqTranscript.26150		0.631435	0.130425	1.13245	2.14563	2.6327	0.0161396	0.174261
RNASeqTranscript.4298		0.714418	0.147399	1.28144	3.37378	2.63193	0.0161666	0.174464
RNASeqTranscript.4233	PLEKHB2	-0.343222	-0.615658	-0.070786	8.50001	-2.63166	0.0161759	0.174466
RNASeqTranscript.12618		1.76609	0.363834	3.16835	-1.17316	2.6309	0.0162024	0.174466
RNASeqTranscript.21108	MICAL2	-0.525689	-0.943093	-0.108284	3.31407	-2.63082	0.0162053	0.174466
RNASeqTranscript.24448	HEMK1	0.675821	0.139231	1.21241	5.49474	2.63092	0.0162016	0.174466
RNASeqTranscript.27302	SKA1	0.969919	0.19977	1.74007	-1.05174	2.63075	0.0162076	0.174466
RNASeqTranscript.1044		-0.319378	-0.573092	-0.0656646	6.48846	-2.62955	0.0162499	0.174734
RNASeqTranscript.1496	GLMP	-0.243444	-0.436916	-0.0499714	7.89572	-2.62845	0.0162885	0.174734
RNASeqTranscript.1959		-0.546165	-0.980191	-0.112139	2.2564	-2.62862	0.0162826	0.174734
RNASeqTranscript.3652	TSTD2	0.237061	0.0486581	0.425464	6.12497	2.6284	0.01629	0.174734
RNASeqTranscript.9623		1.1451	0.235504	2.05469	-1.3118	2.62975	0.0162427	0.174734
RNASeqTranscript.26588		0.314763	0.0646217	0.564905	4.32682	2.62856	0.0162846	0.174734
RNASeqTranscript.29930	CHIC1	0.367219	0.0754686	0.658969	5.84606	2.62926	0.01626	0.174734
RNASeqTranscript.13985		0.556127	0.114104	0.99815	5.50083	2.62814	0.0162993	0.174745
RNASeqTranscript.6617	SMYD5	0.352905	0.0722124	0.633597	4.43228	2.62631	0.0163637	0.175348
RNASeqTranscript.7909	COPS7A	-0.327735	-0.588519	-0.0669507	5.19753	-2.62519	0.0164033	0.17551
RNASeqTranscript.25999	C11orf95	-0.254237	-0.456522	-0.0519525	5.67419	-2.6254	0.0163959	0.17551
RNASeqTranscript.28241		2.09067	0.427084	3.75425	-1.65594	2.62518	0.0164036	0.17551
RNASeqTranscript.9781		-0.323525	-0.581032	-0.0660184	6.77548	-2.62445	0.0164294	0.175698
RNASeqTranscript.10447		-0.252558	-0.453638	-0.0514781	6.74648	-2.62369	0.0164566	0.175813
RNASeqTranscript.27438		-0.58629	-1.05306	-0.119522	1.7822	-2.6238	0.0164526	0.175813
RNASeqTranscript.743		-0.408741	-0.734235	-0.083247	6.9392	-2.62316	0.0164754	0.175925
RNASeqTranscript.17334	MARK1	0.299263	0.0609227	0.537603	5.97402	2.62286	0.016486	0.17595
RNASeqTranscript.18384		0.876741	0.178273	1.57521	1.74636	2.62207	0.016514	0.176161
RNASeqTranscript.10202	DBN1	-0.54713	-0.983096	-0.111164	6.05984	-2.62154	0.0165329	0.176273
RNASeqTranscript.2596	RSRC1	-0.334108	-0.600379	-0.0678372	5.07158	-2.62109	0.0165489	0.176356
RNASeqTranscript.5961		-0.370836	-0.66643	-0.0752413	5.85922	-2.62062	0.0165657	0.176358
[truncated: 19,293 more rows]

## Sheet: LP4weeksvsLP16weeks
Geneid	name	logFC	CI.L	CI.R	AveExpr	t	P.Value	adj.P.Val
RNASeqTranscript.23982	STAC	-1.56268	-1.95718	-1.16817	3.10922	-8.27437	8.11723e-08	0.00172832
RNASeqTranscript.7569	RASD2	-2.00144	-2.56667	-1.4362	3.30674	-7.39664	4.38344e-07	0.0023333
RNASeqTranscript.14617		-2.67125	-3.41598	-1.92651	-1.45987	-7.49257	3.62735e-07	0.0023333
RNASeqTranscript.18973		-0.927919	-1.18449	-0.671353	8.48195	-7.55493	3.2094e-07	0.0023333
RNASeqTranscript.18977		-1.78388	-2.33213	-1.23563	1.67401	-6.79682	1.47291e-06	0.00627222
RNASeqTranscript.14616		-1.47022	-1.9451	-0.995327	0.793941	-6.46709	2.92716e-06	0.0103875
RNASeqTranscript.13535	MAN1A1	-1.28875	-1.71128	-0.866227	5.94691	-6.37142	3.58218e-06	0.010896
RNASeqTranscript.3325	DIRAS2	1.09147	0.706062	1.47688	5.26532	5.91574	9.52479e-06	0.0253502
RNASeqTranscript.6845	LIN7A	-0.983378	-1.35715	-0.609602	6.20948	-5.49576	2.39846e-05	0.0390124
RNASeqTranscript.11072	SEC24D	-0.621753	-0.85918	-0.384326	6.3562	-5.47024	2.53854e-05	0.0390124
RNASeqTranscript.14754		-0.685621	-0.946198	-0.425044	6.72774	-5.49626	2.39579e-05	0.0390124
RNASeqTranscript.20982	HYOU1	-0.452238	-0.625081	-0.279395	8.06208	-5.46556	2.56516e-05	0.0390124
RNASeqTranscript.22327		-0.966099	-1.33255	-0.599644	3.39919	-5.50707	2.33896e-05	0.0390124
RNASeqTranscript.26626		0.735085	0.458515	1.01165	4.14503	5.55203	2.11687e-05	0.0390124
RNASeqTranscript.14047	AKAP12	-1.03656	-1.43835	-0.634769	7.70759	-5.38907	3.04219e-05	0.040484
RNASeqTranscript.16840	RFLNB	0.966316	0.592062	1.34057	8.11531	5.39351	3.01217e-05	0.040484
RNASeqTranscript.14106	TULP4	-0.455536	-0.637417	-0.273654	6.89836	-5.23182	4.32802e-05	0.0542072
RNASeqTranscript.1304	CIART	-1.3681	-1.92456	-0.811646	3.55485	-5.13578	5.37427e-05	0.0635716
RNASeqTranscript.3267	FKTN	-0.53031	-0.748427	-0.312192	6.81855	-5.07878	6.11365e-05	0.0685115
RNASeqTranscript.2171	GOLGB1	-0.407597	-0.578648	-0.236546	7.8733	-4.97765	7.68991e-05	0.079909
RNASeqTranscript.21535		-0.508692	-0.722633	-0.29475	7.1292	-4.96683	7.88131e-05	0.079909
RNASeqTranscript.18428		-0.926666	-1.31844	-0.534889	4.00006	-4.94088	8.36051e-05	0.0809145
RNASeqTranscript.7568		-2.31973	-3.32387	-1.3156	-0.153755	-4.82577	0.000108695	0.0930019
RNASeqTranscript.18981		-2.54524	-3.64744	-1.44303	-3.70208	-4.82375	0.000109198	0.0930019
RNASeqTranscript.29848	ERCC6L	-1.06608	-1.52611	-0.606063	1.58238	-4.84097	0.000104987	0.0930019
RNASeqTranscript.7182	PTPRR	0.706651	0.398911	1.01439	6.33133	4.79667	0.000116169	0.0951336
RNASeqTranscript.7730	KCNJ8	1.06446	0.598155	1.53077	1.83727	4.76844	0.000123918	0.0977207
RNASeqTranscript.16692	PELP1	-0.746542	-1.07732	-0.415764	6.57122	-4.71452	0.000140207	0.106617
RNASeqTranscript.26336		0.540188	0.298982	0.781393	5.58027	4.67818	0.000152391	0.111886
RNASeqTranscript.5474		2.32783	1.2675	3.38816	-1.75592	4.58595	0.000188349	0.119957
RNASeqTranscript.5710		-0.432799	-0.629518	-0.23608	7.57287	-4.59578	0.000184141	0.119957
RNASeqTranscript.8769		-1.44293	-2.10125	-0.784623	3.08622	-4.57862	0.000191553	0.119957
RNASeqTranscript.9395	PRKAG2	-0.564115	-0.819058	-0.309173	7.02944	-4.62216	0.000173306	0.119957
RNASeqTranscript.25956	ASRGL1	-0.584289	-0.850162	-0.318416	5.69704	-4.59064	0.000186329	0.119957
RNASeqTranscript.5248	EYA3	-1.72304	-2.52796	-0.918124	8.47846	-4.47161	0.000245076	0.141031
RNASeqTranscript.12862		1.48103	0.789996	2.17206	0.913424	4.47698	0.000242063	0.141031
RNASeqTranscript.16897	SUPT6H	-0.346707	-0.508056	-0.185358	7.57621	-4.48865	0.000235638	0.141031
RNASeqTranscript.4200	CBR4	0.55708	0.293218	0.820943	5.08505	4.41021	0.000282369	0.144636
RNASeqTranscript.6983		-1.25747	-1.85329	-0.661641	3.15867	-4.40856	0.000283442	0.144636
RNASeqTranscript.15732		-1.82036	-2.68244	-0.958282	-1.06188	-4.41092	0.000281904	0.144636
RNASeqTranscript.16254	ATP6V0A1	-0.378014	-0.557392	-0.198635	7.85099	-4.40207	0.000287723	0.144636
RNASeqTranscript.19403		-1.92206	-2.82751	-1.01661	-1.40421	-4.43426	0.000267124	0.144636
RNASeqTranscript.21126	ADM	1.23213	0.646577	1.81767	5.01321	4.39553	0.000292097	0.144636
RNASeqTranscript.7676	ARNTL2	-1.05707	-1.56401	-0.550132	5.73731	-4.35579	0.00032017	0.145044
RNASeqTranscript.18286		-0.9909	-1.46583	-0.515971	5.36804	-4.35833	0.000318298	0.145044
RNASeqTranscript.25458	MCUR1	-0.532451	-0.78617	-0.278731	6.52561	-4.38374	0.000300161	0.145044
RNASeqTranscript.28127	PLOD3	-0.4633	-0.685209	-0.241391	6.02125	-4.36121	0.000316189	0.145044
RNASeqTranscript.14820		1.28631	0.664286	1.90833	-1.05154	4.31974	0.000347979	0.149641
RNASeqTranscript.22805	USP30	-0.29631	-0.439738	-0.152882	5.75836	-4.31551	0.000351401	0.149641
RNASeqTranscript.30346	ACSL4	-1.05393	-1.5639	-0.543956	9.14024	-4.31703	0.00035017	0.149641
RNASeqTranscript.1440		-1.00653	-1.49759	-0.515464	3.52702	-4.28162	0.00038004	0.158663
RNASeqTranscript.3308	S1PR3	0.575285	0.293529	0.857042	4.64024	4.26509	0.000394842	0.159435
RNASeqTranscript.21115		-0.862714	-1.28546	-0.439965	1.96396	-4.26288	0.000396865	0.159435
RNASeqTranscript.946		1.4395	0.730638	2.14837	-1.00255	4.24198	0.000416523	0.164234
RNASeqTranscript.519		-1.57391	-2.35469	-0.793128	-1.31884	-4.21084	0.000447636	0.164329
RNASeqTranscript.14614	PDE7A	-0.466981	-0.698442	-0.23552	5.48404	-4.21444	0.000443924	0.164329
RNASeqTranscript.25506	SSR1	-0.451854	-0.675175	-0.228533	8.88576	-4.22657	0.000431637	0.164329
RNASeqTranscript.27354	WDR7	-0.331029	-0.495026	-0.167031	6.66329	-4.21647	0.000441851	0.164329
RNASeqTranscript.19020		-2.03384	-3.04769	-1.01998	5.72351	-4.19043	0.000469289	0.169358
RNASeqTranscript.3231	UGCG	-0.613081	-0.922905	-0.303257	6.4088	-4.13354	0.000535332	0.179187
RNASeqTranscript.5709		-0.44598	-0.671502	-0.220458	4.96824	-4.13091	0.000538604	0.179187
RNASeqTranscript.7548	BPIFC	-3.3838	-5.08824	-1.67936	-0.788948	-4.14708	0.000518818	0.179187
RNASeqTranscript.18260		-0.430703	-0.648351	-0.213055	7.09097	-4.13373	0.0005351	0.179187
RNASeqTranscript.30232	APLN	-0.767272	-1.15345	-0.381092	3.94699	-4.1503	0.000514962	0.179187
RNASeqTranscript.16738	PIMREG	-3.16563	-4.78829	-1.54296	-3.44623	-4.07522	0.000612723	0.197668
RNASeqTranscript.22326		-1.61805	-2.44719	-0.788906	-1.21908	-4.07645	0.000610984	0.197668
RNASeqTranscript.23288		-0.653451	-0.990508	-0.316393	5.6729	-4.04975	0.000649942	0.206546
RNASeqTranscript.27563		1.34208	0.647889	2.03628	1.26869	4.03848	0.000667127	0.208889
RNASeqTranscript.2933	PDE9A	0.599688	0.288857	0.910518	3.67016	4.03015	0.000680125	0.209873
RNASeqTranscript.17196	NFASC	-0.441173	-0.670823	-0.211523	8.10556	-4.01294	0.000707776	0.215285
RNASeqTranscript.7127	SLC38A1	-0.69395	-1.0579	-0.330001	7.17439	-3.98297	0.000758626	0.217467
RNASeqTranscript.11191	NPNT	-0.754927	-1.15144	-0.358417	7.3491	-3.97713	0.000768955	0.217467
RNASeqTranscript.17924	CENPF	-1.09873	-1.67267	-0.524795	2.13002	-3.99896	0.000731048	0.217467
RNASeqTranscript.20472	NLRP12	-3.0796	-4.69875	-1.46044	-2.70349	-3.97306	0.00077623	0.217467
RNASeqTranscript.21768	SGTB	0.631741	0.300676	0.962805	5.4882	3.98608	0.000753188	0.217467
RNASeqTranscript.26628	CNNM2	0.373108	0.17711	0.569105	6.51217	3.97652	0.00077004	0.217467
RNASeqTranscript.3002		-2.12119	-3.24554	-0.996837	-1.54098	-3.94091	0.000836207	0.231227
RNASeqTranscript.28058	ABHD11	0.641515	0.299016	0.984014	4.10688	3.91261	0.000892818	0.243716
RNASeqTranscript.9997	ZBTB7A	-0.376359	-0.57927	-0.173448	5.95489	-3.8745	0.000975126	0.250149
RNASeqTranscript.15178		-1.07494	-1.65389	-0.495982	1.31051	-3.87845	0.000966257	0.250149
RNASeqTranscript.16764	CAMKK1	-0.996799	-1.53142	-0.46218	4.4898	-3.89478	0.000930439	0.250149
RNASeqTranscript.27433	RAB11FIP3	-0.6427	-0.988365	-0.297035	6.23506	-3.88394	0.000954064	0.250149
RNASeqTranscript.27681	CLEC16A	-0.470062	-0.722997	-0.217128	5.40871	-3.8821	0.000958142	0.250149
RNASeqTranscript.7531		-1.71643	-2.65046	-0.782396	-0.44757	-3.83869	0.00105936	0.259263
RNASeqTranscript.15179	FNDC3A	-0.697576	-1.07598	-0.319169	10.1079	-3.85081	0.00103006	0.259263
RNASeqTranscript.17125		-0.427427	-0.65968	-0.195175	8.17747	-3.84434	0.00104561	0.259263
RNASeqTranscript.21068	NUCB2	-0.426702	-0.658817	-0.194587	6.78203	-3.84008	0.00105595	0.259263
RNASeqTranscript.14668	TRPA1	3.70245	1.68207	5.72283	-1.88947	3.82803	0.0010858	0.262714
RNASeqTranscript.874		1.47481	0.665693	2.28393	0.478094	3.80753	0.00113849	0.266382
RNASeqTranscript.1242		0.984102	0.444602	1.5236	3.19341	3.81038	0.00113103	0.266382
RNASeqTranscript.8592	MAGI2	-0.501862	-0.777174	-0.22655	6.15601	-3.80784	0.00113768	0.266382
RNASeqTranscript.8473		-0.775566	-1.20175	-0.349386	5.80976	-3.80141	0.00115473	0.267244
RNASeqTranscript.14543	OPRK1	2.01615	0.903063	3.12925	3.61013	3.78366	0.00120309	0.272512
RNASeqTranscript.29618	RRAGB	-0.306446	-0.475553	-0.137339	5.81411	-3.7854	0.00119827	0.272512
RNASeqTranscript.5072	SCG2	-0.802698	-1.2464	-0.358997	10.1704	-3.77904	0.001216	0.272538
RNASeqTranscript.2644	P2RY1	0.965791	0.428992	1.50259	5.64022	3.7583	0.00127571	0.274367
RNASeqTranscript.7498		-0.496208	-0.771271	-0.221145	5.60949	-3.76835	0.00124642	0.274367
RNASeqTranscript.8537		0.36949	0.164275	0.574704	5.36723	3.76108	0.00126753	0.274367
RNASeqTranscript.25819		-0.435183	-0.676845	-0.193521	5.25961	-3.76168	0.00126576	0.274367
RNASeqTranscript.8277		-1.6503	-2.56909	-0.731516	-0.956795	-3.75204	0.00129427	0.275576
RNASeqTranscript.5459	FBXO42	-0.862659	-1.34406	-0.381259	6.55152	-3.74328	0.00132073	0.277532
RNASeqTranscript.11734	SEC31A	-0.415943	-0.648236	-0.183651	7.47418	-3.74041	0.00132953	0.277532
RNASeqTranscript.25820	STT3A	-0.354845	-0.553587	-0.156104	7.69854	-3.72967	0.00136292	0.281741
RNASeqTranscript.26	HDLBP	-0.397414	-0.62039	-0.174439	7.84351	-3.72312	0.00138369	0.283285
RNASeqTranscript.7757	PLEKHA5	-0.789988	-1.23456	-0.345419	6.73982	-3.71194	0.00141987	0.287922
RNASeqTranscript.1404	UBAP2L	-0.411493	-0.643895	-0.179092	7.40527	-3.69865	0.00146409	0.292281
RNASeqTranscript.5658		1.5594	0.678355	2.44044	-1.71472	3.69725	0.00146882	0.292281
RNASeqTranscript.15327		-0.756341	-1.18446	-0.328224	4.70847	-3.69041	0.0014922	0.294185
RNASeqTranscript.531	FYB2	1.07574	0.457397	1.69409	2.78243	3.63409	0.00169915	0.301681
RNASeqTranscript.743		-0.552057	-0.868811	-0.235303	6.9392	-3.64067	0.00167358	0.301681
RNASeqTranscript.1077		0.492434	0.212183	0.772686	7.06182	3.67045	0.00156252	0.301681
RNASeqTranscript.3815	ZFAND5	0.459124	0.195566	0.722683	7.70901	3.63892	0.00168034	0.301681
RNASeqTranscript.5956	DTNB	-0.483191	-0.762172	-0.204211	4.76931	-3.61797	0.00176346	0.301681
RNASeqTranscript.10290	CHD8	-0.34254	-0.537716	-0.147364	7.41391	-3.6661	0.00157826	0.301681
RNASeqTranscript.12125	ERO1A	-0.516333	-0.813289	-0.219377	6.89244	-3.63209	0.00170701	0.301681
RNASeqTranscript.16347	ATP5G1	0.628826	0.266589	0.991063	5.23656	3.62625	0.00173015	0.301681
RNASeqTranscript.16711		1.86287	0.786747	2.939	-1.14518	3.61609	0.0017711	0.301681
RNASeqTranscript.17060	YPEL2	0.30016	0.12767	0.47265	6.06121	3.63504	0.00169545	0.301681
RNASeqTranscript.18427		-0.951429	-1.49979	-0.403068	1.01071	-3.62434	0.00173777	0.301681
IsoSeq.16869		2.54872	1.07679	4.02064	-0.403451	3.61705	0.00176721	0.301681
RNASeqTranscript.20909	ZW10	-0.414978	-0.65273	-0.177225	6.11028	-3.64602	0.00165306	0.301681
RNASeqTranscript.21696	ARHGEF28	-0.37538	-0.590832	-0.159928	6.55658	-3.63948	0.00167818	0.301681
RNASeqTranscript.22450	PDGFC	0.515527	0.2217	0.809354	5.27329	3.66504	0.00158213	0.301681
RNASeqTranscript.25442		0.301025	0.12926	0.472789	6.07561	3.66089	0.00159734	0.301681
RNASeqTranscript.28942	CASP3	-0.684463	-1.07698	-0.291946	3.82092	-3.64259	0.00166618	0.301681
RNASeqTranscript.8618		0.442902	0.18626	0.699545	7.54228	3.60495	0.00181716	0.304653
RNASeqTranscript.28820		-0.67026	-1.05859	-0.281933	3.09233	-3.60549	0.00181487	0.304653
RNASeqTranscript.269	PPIH	-0.344604	-0.546787	-0.142421	7.15777	-3.56037	0.00201348	0.314406
RNASeqTranscript.2204	PDIA5	-0.473855	-0.751948	-0.195761	3.87124	-3.55938	0.00201809	0.314406
RNASeqTranscript.3215	SLC31A2	0.63614	0.262002	1.01028	3.09623	3.55174	0.00205386	0.314406
RNASeqTranscript.4090	IFT74	-0.639901	-1.01553	-0.264277	6.51076	-3.55859	0.00202174	0.314406
RNASeqTranscript.5183		-0.912434	-1.44724	-0.377633	3.3853	-3.56393	0.00199709	0.314406
RNASeqTranscript.6726	TMEM131	-0.371308	-0.589423	-0.153192	6.64477	-3.55604	0.00203364	0.314406
RNASeqTranscript.8580		-0.854097	-1.35681	-0.35138	1.83869	-3.54897	0.00206697	0.314406
RNASeqTranscript.9365		1.13022	0.464964	1.79547	4.16205	3.5489	0.00206729	0.314406
RNASeqTranscript.9911		-5.38779	-8.53319	-2.24239	-2.98948	-3.57811	0.00193297	0.314406
RNASeqTranscript.13445	FAM46A	-0.615348	-0.974454	-0.256241	7.32431	-3.57945	0.00192699	0.314406
RNASeqTranscript.15554		-2.3221	-3.68756	-0.956636	3.27115	-3.55238	0.00205081	0.314406
RNASeqTranscript.25184	PPP1R10	-0.401677	-0.638076	-0.165278	6.02339	-3.54937	0.0020651	0.314406
RNASeqTranscript.27903	SEZ6L2	-0.486759	-0.77171	-0.201808	7.9299	-3.56831	0.00197705	0.314406
RNASeqTranscript.18898		-1.03563	-1.6462	-0.425066	3.75246	-3.54317	0.00209474	0.316321
RNASeqTranscript.28754	TMEM254	-0.396916	-0.631387	-0.162445	6.28491	-3.53614	0.00212885	0.319208
RNASeqTranscript.16708		1.54987	0.628768	2.47097	-1.19617	3.51485	0.00223556	0.332865
RNASeqTranscript.12629		1.66184	0.668608	2.65506	1.51386	3.49509	0.00233934	0.343604
RNASeqTranscript.19057	STK4	-0.390853	-0.624462	-0.157245	6.61347	-3.49498	0.00233997	0.343604
RNASeqTranscript.21128		-2.76369	-4.41817	-1.10921	0.475183	-3.48937	0.00237026	0.345669
RNASeqTranscript.23114		-0.402803	-0.644243	-0.161362	5.81058	-3.485	0.00239418	0.346782
RNASeqTranscript.12518	CHP1	-0.416448	-0.666562	-0.166335	8.02966	-3.47811	0.00243229	0.347572
RNASeqTranscript.15176		-1.30127	-2.08215	-0.520395	1.38206	-3.481	0.00241624	0.347572
RNASeqTranscript.4715	ACTR3	-0.44415	-0.711135	-0.177164	7.79074	-3.47505	0.00244945	0.347692
RNASeqTranscript.8545	GRM3	1.16975	0.46298	1.87652	3.986	3.45728	0.00255131	0.359751
RNASeqTranscript.2221	HEG1	0.419609	0.164742	0.674477	7.03334	3.43915	0.00265957	0.361431
RNASeqTranscript.6339		-0.325367	-0.522612	-0.128122	7.40216	-3.44578	0.00261947	0.361431
IsoSeq.11780		1.57624	0.620347	2.53213	-0.185463	3.44455	0.00262682	0.361431
RNASeqTranscript.16038	PYCR1	-0.528506	-0.849348	-0.207663	4.01312	-3.44094	0.00264867	0.361431
RNASeqTranscript.19288		0.842815	0.332205	1.35342	1.0899	3.44796	0.00260641	0.361431
RNASeqTranscript.26196	CPT1A	0.485882	0.190684	0.78108	6.04807	3.43824	0.00266507	0.361431
RNASeqTranscript.10768	RNF145	-0.40792	-0.657043	-0.158798	7.3421	-3.42043	0.00277602	0.362619
RNASeqTranscript.15352	WASF3	0.459679	0.178992	0.740367	6.24751	3.42099	0.00277251	0.362619
RNASeqTranscript.16291	KRT10	0.499126	0.194327	0.803925	3.29709	3.42071	0.00277426	0.362619
RNASeqTranscript.18486		0.637459	0.24847	1.02645	4.67063	3.42322	0.00275839	0.362619
RNASeqTranscript.24366	IL17RB	-0.965271	-1.55276	-0.377777	1.38367	-3.43214	0.00270259	0.362619
RNASeqTranscript.26454	KIF11	-1.22583	-1.97353	-0.478132	0.838649	-3.42471	0.002749	0.362619
RNASeqTranscript.7535	CRY1	-0.48982	-0.789564	-0.190075	4.91786	-3.41353	0.00282021	0.363927
RNASeqTranscript.24163	ITPR1	-0.441073	-0.710841	-0.171305	7.33932	-3.41538	0.00280832	0.363927
RNASeqTranscript.18209	CREM	-0.550453	-0.888303	-0.212603	5.43569	-3.40342	0.00288623	0.370202
RNASeqTranscript.247	SCMH1	-0.424281	-0.685408	-0.163154	4.47881	-3.39407	0.00294861	0.371489
RNASeqTranscript.16301		-0.993128	-1.60418	-0.382072	3.32834	-3.39503	0.00294217	0.371489
RNASeqTranscript.28251	KDELR2	-0.354916	-0.573284	-0.136548	7.56252	-3.39512	0.00294155	0.371489
RNASeqTranscript.10607	KCTD16	1.04604	0.399769	1.69231	4.36293	3.38106	0.00303765	0.374792
RNASeqTranscript.11193		-1.96145	-3.17313	-0.749774	-0.63854	-3.3815	0.00303457	0.374792
RNASeqTranscript.25116	SLC44A4	-1.01014	-1.63489	-0.38538	2.52665	-3.37745	0.00306283	0.374792
RNASeqTranscript.27625	GLYR1	-0.238078	-0.385246	-0.0909091	7.33653	-3.37927	0.00305011	0.374792
RNASeqTranscript.28959		-0.590195	-0.954632	-0.225759	4.76988	-3.38293	0.00302468	0.374792
RNASeqTranscript.5829		3.91751	1.48072	6.35429	-3.7983	3.35824	0.00320017	0.38936
RNASeqTranscript.23775	PPP2R5C	0.321437	0.121116	0.521758	8.14241	3.35188	0.00324698	0.39281
RNASeqTranscript.12778	PYGO1	0.39433	0.148022	0.640638	6.00921	3.34426	0.00330396	0.393477
RNASeqTranscript.17187		-0.429697	-0.697775	-0.16162	7.21891	-3.34828	0.00327383	0.393477
RNASeqTranscript.23658		-0.417174	-0.677792	-0.156556	7.5504	-3.34374	0.00330793	0.393477
RNASeqTranscript.8273		-1.08337	-1.76272	-0.404008	-1.05678	-3.33116	0.00340417	0.397173
RNASeqTranscript.16073		-0.571144	-0.929428	-0.21286	7.87418	-3.32995	0.00341361	0.397173
RNASeqTranscript.22488	GOLGA3	-0.326806	-0.531535	-0.122077	6.90425	-3.3345	0.00337837	0.397173
RNASeqTranscript.26512	LCOR	-0.483501	-0.786224	-0.180779	3.15976	-3.33636	0.00336408	0.397173
RNASeqTranscript.9920	KHSRP	-0.349247	-0.5685	-0.129995	6.88959	-3.32742	0.00343333	0.397296
RNASeqTranscript.13262	SAMD15	-0.506673	-0.82509	-0.188256	3.36673	-3.32392	0.00346087	0.398318
RNASeqTranscript.4989	MARCH4	-1.00029	-1.63107	-0.36951	6.12831	-3.31259	0.00355143	0.40009
RNASeqTranscript.10472	KIF20A	-1.12798	-1.839	-0.416964	0.358517	-3.31391	0.00354075	0.40009
RNASeqTranscript.16890		-0.714997	-1.16543	-0.264566	2.14549	-3.31586	0.00352506	0.40009
RNASeqTranscript.22169	CPE	-0.458171	-0.747053	-0.169289	9.68101	-3.31304	0.00354775	0.40009
RNASeqTranscript.2295		0.641091	0.233301	1.04888	5.32289	3.284	0.0037903	0.400353
RNASeqTranscript.3260	ZNF462	-0.374728	-0.613189	-0.136267	6.88162	-3.2826	0.0038024	0.400353
RNASeqTranscript.3818		1.02137	0.376168	1.66658	0.690786	3.30678	0.00359868	0.400353
RNASeqTranscript.7087		-0.632665	-1.03684	-0.22849	4.47567	-3.26982	0.00391454	0.400353
RNASeqTranscript.9366	TMEM176A	1.17149	0.432088	1.91088	2.73203	3.30962	0.00357549	0.400353
RNASeqTranscript.11844	BOD1L1	-0.349719	-0.573538	-0.125899	6.23915	-3.26392	0.00396735	0.400353
RNASeqTranscript.12772	PRTG	0.666647	0.239457	1.09384	6.4056	3.25982	0.00400451	0.400353
RNASeqTranscript.12944	DAAM1	-0.314043	-0.513256	-0.114829	6.13163	-3.29298	0.00371358	0.400353
RNASeqTranscript.13655	SESN1	0.293252	0.107182	0.479321	5.61757	3.29218	0.00372033	0.400353
RNASeqTranscript.15555		-1.43937	-2.36068	-0.518053	7.9163	-3.2635	0.00397117	0.400353
RNASeqTranscript.19894	COX7A1	0.54975	0.200642	0.898858	4.05766	3.28946	0.00374345	0.400353
RNASeqTranscript.21870		0.839601	0.306568	1.37263	-0.0758026	3.29032	0.00373614	0.400353
RNASeqTranscript.22021	ZFR	-0.38417	-0.630485	-0.137855	7.87688	-3.258	0.00402108	0.400353
RNASeqTranscript.22418		-0.639007	-1.04604	-0.231973	8.53784	-3.2794	0.00383016	0.400353
RNASeqTranscript.23337	MESD	-0.332415	-0.543547	-0.121283	6.27122	-3.28886	0.00374856	0.400353
RNASeqTranscript.23680	UNC79	-0.44509	-0.727501	-0.162678	7.22485	-3.29219	0.00372028	0.400353
RNASeqTranscript.25747		-0.643613	-1.05506	-0.232167	2.06872	-3.26761	0.0039342	0.400353
RNASeqTranscript.25822		0.900453	0.326802	1.4741	3.0508	3.27893	0.00383421	0.400353
RNASeqTranscript.26077	SCYL1	-0.304802	-0.497598	-0.112006	5.50551	-3.30247	0.00363419	0.400353
RNASeqTranscript.26547		0.381299	0.137074	0.625525	6.37729	3.26133	0.00399079	0.400353
RNASeqTranscript.28019		0.50732	0.182015	0.832624	4.85179	3.2577	0.00402384	0.400353
RNASeqTranscript.28787	ADIRF	0.707351	0.259423	1.15528	5.19384	3.29872	0.00366536	0.400353
RNASeqTranscript.29497		0.392987	0.142021	0.643952	4.31519	3.27102	0.00390388	0.400353
RNASeqTranscript.29668	MAGED1	-0.251887	-0.413343	-0.0904306	8.65391	-3.25889	0.00401296	0.400353
RNASeqTranscript.30075		0.657044	0.237167	1.07692	3.96853	3.26883	0.00392336	0.400353
RNASeqTranscript.675		1.53453	0.547701	2.52137	3.23069	3.24827	0.00411098	0.403369
RNASeqTranscript.25508		-1.60584	-2.63816	-0.573508	-1.36349	-3.2494	0.00410048	0.403369
RNASeqTranscript.29641	HUWE1	-0.23234	-0.381609	-0.0830707	8.97132	-3.25142	0.00408167	0.403369
RNASeqTranscript.6292		-0.348154	-0.572725	-0.123583	6.63232	-3.23845	0.00420372	0.409408
RNASeqTranscript.15782		-1.15723	-1.90387	-0.410603	-0.494312	-3.23769	0.00421099	0.409408
IsoSeq.2547		1.02989	0.364366	1.69541	-0.668137	3.23256	0.00426024	0.409412
RNASeqTranscript.7778		-2.02429	-3.33186	-0.716724	-1.28333	-3.23391	0.00424719	0.409412
RNASeqTranscript.20314		-0.565077	-0.930333	-0.199821	5.43175	-3.23169	0.00426872	0.409412
RNASeqTranscript.10228		0.536237	0.189289	0.883185	5.21508	3.22859	0.00429885	0.410453
RNASeqTranscript.21756	PIK3R1	0.347766	0.122587	0.572944	7.69225	3.22611	0.00432307	0.410923
RNASeqTranscript.29339		-1.18016	-1.94692	-0.413396	-0.694364	-3.21513	0.00443203	0.419408
RNASeqTranscript.17271		0.801038	0.279671	1.32241	5.37972	3.20944	0.00448961	0.422977
RNASeqTranscript.1381	S100A13	0.477014	0.165143	0.788884	5.02142	3.19504	0.00463849	0.423875
RNASeqTranscript.6865	SLC6A15	-1.08893	-1.8003	-0.37757	4.92566	-3.19764	0.00461125	0.423875
ENSOARG00000000900	GCNT3	-1.72647	-2.85381	-0.599128	-2.88059	-3.19907	0.00459637	0.423875
RNASeqTranscript.13090	RAD51B	0.731376	0.253227	1.20952	2.65022	3.19519	0.00463687	0.423875
RNASeqTranscript.16644		-0.346823	-0.573222	-0.120424	7.64503	-3.20002	0.00458647	0.423875
RNASeqTranscript.24485	USP4, C3orf62	-0.265832	-0.439557	-0.0921063	6.47682	-3.19641	0.00462407	0.423875
RNASeqTranscript.25356	GMNN	0.376081	0.130424	0.621737	4.88397	3.19796	0.00460794	0.423875
RNASeqTranscript.19624		-1.27592	-2.11179	-0.440044	-0.856087	-3.18861	0.00470649	0.42825
RNASeqTranscript.16609	TMEM107	-0.436594	-0.723501	-0.149687	7.2614	-3.17875	0.00481274	0.430558
RNASeqTranscript.21172	ZNF214	-0.410907	-0.680667	-0.141148	4.84094	-3.1819	0.00477852	0.430558
RNASeqTranscript.24359	CACNA2D3	-0.464076	-0.768568	-0.159585	5.04663	-3.18371	0.004759	0.430558
RNASeqTranscript.26836		-1.21904	-2.01991	-0.418172	1.11779	-3.17963	0.00480312	0.430558
RNASeqTranscript.1380	S100A14	0.524537	0.178436	0.870638	5.11912	3.16587	0.00495496	0.430957
RNASeqTranscript.9005		0.667169	0.227058	1.10728	1.67069	3.1666	0.00494679	0.430957
ENSOARG00000014713	ASPM	-1.16296	-1.93068	-0.395241	0.453171	-3.16433	0.00497219	0.430957
RNASeqTranscript.22423		-1.15669	-1.91918	-0.394203	0.69559	-3.16887	0.00492147	0.430957
RNASeqTranscript.23984		-1.52072	-2.52136	-0.520081	-0.33666	-3.17462	0.00485791	0.430957
RNASeqTranscript.25770	NAV2	-0.473569	-0.785587	-0.161551	5.0937	-3.17046	0.00490375	0.430957
RNASeqTranscript.27449		1.56837	0.532822	2.60392	-0.686312	3.16372	0.00497912	0.430957
RNASeqTranscript.28598	MYPN	1.4417	0.490437	2.39297	-0.125978	3.16587	0.00495493	0.430957
RNASeqTranscript.7763		-1.4208	-2.36056	-0.481028	-0.951623	-3.15813	0.00504235	0.431748
RNASeqTranscript.8443		1.95142	0.660435	3.2424	-2.62161	3.15754	0.0050491	0.431748
RNASeqTranscript.15787		-0.449667	-0.746881	-0.152453	3.54928	-3.16039	0.00501666	0.431748
RNASeqTranscript.1226		0.228091	0.0770907	0.379091	8.18691	3.15537	0.00507397	0.431841
RNASeqTranscript.8746	LRRN3	-0.663485	-1.10317	-0.223797	6.24805	-3.15214	0.00511102	0.431841
RNASeqTranscript.21639	FAM196B	1.68339	0.567946	2.79884	-0.203073	3.15251	0.00510686	0.431841
RNASeqTranscript.14622	DNAJC5B	1.44358	0.485814	2.40135	2.49159	3.14848	0.00515353	0.433712
RNASeqTranscript.9755		-0.41521	-0.691274	-0.139147	7.24384	-3.1418	0.00523183	0.435564
RNASeqTranscript.10014	GIPC3	-0.77304	-1.28687	-0.259212	4.12199	-3.1427	0.00522114	0.435564
RNASeqTranscript.27719	ERCC4	-0.30093	-0.501039	-0.100821	6.25835	-3.14137	0.00523692	0.435564
RNASeqTranscript.4298		-0.870693	-1.45011	-0.291277	3.37378	-3.13902	0.00526474	0.436175
RNASeqTranscript.22129	ADAMTS16	-2.00185	-3.33692	-0.666783	0.296594	-3.13219	0.00534657	0.441237
RNASeqTranscript.12032		-0.35932	-0.5992	-0.11944	8.03594	-3.12901	0.00538502	0.442694
RNASeqTranscript.24994	VEGFA	0.554249	0.183958	0.924541	5.92989	3.12666	0.00541363	0.443335
RNASeqTranscript.3309	SHC3	0.557349	0.184585	0.930113	6.11932	3.12329	0.0054549	0.444742
RNASeqTranscript.6576		0.704802	0.232627	1.17698	1.22702	3.11805	0.00551972	0.444742
RNASeqTranscript.17911		-0.460019	-0.76812	-0.151919	7.35238	-3.11891	0.00550905	0.444742
RNASeqTranscript.22208	TMEM131L	-0.458957	-0.766553	-0.15136	4.24545	-3.1168	0.00553525	0.444742
RNASeqTranscript.28907	TENM3	-0.377742	-0.630819	-0.124665	7.90863	-3.1179	0.00552164	0.444742
RNASeqTranscript.17511	PRRC2C	-0.307266	-0.513464	-0.101068	8.47859	-3.11279	0.00558558	0.447098
RNASeqTranscript.6750	CIAO1	0.249268	0.08185	0.416685	5.74662	3.11017	0.00561861	0.448058
RNASeqTranscript.28216		-0.398016	-0.665605	-0.130427	4.56704	-3.10708	0.00565793	0.44951
RNASeqTranscript.14105	SERAC1	-0.445201	-0.744675	-0.145728	5.04967	-3.1054	0.00567934	0.449533
RNASeqTranscript.23569	NKX2-1	0.578419	0.188585	0.968252	4.10846	3.09943	0.00575612	0.452249
RNASeqTranscript.27164		0.530779	0.173225	0.888333	3.36041	3.10093	0.00573682	0.452249
RNASeqTranscript.9651		1.13097	0.36699	1.89494	2.06739	3.09235	0.00584858	0.452829
RNASeqTranscript.14244	B3GAT2	1.47664	0.479469	2.4738	0.112576	3.09332	0.00583587	0.452829
RNASeqTranscript.21748	MRPS36	0.333988	0.108589	0.559388	5.10953	3.09527	0.00581039	0.452829
RNASeqTranscript.23255	PRC1	-1.22704	-2.05496	-0.399124	1.46219	-3.09593	0.0058017	0.452829
RNASeqTranscript.10476	CDC25C	0.911576	0.294043	1.52911	0.412945	3.08356	0.00596545	0.455291
RNASeqTranscript.11120		-1.11441	-1.86924	-0.359578	0.872929	-3.084	0.00595954	0.455291
RNASeqTranscript.16450	ANKRD40	0.286913	0.092546	0.481279	5.98902	3.08352	0.00596591	0.455291
RNASeqTranscript.19541	MT3	0.910083	0.293981	1.52618	7.50427	3.08566	0.00593732	0.455291
RNASeqTranscript.7697		-0.611498	-1.0262	-0.196792	6.91116	-3.08017	0.00601111	0.455475
RNASeqTranscript.24283	ATXN7	-0.307022	-0.51517	-0.0988745	5.44455	-3.08118	0.00599741	0.455475
RNASeqTranscript.18360	CACNB2	-0.573091	-0.96212	-0.184062	6.61574	-3.07724	0.00605086	0.456862
RNASeqTranscript.827	SH3GLB1	-0.361479	-0.607164	-0.115795	6.04904	-3.07344	0.00610272	0.457532
RNASeqTranscript.6962		0.44384	0.142188	0.745492	3.29331	3.07355	0.00610125	0.457532
RNASeqTranscript.6539		1.44062	0.460811	2.42043	-1.15021	3.07134	0.00613161	0.458085
RNASeqTranscript.4456	GORASP2	-0.315939	-0.531048	-0.100831	6.71075	-3.06808	0.00617669	0.458237
RNASeqTranscript.20486		1.21236	0.386953	2.03776	2.37151	3.0682	0.00617504	0.458237
RNASeqTranscript.10104	FBN2	-0.859874	-1.446	-0.273752	3.31102	-3.06455	0.00622585	0.46028
RNASeqTranscript.9162	TRIM24	-0.261161	-0.439285	-0.0830368	6.0752	-3.0627	0.00625169	0.460485
RNASeqTranscript.16747		1.02939	0.326969	1.73182	1.32326	3.06127	0.00627187	0.460485
RNASeqTranscript.1754	SCAF4	-0.255154	-0.430074	-0.0802333	5.31644	-3.04706	0.0064751	0.461144
RNASeqTranscript.4408	CHN1	0.523658	0.164686	0.882631	6.58064	3.04724	0.00647248	0.461144
RNASeqTranscript.5199		0.788859	0.249443	1.32828	2.16945	3.05488	0.0063624	0.461144
RNASeqTranscript.15826		-0.867482	-1.46105	-0.273917	-0.370077	-3.05289	0.00639087	0.461144
RNASeqTranscript.16761	ZZEF1	-0.231711	-0.390317	-0.0731052	5.7203	-3.05173	0.00640753	0.461144
RNASeqTranscript.18426	RRBP1	-0.48221	-0.812793	-0.151626	7.41396	-3.04701	0.00647576	0.461144
RNASeqTranscript.19967	SPRED3	-0.641001	-1.07924	-0.202766	5.55709	-3.05542	0.00635472	0.461144
RNASeqTranscript.20804	SESN3	0.334294	0.105449	0.563139	8.99508	3.05145	0.00641165	0.461144
RNASeqTranscript.28717	KAT6B	-0.324838	-0.546956	-0.10272	6.78389	-3.05494	0.0063616	0.461144
RNASeqTranscript.23940	RBMS3	0.40313	0.126544	0.679715	5.81979	3.04463	0.00651047	0.46207
RNASeqTranscript.3276		0.383028	0.119813	0.646244	3.75352	3.03975	0.00658204	0.465597
RNASeqTranscript.2257	FBXO45	-0.30515	-0.515153	-0.0951471	5.06893	-3.03534	0.00664746	0.46572
RNASeqTranscript.5762		-1.35142	-2.2815	-0.421339	-1.45263	-3.03521	0.0066494	0.46572
RNASeqTranscript.22090		0.783337	0.244346	1.32233	2.47952	3.03589	0.00663926	0.46572
RNASeqTranscript.2348	KNG1	1.3291	0.412927	2.24528	-0.597317	3.03039	0.00672158	0.467699
RNASeqTranscript.9307		1.44067	0.447701	2.43365	-1.52366	3.03073	0.00671645	0.467699
RNASeqTranscript.22409		-0.983491	-1.66185	-0.305135	-1.36047	-3.02853	0.00674968	0.468124
RNASeqTranscript.5083	DOCK10	-0.489845	-0.82842	-0.15127	5.78016	-3.0222	0.00684603	0.473265
RNASeqTranscript.2576	SMC4	-0.685573	-1.16026	-0.210886	6.08005	-3.01693	0.0069273	0.476286
ENSOARG00000014165	RIPPLY3	1.03609	0.318595	1.75358	-0.124539	3.01647	0.00693447	0.476286
RNASeqTranscript.7464	GNPTAB	0.331704	0.101157	0.56225	7.66011	3.00546	0.00710733	0.484852
RNASeqTranscript.9293		-0.25603	-0.43395	-0.0781111	6.70546	-3.00599	0.00709894	0.484852
RNASeqTranscript.28857		3.56242	1.08536	6.03947	-0.831107	3.0042	0.0071275	0.484852
RNASeqTranscript.722	TYW3	0.428504	0.130081	0.726928	3.34308	2.99945	0.00720358	0.485375
RNASeqTranscript.15745	TMCO3	-0.574235	-0.973817	-0.174652	6.5079	-3.00194	0.00716352	0.485375
RNASeqTranscript.28694		-1.08159	-1.83476	-0.328413	-0.907656	-2.99975	0.0071987	0.485375
RNASeqTranscript.4928		-0.722217	-1.22565	-0.218781	1.40924	-2.99669	0.00724805	0.486831
RNASeqTranscript.7020		0.30935	0.0927203	0.525979	6.28643	2.98299	0.00747336	0.496125
RNASeqTranscript.8320	AKAP9	-0.288569	-0.490671	-0.0864663	7.91919	-2.98261	0.00747962	0.496125
RNASeqTranscript.12908	DLGAP5	-1.15386	-1.96095	-0.34678	0.0443202	-2.98645	0.00741584	0.496125
RNASeqTranscript.23385		2.26805	0.680855	3.85525	-0.550671	2.98498	0.00744018	0.496125
RNASeqTranscript.2232	LMLN	-0.323211	-0.549985	-0.0964369	5.21942	-2.97723	0.00757009	0.496725
RNASeqTranscript.8583		-2.27408	-3.87149	-0.676666	-1.70735	-2.97377	0.00762864	0.496725
RNASeqTranscript.9533		-0.640756	-1.09084	-0.190677	3.51927	-2.97388	0.0076269	0.496725
RNASeqTranscript.12648	OAZ2	0.30569	0.0913121	0.520068	7.95124	2.97866	0.00754597	0.496725
RNASeqTranscript.22691	RNFT2	0.296327	0.0886038	0.504051	5.28575	2.97993	0.00752464	0.496725
RNASeqTranscript.26848	GLRX3	-0.409889	-0.697611	-0.122166	6.00282	-2.97585	0.00759339	0.496725
RNASeqTranscript.4406	ATP5G3	0.408141	0.121035	0.695247	6.72068	2.96953	0.00770122	0.499922
RNASeqTranscript.475		0.598641	0.176684	1.0206	2.70177	2.96359	0.00780395	0.501255
RNASeqTranscript.3819		1.15059	0.3394	1.96179	0.389295	2.9629	0.00781593	0.501255
RNASeqTranscript.5692		1.35842	0.401277	2.31557	-1.44643	2.96467	0.00778512	0.501255
RNASeqTranscript.29406	CTPS2	0.416099	0.122828	0.70937	4.38903	2.96379	0.00780044	0.501255
RNASeqTranscript.8939		0.653059	0.192167	1.11395	3.64807	2.95987	0.00786883	0.501626
RNASeqTranscript.10727		-0.680212	-1.16005	-0.200373	1.00678	-2.9612	0.00784557	0.501626
RNASeqTranscript.10108		-0.451305	-0.770189	-0.132421	6.62554	-2.95636	0.0079307	0.502561
RNASeqTranscript.11065		-0.628859	-1.07305	-0.184672	1.77256	-2.95738	0.00791264	0.502561
RNASeqTranscript.1061		0.537855	0.157402	0.918308	1.43336	2.95314	0.00798778	0.503117
RNASeqTranscript.5184		-0.498659	-0.852097	-0.14522	4.14126	-2.94719	0.00809418	0.503117
RNASeqTranscript.12699	RORA	-0.525414	-0.897802	-0.153026	6.75997	-2.9473	0.0080922	0.503117
RNASeqTranscript.18138	FBXO18	0.34321	0.100076	0.586344	6.36263	2.94872	0.00806673	0.503117
RNASeqTranscript.18659		-2.14368	-3.66338	-0.62398	1.93453	-2.9466	0.00810489	0.503117
RNASeqTranscript.28068		-0.279692	-0.477652	-0.0817319	6.01581	-2.95136	0.00801951	0.503117
RNASeqTranscript.30039	SSR4	-0.451393	-0.771175	-0.13161	6.32638	-2.94862	0.00806847	0.503117
RNASeqTranscript.14841	FZD6	0.51897	0.149854	0.888087	6.46939	2.93696	0.00828056	0.512528
[truncated: 20,948 more rows]

## Sheet: SP4weeksvsSP12weeks
Geneid	name	logFC	CI.L	CI.R	AveExpr	t	P.Value	adj.P.Val
[truncated: 21,292 more rows]

## Sheet: SP12weeksvsLPday7
Geneid	name	logFC	CI.L	CI.R	AveExpr	t	P.Value	adj.P.Val
[truncated: 21,292 more rows]

[truncated: 15 more sheets: SP12weeksvsLP4weeks, LP16weeksvsSPday1, LP16weeksvsSPday7, LP16weeksvsSP4weeks, LPday1vsLPday7, LPday7vsLP4weeks, SPday1vsSPday7, LP4weeksvsSPday1, LP4weeksvsSPday7, LP4weeksvsSP12weeks, SP4weeksvsLPday1, SP4weeksvsLPday7, SP4weeksvsLP16weeks, SPday7vsSP4weeks, SP12weeksvsLP16weeks]
