# Supplementary material for: Circadian clock mechanism driving mammalian photoperiodism
Source: Nat Commun. 2020 Aug 27;11:4291. doi: 10.1038/s41467-020-18061-z (PMC7453030; doi:10.1038/s41467-020-18061-z)
Supplement: Supplementary file 7 — Supplementary data 4 [file 41467_2020_18061_MOESM7_ESM.xls]

## Sheet: TSS_clusters
Cluster id	Chromosome	start	end	strand	annotation	tpm_PT266_LP12	tpm_PT276_SP12	genes	names
783	CM008472.1	1001762	1001810	-	promoter	21.003	25.1439	RNASeqTranscript.36
1045	CM008472.1	100212167	100212214	-	promoter	8.72395	10.3445	RNASeqTranscript.1203	GDAP2
1046	CM008472.1	100554939	100554988	-	promoter	3.91926	26.2416	RNASeqTranscript.1206	SPAG17
11	CM008472.1	1006715	1006789	+	promoter	8.18205	10.7375	RNASeqTranscript.42
784	CM008472.1	1006931	1006948	-	promoter	3.14802	2.55739	RNASeqTranscript.36;RNASeqTranscript.41	;
25	CM008472.1	10118421	10118429	+	promoter	1.01459	0.598799	RNASeqTranscript.122	GJA4
12	CM008472.1	1013728	1013762	+	promoter	9.10131	3.63006	RNASeqTranscript.43	ANKMY1
1047	CM008472.1	101658172	101658193	-	promoter	12.4108	12.3199	RNASeqTranscript.1211	WARS2
804	CM008472.1	10173939	10173990	-	promoter	32.9731	35.0515	RNASeqTranscript.123	SMIM12
1048	CM008472.1	102455542	102455595	-	promoter	147.404	204.932	RNASeqTranscript.1219	NOTCH2
1050	CM008472.1	102573648	102573692	-	promoter	53.5978	51.5558	RNASeqTranscript.1224	SEC22B
295	CM008472.1	102623238	102623246	+	promoter	4.13969	8.47952	RNASeqTranscript.1226
296	CM008472.1	102746222	102746311	+	promoter	58.743	63.6685	RNASeqTranscript.1226
805	CM008472.1	10359762	10359816	-	promoter	19.44	19.2635	RNASeqTranscript.125;RNASeqTranscript.126	;SFPQ
806	CM008472.1	10359993	10360050	-	promoter	35.3304	46.2599	RNASeqTranscript.125;RNASeqTranscript.126	;SFPQ
1051	CM008472.1	103798305	103798409	-	promoter	7.70531	7.72428	RNASeqTranscript.1228	PRKAB2
26	CM008472.1	10383850	10383910	+	promoter	39.9025	52.0017	RNASeqTranscript.127	ZMYM1
1052	CM008472.1	103854789	103854852	-	promoter	16.2393	17.3118	RNASeqTranscript.1231	FMO5
298	CM008472.1	103893328	103893344	+	promoter	14.7952	16.0226
299	CM008472.1	104307131	104307216	+	promoter	6.41582	9.10988	RNASeqTranscript.1234	BCL9
1053	CM008472.1	104444874	104444880	-	promoter	2.14222	3.04842	RNASeqTranscript.1239	ACP6
1054	CM008472.1	104445154	104445165	-	promoter	2.39619	2.96926	RNASeqTranscript.1239	ACP6
1055	CM008472.1	104542116	104542120	-	promoter	5.67129	3.25664	RNASeqTranscript.1242
807	CM008472.1	10463313	10463327	-	promoter	225.136	174.156	RNASeqTranscript.126	SFPQ
301	CM008472.1	104677841	104677913	+	promoter	20.1193	21.6315	RNASeqTranscript.1243
1057	CM008472.1	104883556	104883694	-	promoter	33.7455	34.2603	RNASeqTranscript.1247	RNF115
302	CM008472.1	104883780	104883809	+	promoter	9.79818	8.7215	RNASeqTranscript.1248
303	CM008472.1	104898631	104898640	+	promoter	53.8516	63.9818	RNASeqTranscript.1249	NUDT17
1058	CM008472.1	104910441	104910516	-	promoter	43.9735	37.7801	RNASeqTranscript.1250	PIAS3
1059	CM008472.1	104911237	104911259	-	promoter	17.0793	8.58797	RNASeqTranscript.1250	PIAS3
1060	CM008472.1	104933036	104933049	-	promoter	6.22624	4.50818	RNASeqTranscript.1252	ANKRD35
1062	CM008472.1	104959239	104959263	-	promoter	43.7985	51.3005	RNASeqTranscript.1254	ITGA10
304	CM008472.1	104959595	104959598	+	promoter	1.29745	1.87575	RNASeqTranscript.1255
27	CM008472.1	10496424	10496427	+	promoter	1.82029	7.22029
1063	CM008472.1	104966514	104966559	-	promoter	29.5609	35.4971	RNASeqTranscript.1256	LIX1L
1064	CM008472.1	104990786	104990864	-	promoter	45.7161	65.346	RNASeqTranscript.1256	LIX1L
305	CM008472.1	104993746	104993770	+	promoter	3.73671	4.24532	RNASeqTranscript.1259
306	CM008472.1	104997608	104997641	+	promoter	19.0664	21.8712	RNASeqTranscript.1259
1065	CM008472.1	105024637	105024645	-	promoter	126.422	159.546
28	CM008472.1	10526018	10526102	+	promoter	12.1367	13.1209	RNASeqTranscript.136	ZMYM4
1066	CM008472.1	105687927	105687933	-	promoter	30.0707	40.0749	RNASeqTranscript.1271
1067	CM008472.1	105689389	105689394	-	promoter	12.0796	14.3251	RNASeqTranscript.1271
307	CM008472.1	105698899	105698903	+	promoter	10.212	15.5253	RNASeqTranscript.1273
308	CM008472.1	105709600	105709603	+	promoter	0.845979	1.09336	RNASeqTranscript.1278
1068	CM008472.1	105722519	105722522	-	intron	0	1.36109	RNASeqTranscript.1271;RNASeqTranscript.1276	;
1069	CM008472.1	105744634	105744672	-	promoter	655.798	569.385	RNASeqTranscript.1271;RNASeqTranscript.1276	;
309	CM008472.1	105744906	105744908	+	promoter	12.7327	15.6411
1070	CM008472.1	105745954	105745960	-	promoter	7.90867	9.00692	RNASeqTranscript.1276
311	CM008472.1	105755004	105755016	+	promoter	1.09824	0.681259	RNASeqTranscript.1288	BOLA1
312	CM008472.1	105755305	105755329	+	promoter	1.90956	1.79516	RNASeqTranscript.1288	BOLA1
1071	CM008472.1	105772891	105772956	-	promoter	22.8035	16.0518	RNASeqTranscript.1289	SV2A
1072	CM008472.1	105784213	105784215	-	exon	2.20623	2.5342	RNASeqTranscript.1291
1073	CM008472.1	105787193	105787229	-	promoter	97.9465	81.1075
1074	CM008472.1	105797053	105797087	-	promoter	6.88961	6.24325	RNASeqTranscript.1293	MTMR11
1075	CM008472.1	105857997	105858018	-	promoter	2.68295	3.06899	RNASeqTranscript.1294	OTUD7B
314	CM008472.1	105910042	105910099	+	promoter	34.9857	34.5534	RNASeqTranscript.1296	VPS45
1076	CM008472.1	106064013	106064121	-	promoter	94.2973	65.9904	RNASeqTranscript.1298
317	CM008472.1	106089511	106089583	+	promoter	10.0725	8.61525	RNASeqTranscript.1300	CA14
318	CM008472.1	106089795	106089804	+	promoter	2.93502	2.92502	RNASeqTranscript.1300	CA14
1077	CM008472.1	106100203	106100272	-	promoter	56.0772	58.4109	RNASeqTranscript.1301
319	CM008472.1	106104780	106104794	+	promoter	0.879855	1.21694	RNASeqTranscript.1302	C1orf54
320	CM008472.1	106114243	106114320	+	promoter	3.58157	15.0202	RNASeqTranscript.1304	CIART
321	CM008472.1	106124740	106124794	+	promoter	49.82	67.031	RNASeqTranscript.1306	MRPS21
322	CM008472.1	106144777	106144903	+	promoter	44.0689	78.6012	RNASeqTranscript.1307	PRPF3
323	CM008472.1	106171859	106171883	+	promoter	12.8801	6.97151	RNASeqTranscript.1308	RPRD2
324	CM008472.1	106172333	106172383	+	promoter	45.2917	38.2305	RNASeqTranscript.1308	RPRD2
325	CM008472.1	106172858	106172908	+	promoter	53.7581	69.701	RNASeqTranscript.1308	RPRD2
326	CM008472.1	106269283	106269330	+	promoter	15.0919	18.9314	RNASeqTranscript.1308	RPRD2
327	CM008472.1	106281591	106281596	+	promoter	19.9887	44.655	RNASeqTranscript.1308	RPRD2
328	CM008472.1	106320275	106320299	+	promoter	11.8294	11.1369	RNASeqTranscript.1309	ADAMTSL4
1078	CM008472.1	106345965	106345967	-	promoter	1.62547	1.38168	RNASeqTranscript.1311	ENSA
1079	CM008472.1	106374726	106374766	-	promoter	49.0896	50.3662	RNASeqTranscript.1311	ENSA
1080	CM008472.1	106433902	106433950	-	promoter	47.98	54.926	RNASeqTranscript.1311	ENSA
1081	CM008472.1	106491176	106491223	-	promoter	37.8969	63.6634	RNASeqTranscript.1319	CTSS
1082	CM008472.1	106519845	106520046	-	promoter	22.9722	28.43	RNASeqTranscript.1320	ARNT
1083	CM008472.1	106587599	106587735	-	promoter	38.8776	36.3311	RNASeqTranscript.1320	ARNT
1084	CM008472.1	106676838	106676878	-	promoter	133.246	103.407	RNASeqTranscript.1324	CERS2
1085	CM008472.1	106702850	106702869	-	promoter	9.39886	6.24721	RNASeqTranscript.1328	MINDY1
1087	CM008472.1	106703255	106703330	-	promoter	74.2552	58.5539	RNASeqTranscript.1328	MINDY1
1088	CM008472.1	106704406	106704471	-	promoter	5.01919	2.35291	RNASeqTranscript.1328	MINDY1
331	CM008472.1	106704537	106704664	+	promoter	12.63	9.25725	RNASeqTranscript.1329	PRUNE1, BNIPL
1089	CM008472.1	106742167	106742207	-	promoter	18.5353	19.9286	RNASeqTranscript.1330	CDC42SE1
1090	CM008472.1	106742342	106742491	-	promoter	32.2948	26.0656	RNASeqTranscript.1330	CDC42SE1
332	CM008472.1	106743158	106743259	+	promoter	103.154	82.3556	RNASeqTranscript.1331	MLLT11
1091	CM008472.1	106749557	106749563	-	exon	3.38709	3.85428	RNASeqTranscript.1333
1092	CM008472.1	106750116	106750175	-	promoter	11.1141	7.99881	RNASeqTranscript.1333
1093	CM008472.1	106794958	106795012	-	promoter	10.2401	7.31507	RNASeqTranscript.1335	SEMA6C
334	CM008472.1	106805296	106805305	+	unknown	3.26387	2.86332
335	CM008472.1	106816260	106816372	+	promoter	29.0477	34.4184	RNASeqTranscript.1338
1094	CM008472.1	106836238	106836270	-	promoter	38.3683	43.3601	RNASeqTranscript.1339	TMOD4
336	CM008472.1	106848379	106848425	+	promoter	19.8951	17.037
337	CM008472.1	106848676	106848688	+	promoter	49.1432	40.2664	RNASeqTranscript.1341	PIP5K1A
338	CM008472.1	106895011	106895029	+	promoter	6.59631	7.26656	RNASeqTranscript.1341	PIP5K1A
339	CM008472.1	106946213	106946258	+	promoter	21.6119	21.1086	RNASeqTranscript.1342	ZNF687
1095	CM008472.1	106981590	106981648	-	exon	75.0336	77.314	RNASeqTranscript.1343	PI4KB
1096	CM008472.1	106981815	106981903	-	promoter	13.3739	16.6499	RNASeqTranscript.1343	PI4KB
1097	CM008472.1	106998525	106998543	-	unknown	1.26439	1.64933
1098	CM008472.1	106998904	106998928	-	unknown	21.2325	28.4327
1099	CM008472.1	107018622	107018627	-	promoter	7.50343	13.2079	RNASeqTranscript.1346	SELENBP1
340	CM008472.1	107087743	107087762	+	promoter	74.3336	96.0374	RNASeqTranscript.1347
1100	CM008472.1	107140211	107140213	-	promoter	1.08154	0.516322	RNASeqTranscript.1348	POGZ
1101	CM008472.1	107140474	107140530	-	promoter	13.8646	12.0553	RNASeqTranscript.1348	POGZ
341	CM008472.1	107151770	107151793	+	promoter	2.0962	1.58895	RNASeqTranscript.1349
342	CM008472.1	107187068	107187136	+	promoter	40.7205	62.7242	RNASeqTranscript.1350	CGN
344	CM008472.1	107292668	107292708	+	promoter	4.97311	3.52426	RNASeqTranscript.1352	SNX27
1102	CM008472.1	107390385	107390439	-	intron	27.2327	2.76494	RNASeqTranscript.1353	CELF3
1103	CM008472.1	107397215	107397288	-	promoter	72.7844	174.598	RNASeqTranscript.1353	CELF3
346	CM008472.1	107403731	107403743	+	promoter	12.5171	16.0422	RNASeqTranscript.1354	RIIAD1
1104	CM008472.1	107443234	107443257	-	promoter	18.2442	33.9991
1105	CM008472.1	107473441	107473457	-	promoter	12.6494	12.7545	RNASeqTranscript.1358
1106	CM008472.1	107511324	107511353	-	promoter	4.66282	6.5145	RNASeqTranscript.1363	RORC
1107	CM008472.1	107625467	107625514	-	promoter	17.3936	21.2041	RNASeqTranscript.1367	THEM4
1108	CM008472.1	107817805	107817841	-	promoter	8.79877	5.56943	RNASeqTranscript.1369	S100A10
1109	CM008472.1	107852098	107852155	-	promoter	108.073	74.7141	RNASeqTranscript.1371	S100A11
809	CM008472.1	10912029	10912092	-	promoter	73.0477	59.7221	RNASeqTranscript.139	KIAA0319L
810	CM008472.1	10912294	10912330	-	promoter	38.9241	29.9722	RNASeqTranscript.139	KIAA0319L
30	CM008472.1	10912431	10912493	+	promoter	53.7497	36.4239	RNASeqTranscript.141	NCDN
811	CM008472.1	10984612	10984682	-	promoter	141.988	126.365	RNASeqTranscript.142
1110	CM008472.1	110207065	110207096	-	promoter	4.28204	3.91614	RNASeqTranscript.1379	S100A16
1111	CM008472.1	110211462	110211606	-	promoter	172.951	135.176	RNASeqTranscript.1379	S100A16
347	CM008472.1	110225776	110225786	+	promoter	3.2507	10.0688	RNASeqTranscript.1382	S100A1
348	CM008472.1	110261381	110261424	+	promoter	32.1708	30.5961	RNASeqTranscript.1384	SNAPIN
1114	CM008472.1	110269879	110269933	-	promoter	69.1906	77.4881	RNASeqTranscript.1385
349	CM008472.1	110315371	110315392	+	promoter	26.7337	40.4896	RNASeqTranscript.1387	INTS3, SLC27A3
1115	CM008472.1	110469557	110469613	-	promoter	16.4339	17.2788	RNASeqTranscript.1388
1116	CM008472.1	110487827	110487861	-	promoter	4.70183	3.83563
1117	CM008472.1	110498747	110498788	-	promoter	11.6384	9.83315	RNASeqTranscript.1391
1118	CM008472.1	110503281	110503303	-	exon	17.051	24.4758	RNASeqTranscript.1392	SLC39A1
812	CM008472.1	11050517	11050526	-	unknown	1.54388	1.83458
1120	CM008472.1	110514169	110514293	-	promoter	66.4372	107.895	RNASeqTranscript.1396	JTB
1122	CM008472.1	110522391	110522401	-	promoter	1.88493	2.26674	RNASeqTranscript.1398	RAB13
1123	CM008472.1	110525437	110525442	-	promoter	1.6743	1.83458	RNASeqTranscript.1398	RAB13
1124	CM008472.1	110642917	110642943	-	promoter	55.6461	57.886	RNASeqTranscript.1401	NUP210L
350	CM008472.1	110668787	110668818	+	promoter	6.14899	4.30914	RNASeqTranscript.1404	UBAP2L
1125	CM008472.1	110669171	110669264	-	promoter	24.8907	21.4866	RNASeqTranscript.1403	C1orf189
351	CM008472.1	110669517	110669564	+	promoter	145.926	135.195	RNASeqTranscript.1404	UBAP2L
352	CM008472.1	110669915	110669924	+	promoter	1.94945	1.31991	RNASeqTranscript.1404	UBAP2L
353	CM008472.1	110714604	110714652	+	promoter	14.2617	16.0472	RNASeqTranscript.1405
354	CM008472.1	110736688	110736719	+	promoter	6.56963	6.77806	RNASeqTranscript.1408	ATP8B2
356	CM008472.1	110799729	110799861	+	promoter	15.7511	12.4429	RNASeqTranscript.1410	IL6R
357	CM008472.1	110800024	110800028	+	promoter	9.02398	11.6462	RNASeqTranscript.1410	IL6R
1127	CM008472.1	111003578	111003687	-	promoter	15.5979	62.4459	RNASeqTranscript.1416	ADAR
1128	CM008472.1	111028113	111028192	-	promoter	17.3404	23.4614	RNASeqTranscript.1416	ADAR
1129	CM008472.1	111243523	111243525	-	promoter	1.4948	3.43915	RNASeqTranscript.1421
1130	CM008472.1	111310521	111310567	-	promoter	17.3257	21.9851
1131	CM008472.1	111337288	111337321	-	promoter	61.1383	85.4693	RNASeqTranscript.1428	PBXIP1
1132	CM008472.1	111342388	111342465	-	promoter	30.8685	48.6923
1133	CM008472.1	111350334	111350337	-	intron	9.84661	8.84265	RNASeqTranscript.1431	SHC1
1134	CM008472.1	111353390	111353459	-	promoter	25.9564	24.3119	RNASeqTranscript.1431	SHC1
359	CM008472.1	111359971	111360025	+	promoter	10.3478	9.74815	RNASeqTranscript.1433
360	CM008472.1	111374567	111374571	+	promoter	1.33047	1.3405	RNASeqTranscript.1436	ZBTB7B
361	CM008472.1	111374740	111374818	+	promoter	2.10057	5.64358	RNASeqTranscript.1436	ZBTB7B
362	CM008472.1	111421864	111421925	+	promoter	38.5661	36.004	RNASeqTranscript.1439	ADAM15
363	CM008472.1	111433614	111433628	+	exon	2.58967	3.85435	RNASeqTranscript.1439	ADAM15
364	CM008472.1	111446802	111446877	+	promoter	13.0153	14.5615	RNASeqTranscript.1440	EFNA3
365	CM008472.1	111494863	111494889	+	promoter	14.2865	16.4829	RNASeqTranscript.1442	EFNA1, SLC50A1
1136	CM008472.1	111502305	111502335	-	promoter	5.41091	5.87393	RNASeqTranscript.1443
366	CM008472.1	111502411	111502492	+	promoter	29.5631	29.8501	RNASeqTranscript.1442	EFNA1, SLC50A1
1137	CM008472.1	111505796	111505821	-	promoter	26.163	25.7023	RNASeqTranscript.1444	DPM3
1138	CM008472.1	111524093	111524163	-	promoter	67.602	60.607	RNASeqTranscript.1446
1139	CM008472.1	111553176	111553183	-	promoter	7.85888	7.58515	RNASeqTranscript.1450	THBS3
369	CM008472.1	111554537	111554555	+	promoter	13.1114	10.4692	RNASeqTranscript.1453
1140	CM008472.1	111564632	111564647	-	promoter	27.1197	19.8229	RNASeqTranscript.1454	GBA
1141	CM008472.1	111577826	111577927	-	promoter	13.2234	10.5146	RNASeqTranscript.1454	GBA
1142	CM008472.1	111586175	111586209	-	promoter	4.77271	4.40935	RNASeqTranscript.1455
1143	CM008472.1	111591193	111591346	-	promoter	137.381	95.2938	RNASeqTranscript.1456	CLK2
1144	CM008472.1	111600744	111600755	-	promoter	1.69162	2.18672	RNASeqTranscript.1456	CLK2
370	CM008472.1	111603655	111603684	+	promoter	7.43431	4.02111	RNASeqTranscript.1457
371	CM008472.1	111640678	111640707	+	promoter	30.1055	13.3237	RNASeqTranscript.1460	RUSC1
372	CM008472.1	111650178	111650220	+	promoter	33.1063	22.2271	RNASeqTranscript.1460	RUSC1
373	CM008472.1	111653831	111653842	+	exon	4.83534	3.87175	RNASeqTranscript.1460	RUSC1
1145	CM008472.1	111867751	111867765	-	promoter	5.72458	5.37892	RNASeqTranscript.1461	ASH1L
374	CM008472.1	111913385	111913431	+	promoter	17.5037	18.8238	RNASeqTranscript.1470	MSTO1
31	CM008472.1	11196701	11196733	+	promoter	26.5606	36.7404
1147	CM008472.1	112003818	112003859	-	promoter	33.3505	40.3462	RNASeqTranscript.1471
375	CM008472.1	112007424	112007442	+	promoter	23.2933	21.5633	RNASeqTranscript.1472	SYT11
1148	CM008472.1	112058440	112058552	-	promoter	26.8602	28.7539	RNASeqTranscript.1471
376	CM008472.1	112060299	112060357	+	promoter	50.2105	38.7636	RNASeqTranscript.1472	SYT11
1149	CM008472.1	112098357	112098396	-	promoter	18.7966	22.8541	RNASeqTranscript.1477	KHDC4
1150	CM008472.1	112116432	112116469	-	promoter	89.7721	104.656	RNASeqTranscript.1477	KHDC4
1151	CM008472.1	112162616	112162624	-	promoter	13.0617	14.6493	RNASeqTranscript.1480	ARHGEF2
1152	CM008472.1	112163016	112163065	-	promoter	31.4047	35.2939	RNASeqTranscript.1480	ARHGEF2
1153	CM008472.1	112164547	112164557	-	intron	1.85263	1.25813	RNASeqTranscript.1480	ARHGEF2
1154	CM008472.1	112169322	112169366	-	intron	9.60465	17.2616	RNASeqTranscript.1480	ARHGEF2
1155	CM008472.1	112198658	112198694	-	promoter	156.776	199.204	RNASeqTranscript.1482	SSR2
1156	CM008472.1	112241243	112241270	-	promoter	20.0333	25.16	RNASeqTranscript.1484
377	CM008472.1	112242288	112242350	+	promoter	11.6181	10.2235	RNASeqTranscript.1485	LAMTOR2
378	CM008472.1	112246517	112246552	+	promoter	21.6703	21.525	RNASeqTranscript.1486
379	CM008472.1	112292980	112292987	+	promoter	4.6679	4.36429	RNASeqTranscript.1488
380	CM008472.1	112330935	112330939	+	promoter	1.88493	2.45191	RNASeqTranscript.1489	SEMA4A
381	CM008472.1	112362988	112363008	+	promoter	49.8783	39.6165	RNASeqTranscript.1490
382	CM008472.1	112380834	112380842	+	promoter	36.5864	34.2298	RNASeqTranscript.1491	PMF1, BGLAP
32	CM008472.1	11238121	11238186	+	promoter	61.908	58.7992	RNASeqTranscript.146
1157	CM008472.1	112415109	112415154	-	promoter	5.8373	2.86921	RNASeqTranscript.1493	SMG5
1158	CM008472.1	112443302	112443330	-	promoter	15.3081	20.147	RNASeqTranscript.1493	SMG5
383	CM008472.1	112445211	112445228	+	promoter	2.86893	2.70056	RNASeqTranscript.1494	TMEM79
1159	CM008472.1	112454744	112454770	-	promoter	53.0769	29.701	RNASeqTranscript.1496	GLMP
1160	CM008472.1	112474709	112474822	-	promoter	56.8335	67.7746	RNASeqTranscript.1496	GLMP
384	CM008472.1	112474954	112475047	+	promoter	5.20998	4.00215	RNASeqTranscript.1498
1161	CM008472.1	112548165	112548170	-	promoter	5.82719	1.01198	RNASeqTranscript.1500
1162	CM008472.1	112627180	112627182	-	promoter	0.94737	1.09336	RNASeqTranscript.1501
1163	CM008472.1	112627373	112627470	-	promoter	91.0785	138.43	RNASeqTranscript.1501
386	CM008472.1	112699292	112699332	+	promoter	3.92549	6.26763	RNASeqTranscript.1504	TTC24
387	CM008472.1	112714769	112714809	+	promoter	60.5907	60.1486	RNASeqTranscript.1506	NAXE, NAXE AIBP APOA1BP
1166	CM008472.1	112826259	112826261	-	promoter	2.71453	2.80161	RNASeqTranscript.1510	CRABP2
389	CM008472.1	112845934	112845969	+	promoter	14.0934	17.3659	RNASeqTranscript.1512	RRNAD1
1167	CM008472.1	112858077	112858096	-	promoter	7.39642	6.51118	RNASeqTranscript.1513	MRPL24
1168	CM008472.1	112868914	112869160	-	promoter	87.049	67.65	RNASeqTranscript.1514	HDGF
390	CM008472.1	112879800	112879853	+	promoter	46.8751	50.2192	RNASeqTranscript.1515	PRCC
391	CM008472.1	112989291	112989321	+	promoter	28.8604	42.2553	RNASeqTranscript.1516	PEAR1
1169	CM008472.1	113136921	113137062	-	promoter	39.0962	45.9815	RNASeqTranscript.1518	ARHGEF11
1170	CM008472.1	113214199	113214243	-	promoter	22.4841	20.0518	RNASeqTranscript.1520	ETV3
33	CM008472.1	11372581	11372584	+	promoter	1.16487	1.01096	RNASeqTranscript.150	TEKT2
34	CM008472.1	11377782	11377795	+	promoter	4.28846	6.24378	RNASeqTranscript.151
392	CM008472.1	113926952	113926964	+	unknown	1.21469	1.48463
393	CM008472.1	113967666	113967682	+	promoter	1.36755	2.18672	RNASeqTranscript.1527
395	CM008472.1	113993525	113993587	+	promoter	2.69072	0.103621	RNASeqTranscript.1529
396	CM008472.1	114027244	114027285	+	promoter	87.7078	44.0306	RNASeqTranscript.1531
813	CM008472.1	11428085	11428125	-	promoter	5.97289	6.61744	RNASeqTranscript.153	TRAPPC3
35	CM008472.1	11433520	11433618	+	promoter	84.7281	50.9042	RNASeqTranscript.154	MAP7D1
397	CM008472.1	114632722	114632761	+	promoter	2.59114	2.53659	RNASeqTranscript.1538	KIRREL1
398	CM008472.1	114633035	114633111	+	exon	21.295	17.1193	RNASeqTranscript.1538	KIRREL1
36	CM008472.1	11481927	11482004	+	promoter	197.063	217.417	RNASeqTranscript.155	SH3D21
37	CM008472.1	11482210	11482245	+	promoter	6.73788	4.86613	RNASeqTranscript.155	SH3D21
399	CM008472.1	114837111	114837161	+	promoter	26.749	24.5513	RNASeqTranscript.1540
814	CM008472.1	11611530	11611553	-	promoter	19.2972	24.6338	RNASeqTranscript.160	STK40
815	CM008472.1	11620363	11620396	-	promoter	2.44305	2.06305	RNASeqTranscript.161	LSM10
816	CM008472.1	11658771	11658807	-	promoter	20.3907	26.2593	RNASeqTranscript.161	LSM10
1171	CM008472.1	116622678	116622729	-	promoter	18.6766	39.5288	RNASeqTranscript.1544
817	CM008472.1	11671167	11671270	-	promoter	34.2011	24.877
400	CM008472.1	116757588	116757590	+	promoter	1.1981	2.28731	RNASeqTranscript.1546	CADM3
401	CM008472.1	117637436	117637557	+	promoter	35.6728	27.6019	RNASeqTranscript.1550	DUSP23
1172	CM008472.1	117637799	117637819	-	promoter	1.90108	0.96976
1175	CM008472.1	117788257	117788263	-	promoter	1.42921	1.42286	RNASeqTranscript.1559	TAGLN2
1176	CM008472.1	117809388	117809400	-	promoter	11.0454	9.97158	RNASeqTranscript.1560
1177	CM008472.1	117904786	117904831	-	promoter	27.7424	19.3672	RNASeqTranscript.1562	PIGM
402	CM008472.1	117904972	117905005	+	promoter	4.71399	7.54329	RNASeqTranscript.1563
1178	CM008472.1	117947456	117947576	-	promoter	9.6901	5.89604	RNASeqTranscript.1564	KCNJ10
1179	CM008472.1	117973957	117974016	-	promoter	10.4242	8.66118	RNASeqTranscript.1566	IGSF8
403	CM008472.1	118000106	118000151	+	promoter	157.653	71.6684	RNASeqTranscript.1567	ATP1A2
1180	CM008472.1	118080233	118080262	-	promoter	6.75926	8.84243	RNASeqTranscript.1573
404	CM008472.1	118080352	118080435	+	promoter	81.948	83.9917	RNASeqTranscript.1574	PEA15
1181	CM008472.1	118131002	118131111	-	promoter	129.672	140.056	RNASeqTranscript.1575
1182	CM008472.1	118149619	118149630	-	promoter	128.718	133.476	RNASeqTranscript.1577
1183	CM008472.1	118205584	118205623	-	promoter	109.966	129.281	RNASeqTranscript.1579	COPA
405	CM008472.1	118205708	118205782	+	promoter	193.837	160.793	RNASeqTranscript.1580	NCSTN
406	CM008472.1	118260943	118261000	+	promoter	7.26792	9.60644	RNASeqTranscript.1581	VANGL2
1185	CM008472.1	118476006	118476010	-	promoter	2.59334	3.17512
1186	CM008472.1	119555923	119555989	-	promoter	63.5096	58.8508	RNASeqTranscript.1593	F11R
1187	CM008472.1	119579497	119579602	-	promoter	21.7466	20.8773	RNASeqTranscript.1594	ARHGAP30
1188	CM008472.1	119585566	119585654	-	promoter	37.5575	48.8986	RNASeqTranscript.1594	ARHGAP30
408	CM008472.1	119628798	119628887	+	promoter	9.37912	13.6441
1190	CM008472.1	119642756	119642777	-	promoter	23.4291	16.5375	RNASeqTranscript.1597
1191	CM008472.1	119656523	119656526	-	promoter	1.70681	2.08155	RNASeqTranscript.1599	DEDD
1192	CM008472.1	119656632	119656727	-	promoter	34.2964	37.8813	RNASeqTranscript.1599	DEDD
410	CM008472.1	119673483	119673501	+	promoter	11.3483	12.0223	RNASeqTranscript.1600	USP21
411	CM008472.1	119677775	119677818	+	promoter	17.1539	17.0923	RNASeqTranscript.1600	USP21
412	CM008472.1	119684677	119684735	+	promoter	15.0778	16.5964	RNASeqTranscript.1601
413	CM008472.1	119685243	119685255	+	promoter	1.29745	0.887346	RNASeqTranscript.1601
1194	CM008472.1	119694747	119694838	-	promoter	44.017	41.2199	RNASeqTranscript.1602	B4GALT3
414	CM008472.1	119715567	119715603	+	promoter	65.5926	94.6917	RNASeqTranscript.1604
415	CM008472.1	119725088	119725113	+	promoter	43.2717	44.4067	RNASeqTranscript.1604
416	CM008472.1	119734435	119734443	+	promoter	1.74009	2.61921	RNASeqTranscript.1606
417	CM008472.1	119756232	119756237	+	promoter	19.0035	4.4054	RNASeqTranscript.1608	PCP4L1
1195	CM008472.1	119798091	119798138	-	promoter	8.08058	0.641141	RNASeqTranscript.1609	MPZ
418	CM008472.1	119805220	119805238	+	promoter	13.8214	11.6984	RNASeqTranscript.1610	SDHC
1196	CM008472.1	119841261	119841279	-	promoter	0.342485	2.43133	RNASeqTranscript.1612	CFAP126
1197	CM008472.1	119865451	119865581	-	promoter	9.06619	8.75536	RNASeqTranscript.1612	CFAP126
419	CM008472.1	120100942	120100945	+	promoter	2.34986	9.00692	RNASeqTranscript.1617;RNASeqTranscript.1620	ATF6;FCGR2B
1198	CM008472.1	120135965	120136009	-	promoter	8.0465	15.2049	RNASeqTranscript.1622
420	CM008472.1	120286994	120287036	+	promoter	10.154	13.9507	RNASeqTranscript.1617;RNASeqTranscript.1625	ATF6;DUSP12
421	CM008472.1	120299563	120299626	+	promoter	107.376	111.293	RNASeqTranscript.1617	ATF6
1199	CM008472.1	120625820	120625847	-	promoter	2.31799	1.5464	RNASeqTranscript.1626	OLFML2B
422	CM008472.1	120687841	120687880	+	promoter	3.91002	6.08174
423	CM008472.1	121165675	121165714	+	promoter	100.712	99.4105	RNASeqTranscript.1630	UHMK1
424	CM008472.1	121227609	121227614	+	promoter	5.57898	5.59736
425	CM008472.1	121375175	121375203	+	promoter	4.91914	0	RNASeqTranscript.1633	DDR2
426	CM008472.1	121375393	121375438	+	promoter	27.1993	0.0414636	RNASeqTranscript.1633	DDR2
427	CM008472.1	121382105	121382153	+	promoter	18.976	10.0715	RNASeqTranscript.1633	DDR2
429	CM008472.1	121382647	121382666	+	promoter	12.6749	5.07448	RNASeqTranscript.1633	DDR2
430	CM008472.1	121565395	121565466	+	promoter	16.5327	13.4455	RNASeqTranscript.1634	HSD17B7
1200	CM008472.1	121656602	121656604	-	promoter	0.588935	1.44345	RNASeqTranscript.1635	CCDC190
431	CM008472.1	121931911	121931916	+	promoter	26.0354	6.44986	RNASeqTranscript.1636	RGS4
1201	CM008472.1	122067561	122067564	-	promoter	87.9865	47.7267	RNASeqTranscript.1637	RGS5
1202	CM008472.1	122305808	122305814	-	promoter	1.73928	1.21694	RNASeqTranscript.1638
820	CM008472.1	12258352	12258473	-	promoter	28.2626	29.2938	RNASeqTranscript.165	GRIK3
821	CM008472.1	12296159	12296176	-	promoter	1.8925	3.31922	RNASeqTranscript.165	GRIK3
433	CM008472.1	123890710	123890883	+	promoter	234.998	186.14	RNASeqTranscript.1640	PBX1
434	CM008472.1	123891009	123891119	+	promoter	11.5414	9.687	RNASeqTranscript.1640	PBX1
435	CM008472.1	123891372	123891441	+	exon	20.1274	16.3288	RNASeqTranscript.1640	PBX1
436	CM008472.1	123891623	123891650	+	exon	11.6357	9.3989	RNASeqTranscript.1640	PBX1
1205	CM008472.1	124896213	124896231	-	promoter	2.7934	1.64933
437	CM008472.1	125155450	125155507	+	promoter	23.746	26.1034	RNASeqTranscript.1651	MGST3
1206	CM008472.1	125223529	125223545	-	promoter	4.81948	9.03374	RNASeqTranscript.1652	ALDH9A1
1207	CM008472.1	125313224	125313262	-	promoter	57.8188	51.9974	RNASeqTranscript.1654	TMCO1
438	CM008472.1	125313366	125313397	+	promoter	5.01606	4.35156	RNASeqTranscript.1656	UCK2
439	CM008472.1	126504476	126504496	+	promoter	3.11959	2.68098	RNASeqTranscript.1667	POGK
1208	CM008472.1	126537824	126537875	-	promoter	20.8182	28.8538	RNASeqTranscript.1668	TADA1
440	CM008472.1	127092133	127092140	+	promoter	11.7324	11.6096	RNASeqTranscript.1677
1209	CM008472.1	127424169	127424192	-	promoter	324.974	320.24	RNASeqTranscript.1681	CREG1
441	CM008472.1	127493518	127493526	+	promoter	6.72328	4.90377	RNASeqTranscript.1683	RCSD1
442	CM008472.1	127576895	127576959	+	promoter	71.3653	74.9112	RNASeqTranscript.1684	MPZL1
1210	CM008472.1	127832752	127832806	-	promoter	47.5445	53.7449	RNASeqTranscript.1685	MPC2
1211	CM008472.1	127833308	127833311	-	unknown	1.0481	0.536943
444	CM008472.1	127833384	127833468	+	promoter	100.641	117.124	RNASeqTranscript.1686	DCAF6
822	CM008472.1	12807011	12807049	-	promoter	16.2609	13.313	RNASeqTranscript.174	MEAF6
445	CM008472.1	128127306	128127443	+	promoter	43.3676	42.8869	RNASeqTranscript.1690	TIPRL
446	CM008472.1	128245150	128245234	+	promoter	78.2822	77.8014	RNASeqTranscript.1691
447	CM008472.1	128314857	128314985	+	promoter	0.970045	36.694	RNASeqTranscript.1692	TBX19
823	CM008472.1	12836356	12836360	-	promoter	1.14824	1.89633
824	CM008472.1	12870097	12870140	-	promoter	8.77456	10.0784	RNASeqTranscript.178	GNL2
1212	CM008472.1	129120038	129120088	-	promoter	65.8424	75.1296	RNASeqTranscript.1703
1213	CM008472.1	129528295	129528326	-	promoter	24.7566	64.0037	RNASeqTranscript.1707	MRPS6, SLC5A3
825	CM008472.1	12964543	12964548	-	promoter	1.06483	1.25813	RNASeqTranscript.179	C1orf109
449	CM008472.1	129726654	129726694	+	promoter	78.5637	104.43	RNASeqTranscript.1708
1214	CM008472.1	129988859	129989032	-	promoter	75.185	55.9222	RNASeqTranscript.1709	ITSN1
450	CM008472.1	129989787	129989827	+	promoter	68.0391	78.1458	RNASeqTranscript.1711	CRYZL1
1215	CM008472.1	130024731	130024736	-	promoter	8.05642	7.87751	RNASeqTranscript.1715
1216	CM008472.1	130066635	130066671	-	promoter	171.415	218.021	RNASeqTranscript.1717	SON
452	CM008472.1	130067605	130067647	+	promoter	16.9237	21.6566	RNASeqTranscript.1719	GART
453	CM008472.1	130108902	130108953	+	promoter	4.57443	4.78473
454	CM008472.1	130127517	130127564	+	promoter	31.1966	35.4577
1217	CM008472.1	130222127	130222212	-	promoter	19.7775	10.6437	RNASeqTranscript.1724
1218	CM008472.1	130308767	130308805	-	promoter	5.83985	6.08197
1219	CM008472.1	130410450	130410485	-	promoter	15.9935	14.0522	RNASeqTranscript.1731
1220	CM008472.1	130447714	130447722	-	promoter	16.089	15.1846	RNASeqTranscript.1733	IFNAR2
38	CM008472.1	13051309	13051345	+	promoter	22.3608	9.2376
826	CM008472.1	13063241	13063302	-	promoter	22.805	26.4653	RNASeqTranscript.184	YRDC
455	CM008472.1	130859177	130859240	+	promoter	35.7454	49.4217	RNASeqTranscript.1739	C21orf62
456	CM008472.1	130895389	130895486	+	promoter	47.7425	48.5604	RNASeqTranscript.1740	PAXBP1
1221	CM008472.1	130936907	130936920	-	unknown	1.08154	1.09336
457	CM008472.1	130937023	130937159	+	promoter	33.8472	33.9657	RNASeqTranscript.1744	SYNJ1
458	CM008472.1	131039212	131039242	+	promoter	10.2989	8.18299	RNASeqTranscript.1747
459	CM008472.1	131039778	131039872	+	promoter	13.6741	17.8759	RNASeqTranscript.1747
827	CM008472.1	13111251	13111272	-	promoter	30.7761	29.5752	RNASeqTranscript.186	MTF1
1222	CM008472.1	131200609	131200649	-	promoter	6.22128	9.41508	RNASeqTranscript.1748	EVA1C
460	CM008472.1	131222493	131222501	+	promoter	0.795007	1.01096	RNASeqTranscript.1750	URB1
828	CM008472.1	13153858	13153879	-	promoter	17.4886	14.3674	RNASeqTranscript.188	INPP5B
829	CM008472.1	13164236	13164265	-	promoter	19.9281	22.2952	RNASeqTranscript.188	INPP5B
1223	CM008472.1	131861723	131861762	-	unknown	2.48517	5.93804
830	CM008472.1	13197681	13197753	-	promoter	32.9655	39.9513	RNASeqTranscript.189	SF3A3
461	CM008472.1	131981365	131981410	+	promoter	25.2788	22.8423	RNASeqTranscript.1754	SCAF4
1224	CM008472.1	132051914	132051924	-	promoter	92.9006	220.296	RNASeqTranscript.1756
831	CM008472.1	13209293	13209306	-	promoter	5.62425	3.75114	RNASeqTranscript.190	FHL3
1225	CM008472.1	135091435	135091491	-	promoter	5.92523	6.14431	RNASeqTranscript.1763	BACH1
465	CM008472.1	135358938	135358996	+	promoter	80.0583	127.13	RNASeqTranscript.1766	CCT8
1227	CM008472.1	135400640	135400686	-	promoter	23.4827	25.6674	RNASeqTranscript.1767
466	CM008472.1	135404312	135404334	+	promoter	25.4117	33.2176	RNASeqTranscript.1768	RWDD2B
467	CM008472.1	135428377	135428419	+	promoter	19.456	25.5764	RNASeqTranscript.1769	LTN1
1228	CM008472.1	135526081	135526102	-	promoter	5.83587	5.95599	RNASeqTranscript.1770
468	CM008472.1	137885099	137885162	+	promoter	4.39595	5.76768
470	CM008472.1	138339652	138339713	+	promoter	40.7487	26.6951	RNASeqTranscript.1778	CYYR1
471	CM008472.1	138339940	138339956	+	promoter	1.98165	1.64933	RNASeqTranscript.1778	CYYR1
472	CM008472.1	138831149	138831215	+	promoter	384.387	365.148	RNASeqTranscript.1783
473	CM008472.1	138964126	138964128	+	exon	1.13158	1.36109	RNASeqTranscript.1783
1229	CM008472.1	139294251	139294333	-	promoter	19.6249	19.4275	RNASeqTranscript.1787
476	CM008472.1	139294654	139294688	+	promoter	12.9984	14.7302	RNASeqTranscript.1788	ATP5J, ATP5PF
1230	CM008472.1	139294723	139294746	-	promoter	15.99	13.6415	RNASeqTranscript.1787
477	CM008472.1	139294807	139294822	+	promoter	40.4246	39.4454	RNASeqTranscript.1788	ATP5J, ATP5PF
1231	CM008472.1	139388261	139388265	-	promoter	0.896763	1.15515	RNASeqTranscript.1791
1233	CM008472.1	139388487	139388763	-	promoter	56.8853	52.1533	RNASeqTranscript.1791
478	CM008472.1	139437805	139437827	+	promoter	30.1166	20.7943
832	CM008472.1	14139444	14139509	-	promoter	15.9461	15.4912	RNASeqTranscript.193
833	CM008472.1	14149609	14149659	-	promoter	27.2863	31.258	RNASeqTranscript.194	MYCBP
39	CM008472.1	14149804	14149826	+	promoter	1.51644	2.39268
1234	CM008472.1	142359602	142359621	-	promoter	6.38789	7.12847	RNASeqTranscript.1794
1235	CM008472.1	142367411	142367440	-	promoter	18.4365	29.4714	RNASeqTranscript.1795	OTOS
40	CM008472.1	14263100	14263166	+	promoter	162.891	100.892	RNASeqTranscript.202	AKIRIN1
41	CM008472.1	14284015	14284064	+	promoter	47.549	67.1866	RNASeqTranscript.204	NDUFS5
42	CM008472.1	14330712	14330811	+	promoter	9.94913	3.59207	RNASeqTranscript.206	MACF1
43	CM008472.1	14330984	14331042	+	promoter	4.55966	1.56914	RNASeqTranscript.206	MACF1
44	CM008472.1	14348501	14348504	+	promoter	0.571579	1.01096	RNASeqTranscript.206	MACF1
46	CM008472.1	14494215	14494232	+	promoter	5.20798	4.45378	RNASeqTranscript.206	MACF1
1236	CM008472.1	146256038	146256065	-	promoter	1.90108	1.23753	RNASeqTranscript.1797	NCAM2
13	CM008472.1	1475366	1475410	+	promoter	14.7649	15.5892	RNASeqTranscript.50	NDUFA10
834	CM008472.1	14769983	14770050	-	promoter	20.2498	21.4718
835	CM008472.1	14822925	14822945	-	promoter	14.2252	10.9993
836	CM008472.1	14861866	14861882	-	promoter	1.03135	1.25813
837	CM008472.1	14873033	14873038	-	promoter	1.28093	1.17575	RNASeqTranscript.213	HPCAL4
838	CM008472.1	14879674	14879711	-	promoter	11.9159	3.7788	RNASeqTranscript.213	HPCAL4
47	CM008472.1	14925609	14925631	+	promoter	26.2655	35.1694	RNASeqTranscript.214	PPIE
839	CM008472.1	15059068	15059081	-	promoter	33.4231	45.9408	RNASeqTranscript.219	TRIT1, MYCL
1238	CM008472.1	150663457	150663525	-	promoter	33.3114	20.6546
48	CM008472.1	15124211	15124241	+	promoter	2.12619	1.38168	RNASeqTranscript.221	MFSD2A
1239	CM008472.1	151888560	151888581	-	exon	2.41351	2.63705	RNASeqTranscript.1811
1240	CM008472.1	151888695	151888729	-	exon	1.36343	1.97865	RNASeqTranscript.1811
1241	CM008472.1	151888893	151888897	-	exon	1.8041	1.19634	RNASeqTranscript.1811
49	CM008472.1	15199063	15199125	+	promoter	255.621	245.032	RNASeqTranscript.222	CAP1
1242	CM008472.1	152135282	152135326	-	promoter	19.5039	17.02	RNASeqTranscript.1811
1243	CM008472.1	152135573	152135581	-	promoter	1.31397	1.15515
841	CM008472.1	15241953	15241967	-	promoter	198.39	189.583	RNASeqTranscript.223	PPT1
50	CM008472.1	15334876	15334887	+	promoter	26.6961	38.1776	RNASeqTranscript.225	RLF
480	CM008472.1	153412854	153412873	+	promoter	1.1981	0.887346	RNASeqTranscript.1822	NRIP1
481	CM008472.1	153413819	153413826	+	promoter	6.7948	8.14448	RNASeqTranscript.1822	NRIP1
482	CM008472.1	154333822	154333847	+	promoter	42.9142	48.1573	RNASeqTranscript.1825	HSPA13
51	CM008472.1	15447779	15447844	+	promoter	28.7134	29.6093	RNASeqTranscript.227	ZMPSTE24
52	CM008472.1	15553418	15553500	+	promoter	43.1915	27.4869	RNASeqTranscript.231	SMAP2
483	CM008472.1	155970279	155970283	+	promoter	1.34695	1.31991
484	CM008472.1	155970502	155970521	+	promoter	9.32266	9.06059	RNASeqTranscript.1830
485	CM008472.1	155970745	155970825	+	promoter	22.2478	19.9281	RNASeqTranscript.1830
53	CM008472.1	15619249	15619270	+	promoter	6.21081	2.24932	RNASeqTranscript.232	ZFP69
54	CM008472.1	15647412	15647442	+	promoter	4.16912	4.35072	RNASeqTranscript.232	ZFP69
55	CM008472.1	15677902	15677965	+	promoter	4.08874	5.44117	RNASeqTranscript.235	EXO5
843	CM008472.1	15795203	15795248	-	promoter	7.70547	3.87808	RNASeqTranscript.239	RIMS3
56	CM008472.1	15816477	15816581	+	promoter	14.0302	14.6423	RNASeqTranscript.242	NFYC
844	CM008472.1	15816847	15816856	-	promoter	1.1981	0.866741	RNASeqTranscript.241
57	CM008472.1	15831968	15832013	+	promoter	21.3615	21.4175	RNASeqTranscript.242	NFYC
1246	CM008472.1	158495674	158495803	-	promoter	29.7142	42.5868	RNASeqTranscript.1841
58	CM008472.1	16093325	16093361	+	promoter	3.52682	2.681	RNASeqTranscript.245	CTPS1
1248	CM008472.1	161854850	161855052	-	promoter	17.1082	16.2907
846	CM008472.1	16351885	16351905	-	promoter	10.5536	7.62859	RNASeqTranscript.247	SCMH1
486	CM008472.1	165888981	165889018	+	promoter	42.3403	67.0546	RNASeqTranscript.1866
487	CM008472.1	168550365	168550367	+	unknown	0	8.49358
1249	CM008472.1	169024203	169024294	-	promoter	1.89089	39.0438	RNASeqTranscript.1880	POU1F1
1250	CM008472.1	169834345	169834427	-	promoter	40.6763	39.6352	RNASeqTranscript.1883	CGGBP1
488	CM008472.1	169834615	169834662	+	promoter	10.5328	13.5872	RNASeqTranscript.1884	ZNF654
489	CM008472.1	169932027	169932094	+	promoter	39.7527	46.9278	RNASeqTranscript.1890	C3orf38
848	CM008472.1	17184053	17184113	-	unknown	7.94383	10.9976
1252	CM008472.1	172190828	172190884	-	promoter	33.5891	16.4703
491	CM008472.1	172201040	172201075	+	promoter	19.5775	23.2275	RNASeqTranscript.1898	ARL13B
492	CM008472.1	172288410	172288485	+	promoter	7.80868	9.41575	RNASeqTranscript.1901	NSUN3
849	CM008472.1	17443139	17443193	-	promoter	17.8548	14.0454	RNASeqTranscript.261	FOXJ3
1255	CM008472.1	175190089	175190093	-	promoter	5.14226	0.124185	RNASeqTranscript.1913	CYP4F22
493	CM008472.1	175235385	175235387	+	promoter	3.57518	2.39019	RNASeqTranscript.1916	RASAL3
494	CM008472.1	175264505	175264559	+	promoter	13.3119	9.58042	RNASeqTranscript.1916	RASAL3
495	CM008472.1	175278140	175278196	+	promoter	97.4896	122.868	RNASeqTranscript.1917	AKAP8L
496	CM008472.1	175309286	175309338	+	promoter	10.32	13.797	RNASeqTranscript.1919	AKAP8
497	CM008472.1	175344375	175344433	+	promoter	29.5714	35.1086	RNASeqTranscript.1921	BRD4
498	CM008472.1	175344600	175344602	+	promoter	1.03135	1.40227	RNASeqTranscript.1921	BRD4
499	CM008472.1	175345017	175345026	+	promoter	1.70615	2.26911	RNASeqTranscript.1921	BRD4
500	CM008472.1	175434165	175434207	+	promoter	9.72054	9.066	RNASeqTranscript.1922
502	CM008472.1	175453260	175453301	+	promoter	20.5102	17.8029	RNASeqTranscript.1922
503	CM008472.1	175561601	175561688	+	promoter	26.0223	36.8757	RNASeqTranscript.1924	ILVBL
850	CM008472.1	17605058	17605111	-	promoter	4.78894	2.74523	RNASeqTranscript.266	ZMYND12
61	CM008472.1	17605591	17605619	+	promoter	38.04	32.2984	RNASeqTranscript.267	CCDC30
62	CM008472.1	17611474	17611535	+	promoter	36.2163	50.6612	RNASeqTranscript.267	CCDC30
63	CM008472.1	17750770	17750778	+	promoter	5.60594	11.4149	RNASeqTranscript.269	PPIH
64	CM008472.1	17751064	17751079	+	promoter	5.84452	3.21811	RNASeqTranscript.269	PPIH
504	CM008472.1	177895545	177895582	+	promoter	2.66777	1.65076
505	CM008472.1	177895750	177895771	+	promoter	5.87861	4.8882	RNASeqTranscript.1943	ARL6
506	CM008472.1	177951393	177951436	+	promoter	7.27873	3.32098	RNASeqTranscript.1944
1256	CM008472.1	178108705	178108726	-	promoter	4.3282	7.1906	RNASeqTranscript.1946	RIOX2
851	CM008472.1	17837024	17837094	-	promoter	32.5797	23.9309
65	CM008472.1	17837304	17837330	+	promoter	15.589	15.6342	RNASeqTranscript.271	C1orf50
1257	CM008472.1	178667604	178667657	-	promoter	83.2532	75.3926	RNASeqTranscript.1950	CLDND1
1258	CM008472.1	178743630	178743654	-	promoter	4.95726	8.94807	RNASeqTranscript.1951	CPOX
852	CM008472.1	17875678	17875692	-	promoter	1.26439	1.15515	RNASeqTranscript.273	SVBP
1259	CM008472.1	179042438	179042542	-	promoter	66.2595	35.5297	RNASeqTranscript.1955
66	CM008472.1	17910843	17910847	+	promoter	11.4257	12.9055	RNASeqTranscript.274	ZNF691
853	CM008472.1	17989981	17990004	-	promoter	89.5048	49.616	RNASeqTranscript.277	SLC2A1
509	CM008472.1	179926832	179926957	+	promoter	33.0059	30.6721	RNASeqTranscript.1956	COL8A1
510	CM008472.1	180104659	180104666	+	promoter	7.53813	8.8083	RNASeqTranscript.1959
511	CM008472.1	180575763	180575784	+	promoter	63.2141	69.1846	RNASeqTranscript.1968
1261	CM008472.1	180718096	180718179	-	promoter	39.1661	50.0345
512	CM008472.1	180718233	180718268	+	promoter	9.36137	7.37867	RNASeqTranscript.1971	LNP1
513	CM008472.1	180718612	180718654	+	promoter	14.0007	9.27077	RNASeqTranscript.1971	LNP1
515	CM008472.1	181139816	181140037	+	promoter	116.749	153.918	RNASeqTranscript.1973	TFG
1263	CM008472.1	181465085	181465178	-	promoter	44.4332	31.4112	RNASeqTranscript.1975	ABI3BP
1264	CM008472.1	181945021	181945074	-	promoter	40.4554	56.546	RNASeqTranscript.1977	IMPG2
1265	CM008472.1	181968731	181968786	-	promoter	40.4377	41.9236	RNASeqTranscript.1977	IMPG2
516	CM008472.1	181968827	181968881	+	promoter	30.23	33.4986	RNASeqTranscript.1976
517	CM008472.1	181983039	181983073	+	promoter	144.859	162.132	RNASeqTranscript.1981
518	CM008472.1	182036108	182036130	+	promoter	1.24784	2.01981	RNASeqTranscript.1984
1266	CM008472.1	182036826	182036871	-	promoter	28.5903	32.0928	RNASeqTranscript.1982	ZBTB11
1267	CM008472.1	182044965	182044997	-	promoter	64.617	166.717	RNASeqTranscript.1985
519	CM008472.1	182058539	182058595	+	promoter	22.3933	22.753
520	CM008472.1	182091176	182091214	+	promoter	12.5294	14.2401	RNASeqTranscript.1989	NFKBIZ
854	CM008472.1	18446431	18446453	-	promoter	2.40401	6.5352
855	CM008472.1	18542565	18542596	-	promoter	6.12706	11.7112	RNASeqTranscript.283	C1orf210
67	CM008472.1	18542634	18542680	+	promoter	15.4356	25.2289	RNASeqTranscript.284	HPRT1
856	CM008472.1	18636730	18636754	-	promoter	30.0599	18.7442	RNASeqTranscript.289	ELOVL1
857	CM008472.1	18658193	18658201	-	promoter	12.0578	12.7513	RNASeqTranscript.291	MED8
68	CM008472.1	18658277	18658327	+	promoter	58.6258	55.9588	RNASeqTranscript.292	SZT2
522	CM008472.1	186847212	186847406	+	promoter	118.191	44.7489	RNASeqTranscript.1999	ALCAM
858	CM008472.1	18700026	18700028	-	unknown	3.38709	0
859	CM008472.1	18712568	18712574	-	promoter	11.3084	17.5704	RNASeqTranscript.293	HYI
69	CM008472.1	18783055	18783073	+	promoter	8.3508	12.5852	RNASeqTranscript.294	PTPRF
70	CM008472.1	18893758	18893791	+	promoter	26.3042	28.4312	RNASeqTranscript.296	KDM4A
523	CM008472.1	189119739	189119742	+	promoter	1.52753	1.87575	RNASeqTranscript.2008
72	CM008472.1	18936483	18936608	+	promoter	45.2904	34.8149	RNASeqTranscript.296	KDM4A
524	CM008472.1	189464800	189464914	+	promoter	139.139	120.555	RNASeqTranscript.2014	BBX
526	CM008472.1	189521029	189521032	+	intron	1.23127	1.15515	RNASeqTranscript.2014	BBX
527	CM008472.1	189882348	189882370	+	promoter	6.25664	0.269152	RNASeqTranscript.2016
1271	CM008472.1	190101566	190101629	-	promoter	252.799	206.328
1272	CM008472.1	190269718	190269835	-	promoter	35.2035	46.9484
529	CM008472.1	190270052	190270058	+	promoter	8.32918	53.3797	RNASeqTranscript.2020
531	CM008472.1	190637875	190637913	+	promoter	8.35785	7.64333	RNASeqTranscript.2025	DZIP3
73	CM008472.1	19176571	19176591	+	promoter	45.6395	47.4634	RNASeqTranscript.301
74	CM008472.1	19198362	19198402	+	promoter	8.99732	15.5188	RNASeqTranscript.302	DPH2
75	CM008472.1	19203915	19203956	+	promoter	50.2304	39.7378	RNASeqTranscript.304	ATP6V0B
76	CM008472.1	19208085	19208147	+	promoter	38.1961	29.4525	RNASeqTranscript.305	CCDC24
77	CM008472.1	19218742	19218764	+	promoter	1.52753	1.46404	RNASeqTranscript.305	CCDC24
532	CM008472.1	193587863	193587916	+	promoter	11.7773	13.9955	RNASeqTranscript.2030	NECTIN3
533	CM008472.1	194407292	194407331	+	promoter	9.63116	9.92812	RNASeqTranscript.2040	ABHD10
534	CM008472.1	194430285	194430410	+	promoter	16.5025	19.1643	RNASeqTranscript.2041	TAGLN3
536	CM008472.1	194430745	194430771	+	promoter	13.2181	10.4321	RNASeqTranscript.2041	TAGLN3
14	CM008472.1	1944858	1944918	+	promoter	7.1151	8.88304
78	CM008472.1	19458142	19458171	+	promoter	31.1809	36.6559	RNASeqTranscript.309
537	CM008472.1	194765497	194765615	+	promoter	131.731	92.6005	RNASeqTranscript.2043	CD200
1273	CM008472.1	194984727	194984796	-	promoter	55.6695	50.3366	RNASeqTranscript.2049
538	CM008472.1	194984870	194984948	+	promoter	85.4572	87.8892	RNASeqTranscript.2050	SLC35A5
774	CM008472.1	195249	195343	-	promoter	22.6052	24.1065	RNASeqTranscript.4;RNASeqTranscript.14	ING5;D2HGDH
539	CM008472.1	195356511	195356533	+	promoter	15.3498	13.3727	RNASeqTranscript.2055	GTPBP8
860	CM008472.1	19554612	19554618	-	exon	1.06483	0.186163	RNASeqTranscript.310	ERI3
541	CM008472.1	195590027	195590032	+	promoter	13.7015	15.0464	RNASeqTranscript.2062
1275	CM008472.1	195854626	195854663	-	promoter	11.9356	15.3687	RNASeqTranscript.2065	SPICE1
861	CM008472.1	19600496	19600561	-	promoter	45.9598	51.4439	RNASeqTranscript.310	ERI3
1276	CM008472.1	196039682	196039684	-	promoter	1.06483	1.62874
542	CM008472.1	196040048	196040050	+	promoter	0.606259	1.13456	RNASeqTranscript.2070
1277	CM008472.1	196080207	196080355	-	promoter	60.9986	75.3047	RNASeqTranscript.2071	NAA50
543	CM008472.1	196081012	196081050	+	promoter	30.6676	42.8218	RNASeqTranscript.2073
544	CM008472.1	196166318	196166326	+	promoter	13.7743	10.3549	RNASeqTranscript.2074	GRAMD1C
1278	CM008472.1	196381181	196381227	-	promoter	8.21077	6.80458	RNASeqTranscript.2077	CCDC191
546	CM008472.1	196381450	196381484	+	promoter	5.67094	4.84459	RNASeqTranscript.2079	QTRT2
1281	CM008472.1	196755598	196755909	-	exon	47.7156	26.6105	RNASeqTranscript.2080	ZBTB20
1282	CM008472.1	196927211	196927278	-	intron	5.91042	4.99092	RNASeqTranscript.2080	ZBTB20
1283	CM008472.1	197076778	197076909	-	promoter	21.2614	34.1436	RNASeqTranscript.2080	ZBTB20
1284	CM008472.1	197577209	197577218	-	intron	1.01459	0.784313	RNASeqTranscript.2080	ZBTB20
1285	CM008472.1	197578189	197578247	-	promoter	55.2439	81.127	RNASeqTranscript.2080	ZBTB20
1286	CM008472.1	197624137	197624227	-	unknown	217.831	224.831
547	CM008472.1	198077089	198077161	+	promoter	69.238	31.876	RNASeqTranscript.2107	GAP43
862	CM008472.1	19897237	19897278	-	promoter	5.07312	4.78169	RNASeqTranscript.313
80	CM008472.1	19897499	19897513	+	promoter	21.5878	25.8573	RNASeqTranscript.311	rnf220b like
1287	CM008472.1	198982440	198982509	-	promoter	28.1255	34.771	RNASeqTranscript.2108	LSAMP
863	CM008472.1	19936945	19936994	-	promoter	24.7477	19.2327
81	CM008472.1	19937210	19937252	+	promoter	5.17269	6.7205	RNASeqTranscript.317	C1orf228
1288	CM008472.1	200936475	200936495	-	promoter	41.2555	39.7721	RNASeqTranscript.2125
83	CM008472.1	20145260	20145294	+	promoter	5.22213	6.44859	RNASeqTranscript.322	PLK3
84	CM008472.1	20152593	20152595	+	promoter	0.709599	1.03156	RNASeqTranscript.324	BTBD19
85	CM008472.1	20156666	20156683	+	exon	5.05525	6.30602	RNASeqTranscript.324	BTBD19
865	CM008472.1	20179290	20179332	-	promoter	2.01383	2.06097	RNASeqTranscript.326	PTCH2
1289	CM008472.1	201925992	201926091	-	promoter	28.0506	12.3687	RNASeqTranscript.2129	IGSF11
548	CM008472.1	202012411	202012434	+	promoter	2.14222	1.62874	RNASeqTranscript.2130	UPK1B
1290	CM008472.1	202081614	202081627	-	promoter	0.845979	1.11396	RNASeqTranscript.2131	B4GALT4
1291	CM008472.1	202270786	202270798	-	promoter	17.0913	16.9976	RNASeqTranscript.2136
549	CM008472.1	202274618	202274680	+	promoter	9.20084	8.67989	RNASeqTranscript.2137	POGLUT1
1292	CM008472.1	202307706	202307736	-	promoter	7.11812	9.63731	RNASeqTranscript.2138
550	CM008472.1	202307813	202307861	+	promoter	5.84453	6.61363	RNASeqTranscript.2140	TIMMDC1
1294	CM008472.1	202465416	202465444	-	promoter	14.0339	18.3322	RNASeqTranscript.2145
551	CM008472.1	202482844	202482968	+	promoter	5.92286	12.667	RNASeqTranscript.2147	MAATS1
1295	CM008472.1	202875194	202875211	-	promoter	101.993	104.173	RNASeqTranscript.2150
1296	CM008472.1	202875329	202875337	-	promoter	1.08154	0.743094	RNASeqTranscript.2150
866	CM008472.1	20303049	20303098	-	promoter	27.9731	31.2808	RNASeqTranscript.327	EIF2B3
1297	CM008472.1	203115342	203115410	-	promoter	31.0413	40.1067	RNASeqTranscript.2157	LRRC58
1298	CM008472.1	203207216	203207269	-	promoter	35.372	46.743	RNASeqTranscript.2158	FSTL1
867	CM008472.1	20323822	20323866	-	promoter	4.41091	3.97969	RNASeqTranscript.329	HECTD3
86	CM008472.1	20326352	20326485	+	promoter	36.0091	32.472	RNASeqTranscript.331
552	CM008472.1	203328058	203328088	+	promoter	15.5629	15.3052	RNASeqTranscript.2159
1299	CM008472.1	203435030	203435042	-	promoter	24.9106	23.0264	RNASeqTranscript.2164
553	CM008472.1	203435230	203435291	+	promoter	20.2862	21.9568	RNASeqTranscript.2162	GTF2E1
554	CM008472.1	203617443	203617510	+	promoter	16.7832	32.9376	RNASeqTranscript.2165	STXBP5L
15	CM008472.1	2040318	2040398	+	promoter	3.46404	8.73991	RNASeqTranscript.53	HDAC4
1300	CM008472.1	204230030	204230051	-	promoter	12.2428	11.613	RNASeqTranscript.2170	HCLS1
1301	CM008472.1	204311394	204311481	-	promoter	122.878	144.703	RNASeqTranscript.2171	GOLGB1
1302	CM008472.1	204370392	204370432	-	promoter	24.7914	26.7828	RNASeqTranscript.2173	IQCB1
1303	CM008472.1	204580568	204580680	-	promoter	56.4788	47.5051	RNASeqTranscript.2182	ILDR1
555	CM008472.1	204607688	204607770	+	promoter	2.41351	1.6905	RNASeqTranscript.2185	CD86
556	CM008472.1	204718366	204718513	+	promoter	0.445557	8.0772	RNASeqTranscript.2187	CASR
1304	CM008472.1	204888465	204888500	-	promoter	7.0774	9.58674	RNASeqTranscript.2188	CCDC58
557	CM008472.1	204889634	204889723	+	promoter	19.863	26.1227	RNASeqTranscript.2189	FAM162A
1305	CM008472.1	204934609	204934629	-	promoter	3.85084	5.4027	RNASeqTranscript.2190	WDR5B
868	CM008472.1	20499562	20499616	-	promoter	10.9052	10.5176	RNASeqTranscript.332	ZSWIM5
870	CM008472.1	20500095	20500108	-	promoter	16.9458	14.9918	RNASeqTranscript.332	ZSWIM5
1306	CM008472.1	205010890	205010944	-	promoter	35.466	41.4543	RNASeqTranscript.2192	KPNA1
1307	CM008472.1	205194593	205194632	-	promoter	11.3873	10.0786	RNASeqTranscript.2197	HSPBAP1
559	CM008472.1	205195906	205195983	+	promoter	28.7231	25.0342	RNASeqTranscript.2198	DIRC2
560	CM008472.1	205504498	205504536	+	promoter	18.6208	19.8067	RNASeqTranscript.2204	PDIA5
561	CM008472.1	205645760	205645781	+	promoter	58.5306	49.7547	RNASeqTranscript.2205	SEC22A
1310	CM008472.1	206047334	206047395	-	promoter	17.655	14.5687	RNASeqTranscript.2210	HACD2
1312	CM008472.1	206350293	206350295	-	unknown	0.913651	1.62874
87	CM008472.1	20640189	20640374	+	promoter	3.75171	7.62885	RNASeqTranscript.344	TOE1
1313	CM008472.1	206424412	206424431	-	promoter	14.7656	11.4988	RNASeqTranscript.2212	CCDC14
563	CM008472.1	206517736	206517740	+	unknown	4.22371	2.80161
564	CM008472.1	207092492	207092519	+	intron	1.89289	4.14238	RNASeqTranscript.2213	KALRN
1314	CM008472.1	207218803	207218805	-	promoter	0.342485	2.06097	RNASeqTranscript.2215
565	CM008472.1	207218826	207218864	+	promoter	10.1519	11.7569	RNASeqTranscript.2217	UMPS
1315	CM008472.1	207397464	207397591	-	promoter	45.3812	46.4874
1316	CM008472.1	207579611	207579738	-	promoter	21.4426	26.8261	RNASeqTranscript.2221	HEG1
1317	CM008472.1	207898034	207898099	-	promoter	24.2895	26.5245	RNASeqTranscript.2223
88	CM008472.1	20791402	20791509	+	promoter	16.3207	19.413	RNASeqTranscript.350	MMACHC
1318	CM008472.1	208023715	208023741	-	promoter	36.8386	37.7523	RNASeqTranscript.2228
874	CM008472.1	20808325	20808331	-	promoter	283.882	221.284	RNASeqTranscript.351	PRDX1
1319	CM008472.1	208140765	208140862	-	unknown	22.3353	27.4887
1320	CM008472.1	208250019	208250043	-	promoter	10.698	11.6404	RNASeqTranscript.2232	LMLN
1321	CM008472.1	208258261	208258268	-	promoter	1.23127	1.25813
566	CM008472.1	208258522	208258565	+	promoter	4.73826	10.9993	RNASeqTranscript.2234	IQCG
1322	CM008472.1	208413659	208413677	-	promoter	68.9217	63.4184
1323	CM008472.1	208451545	208451606	-	promoter	44.1987	44.8478	RNASeqTranscript.2238
567	CM008472.1	208462976	208463015	+	promoter	33.3297	41.9958	RNASeqTranscript.2240	RUBCN
89	CM008472.1	20846728	20846731	+	promoter	1.29881	2.06313	RNASeqTranscript.352	AKR1A1
90	CM008472.1	20846952	20847045	+	promoter	20.6466	29.5951	RNASeqTranscript.352	AKR1A1
1324	CM008472.1	208689429	208689460	-	promoter	6.40965	5.0119	RNASeqTranscript.2242
1325	CM008472.1	208692387	208692422	-	promoter	5.51619	4.3322	RNASeqTranscript.2242
1326	CM008472.1	208749562	208749602	-	unknown	26.0737	14.524
1327	CM008472.1	208864695	208864737	-	intron	21.0046	19.6993	ENSOARG00000020311
1328	CM008472.1	208939254	208939330	-	promoter	34.2897	34.8458	RNASeqTranscript.2245	PCYT1A
1329	CM008472.1	208967045	208967109	-	promoter	9.54596	7.66671	RNASeqTranscript.2247
875	CM008472.1	20902336	20902376	-	promoter	20.2452	25.2056	RNASeqTranscript.353	CCDC17
1330	CM008472.1	209043112	209043152	-	promoter	25.632	45.7354
1331	CM008472.1	209093559	209093705	-	promoter	15.8631	20.3068	RNASeqTranscript.2252
1332	CM008472.1	209143956	209143988	-	promoter	19.7555	17.4325	RNASeqTranscript.2256	WDR53
570	CM008472.1	209201402	209201404	+	unknown	1.06483	1.21694
1333	CM008472.1	209271724	209271752	-	promoter	6.66559	6.82284	RNASeqTranscript.2260	CEP19
571	CM008472.1	209271780	209271909	+	promoter	35.0908	23.6675	RNASeqTranscript.2261
572	CM008472.1	209301801	209302118	+	promoter	81.7391	93.3882	RNASeqTranscript.2262	PAK2
573	CM008472.1	209396583	209396615	+	promoter	35.3771	34.4571	RNASeqTranscript.2266	SENP5
1334	CM008472.1	209451294	209451312	-	promoter	19.854	26.7149	RNASeqTranscript.2269
574	CM008472.1	209451420	209451448	+	promoter	12.8787	15.4658
1335	CM008472.1	209548418	209548484	-	promoter	4.0017	5.07129	RNASeqTranscript.2273	MELTF
876	CM008472.1	20968839	20968873	-	promoter	33.9235	40.1992	RNASeqTranscript.355
877	CM008472.1	20969404	20969441	-	promoter	15.9201	12.1773	RNASeqTranscript.355
92	CM008472.1	20971020	20971043	+	promoter	11.1832	12.0861	RNASeqTranscript.357	TMEM69
1336	CM008472.1	209712005	209712193	-	promoter	33.3707	14.3502	RNASeqTranscript.2274	DLG1
1337	CM008472.1	209712396	209712400	-	promoter	1.24784	1.50522	RNASeqTranscript.2274	DLG1
1338	CM008472.1	209825676	209825720	-	promoter	26.99	18.0789	RNASeqTranscript.2274	DLG1
1339	CM008472.1	209826168	209826171	-	promoter	1.36343	1.46404	RNASeqTranscript.2274	DLG1
575	CM008472.1	210051103	210051110	+	promoter	1.09824	0.433824
576	CM008472.1	210115760	210115854	+	promoter	5.16697	4.37137	RNASeqTranscript.2281	APOD
577	CM008472.1	210115961	210116044	+	promoter	3556.37	2007.41	RNASeqTranscript.2281	APOD
578	CM008472.1	210119492	210119513	+	exon	8.33546	4.69995	RNASeqTranscript.2281	APOD
579	CM008472.1	210128158	210128160	+	exon	3.69923	0.949157	RNASeqTranscript.2281	APOD
580	CM008472.1	210154042	210154109	+	promoter	101.915	145.555
878	CM008472.1	21016026	21016057	-	promoter	6.03656	8.75622	RNASeqTranscript.358	IPP
581	CM008472.1	210203742	210203823	+	promoter	53.2851	63.5793	RNASeqTranscript.2285	ACAP2
582	CM008472.1	210372263	210372281	+	promoter	17.6202	16.3254
583	CM008472.1	210515463	210515467	+	promoter	0.0830246	1.3405	RNASeqTranscript.2287	XXYLT1
1341	CM008472.1	210960444	210960449	-	promoter	13.9381	9.77594	RNASeqTranscript.2288	FAM43A
584	CM008472.1	210974162	210974212	+	promoter	6.92189	7.91331	RNASeqTranscript.2289	LSG1
585	CM008472.1	211145608	211145677	+	promoter	14.9802	12.9849	RNASeqTranscript.2291	ATP13A3
586	CM008472.1	211161384	211161389	+	promoter	1.14824	0.907951	RNASeqTranscript.2291	ATP13A3
1343	CM008472.1	211458518	211458527	-	promoter	103.866	117.09	RNASeqTranscript.2295
588	CM008472.1	212736808	212736865	+	promoter	5.11343	6.86166	RNASeqTranscript.2309	MB21D2
590	CM008472.1	212929457	212929506	+	promoter	65.7576	11.9627	RNASeqTranscript.2310
879	CM008472.1	21380655	21380662	-	unknown	9.90073	12.6855
1344	CM008472.1	214497190	214497252	-	promoter	55.4088	53.9849
593	CM008472.1	214536510	214536515	+	promoter	4.58772	0.310216	RNASeqTranscript.2318	UTS2B
880	CM008472.1	21453975	21453988	-	promoter	42.6519	40.7384	RNASeqTranscript.366	POMGNT1
93	CM008472.1	21457174	21457263	+	promoter	7.8212	11.4969
775	CM008472.1	214690	214701	-	promoter	6.10281	6.88092	RNASeqTranscript.4	ING5
1345	CM008472.1	215221885	215221931	-	promoter	18.6239	15.1028	RNASeqTranscript.2325	IL1RAP
881	CM008472.1	21547602	21547822	-	exon	55.7339	61.4626	RNASeqTranscript.369	LRRC41
595	CM008472.1	215476116	215476122	+	promoter	22.2376	20.0869
596	CM008472.1	215476259	215476269	+	promoter	2.7934	5.57682	RNASeqTranscript.2327
94	CM008472.1	21548131	21548189	+	promoter	60.8534	185.145	RNASeqTranscript.374
597	CM008472.1	215627591	215627671	+	promoter	14.8476	23.1425	RNASeqTranscript.2328	P3H2
95	CM008472.1	21573371	21573416	+	promoter	25.135	20.599	RNASeqTranscript.377
882	CM008472.1	21573689	21573724	-	promoter	3.34349	3.074	RNASeqTranscript.369	LRRC41
96	CM008472.1	21607767	21607809	+	promoter	34.0914	8.8805	RNASeqTranscript.377
97	CM008472.1	21607980	21608018	+	promoter	22.851	20.0678	RNASeqTranscript.377
1347	CM008472.1	217670282	217670335	-	promoter	7.03625	5.17241	RNASeqTranscript.2335
1348	CM008472.1	217670473	217670592	-	promoter	78.0658	62.6105	RNASeqTranscript.2335
1349	CM008472.1	217671086	217671106	-	promoter	1.36343	0.248109
1350	CM008472.1	218063719	218063828	-	promoter	10.9769	3.07407	RNASeqTranscript.2337
598	CM008472.1	218064175	218064269	+	promoter	66.156	58.2737	RNASeqTranscript.2338	BCL6
599	CM008472.1	218064634	218064685	+	exon	14.0592	4.39739	RNASeqTranscript.2338	BCL6
883	CM008472.1	21821130	21821191	-	promoter	28.5547	28.7177	RNASeqTranscript.381	MKNK1, MOB3C
1351	CM008472.1	218439988	218440015	-	promoter	2.42993	12.4845	RNASeqTranscript.2340
600	CM008472.1	218531791	218531828	+	promoter	5.19135	1.40459	RNASeqTranscript.2343	MASP1
884	CM008472.1	21881554	21881577	-	promoter	8.70463	6.58352	RNASeqTranscript.382	ATPAF1
1352	CM008472.1	218975275	218975280	-	promoter	17.314	43.7494
1353	CM008472.1	219154255	219154303	-	promoter	11.6238	8.90575	RNASeqTranscript.2349
1354	CM008472.1	219157907	219157953	-	promoter	7.29415	5.44093	RNASeqTranscript.2349
601	CM008472.1	219157965	219157986	+	promoter	2.70515	2.98982	RNASeqTranscript.2350
885	CM008472.1	21927102	21927179	-	promoter	54.5675	66.7861	RNASeqTranscript.385
602	CM008472.1	219386292	219386295	+	unknown	2.15823	3.85037
603	CM008472.1	219647338	219647372	+	promoter	67.6018	53.7193	RNASeqTranscript.2355
604	CM008472.1	219798211	219798244	+	promoter	73.4313	73.0464	RNASeqTranscript.2356	TRA2B
1355	CM008472.1	220127556	220127648	-	promoter	31.7083	47.113	RNASeqTranscript.2360	SENP2
606	CM008472.1	220199489	220199527	+	promoter	28.2402	22.0963	RNASeqTranscript.2362	TMEM41A
607	CM008472.1	220385289	220385322	+	promoter	9.00573	9.89475
608	CM008472.1	220503988	220504031	+	unknown	7.86744	5.91379
1356	CM008472.1	220928013	220928073	-	promoter	19.9746	24.7793	RNASeqTranscript.2371	VPS8
609	CM008472.1	221019509	221019567	+	promoter	17.3378	29.4242	RNASeqTranscript.2374
1357	CM008472.1	221151292	221151297	-	promoter	2.91931	2.18443	RNASeqTranscript.2376
1358	CM008472.1	221345462	221345524	-	promoter	16.2508	14.7029	RNASeqTranscript.2380	EIF4G1
1359	CM008472.1	221370236	221370308	-	promoter	28.0818	55.1975	RNASeqTranscript.2380	EIF4G1
1361	CM008472.1	221389611	221389614	-	promoter	1.28093	0.804921	RNASeqTranscript.2380	EIF4G1
1362	CM008472.1	221389719	221389830	-	promoter	212.905	208.947	RNASeqTranscript.2380	EIF4G1
1363	CM008472.1	221404998	221405029	-	promoter	102.261	115.593	RNASeqTranscript.2382	PSMD2
1364	CM008472.1	221425084	221425095	-	promoter	11.4596	6.67509	RNASeqTranscript.2384	ECE2
610	CM008472.1	221433652	221433802	+	promoter	12.0159	5.59293	RNASeqTranscript.2385	CAMK2N2
1365	CM008472.1	221442524	221442538	-	promoter	2.80505	1.83645	RNASeqTranscript.2384	ECE2
611	CM008472.1	221443442	221443457	+	promoter	60.6431	36.9153	RNASeqTranscript.2386	ALG3
1366	CM008472.1	221461061	221461078	-	promoter	1.06483	1.814	RNASeqTranscript.2387	VWA5B2
1367	CM008472.1	221461599	221461656	-	promoter	10.0435	13.1946	RNASeqTranscript.2387	VWA5B2
1368	CM008472.1	221486492	221486520	-	promoter	26.0944	26.1885	RNASeqTranscript.2389	ABCF3
1369	CM008472.1	221514963	221515160	-	promoter	26.8936	25.7272	RNASeqTranscript.2391	DVL3
776	CM008472.1	221519	221525	-	promoter	0.93052	1.21694	RNASeqTranscript.4	ING5
1370	CM008472.1	221529841	221529872	-	promoter	29.059	32.1559
612	CM008472.1	221644359	221644445	+	promoter	78.2851	73.4078	RNASeqTranscript.2393	ABCC5
613	CM008472.1	221763823	221763862	+	promoter	25.7795	26.8005	RNASeqTranscript.2394	MAP6D1
1	CM008472.1	221785	221823	+	promoter	30.9616	23.2596
1371	CM008472.1	221945767	221945835	-	promoter	69.2513	50.9645	RNASeqTranscript.2396	YEATS2
1372	CM008472.1	222010255	222010292	-	promoter	61.2581	93.1805	RNASeqTranscript.2402	KLHL24
1373	CM008472.1	222168967	222169001	-	promoter	4.28774	3.87668	RNASeqTranscript.2405
615	CM008472.1	222175197	222175208	+	unknown	0.94737	1.15515
617	CM008472.1	222513086	222513171	+	promoter	14.8196	15.8556	RNASeqTranscript.2412	MCCC1
618	CM008472.1	222592661	222592701	+	promoter	17.6635	17.9165	RNASeqTranscript.2413
1374	CM008472.1	222761531	222761639	-	promoter	6.24876	7.87315	RNASeqTranscript.2415	ATP11B
1375	CM008472.1	223854929	223854980	-	promoter	64.2717	71.9123	RNASeqTranscript.2423	SOX2
619	CM008472.1	223855222	223855225	+	unknown	1.62547	1.46404
1376	CM008472.1	223867611	223867648	-	promoter	35.997	80.0141	RNASeqTranscript.2423	SOX2
1377	CM008472.1	224433263	224433357	-	promoter	16.0861	14.5397	RNASeqTranscript.2423;RNASeqTranscript.2433	SOX2;
620	CM008472.1	224599986	224600030	+	promoter	16.45	24.244	RNASeqTranscript.2435	DNAJC19
1379	CM008472.1	224681329	224681348	-	promoter	63.7843	101.96	RNASeqTranscript.2433;RNASeqTranscript.2436	;FXR1
621	CM008472.1	224879125	224879145	+	promoter	0.997813	2.34904	RNASeqTranscript.2437	CCDC39
1380	CM008472.1	224946890	224946963	-	promoter	114.849	113.491	RNASeqTranscript.2439	TTC14
99	CM008472.1	22522626	22522758	+	promoter	27.7985	28.7332	RNASeqTranscript.393	CMPK1, CMPK1 CMPK
622	CM008472.1	225553644	225553668	+	promoter	4.54276	3.19757	RNASeqTranscript.2441	PEX5L
1381	CM008472.1	226026324	226026349	-	promoter	63.8051	69.0681	RNASeqTranscript.2445	NDUFB5
623	CM008472.1	226026483	226026497	+	promoter	38.6477	45.5004	RNASeqTranscript.2446	MRPL47
1382	CM008472.1	226075389	226075424	-	promoter	7.33547	7.19367	RNASeqTranscript.2448	ACTL6A
624	CM008472.1	226159437	226159453	+	promoter	3.1678	2.90742	RNASeqTranscript.2449	GNB4
1383	CM008472.1	226336097	226336123	-	promoter	26.9404	36.7583	RNASeqTranscript.2451	MFN1
1384	CM008472.1	226364694	226364832	-	promoter	29.8508	30.1483	RNASeqTranscript.2453
1385	CM008472.1	226364952	226364963	-	promoter	3.98919	3.4012
1386	CM008472.1	226528109	226528143	-	promoter	9.6082	7.60778	RNASeqTranscript.2457	PIK3CA
1387	CM008472.1	226528303	226528321	-	promoter	2.20623	1.85517	RNASeqTranscript.2457	PIK3CA
625	CM008472.1	226570947	226571036	+	promoter	27.1524	27.4693	RNASeqTranscript.2461	ZMAT3
626	CM008472.1	228396566	228396640	+	promoter	36.5568	40.8731	RNASeqTranscript.2467	TBL1XR1
628	CM008472.1	228396865	228396869	+	promoter	3.01351	4.09706	RNASeqTranscript.2467	TBL1XR1
1388	CM008472.1	231661337	231661406	-	promoter	31.7863	28.1056	RNASeqTranscript.2471	NAALADL2
1389	CM008472.1	232114973	232115097	-	promoter	13.0533	16.1631	RNASeqTranscript.2471	NAALADL2
630	CM008472.1	233963509	233963808	+	promoter	325.047	173.435	RNASeqTranscript.2491	NCEH1
631	CM008472.1	234142239	234142419	+	promoter	20.8027	53.7843	RNASeqTranscript.2492	TNFSF10, GHSR
1390	CM008472.1	234628483	234628538	-	promoter	41.8314	37.7813	RNASeqTranscript.2493	FNDC3B
1391	CM008472.1	234629438	234629535	-	promoter	90.8371	107.677	RNASeqTranscript.2493	FNDC3B
632	CM008472.1	234893309	234893333	+	promoter	9.79081	4.93086	RNASeqTranscript.2496	PLD1
633	CM008472.1	235170200	235170328	+	promoter	30.1854	27.4825	RNASeqTranscript.2499	TNIK
635	CM008472.1	235719718	235719723	+	promoter	3.85244	5.93131	RNASeqTranscript.2503
636	CM008472.1	235993353	235993427	+	promoter	123.72	67.6829	RNASeqTranscript.2504	SLC7A14
1392	CM008472.1	236139366	236139392	-	promoter	4.64913	1.15624	RNASeqTranscript.2506	CLDN11
1393	CM008472.1	236183976	236184033	-	promoter	23.4887	16.5445	RNASeqTranscript.2508	SKIL
637	CM008472.1	236184898	236184913	+	unknown	2.80916	3.17182
1394	CM008472.1	236287075	236287109	-	promoter	4.30097	5.31835	RNASeqTranscript.2509	PRKCI
638	CM008472.1	236320066	236320096	+	promoter	110.796	120.72	RNASeqTranscript.2511	PHC3
886	CM008472.1	23641707	23641772	-	promoter	9.49951	9.99713	RNASeqTranscript.401	SPATA6
1395	CM008472.1	236529737	236529769	-	promoter	173.92	154.124	RNASeqTranscript.2514	SEC62
639	CM008472.1	236670394	236670424	+	promoter	6.02338	5.00756	RNASeqTranscript.2516	LRRC34
1396	CM008472.1	236712936	236712950	-	promoter	15.8869	22.0238	RNASeqTranscript.2520	MYNN
640	CM008472.1	236724910	236724946	+	unknown	21.3957	22.3782
641	CM008472.1	236808081	236808157	+	promoter	6.79068	9.97166	RNASeqTranscript.2523	MECOM
1397	CM008472.1	238371649	238371684	-	intron	2.43948	4.73909	RNASeqTranscript.2542
643	CM008472.1	238512538	238512566	+	unknown	1.70681	1.40227
644	CM008472.1	238512831	238512932	+	promoter	11.6309	11.7424
1398	CM008472.1	238890426	238890437	-	promoter	16.0178	21.0847	RNASeqTranscript.2546	SERPINI1
645	CM008472.1	238891252	238891274	+	promoter	44.0128	46.8756	RNASeqTranscript.2547	PDCD10
646	CM008472.1	238967862	238967883	+	promoter	0.658053	1.29932	RNASeqTranscript.2549	WDR49
647	CM008472.1	240682968	240683004	+	promoter	15.6978	6.47508	RNASeqTranscript.2554	BCHE
1399	CM008472.1	246564965	246564968	-	promoter	1.65491	3.27785	RNASeqTranscript.2562	OTOL1
1400	CM008472.1	246846134	246846196	-	promoter	21.3766	31.2165	RNASeqTranscript.2564	NMD3
648	CM008472.1	247010032	247010063	+	promoter	9.33921	15.0239	RNASeqTranscript.2566	B3GALNT1
649	CM008472.1	247010233	247010322	+	promoter	7.12986	17.5792	RNASeqTranscript.2566	B3GALNT1
777	CM008472.1	247256	247271	-	promoter	13.1604	20.6755	RNASeqTranscript.16	ATG4B
1401	CM008472.1	247393487	247393560	-	promoter	27.951	42.6156	RNASeqTranscript.2567
650	CM008472.1	247393951	247393954	+	promoter	0.981016	1.77284	RNASeqTranscript.2573
651	CM008472.1	247570808	247570810	+	promoter	1.64176	1.25813	RNASeqTranscript.2574	KPNA4
652	CM008472.1	247616155	247616159	+	intron	15.5793	37.7963	RNASeqTranscript.2574	KPNA4
653	CM008472.1	247683797	247683808	+	promoter	1.46203	0.887346	RNASeqTranscript.2575
1402	CM008472.1	247731573	247731626	-	promoter	5.04226	5.06754	RNASeqTranscript.2576	SMC4
654	CM008472.1	247731993	247732068	+	promoter	72.1792	83.7498	RNASeqTranscript.2578
655	CM008472.1	248039497	248039529	+	promoter	3.66784	5.21236
1403	CM008472.1	248273649	248273894	-	promoter	52.7045	47.9459	RNASeqTranscript.2584
1404	CM008472.1	249437662	249437697	-	promoter	52.471	32.3241	RNASeqTranscript.2587	MFSD1
656	CM008472.1	249512213	249512246	+	intron	19.8003	20.7871	RNASeqTranscript.2588	RARRES1
658	CM008472.1	249572137	249572188	+	promoter	24.9858	6.23369	RNASeqTranscript.2592
1406	CM008472.1	249609689	249609714	-	promoter	19.888	21.7741	RNASeqTranscript.2591	GFM1
1407	CM008472.1	249645591	249645636	-	promoter	35.9445	41.0583	RNASeqTranscript.2594	MLF1
1408	CM008472.1	250121150	250121166	-	promoter	8.39981	8.17782	RNASeqTranscript.2596	RSRC1
660	CM008472.1	251143037	251143053	+	promoter	4.95102	5.46485
661	CM008472.1	251143435	251143493	+	promoter	66.9941	105.405	RNASeqTranscript.2606	CCNL1
1409	CM008472.1	251496049	251496122	-	unknown	4.29923	3.34166
662	CM008472.1	251501072	251501079	+	promoter	1.0481	0.887346
1410	CM008472.1	251664286	251664316	-	promoter	13.402	15.3734	RNASeqTranscript.2612	TIPARP
663	CM008472.1	251796555	251796658	+	promoter	247.399	246.515	RNASeqTranscript.2614
1412	CM008472.1	252623129	252623266	-	promoter	8.66078	11.6445	RNASeqTranscript.2623
664	CM008472.1	252704918	252704934	+	promoter	2.7544	2.00117
665	CM008472.1	252745938	252746005	+	promoter	28.7461	39.4918	RNASeqTranscript.2630	PLCH1
666	CM008472.1	254366513	254366560	+	promoter	38.2465	46.1124	RNASeqTranscript.2633	DHX36
1413	CM008472.1	254565553	254565576	-	promoter	10.3252	10.3823	RNASeqTranscript.2634;RNASeqTranscript.2637	ARHGEF26;
1414	CM008472.1	255642069	255642072	-	promoter	2.28609	2.39019
1415	CM008472.1	255997371	255997435	-	promoter	21.9439	19.96	RNASeqTranscript.2644	P2RY1
1416	CM008472.1	256575234	256575279	-	promoter	9.10163	8.71955	RNASeqTranscript.2645	MBNL1
1417	CM008472.1	256575422	256575435	-	promoter	3.72007	3.17514	RNASeqTranscript.2645	MBNL1
1418	CM008472.1	256607987	256608016	-	promoter	14.2632	16.9193	RNASeqTranscript.2645	MBNL1
667	CM008472.1	256608087	256608101	+	unknown	2.5249	2.45444
1419	CM008472.1	256608587	256608762	-	promoter	189.627	177.188	RNASeqTranscript.2645	MBNL1
1420	CM008472.1	256636168	256636230	-	promoter	12.4987	8.72167	RNASeqTranscript.2645	MBNL1
1421	CM008472.1	257108282	257108309	-	promoter	10.1493	14.2708	RNASeqTranscript.2648	SUCNR1
1422	CM008472.1	257439350	257439354	-	promoter	4.8049	6.30125	RNASeqTranscript.2650	AADAC
669	CM008472.1	257947837	257947857	+	promoter	5.78487	5.83135	RNASeqTranscript.2660	P2RY12
670	CM008472.1	257992499	257992577	+	exon	12.3232	5.07322	RNASeqTranscript.2660	P2RY12
671	CM008472.1	258007304	258007309	+	promoter	14.6985	11.3208	RNASeqTranscript.2661	P2RY13
1423	CM008472.1	258261060	258261112	-	unknown	1.51117	2.14328
1424	CM008472.1	258262283	258262345	-	unknown	6.35416	11.6729
1425	CM008472.1	258262562	258262587	-	unknown	2.68837	3.01021
672	CM008472.1	258387634	258387640	+	promoter	2.36263	0.558146	RNASeqTranscript.2666
673	CM008472.1	258456277	258456281	+	promoter	2.57222	0.433824	RNASeqTranscript.2668	MINDY4B
674	CM008472.1	258588941	258588976	+	promoter	17.6915	22.9017	RNASeqTranscript.2670
1426	CM008472.1	258755245	258755336	-	promoter	357.787	249.394	RNASeqTranscript.2672	SELENOT
1427	CM008472.1	258817500	258817535	-	promoter	44.7517	51.5691	RNASeqTranscript.2673	EIF2A
675	CM008472.1	258817799	258817899	+	promoter	49.9277	51.4216	RNASeqTranscript.2674	SERP1
1430	CM008472.1	258935573	258935635	-	promoter	6.48101	8.85954	RNASeqTranscript.2675	TSC22D2
676	CM008472.1	259433290	259433434	+	promoter	25.3708	19.1482	RNASeqTranscript.2679
677	CM008472.1	259433605	259433677	+	promoter	90.8124	101.353	RNASeqTranscript.2679
1431	CM008472.1	259575360	259575417	-	promoter	47.8802	54.5647	RNASeqTranscript.2681
678	CM008472.1	259634887	259634935	+	promoter	45.5507	51.3346	RNASeqTranscript.2687	COMMD2
679	CM008472.1	259715039	259715068	+	promoter	15.5483	12.2152	RNASeqTranscript.2688	WWTR1
680	CM008472.1	260060721	260060727	+	promoter	39.1046	43.9371	RNASeqTranscript.2692
681	CM008472.1	260109518	260109521	+	promoter	1.34695	1.29932	RNASeqTranscript.2693	TM4SF18
682	CM008472.1	260226510	260226516	+	promoter	6.39114	9.3149	RNASeqTranscript.2694	CP
1432	CM008472.1	260316575	260316635	-	promoter	24.5127	26.3605
683	CM008472.1	260342361	260342424	+	promoter	78.2717	70.5445	RNASeqTranscript.2697
887	CM008472.1	26110323	26110382	-	promoter	14.0986	27.1548	RNASeqTranscript.426
4	CM008472.1	262180	262214	+	promoter	3.29864	6.05388	RNASeqTranscript.17	THAP4
101	CM008472.1	26223814	26223861	+	promoter	9.55676	6.08092	RNASeqTranscript.427	ELAVL4
1435	CM008472.1	262540083	262540085	-	promoter	3.26387	0.433824	RNASeqTranscript.2706	ZIC1
684	CM008472.1	263910054	263910130	+	promoter	10.1485	30.9096	RNASeqTranscript.2718
685	CM008472.1	264177948	264177997	+	promoter	4.51517	1.85756	RNASeqTranscript.2724
1436	CM008472.1	264178171	264178174	-	unknown	1.36343	1.01096
686	CM008472.1	264178241	264178249	+	promoter	9.45847	5.78652	RNASeqTranscript.2724
687	CM008472.1	264273862	264273870	+	promoter	2.41263	0.929398	RNASeqTranscript.2727
688	CM008472.1	264274003	264274065	+	promoter	9.11142	7.11066	RNASeqTranscript.2727
1437	CM008472.1	267563399	267563465	-	promoter	5.78812	4.9292	RNASeqTranscript.2731	C3orf58
689	CM008472.1	267563552	267563570	+	promoter	6.31231	5.67049	RNASeqTranscript.2732
690	CM008472.1	267736978	267737059	+	promoter	41.1984	26.5423	RNASeqTranscript.2735	SLC9A9
1438	CM008472.1	268663234	268663257	-	promoter	114.564	133.693	RNASeqTranscript.2740	U2SURP
691	CM008472.1	268710377	268710411	+	promoter	14.0533	3.32125
692	CM008472.1	268801261	268801289	+	promoter	1.01349	6.22642	RNASeqTranscript.2745
1440	CM008472.1	268962562	268962595	-	promoter	8.49168	9.37753	RNASeqTranscript.2748
694	CM008472.1	269112784	269112829	+	promoter	12.9523	8.058	RNASeqTranscript.2754	ATR
695	CM008472.1	269226068	269226130	+	promoter	37.8485	43.3767	RNASeqTranscript.2757	XRN1
696	CM008472.1	269366883	269366968	+	promoter	22.0735	19.6273	RNASeqTranscript.2758	TFDP2
697	CM008472.1	269458335	269458380	+	promoter	20.7541	22.7088	RNASeqTranscript.2758	TFDP2
698	CM008472.1	269585344	269585347	+	promoter	16.3012	11.2241	RNASeqTranscript.2758	TFDP2
1442	CM008472.1	269860007	269860034	-	promoter	8.8173	9.80923	RNASeqTranscript.2765	RNF7
1443	CM008472.1	270102841	270102869	-	promoter	10.3279	12.7595	RNASeqTranscript.2768	RASA2
1446	CM008472.1	270211879	270211927	-	promoter	19.148	23.1016	RNASeqTranscript.2772
1447	CM008472.1	270244338	270244377	-	promoter	2.40556	2.92807	RNASeqTranscript.2772
888	CM008472.1	27026776	27026892	-	promoter	16.1256	19.3924	RNASeqTranscript.433
1448	CM008472.1	270403637	270403651	-	promoter	4.30049	6.83002	RNASeqTranscript.2774	PXYLP1
1449	CM008472.1	270661620	270661666	-	promoter	25.2182	24.903	RNASeqTranscript.2777
1450	CM008472.1	270785480	270785490	-	unknown	24.1928	57.8257
699	CM008472.1	272052396	272052454	+	promoter	13.041	17.7603	RNASeqTranscript.2780	NMNAT3
700	CM008472.1	272357458	272357495	+	promoter	99.9313	91.9417	RNASeqTranscript.2783
1451	CM008472.1	272406351	272406365	-	promoter	34.7564	38.6078	RNASeqTranscript.2784	MRPS22
701	CM008472.1	272874740	272874746	+	promoter	3.70994	1.89935	RNASeqTranscript.2790	FH protein
702	CM008472.1	272875139	272875375	+	promoter	16.1294	8.57989	RNASeqTranscript.2790	FH protein
102	CM008472.1	27288612	27288659	+	promoter	39.9695	33.151	RNASeqTranscript.441	RNF11
703	CM008472.1	272987196	272987243	+	promoter	34.1277	42.4458	RNASeqTranscript.2792	PIK3CB
1454	CM008472.1	273200224	273200252	-	promoter	4.80953	6.52854	RNASeqTranscript.2797
704	CM008472.1	273200357	273200365	+	promoter	1.01459	1.62874	RNASeqTranscript.2798	CEP70
705	CM008472.1	273216589	273216635	+	promoter	37.171	41.2853	RNASeqTranscript.2798	CEP70
1456	CM008472.1	273462870	273462966	-	promoter	3.57188	4.20255	RNASeqTranscript.2802	MRAS
1457	CM008472.1	273616683	273616709	-	promoter	43.2481	42.6396	RNASeqTranscript.2805	ARMC8
1458	CM008472.1	273616918	273616936	-	promoter	2.65134	3.17182	RNASeqTranscript.2805	ARMC8
706	CM008472.1	273631568	273631596	+	promoter	12.9661	17.3346
889	CM008472.1	27374775	27374778	-	promoter	3.23265	1.75225	RNASeqTranscript.444	TTC39A
1460	CM008472.1	274067025	274067073	-	promoter	9.2927	21.9514	RNASeqTranscript.2812	SOX14
707	CM008472.1	274067635	274067658	+	promoter	4.89338	4.55667	RNASeqTranscript.2813
786	CM008472.1	2742458	2742507	-	promoter	13.3289	16.8638	RNASeqTranscript.58	TRAF3IP1
1461	CM008472.1	274987862	274987904	-	promoter	59.6841	61.1409	RNASeqTranscript.2814	NCK1
1462	CM008472.1	275031468	275031537	-	promoter	13.7877	18.1473	RNASeqTranscript.2814	NCK1
709	CM008472.1	275117837	275117867	+	promoter	19.5764	26.2652	RNASeqTranscript.2818	STAG1
891	CM008472.1	27542122	27542129	-	promoter	1.31397	0.866741	RNASeqTranscript.447	EPS15
892	CM008472.1	27542320	27542475	-	promoter	50.855	46.6555	RNASeqTranscript.447	EPS15
1463	CM008472.1	275686929	275686951	-	promoter	71.6031	78.0952	RNASeqTranscript.2825
710	CM008472.1	275741506	275741513	+	promoter	1.44563	1.62874	RNASeqTranscript.2827
711	CM008472.1	275742002	275742044	+	promoter	2.81801	5.60907
1464	CM008472.1	276014048	276014177	-	promoter	50.9587	37.6186	RNASeqTranscript.2829
103	CM008472.1	27643156	27643164	+	promoter	20.9867	26.6685	RNASeqTranscript.448
1465	CM008472.1	277235406	277235442	-	promoter	0.913651	1.79342	RNASeqTranscript.2836
104	CM008472.1	27756147	27756212	+	promoter	13.6518	12.8521	RNASeqTranscript.448
712	CM008472.1	277596104	277596114	+	promoter	2.09413	2.08155	RNASeqTranscript.2843
713	CM008472.1	277596294	277596362	+	promoter	3.00226	2.39267	RNASeqTranscript.2843
714	CM008472.1	277703530	277703614	+	promoter	6.54774	7.49547	RNASeqTranscript.2844	AMOTL2
715	CM008472.1	277830323	277830357	+	promoter	35.4949	36.2269
717	CM008472.1	278207574	278207581	+	promoter	3.48197	1.09336
718	CM008472.1	278207779	278207785	+	promoter	7.64638	5.23527
1466	CM008472.1	278311726	278311756	-	promoter	45.567	46.3981	RNASeqTranscript.2850	SRPRB
1467	CM008472.1	278357844	278357877	-	promoter	1.85263	0.248109	RNASeqTranscript.2853
1468	CM008472.1	278430000	278430057	-	promoter	9.53935	23.0677	RNASeqTranscript.2854
1469	CM008472.1	278686804	278686855	-	promoter	12.4206	57.0476	RNASeqTranscript.2860
1470	CM008472.1	279187954	279188047	-	promoter	30.902	40.3947	RNASeqTranscript.2862	TMEM108
893	CM008472.1	27924600	27924649	-	promoter	32.9752	24.9244
105	CM008472.1	27924839	27924903	+	promoter	15.6174	14.6096	RNASeqTranscript.453
721	CM008472.1	279643721	279643782	+	promoter	14.1441	21.2572	RNASeqTranscript.2866	NPHP3
1471	CM008472.1	279733801	279733834	-	promoter	32.203	44.9477	RNASeqTranscript.2868	UBA5
722	CM008472.1	279734074	279734091	+	promoter	3.6043	3.89791	RNASeqTranscript.2869	ACAD11
723	CM008472.1	279734335	279734374	+	promoter	8.38695	9.14249	RNASeqTranscript.2869	ACAD11
1472	CM008472.1	279955992	279955995	-	promoter	1.94945	1.93749	RNASeqTranscript.2871	DNAJC13
1473	CM008472.1	280037354	280037376	-	promoter	7.78912	6.96749
894	CM008472.1	28034242	28034353	-	promoter	86.4146	78.8307	RNASeqTranscript.455	RAB3B
896	CM008472.1	28086148	28086228	-	promoter	131.559	96.0892	RNASeqTranscript.455	RAB3B
898	CM008472.1	28086460	28086467	-	promoter	1.16487	0.557563
106	CM008472.1	28087346	28087384	+	promoter	48.7474	54.9498	RNASeqTranscript.456	BTF3L4
724	CM008472.1	281477542	281477569	+	promoter	12.0679	30.3864	RNASeqTranscript.2880	MRPL3
1474	CM008472.1	281646285	281646317	-	promoter	62.3775	43.4732
1475	CM008472.1	281940209	281940247	-	promoter	5.20941	11.6045	RNASeqTranscript.2884	NEK11
725	CM008472.1	281940353	281940419	+	promoter	9.01339	11.8507	RNASeqTranscript.2885	ASTE1
1476	CM008472.1	282102823	282103089	-	promoter	109.622	89.6273	RNASeqTranscript.2887	ATP2C1
1477	CM008472.1	282103374	282103379	-	promoter	1.28093	1.25813	RNASeqTranscript.2887	ATP2C1
1478	CM008472.1	282132590	282132600	-	promoter	4.4538	0.206815	RNASeqTranscript.2887	ATP2C1
1479	CM008472.1	282132859	282133009	-	promoter	32.8418	8.68963	RNASeqTranscript.2887	ATP2C1
1480	CM008472.1	282133296	282133329	-	promoter	6.28719	0.599702
787	CM008472.1	2821831	2821865	-	promoter	23.7967	37.2714	RNASeqTranscript.58	TRAF3IP1
1482	CM008472.1	282356153	282356179	-	promoter	17.4511	14.0271	RNASeqTranscript.2890	PSMG1, BRWD1
1483	CM008472.1	282480147	282480194	-	promoter	57.1557	51.5574
726	CM008472.1	282551295	282551352	+	promoter	26.1703	35.7947	RNASeqTranscript.2895	WRB
1484	CM008472.1	282621634	282621643	-	unknown	1.39634	1.17575
728	CM008472.1	283038924	283038987	+	promoter	199.457	56.593	RNASeqTranscript.2902	PCP4
900	CM008472.1	28368886	28368931	-	promoter	28.6028	26.2222	RNASeqTranscript.462	CC2D1B
108	CM008472.1	28407931	28407948	+	promoter	17.5235	22.789	RNASeqTranscript.465
729	CM008472.1	284549721	284549784	+	unknown	8.61223	4.10668
731	CM008472.1	284883637	284883689	+	promoter	14.2438	132.794	RNASeqTranscript.2922	MX1
1486	CM008472.1	285256751	285256793	-	promoter	23.9787	29.0097	RNASeqTranscript.2923	RIPK4
1489	CM008472.1	285565808	285565822	-	promoter	16.3598	19.2402	RNASeqTranscript.2928
901	CM008472.1	28568268	28568288	-	promoter	33.038	33.2027	RNASeqTranscript.467	ZCCHC11
732	CM008472.1	285800678	285800738	+	promoter	37.7659	30.5576	RNASeqTranscript.2929	ABCG1
734	CM008472.1	286243801	286243848	+	promoter	19.9595	9.17341	RNASeqTranscript.2933	PDE9A
109	CM008472.1	28629536	28629584	+	promoter	5.10916	3.01178
735	CM008472.1	286435261	286435353	+	promoter	77.4815	75.6392	RNASeqTranscript.2937	NDUFV3
110	CM008472.1	28651263	28651277	+	promoter	1.65804	0.701871
1491	CM008472.1	286558491	286558525	-	promoter	2.26243	3.29843	RNASeqTranscript.2939
16	CM008472.1	2865641	2865716	+	promoter	20.3386	51.9701	RNASeqTranscript.61	PER2
736	CM008472.1	287035016	287035037	+	promoter	11.0257	11.9801	RNASeqTranscript.2946	RRP1B
1493	CM008472.1	287157950	287157965	-	intron	14.4336	9.97587	RNASeqTranscript.2949	CSTB
738	CM008472.1	287175059	287175087	+	promoter	16.5214	17.855	RNASeqTranscript.2947	RRP1
739	CM008472.1	287255519	287255589	+	unknown	14.8371	1.32336
740	CM008472.1	287256569	287256687	+	unknown	50.4861	51.7803
741	CM008472.1	287380662	287380674	+	promoter	5.76165	8.52814
742	CM008472.1	287459039	287459072	+	promoter	17.1357	16.6247	RNASeqTranscript.2955	PWP2
743	CM008472.1	287477749	287477771	+	promoter	12.5553	15.8226
1494	CM008472.1	287562214	287562230	-	promoter	25.5249	36.5851	RNASeqTranscript.2960	ICOSLG
111	CM008472.1	28759857	28759945	+	promoter	120.217	138.425	RNASeqTranscript.471
744	CM008472.1	287641283	287641341	+	promoter	12.7137	13.2658	RNASeqTranscript.2961	PFKL
1495	CM008472.1	287700323	287700367	-	promoter	16.9487	18.6643	RNASeqTranscript.2963	C1H21orf2
1496	CM008472.1	288018381	288018445	-	promoter	27.7665	29.1814	RNASeqTranscript.2976	UBE2G2
1497	CM008472.1	288031048	288031078	-	promoter	26.7229	28.2137	RNASeqTranscript.2977
1498	CM008472.1	288064145	288064240	-	promoter	89.1801	136.802	RNASeqTranscript.2978	PTTG1IP
1499	CM008472.1	288135111	288135168	-	promoter	10.6192	8.78088	RNASeqTranscript.2979	ITGB2
1500	CM008472.1	288454649	288454656	-	promoter	73.5901	61.7935	RNASeqTranscript.2985	POFUT2
747	CM008472.1	288597611	288597645	+	promoter	6.30338	2.55897	RNASeqTranscript.2986	COL18A1
748	CM008472.1	288752629	288752714	+	promoter	78.7005	83.4802	RNASeqTranscript.2989	PCBP3
749	CM008472.1	289035691	289035731	+	promoter	76.5219	41.037	RNASeqTranscript.2997	COL6A1
750	CM008472.1	289171911	289171947	+	promoter	17.1438	6.95366	RNASeqTranscript.2998	COL6A2
1501	CM008472.1	289287761	289287818	-	promoter	13.4041	5.7098	RNASeqTranscript.3000	LSS
1502	CM008472.1	289342010	289342029	-	promoter	4.84731	4.9705	RNASeqTranscript.3001	MCM3AP
751	CM008472.1	289342159	289342251	+	promoter	4.96729	5.73262
1503	CM008472.1	289342345	289342370	-	promoter	2.31639	1.98072	RNASeqTranscript.3001	MCM3AP
752	CM008472.1	289342404	289342432	+	promoter	7.9287	7.54292
754	CM008472.1	289369423	289369473	+	promoter	9.97279	12.8466	RNASeqTranscript.3006	PCNT
1504	CM008472.1	289369794	289369796	-	promoter	1.13158	0.578181
755	CM008472.1	289369923	289369942	+	promoter	1.88493	1.42286	RNASeqTranscript.3006	PCNT
756	CM008472.1	289489089	289489172	+	promoter	4.45203	11.2924	RNASeqTranscript.3008	DIP2A
1505	CM008472.1	289638811	289638815	-	promoter	6.33627	5.58203	RNASeqTranscript.3012	S100B
757	CM008472.1	289677634	289677675	+	promoter	21.0523	30.55	RNASeqTranscript.3015	PRMT2
758	CM008472.1	289817154	289817216	+	promoter	16.6972	23.8337	RNASeqTranscript.3016	FBXO25
1506	CM008472.1	289892760	289892764	-	unknown	1.31397	1.46404
112	CM008472.1	29017274	29017335	+	promoter	17.1773	15.7629	RNASeqTranscript.477	SCP2
1508	CM008472.1	290334275	290334286	-	promoter	3.80757	5.16584	RNASeqTranscript.3022	RUNX1
113	CM008472.1	29082963	29082999	+	promoter	49.3364	55.6123	RNASeqTranscript.477	SCP2
788	CM008472.1	2910274	2910289	-	promoter	1.01459	0.598799	RNASeqTranscript.62
114	CM008472.1	29142725	29142767	+	promoter	35.465	21.8823	RNASeqTranscript.477	SCP2
18	CM008472.1	2914416	2914444	+	promoter	4.05917	5.54146	RNASeqTranscript.64
1510	CM008472.1	291589697	291589720	-	promoter	5.03455	4.41254	RNASeqTranscript.3023	SETD4
759	CM008472.1	291607971	291608055	+	promoter	31.7294	34.3265
760	CM008472.1	291705301	291705305	+	promoter	1.78791	3.29521	RNASeqTranscript.3027	DOPEY2
761	CM008472.1	291849656	291849697	+	promoter	14.7961	23.1989	RNASeqTranscript.3029
115	CM008472.1	29191906	29191971	+	promoter	41.3219	27.7928	RNASeqTranscript.478	PODN
1511	CM008472.1	292469591	292469644	-	promoter	14.6729	21.4619	RNASeqTranscript.3034	HLCS
1512	CM008472.1	292560410	292560493	-	promoter	25.3838	28.3626	RNASeqTranscript.3041	PIGP
762	CM008472.1	292560692	292560731	+	promoter	102.303	147.054
1513	CM008472.1	292737842	292737889	-	promoter	13.8309	14.4157	RNASeqTranscript.3044	DSCR3, VPS26C
1514	CM008472.1	292793846	292793891	-	promoter	7.44583	13.5016	RNASeqTranscript.3046
763	CM008472.1	292800920	292801008	+	promoter	32.4476	32.8374	RNASeqTranscript.3048
116	CM008472.1	29324902	29325030	+	promoter	50.616	41.1604	RNASeqTranscript.480	CPT2
1515	CM008472.1	293607373	293607435	-	promoter	10.1316	5.00812
904	CM008472.1	29366789	29366820	-	promoter	38.0449	47.1704	RNASeqTranscript.483	C1orf123
117	CM008472.1	29378129	29378132	+	promoter	0.658053	1.09336	RNASeqTranscript.485
789	CM008472.1	2937913	2937946	-	promoter	9.48859	6.34536
19	CM008472.1	2938132	2938170	+	promoter	28.8606	44.205	RNASeqTranscript.71	ILKAP
905	CM008472.1	29463166	29463178	-	promoter	2.34986	1.38168	RNASeqTranscript.486	LRP8
765	CM008472.1	295840677	295840680	+	promoter	4.54563	6.02883
1517	CM008472.1	295962418	295962432	-	promoter	3.47822	3.42072	RNASeqTranscript.3069	SH3BP5
1518	CM008472.1	296055019	296055049	-	promoter	22.0648	21.8892	RNASeqTranscript.3070	METTL6
766	CM008472.1	296055096	296055267	+	promoter	56.0173	44.9947	RNASeqTranscript.3071	EAF1
767	CM008472.1	296235860	296235978	+	promoter	24.5255	26.9865	RNASeqTranscript.3074	BTD
1520	CM008472.1	296236073	296236075	-	promoter	1.31397	2.45191	RNASeqTranscript.3073	HACL1
768	CM008472.1	296236130	296236136	+	promoter	3.21702	2.88389	RNASeqTranscript.3074	BTD
1521	CM008472.1	296236308	296236351	-	promoter	4.7071	9.55927
769	CM008472.1	296236522	296236549	+	intron	0.33301	11.188	RNASeqTranscript.3074	BTD
1523	CM008472.1	296531534	296531568	-	promoter	10.6952	12.463	RNASeqTranscript.3076	ANKRD28
1524	CM008472.1	296877415	296877445	-	promoter	7.32871	8.50933	RNASeqTranscript.3081	DPH3
770	CM008472.1	296877698	296877805	+	promoter	6.01737	5.50332	RNASeqTranscript.3082	OXNAD1
1525	CM008472.1	298359424	298359476	-	promoter	47.5174	39.9822	RNASeqTranscript.3085	TBC1D5
906	CM008472.1	29963023	29963040	-	promoter	7.86233	7.95217	RNASeqTranscript.487	NDC1
908	CM008472.1	30012897	30012930	-	promoter	10.0703	10.6981	RNASeqTranscript.488	YIPF1
1527	CM008472.1	300849768	300849775	-	promoter	1.24784	0.804921	RNASeqTranscript.3095
771	CM008472.1	300909721	300909811	+	promoter	41.1478	53.6871	RNASeqTranscript.3097	RAB5A
772	CM008472.1	300909977	300909984	+	promoter	6.7299	4.3894	RNASeqTranscript.3097	RAB5A
909	CM008472.1	30098071	30098223	-	promoter	6.04226	10.6967	RNASeqTranscript.491
773	CM008472.1	300987217	300987378	+	promoter	55.9091	58.3652
910	CM008472.1	30098738	30098745	-	promoter	1.65804	1.36109	RNASeqTranscript.491
119	CM008472.1	30098820	30098830	+	promoter	2.49345	3.42172
911	CM008472.1	30180582	30180625	-	promoter	438.477	381.98	RNASeqTranscript.494	TMEM59
912	CM008472.1	30180739	30180779	-	promoter	6.61476	6.32847
120	CM008472.1	30180982	30181030	+	promoter	7.42008	8.11931	RNASeqTranscript.496	TCEANC2
913	CM008472.1	30320126	30320129	-	promoter	0.777972	1.19634	RNASeqTranscript.497	CYB5RL
121	CM008472.1	30320272	30320296	+	promoter	38.2273	43.1655	RNASeqTranscript.499	MRPL37
123	CM008472.1	30602746	30602769	+	promoter	1.4948	1.58757
124	CM008472.1	30756724	30756760	+	promoter	12.2331	13.8509	RNASeqTranscript.504
916	CM008472.1	30792024	30792039	-	unknown	4.51487	4.12404
917	CM008472.1	30911549	30911594	-	promoter	50.6273	25.7639
918	CM008472.1	31189853	31189962	-	promoter	19.6725	23.0817	RNASeqTranscript.515	USP24
791	CM008472.1	3188846	3188882	-	promoter	14.1284	14.9909
5	CM008472.1	326900	326911	+	promoter	4.8866	6.60941	RNASeqTranscript.20	STK25
919	CM008472.1	32726392	32726624	-	promoter	116.938	169.271	RNASeqTranscript.520
125	CM008472.1	32786661	32786726	+	promoter	16.02	16.5841	RNASeqTranscript.527	PRKAA2
920	CM008472.1	33005933	33006004	-	promoter	17.8198	3.73723	RNASeqTranscript.531	FYB2
921	CM008472.1	33681688	33681774	-	promoter	20.6494	13.6503	RNASeqTranscript.535	DAB1
793	CM008472.1	3401563	3401624	-	promoter	8.0784	9.43333	RNASeqTranscript.83	LRRFIP1
922	CM008472.1	34573453	34573467	-	promoter	3.05295	1.03261
923	CM008472.1	34886985	34887009	-	promoter	9.23126	11.5189	RNASeqTranscript.540;RNASeqTranscript.542	TACSTD2;OMA1
925	CM008472.1	35017913	35017924	-	promoter	13.0884	14.9095
926	CM008472.1	35100323	35100352	-	promoter	31.5369	28.0382	RNASeqTranscript.544	JUN
126	CM008472.1	35101417	35101424	+	promoter	1.21469	1.52581	RNASeqTranscript.546
127	CM008472.1	35911116	35911125	+	promoter	2.23273	3.03085	RNASeqTranscript.553	FGGY
129	CM008472.1	36490874	36490941	+	promoter	26.0858	24.1711	RNASeqTranscript.554
20	CM008472.1	3673409	3673439	+	promoter	8.91315	7.42699	RNASeqTranscript.88	COL6A3
927	CM008472.1	36804469	36804528	-	promoter	32.5258	24.0173	RNASeqTranscript.558
928	CM008472.1	37978599	37978637	-	promoter	5.45577	1.15704	RNASeqTranscript.564
133	CM008472.1	38205819	38206277	+	promoter	161.81	148.461	RNASeqTranscript.565	NFIA
929	CM008472.1	38843832	38843854	-	promoter	81.8223	71.5971	RNASeqTranscript.575	TM2D1
134	CM008472.1	38853114	38853180	+	promoter	40.3988	61.6107	RNASeqTranscript.577	PATJ
135	CM008472.1	39334503	39334516	+	promoter	284.43	485.428	RNASeqTranscript.582
930	CM008472.1	39691659	39691716	-	promoter	1.70681	1.42286	RNASeqTranscript.585
136	CM008472.1	39817565	39817577	+	promoter	9.22287	8.93781	RNASeqTranscript.586
931	CM008472.1	40023624	40023721	-	promoter	44.2174	42.6346
794	CM008472.1	4006530	4006590	-	promoter	66.7033	59.672	RNASeqTranscript.90	COPS8
137	CM008472.1	40095157	40095242	+	promoter	98.8709	132.42	RNASeqTranscript.592	ATG4C
138	CM008472.1	40741031	40741035	+	promoter	3.07622	2.5342	RNASeqTranscript.593	ALG6
932	CM008472.1	40880502	40880533	-	promoter	9.22619	8.43115	RNASeqTranscript.595
140	CM008472.1	40880765	40880807	+	promoter	50.2547	62.5751	RNASeqTranscript.598	EFCAB7
141	CM008472.1	41130932	41130985	+	promoter	17.4733	12.1213	RNASeqTranscript.600	ROR1
142	CM008472.1	41607043	41607054	+	promoter	3.88277	4.92705	RNASeqTranscript.602
143	CM008472.1	41915163	41915167	+	promoter	78.7547	47.9205
144	CM008472.1	41915327	41915384	+	promoter	3.96302	5.35631
933	CM008472.1	42495128	42495181	-	promoter	53.7182	48.0461	RNASeqTranscript.610	JAK1
934	CM008472.1	42610074	42610086	-	promoter	1.26439	1.5464	RNASeqTranscript.618
145	CM008472.1	42691674	42691724	+	promoter	7.07682	5.79386	RNASeqTranscript.623	AK4
146	CM008472.1	42824978	42825006	+	promoter	8.78345	12.6827	RNASeqTranscript.624	DNAJC6
147	CM008472.1	42833655	42833701	+	promoter	12.1171	13.1484	RNASeqTranscript.624	DNAJC6
148	CM008472.1	42894613	42894618	+	intron	1.06483	0.701871	RNASeqTranscript.624	DNAJC6
150	CM008472.1	43009128	43009172	+	promoter	69.4398	63.6354	RNASeqTranscript.624	DNAJC6
778	CM008472.1	437529	437570	-	promoter	23.1608	37.0183	RNASeqTranscript.21	FARP2
151	CM008472.1	44182572	44182692	+	promoter	9.65599	7.81566	RNASeqTranscript.630
152	CM008472.1	44373851	44373866	+	promoter	14.5076	12.9616	RNASeqTranscript.637	SGIP1
153	CM008472.1	44788966	44789014	+	promoter	7.11311	7.31746	RNASeqTranscript.646	MIER1
155	CM008472.1	44794916	44795059	+	promoter	31.0584	44.7632	RNASeqTranscript.646	MIER1
937	CM008472.1	44916041	44916048	-	promoter	6.54082	6.76839	RNASeqTranscript.647	SLC35D1
938	CM008472.1	44916215	44916225	-	promoter	1.03135	2.18443	RNASeqTranscript.647	SLC35D1
941	CM008472.1	45260038	45260077	-	promoter	136.944	237.782
942	CM008472.1	45667971	45668039	-	promoter	114.908	167.847	RNASeqTranscript.655	GNG12
943	CM008472.1	45908643	45908772	-	promoter	5.85921	3.83766	RNASeqTranscript.657	DIRAS3
944	CM008472.1	45909210	45909217	-	promoter	11.6169	5.51517	RNASeqTranscript.657	DIRAS3
945	CM008472.1	45909964	45910081	-	promoter	119.062	90.5605	RNASeqTranscript.657	DIRAS3
946	CM008472.1	45910211	45910240	-	promoter	2.78561	7.60501	RNASeqTranscript.657	DIRAS3
947	CM008472.1	46083427	46083464	-	promoter	41.0422	44.5493
779	CM008472.1	467632	467695	-	promoter	105.157	154.838	RNASeqTranscript.25
6	CM008472.1	467823	467882	+	promoter	55.3401	53.8545	RNASeqTranscript.26	HDLBP
158	CM008472.1	47832451	47832504	+	unknown	1.56022	3.19238
159	CM008472.1	47832981	47833013	+	promoter	2.76804	4.20664
948	CM008472.1	48511124	48511171	-	promoter	21.803	15.7209	RNASeqTranscript.669	LRRC40
160	CM008472.1	48511238	48511278	+	promoter	26.0383	25.7886	RNASeqTranscript.670
161	CM008472.1	48525008	48525103	+	promoter	24.1666	28.009	RNASeqTranscript.670
949	CM008472.1	48654191	48654211	-	promoter	51.324	49.4824	RNASeqTranscript.672	ANKRD13C
162	CM008472.1	48690549	48690572	+	promoter	5.3787	3.97755	RNASeqTranscript.673	CTH
950	CM008472.1	49291623	49291625	-	promoter	2.15823	1.31991
951	CM008472.1	49326629	49326635	-	promoter	164.942	157.024	RNASeqTranscript.678
163	CM008472.1	49326969	49326982	+	promoter	6.35262	8.8189	RNASeqTranscript.679
7	CM008472.1	496312	496315	+	promoter	18.0198	19.8637	RNASeqTranscript.26	HDLBP
953	CM008472.1	50912792	50912813	-	promoter	14.3206	19.5817	RNASeqTranscript.684
954	CM008472.1	50913190	50913259	-	promoter	2.26303	2.61897	RNASeqTranscript.684
955	CM008472.1	54160752	54160832	-	promoter	29.7808	30.1771	RNASeqTranscript.713	LRRIQ3
164	CM008472.1	54160916	54160967	+	promoter	60.6814	54.8921	RNASeqTranscript.714
956	CM008472.1	54539207	54539275	-	promoter	18.1601	0	RNASeqTranscript.717
957	CM008472.1	54866527	54866560	-	promoter	17.4099	22.5394	RNASeqTranscript.721	CRYZ
165	CM008472.1	54866641	54866645	+	promoter	0.964202	1.03156	RNASeqTranscript.722	TYW3
166	CM008472.1	55915084	55915147	+	promoter	24.0552	29.7724	RNASeqTranscript.726
168	CM008472.1	56472530	56472625	+	promoter	55.945	103.296	RNASeqTranscript.738
169	CM008472.1	57381117	57381174	+	promoter	40.1376	27.0749	RNASeqTranscript.743
780	CM008472.1	577138	577161	-	promoter	16.492	17.6818	RNASeqTranscript.28	PPP1R7
958	CM008472.1	57785581	57785605	-	promoter	25.4448	28.7152	RNASeqTranscript.757	PIGK
959	CM008472.1	58245108	58245139	-	promoter	24.2977	26.6544	RNASeqTranscript.760
960	CM008472.1	58245820	58245870	-	promoter	7.35667	9.06485	RNASeqTranscript.760
961	CM008472.1	58333720	58333775	-	promoter	37.3114	41.0705	RNASeqTranscript.762	USP33
170	CM008472.1	58352664	58352724	+	promoter	25.1086	32.4623	RNASeqTranscript.763	MIGA1
962	CM008472.1	58526539	58526611	-	promoter	45.787	58.0546	RNASeqTranscript.766	FUBP1
171	CM008472.1	58526731	58526785	+	promoter	12.1419	15.3819	RNASeqTranscript.769	DNAJB4
172	CM008472.1	58526966	58527005	+	promoter	2.60145	4.10376	RNASeqTranscript.769	DNAJB4
173	CM008472.1	58558392	58558542	+	exon	21.9013	14.2118	RNASeqTranscript.769	DNAJB4
174	CM008472.1	58597921	58597951	+	promoter	8.57102	5.35835
175	CM008472.1	59178520	59178579	+	promoter	6.70394	19.626	RNASeqTranscript.773	IFI44L
176	CM008472.1	59212866	59212881	+	promoter	0.726729	5.28914	RNASeqTranscript.774
963	CM008472.1	59580228	59580283	-	promoter	10.8528	11.8855	RNASeqTranscript.776
796	CM008472.1	6099196	6099230	-	promoter	13.7266	9.96693	RNASeqTranscript.96	SH3BP4
8	CM008472.1	615138	615156	+	promoter	11.2594	9.38603	RNASeqTranscript.29	PASK, MTERF4
177	CM008472.1	62609705	62609708	+	promoter	1.91721	2.51362	RNASeqTranscript.777	ADGRL2
178	CM008472.1	62610029	62610059	+	promoter	4.54472	9.14732	RNASeqTranscript.777	ADGRL2
179	CM008472.1	62610324	62610335	+	promoter	7.20577	6.52765	RNASeqTranscript.777	ADGRL2
180	CM008472.1	62610829	62610877	+	promoter	23.0882	37.1891	RNASeqTranscript.777	ADGRL2
964	CM008472.1	65588390	65588445	-	promoter	14.9086	19.7004	RNASeqTranscript.782	TTLL7
181	CM008472.1	65731295	65731299	+	promoter	1.94945	2.01981	RNASeqTranscript.785	PRKACB
182	CM008472.1	65753661	65753680	+	promoter	3.38861	2.65762	RNASeqTranscript.785	PRKACB
184	CM008472.1	66081408	66081422	+	promoter	29.5998	36.9038	RNASeqTranscript.790	RPF1
965	CM008472.1	66106694	66106795	-	promoter	97.9303	79.6526	RNASeqTranscript.792
966	CM008472.1	66301977	66302034	-	promoter	25.2143	23.0439
968	CM008472.1	66862113	66862145	-	promoter	19.2738	21.6118	RNASeqTranscript.806	C1orf52
969	CM008472.1	66878136	66878194	-	promoter	31.8749	24.8679	RNASeqTranscript.807	BCL10
970	CM008472.1	67003063	67003093	-	promoter	2.39614	1.30065	RNASeqTranscript.810
971	CM008472.1	67070388	67070442	-	promoter	12.3735	18.9154	RNASeqTranscript.810
972	CM008472.1	67318957	67318972	-	promoter	4.8581	4.92324	RNASeqTranscript.816	ZNHIT6
974	CM008472.1	68057272	68057307	-	promoter	9.27274	10.4065	RNASeqTranscript.818	ODF2L
975	CM008472.1	68057532	68057590	-	promoter	5.10496	4.88598	RNASeqTranscript.818	ODF2L
187	CM008472.1	68423217	68423244	+	promoter	2.30204	1.52581
188	CM008472.1	68423467	68423523	+	promoter	23.56	22.0191	RNASeqTranscript.827	SH3GLB1
976	CM008472.1	68574990	68575024	-	promoter	267.003	279.866	RNASeqTranscript.829	SELENOF
977	CM008472.1	68575223	68575289	-	promoter	12.7741	8.45636
189	CM008472.1	68575535	68575580	+	promoter	90.504	92.888	RNASeqTranscript.831
190	CM008472.1	69007799	69007858	+	promoter	17.6295	12.3214	RNASeqTranscript.835	LMO4
191	CM008472.1	69008171	69008215	+	promoter	121.439	83.7131	RNASeqTranscript.835	LMO4
193	CM008472.1	69011018	69011061	+	promoter	59.9771	80.139	RNASeqTranscript.835	LMO4
978	CM008472.1	69786645	69786649	-	promoter	17.0779	9.04798	RNASeqTranscript.839	KYAT3
979	CM008472.1	69879567	69879576	-	promoter	29.5221	28.7855	RNASeqTranscript.839	KYAT3
981	CM008472.1	69912252	69912300	-	promoter	7.75915	18.0482	RNASeqTranscript.843
982	CM008472.1	69958894	69958898	-	promoter	1.26439	0.701871	RNASeqTranscript.843
983	CM008472.1	69966741	69966746	-	promoter	0.0830246	1.09336	RNASeqTranscript.843
984	CM008472.1	70121111	70121119	-	promoter	1.14824	1.07276	RNASeqTranscript.843;RNASeqTranscript.850;RNASeqTranscript.851	;;GBP5
781	CM008472.1	702485	702487	-	promoter	1.65804	0.825528
985	CM008472.1	70464414	70464431	-	promoter	11.6329	8.0417	RNASeqTranscript.843;RNASeqTranscript.850;RNASeqTranscript.852	;;
986	CM008472.1	70582567	70582629	-	promoter	1.02693	3.32125	RNASeqTranscript.852;RNASeqTranscript.861	;
987	CM008472.1	70640037	70640082	-	promoter	1.56022	2.24616	RNASeqTranscript.852
194	CM008472.1	70729588	70729697	+	promoter	42.0143	18.8481	RNASeqTranscript.862	LRRC8B
195	CM008472.1	70744365	70744414	+	promoter	32.1012	0	RNASeqTranscript.862	LRRC8B
988	CM008472.1	70844068	70844099	-	promoter	4.90365	3.48596	RNASeqTranscript.863
196	CM008472.1	71023226	71023261	+	unknown	19.2356	29.5223
197	CM008472.1	71024063	71024206	+	promoter	19.541	15.7122	RNASeqTranscript.868	LRRC8D
198	CM008472.1	71044346	71044370	+	intron	2.42766	3.36003	RNASeqTranscript.868	LRRC8D
200	CM008472.1	71216745	71216818	+	promoter	41.2868	48.2096	RNASeqTranscript.875	ZNF326
989	CM008472.1	72255209	72255250	-	promoter	32.1927	34.3806	RNASeqTranscript.880	ZNF644
202	CM008472.1	72778899	72778973	+	promoter	18.4914	19.4146	RNASeqTranscript.886
991	CM008472.1	73145261	73145586	-	unknown	315.372	251.135
992	CM008472.1	73669722	73669758	-	promoter	13.3251	15.4191	RNASeqTranscript.901	GLMN
204	CM008472.1	73669797	73669835	+	promoter	51.397	58.4838	RNASeqTranscript.902	RPAP2
993	CM008472.1	74106102	74106190	-	promoter	20.5438	23.1608	RNASeqTranscript.904	EVI5
994	CM008472.1	74283012	74283039	-	promoter	2.12619	1.52581	RNASeqTranscript.907	FAM69A
206	CM008472.1	74381721	74381750	+	promoter	24.3617	29.734	RNASeqTranscript.908	MTF2
995	CM008472.1	74497972	74498131	-	promoter	34.3075	41.3949	RNASeqTranscript.910
208	CM008472.1	74674042	74674091	+	promoter	184.18	181.879	RNASeqTranscript.914
209	CM008472.1	74731304	74731360	+	promoter	12.6547	21.9513	RNASeqTranscript.919	FNBP1L
21	CM008472.1	7502925	7502961	+	promoter	12.6142	16.063	RNASeqTranscript.99
997	CM008472.1	75155877	75155889	-	promoter	11.7505	12.5819	RNASeqTranscript.924	DNTTIP2
998	CM008472.1	75183871	75183960	-	promoter	1.98165	2.08155	RNASeqTranscript.927	GCLM
1000	CM008472.1	75512983	75513028	-	promoter	9.28245	8.34899	RNASeqTranscript.929	ARHGAP29
210	CM008472.1	75742899	75742917	+	promoter	5.07691	4.98853	RNASeqTranscript.934	ABCD3
1001	CM008472.1	75848435	75848439	-	promoter	12.6046	8.62898	RNASeqTranscript.935	F3
211	CM008472.1	75848605	75848638	+	promoter	21.5526	16.6232
212	CM008472.1	76112212	76112282	+	promoter	9.8265	11.0161	RNASeqTranscript.940	SLC44A3
1002	CM008472.1	76226947	76227019	-	promoter	110.34	85.7832
1003	CM008472.1	76394018	76394120	-	promoter	45.291	31.2834	RNASeqTranscript.945	ALG14
213	CM008472.1	76440567	76440662	+	promoter	13.8408	13.5681	RNASeqTranscript.950
214	CM008472.1	76551732	76551771	+	promoter	48.4795	55.5536	RNASeqTranscript.951	RWDD3
782	CM008472.1	773391	773392	-	unknown	0.0224888	1.01096
798	CM008472.1	7771900	7771912	-	promoter	14.6164	17.746	RNASeqTranscript.103	DGKD
215	CM008472.1	78043677	78043732	+	promoter	26.7362	28.9026	RNASeqTranscript.952	PTBP2
799	CM008472.1	7897188	7897222	-	promoter	39.697	46.5092	RNASeqTranscript.104	ATG16L1
22	CM008472.1	7897325	7897349	+	promoter	5.62527	7.66716	RNASeqTranscript.105
1004	CM008472.1	79534228	79534270	-	promoter	29.3943	38.9162	RNASeqTranscript.955	DPYD
216	CM008472.1	79534350	79534376	+	promoter	4.93945	8.21702	RNASeqTranscript.962
217	CM008472.1	80392624	80392657	+	promoter	32.7918	33.7253
800	CM008472.1	8071378	8071432	-	promoter	27.6142	29.0835	RNASeqTranscript.107	INPP5D
218	CM008472.1	81551393	81551456	+	promoter	9.84267	10.8561	RNASeqTranscript.982	PALMD
219	CM008472.1	81721416	81721421	+	promoter	2.14222	1.5464	RNASeqTranscript.984	AGL
220	CM008472.1	81721662	81721683	+	promoter	1.23925	2.80451	RNASeqTranscript.984	AGL
221	CM008472.1	81850368	81850403	+	promoter	16.5278	16.377	RNASeqTranscript.986	SLC35A3
222	CM008472.1	81904850	81904869	+	promoter	58.0052	74.6894
1006	CM008472.1	81993379	81993413	-	promoter	8.65105	7.08706	RNASeqTranscript.989	SASS6
223	CM008472.1	81993521	81993607	+	promoter	31.1307	29.111	RNASeqTranscript.990
1007	CM008472.1	82094939	82094947	-	promoter	10.2041	10.192	RNASeqTranscript.992	DBT
224	CM008472.1	82099654	82099700	+	promoter	19.0722	22.0775	RNASeqTranscript.993	RTCA
225	CM008472.1	82177395	82177450	+	promoter	14.4862	23.1284	RNASeqTranscript.996	CDC14A
226	CM008472.1	82522064	82522069	+	promoter	1.56583	4.12191	RNASeqTranscript.999
227	CM008472.1	82562005	82562009	+	promoter	15.1532	11.6756	RNASeqTranscript.999
1008	CM008472.1	82592733	82592740	-	promoter	1.29745	1.23753	RNASeqTranscript.1000
1009	CM008472.1	82747838	82747890	-	promoter	8.21023	5.5028	RNASeqTranscript.1001	EXTL2
228	CM008472.1	82748953	82749002	+	promoter	33.699	30.2953	RNASeqTranscript.1002	SLC30A7
1010	CM008472.1	82901111	82901174	-	promoter	22.7229	22.8345	RNASeqTranscript.1003	DPH5
229	CM008472.1	82901184	82901241	+	promoter	35.2955	49.5512	RNASeqTranscript.1005
230	CM008472.1	83116249	83116325	+	promoter	14.0213	19.9695	RNASeqTranscript.1008	S1PR1
231	CM008472.1	83116511	83116539	+	promoter	11.3859	14.2829	RNASeqTranscript.1008	S1PR1
9	CM008472.1	833167	833171	+	promoter	22.9248	12.5371	RNASeqTranscript.35	KIF1A
801	CM008472.1	8414924	8414972	-	promoter	88.8294	119.156	RNASeqTranscript.111	GIGYF2
802	CM008472.1	8472571	8472591	-	promoter	13.1586	8.94259	RNASeqTranscript.113	EFHD1
232	CM008472.1	84899140	84899144	+	intron	2.01383	0.186163	RNASeqTranscript.1018
1011	CM008472.1	84899656	84899755	-	promoter	63.8553	28.1669	RNASeqTranscript.1016	COL11A1
233	CM008472.1	85330741	85330764	+	promoter	7.54923	8.2	RNASeqTranscript.1019
234	CM008472.1	85331009	85331082	+	promoter	77.9785	79.2089	RNASeqTranscript.1019
24	CM008472.1	8571009	8571061	+	promoter	6.904	8.47272	RNASeqTranscript.116	ZSCAN20
235	CM008472.1	88917575	88917662	+	promoter	17.1829	12.7756	RNASeqTranscript.1024
237	CM008472.1	88998676	88998683	+	promoter	23.4705	21.789	RNASeqTranscript.1025	NTNG1
239	CM008472.1	88999469	88999582	+	promoter	31.0187	22.4845	RNASeqTranscript.1025	NTNG1
1012	CM008472.1	89904208	89904292	-	promoter	17.6602	20.7752
240	CM008472.1	90481981	90482025	+	promoter	2.01012	2.74274
1013	CM008472.1	90601111	90601134	-	promoter	1.9614	4.03839	RNASeqTranscript.1037
241	CM008472.1	90601223	90601250	+	promoter	7.87155	6.98798
242	CM008472.1	90657715	90657767	+	promoter	14.2872	14.9945	RNASeqTranscript.1039	STXBP3
243	CM008472.1	90784294	90784297	+	promoter	1.29745	1.03156	RNASeqTranscript.1042	GPSM2
1014	CM008472.1	90869261	90869314	-	promoter	44.2662	40.9715	RNASeqTranscript.1044
1015	CM008472.1	90934257	90934306	-	promoter	26.0499	21.1548	RNASeqTranscript.1046	WDR47
1016	CM008472.1	90954345	90954381	-	promoter	37.2294	41.7415	RNASeqTranscript.1046	WDR47
244	CM008472.1	90966595	90966639	+	promoter	78.1445	58.9055	RNASeqTranscript.1048	TMEM167B
1017	CM008472.1	90982868	90982925	-	promoter	6.4548	6.71952	RNASeqTranscript.1046;RNASeqTranscript.1050	WDR47;
245	CM008472.1	90983034	90983057	+	promoter	5.22269	1.65036	RNASeqTranscript.1052	KIAA1324
246	CM008472.1	90983815	90983962	+	promoter	126.439	142.809	RNASeqTranscript.1052	KIAA1324
247	CM008472.1	91070438	91070523	+	promoter	61.5914	72.937	RNASeqTranscript.1052	KIAA1324
1018	CM008472.1	91135454	91135456	-	promoter	15.8058	17.9129
1019	CM008472.1	91223450	91223517	-	promoter	73.1383	60.3375	RNASeqTranscript.1056	SORT1
1020	CM008472.1	91247911	91247936	-	promoter	46.3996	58.9401	RNASeqTranscript.1057
248	CM008472.1	91294934	91294954	+	promoter	1.14824	0.701871	RNASeqTranscript.1060	CYB561D1
1021	CM008472.1	91320175	91320255	-	unknown	18.7512	17.5711
249	CM008472.1	91350002	91350021	+	promoter	2.30743	3.66889	RNASeqTranscript.1064
1022	CM008472.1	91359412	91359432	-	promoter	1.44563	1.95807	RNASeqTranscript.1065
250	CM008472.1	91359527	91359564	+	promoter	29.6932	31.7526	RNASeqTranscript.1066	GNAI3
252	CM008472.1	91427848	91427894	+	promoter	19.0262	11.7907	RNASeqTranscript.1070	AMPD2
253	CM008472.1	91429061	91429130	+	promoter	5.77449	7.58155	RNASeqTranscript.1070	AMPD2
254	CM008472.1	91501629	91501699	+	promoter	247.407	205.857	RNASeqTranscript.1073
256	CM008472.1	91567487	91567519	+	promoter	56.9674	42.1948	RNASeqTranscript.1073
257	CM008472.1	91587186	91587220	+	promoter	99.567	47.4548	RNASeqTranscript.1073
1023	CM008472.1	91664832	91664839	-	promoter	154.726	102.652	RNASeqTranscript.1077
259	CM008472.1	91805795	91805800	+	promoter	5.85263	8.56626	RNASeqTranscript.1078	CSF1
260	CM008472.1	91870058	91870104	+	promoter	7.86687	7.77006	RNASeqTranscript.1079	AHCYL1
261	CM008472.1	91870308	91870329	+	promoter	3.57509	3.13385	RNASeqTranscript.1079	AHCYL1
262	CM008472.1	91921053	91921058	+	promoter	8.4749	9.72485	RNASeqTranscript.1080	STRIP1
263	CM008472.1	92035872	92035960	+	promoter	11.7694	15.4001	RNASeqTranscript.1083	SLC6A17
264	CM008472.1	92099701	92099757	+	promoter	11.3017	6.76033	RNASeqTranscript.1085	KCNC4
266	CM008472.1	92216007	92216016	+	promoter	4.89553	5.72965	RNASeqTranscript.1086	RBM15
1025	CM008472.1	92282381	92282417	-	promoter	15.7884	15.3842	RNASeqTranscript.1088
267	CM008472.1	92793893	92793921	+	promoter	9.17701	11.2469	RNASeqTranscript.1095	CD53
1027	CM008472.1	92917342	92917353	-	promoter	4.00891	3.70963	RNASeqTranscript.1096	LRIF1
803	CM008472.1	9299681	9299702	-	unknown	1.47842	2.06097
1029	CM008472.1	93123393	93123530	-	promoter	26.9424	24.8558	RNASeqTranscript.1099	DRAM2
268	CM008472.1	93123548	93123588	+	promoter	17.442	17.4069	RNASeqTranscript.1100	CEPT1
1030	CM008472.1	93630431	93630447	-	promoter	14.0806	12.4272	RNASeqTranscript.1103	WDR77
269	CM008472.1	93630618	93630620	+	promoter	0.879855	1.25813	RNASeqTranscript.1105
270	CM008472.1	93653581	93653605	+	promoter	0.48562	2.76337	RNASeqTranscript.1107
1031	CM008472.1	93681467	93681487	-	promoter	1.11492	0.743094	RNASeqTranscript.1108	TMIGD3
271	CM008472.1	93818794	93818858	+	promoter	15.8157	11.3995	RNASeqTranscript.1109	RAP1A
272	CM008472.1	93936348	93936359	+	promoter	29.5295	34.298	RNASeqTranscript.1111	DDX20
273	CM008472.1	94596071	94596125	+	promoter	53.0333	67.5614	RNASeqTranscript.1116	CTTNBP2NL
1032	CM008472.1	94773127	94773137	-	promoter	30.3105	28.6653	RNASeqTranscript.1121	ST7L
274	CM008472.1	94773847	94773871	+	promoter	11.3374	12.0059	RNASeqTranscript.1122
275	CM008472.1	94821948	94821982	+	promoter	24.5807	31.6069	RNASeqTranscript.1124	MOV10
276	CM008472.1	94822168	94822171	+	promoter	1.28093	2.49305	RNASeqTranscript.1124	MOV10
1033	CM008472.1	94855230	94855258	-	promoter	30.6839	54.5082	RNASeqTranscript.1125	PPM1J
1034	CM008472.1	95102697	95102701	-	unknown	10.8607	14.6086
277	CM008472.1	95216186	95216252	+	promoter	73.871	82.9028	RNASeqTranscript.1132	LRIG2
278	CM008472.1	95569844	95569918	+	promoter	28.3241	20.1206	RNASeqTranscript.1137	MAGI3
1035	CM008472.1	95893634	95893647	-	promoter	24.2271	15.7947	RNASeqTranscript.1142	PHTF1
279	CM008472.1	95893695	95893700	+	promoter	1.0481	1.11396	RNASeqTranscript.1143
1036	CM008472.1	95938779	95938809	-	promoter	38.6765	45.819	RNASeqTranscript.1144	RSBN1
1037	CM008472.1	96034866	96034989	-	promoter	39.0671	21.0716	RNASeqTranscript.1154	AP4B1
281	CM008472.1	96064135	96064201	+	promoter	81.7641	79.8663
282	CM008472.1	96121862	96121970	+	promoter	94.3973	74.9363	RNASeqTranscript.1158	OLFML3
1038	CM008472.1	96724725	96724728	-	promoter	4.77054	4.32771
1039	CM008472.1	96805026	96805078	-	promoter	21.771	19.9662	RNASeqTranscript.1165
1040	CM008472.1	96942600	96942634	-	promoter	49.2973	54.4931	RNASeqTranscript.1168	CSDE1
1041	CM008472.1	96977981	96978059	-	promoter	264.5	323.281	RNASeqTranscript.1168	CSDE1
1042	CM008472.1	97000581	97000623	-	promoter	37.0594	37.8224	RNASeqTranscript.1169	SIKE1
283	CM008472.1	97229520	97229523	+	promoter	27.8305	0.908922	RNASeqTranscript.1172	TSHB
1043	CM008472.1	97289337	97289362	-	promoter	9.27397	15.2291	RNASeqTranscript.1174	TSPAN2
284	CM008472.1	98130108	98130141	+	promoter	2.65941	2.51621
285	CM008472.1	98562252	98562296	+	promoter	57.1787	78.9758
286	CM008472.1	98573698	98573700	+	exon	1.42921	1.25813	RNASeqTranscript.1189	ATP1A1
287	CM008472.1	99000222	99000229	+	promoter	1.41278	0.990361	RNASeqTranscript.1194
289	CM008472.1	99645863	99645914	+	promoter	5.8994	8.93242	RNASeqTranscript.1200	MAN1A2
290	CM008472.1	99646482	99646514	+	exon	9.94294	9.60404	RNASeqTranscript.1200	MAN1A2
291	CM008472.1	99889910	99889915	+	promoter	4.21986	5.50349	RNASeqTranscript.1202
2365	CM008473.1	103007563	103007600	-	promoter	35.5551	43.8805	RNASeqTranscript.4087	CAAP1
1766	CM008473.1	103059122	103059187	+	promoter	61.9251	72.7307	RNASeqTranscript.4090	IFT74
1767	CM008473.1	103192682	103192707	+	exon	3.47443	6.65536	RNASeqTranscript.4092	TEK
2367	CM008473.1	103651457	103651477	-	promoter	3.47188	5.09425	RNASeqTranscript.4099	C9orf72
2159	CM008473.1	10567448	10567454	-	promoter	7.15068	10.3978	RNASeqTranscript.3200	RGS3
1548	CM008473.1	10644723	10644863	+	promoter	55.1864	39.0608	RNASeqTranscript.3205	ALAD
2160	CM008473.1	10695131	10695157	-	promoter	2.36764	3.1339	RNASeqTranscript.3207	BSPRY
1550	CM008473.1	10707177	10707206	+	promoter	30.6346	29.911
2161	CM008473.1	10784012	10784040	-	promoter	21.037	23.6277	RNASeqTranscript.3211	PRPF4
2162	CM008473.1	10833900	10833958	-	promoter	33.8399	28.9133	RNASeqTranscript.3213	SLC31A1
1551	CM008473.1	10834168	10834230	+	promoter	35.752	47.1395	RNASeqTranscript.3212;RNASeqTranscript.3214	;FKBP15
1768	CM008473.1	109761441	109761535	+	promoter	21.8758	17.3697	RNASeqTranscript.4108	ACO1
2368	CM008473.1	109878747	109878791	-	promoter	2.8786	22.615
1552	CM008473.1	10989455	10989474	+	promoter	8.29401	8.65095
2369	CM008473.1	109907726	109907742	-	promoter	0.726729	1.05216	RNASeqTranscript.4112	NDUFB6
1769	CM008473.1	109907837	109907860	+	promoter	21.227	19.1353	RNASeqTranscript.4111
2370	CM008473.1	109923955	109924082	-	promoter	99.5781	80.9565	RNASeqTranscript.4112	NDUFB6
2372	CM008473.1	110239250	110239253	-	exon	12.8351	16.2439	RNASeqTranscript.4114
2374	CM008473.1	110241490	110241492	-	exon	2.96643	2.08155	RNASeqTranscript.4114
2375	CM008473.1	110243924	110243969	-	exon	3.13619	2.6398	RNASeqTranscript.4114
2376	CM008473.1	110245387	110245434	-	promoter	15.2323	5.29868	RNASeqTranscript.4114
2377	CM008473.1	110245900	110245910	-	promoter	3.96233	3.03103	RNASeqTranscript.4114
2378	CM008473.1	110249511	110249528	-	promoter	80.3749	83.8078	RNASeqTranscript.4114
1770	CM008473.1	110264234	110264384	+	promoter	45.5507	36.762	RNASeqTranscript.4116	SCARA3
2379	CM008473.1	110390539	110390564	-	promoter	34.559	40.8851	RNASeqTranscript.4119
2380	CM008473.1	110609329	110609335	-	promoter	19.4095	1.46404	RNASeqTranscript.4122	SCARA5
1771	CM008473.1	110691694	110691751	+	promoter	34.3603	41.128	RNASeqTranscript.4124	ELP3
1772	CM008473.1	110983519	110983526	+	promoter	2.02918	0.0414636	RNASeqTranscript.4125	PNOC
2381	CM008473.1	111061994	111062054	-	promoter	17.4297	32.3599	RNASeqTranscript.4126	ZNF395
2382	CM008473.1	111155643	111155647	-	promoter	2.36239	3.42426	RNASeqTranscript.4127
1773	CM008473.1	111160330	111160340	+	promoter	4.15142	5.82801	RNASeqTranscript.4128	FZD3
1775	CM008473.1	111366818	111366944	+	promoter	22.2619	19.8694	RNASeqTranscript.4131	EXTL3
2383	CM008473.1	111581121	111581155	-	promoter	12.7653	10.4459	RNASeqTranscript.4134
1776	CM008473.1	111581584	111581639	+	promoter	41.09	47.1017	RNASeqTranscript.4135	HMBOX1
1777	CM008473.1	111581795	111581850	+	promoter	10.9973	5.25842	RNASeqTranscript.4135	HMBOX1
2384	CM008473.1	112087352	112087361	-	promoter	5.29393	3.98183	RNASeqTranscript.4137
1553	CM008473.1	11297117	11297182	+	promoter	43.7968	40.0146	RNASeqTranscript.3223	INIP
1778	CM008473.1	113080740	113080759	+	promoter	1.01459	0.640031
1780	CM008473.1	113422523	113422533	+	promoter	14.5397	17.0858	RNASeqTranscript.4146
1782	CM008473.1	113840153	113840192	+	promoter	7.53372	4.24775
2386	CM008473.1	113859237	113859241	-	unknown	1.01459	0.804921
1783	CM008473.1	113859569	113859622	+	promoter	70.464	54.2917	RNASeqTranscript.4155
2387	CM008473.1	113911371	113911464	-	promoter	103.644	97.1444
2163	CM008473.1	11468029	11468078	-	promoter	15.6174	6.97162
1785	CM008473.1	114950551	114950564	+	promoter	12.7015	10.4084	RNASeqTranscript.4162	FBXO8
2164	CM008473.1	11533783	11533835	-	promoter	21.1802	19.3804	RNASeqTranscript.3226	HSDL2
1554	CM008473.1	11556694	11556795	+	promoter	83.7198	142.018	RNASeqTranscript.3228	PTBP3
1786	CM008473.1	115851349	115851387	+	exon	14.3671	6.86579	RNASeqTranscript.4173	SCRG1
2388	CM008473.1	115887116	115887182	-	promoter	11.8993	17.9288	RNASeqTranscript.4175	SAP30
2389	CM008473.1	115911895	115911916	-	promoter	3.51473	3.33915
2390	CM008473.1	116074043	116074086	-	promoter	5.95697	4.43487	RNASeqTranscript.4178	GALNT7
2166	CM008473.1	11990033	11990069	-	promoter	1.8103	2.2691	RNASeqTranscript.3231	UGCG
2167	CM008473.1	11990392	11990398	-	promoter	5.7241	5.35634
1787	CM008473.1	120347817	120347898	+	promoter	77.9555	74.8207	RNASeqTranscript.4189
1788	CM008473.1	120633456	120633506	+	promoter	9.2204	12.3154	RNASeqTranscript.4193	HPF1
2391	CM008473.1	120711453	120711564	-	promoter	17.8262	28.2517	RNASeqTranscript.4195	CLCN3
2392	CM008473.1	120758116	120758177	-	promoter	33.007	34.1202	RNASeqTranscript.4195	CLCN3
1789	CM008473.1	120780759	120780786	+	promoter	5.40286	6.59633	RNASeqTranscript.4196	NEK1
1790	CM008473.1	121051511	121051570	+	promoter	25.7767	50.0949	RNASeqTranscript.4199
1792	CM008473.1	121266518	121266575	+	promoter	44.1393	40.5817	RNASeqTranscript.4200	CBR4
1793	CM008473.1	121267037	121267071	+	promoter	6.69366	7.37065	RNASeqTranscript.4200	CBR4
2393	CM008473.1	121373833	121373838	-	promoter	2.75977	2.76334	RNASeqTranscript.4201
2394	CM008473.1	121545344	121545380	-	promoter	2.58398	7.00888	RNASeqTranscript.4201
2168	CM008473.1	12193557	12193603	-	promoter	27.8478	19.5184	RNASeqTranscript.3235	GNG10, DNAJC25
2395	CM008473.1	122054643	122054808	-	promoter	41.652	44.554	RNASeqTranscript.4202	MFSD14B
2169	CM008473.1	12218952	12218979	-	promoter	10.9769	11.541	RNASeqTranscript.3235	GNG10, DNAJC25
1557	CM008473.1	12266136	12266139	+	promoter	3.18577	7.05597	RNASeqTranscript.3237	PTGR1
2170	CM008473.1	12329096	12329130	-	promoter	39.7004	42.3779	RNASeqTranscript.3238
1558	CM008473.1	12346643	12346696	+	promoter	7.13008	9.33647	RNASeqTranscript.3239	KIAA0368, ECPAS
1560	CM008473.1	12347533	12347556	+	promoter	25.2651	36.2764	RNASeqTranscript.3239	KIAA0368, ECPAS
1794	CM008473.1	123516956	123516966	+	promoter	5.79693	5.79146	RNASeqTranscript.4214	NIPA1
1795	CM008473.1	123578050	123578103	+	promoter	37.7784	45.4839	RNASeqTranscript.4215	NIPA2
2396	CM008473.1	123706763	123706810	-	promoter	18.9022	24.1916	RNASeqTranscript.4216	CYFIP1
2397	CM008473.1	123827330	123827349	-	promoter	35.3017	30.276
2398	CM008473.1	123858866	123858894	-	promoter	8.17466	7.62846	RNASeqTranscript.4218
1796	CM008473.1	123858958	123858974	+	promoter	5.53964	7.02559	RNASeqTranscript.4219
2399	CM008473.1	123859341	123859395	-	promoter	6.29626	6.01739	RNASeqTranscript.4218
1797	CM008473.1	123859554	123859609	+	promoter	18.6825	20.0264	RNASeqTranscript.4219
1798	CM008473.1	123893496	123893535	+	promoter	29.0223	28.2864	RNASeqTranscript.4220
2400	CM008473.1	124563301	124563341	-	promoter	20.7263	20.1722	RNASeqTranscript.4231	FAM168B
1799	CM008473.1	124582917	124582996	+	promoter	140.75	153.939	RNASeqTranscript.4233	PLEKHB2
1800	CM008473.1	126865777	126865781	+	promoter	13.8723	12.6805
2401	CM008473.1	127078080	127078254	-	promoter	100.311	99.2681	RNASeqTranscript.4236	UGGT1
1801	CM008473.1	127120199	127120245	+	promoter	16.646	12.3499	RNASeqTranscript.4240	SAP130
1561	CM008473.1	12720936	12721065	+	promoter	23.3785	12.5288	RNASeqTranscript.3240	LPAR1
1562	CM008473.1	12721291	12721329	+	promoter	41.6045	19.6009	RNASeqTranscript.3240	LPAR1
1802	CM008473.1	127265200	127265249	+	promoter	4.09079	4.20658	RNASeqTranscript.4247	AMMECR1L
1803	CM008473.1	127287721	127287754	+	promoter	20.2011	20.9576	RNASeqTranscript.4248	POLR2D
1804	CM008473.1	127340222	127340252	+	promoter	55.6528	65.6853	RNASeqTranscript.4251	WDR33
1805	CM008473.1	127459090	127459099	+	unknown	1.51641	2.47506
2402	CM008473.1	127459506	127459512	-	promoter	1.33047	1.83458
1806	CM008473.1	127511530	127511534	+	promoter	8.46731	7.97206	RNASeqTranscript.4254;RNASeqTranscript.4259	;LIMS2
2403	CM008473.1	127540804	127540807	-	promoter	4.99336	1.46452	RNASeqTranscript.4260
1807	CM008473.1	127663237	127663288	+	promoter	26.4293	28.9019	RNASeqTranscript.4262	IWS1
1808	CM008473.1	127793746	127793765	+	promoter	6.40966	8.71538	RNASeqTranscript.4265	MAP3K2
1809	CM008473.1	127897148	127897179	+	promoter	16.815	21.8379	RNASeqTranscript.4268	ERCC3
2405	CM008473.1	128632739	128632766	-	promoter	9.60206	8.83393	RNASeqTranscript.4273	MFSD6
2406	CM008473.1	128632969	128633057	-	promoter	272.126	301.694	RNASeqTranscript.4273	MFSD6
1811	CM008473.1	128758981	128759006	+	promoter	26.7562	28.4246	RNASeqTranscript.4282	HIBCH
2407	CM008473.1	129349251	129349302	-	promoter	52.1278	53.3367	RNASeqTranscript.4294;RNASeqTranscript.4295	PMS1;ASNSD1
1812	CM008473.1	129349432	129349494	+	promoter	24.3241	19.0094	RNASeqTranscript.4297	OSGEPL1
2408	CM008473.1	129452547	129452608	-	promoter	13.8116	17.8207
1813	CM008473.1	129627530	129627540	+	intron	23.8796	0.0829273	RNASeqTranscript.4302	SLC40A1
2409	CM008473.1	129815643	129815659	-	promoter	17.8448	18.7046	RNASeqTranscript.4303	WDR75
2410	CM008473.1	130252344	130252349	-	exon	2.6107	1.54798	RNASeqTranscript.4308	COL3A1
2411	CM008473.1	131000624	131000626	-	promoter	1.06483	1.17575	RNASeqTranscript.4309
2412	CM008473.1	131000745	131000791	-	promoter	3.46069	2.39403	RNASeqTranscript.4309
1815	CM008473.1	132072152	132072185	+	promoter	33.6239	33.3831	RNASeqTranscript.4312	CALCRL
1816	CM008473.1	132646065	132646077	+	promoter	0.571579	2.06097	IsoSeq.3934
2413	CM008473.1	132774973	132775066	-	promoter	165.444	147.464
2414	CM008473.1	132886157	132886350	-	promoter	32.6863	38.4538
2415	CM008473.1	132995147	132995188	-	promoter	29.4761	32.4795	RNASeqTranscript.4317	ZC3H15
1563	CM008473.1	13527860	13527913	+	promoter	203.712	337.779	RNASeqTranscript.3245
2416	CM008473.1	136750162	136750188	-	promoter	16.9288	13.2182	RNASeqTranscript.4326	NUP35
2417	CM008473.1	136784502	136784627	-	promoter	33.7694	38.582	RNASeqTranscript.4326	NUP35
1817	CM008473.1	136819366	136819557	+	promoter	176.541	153.294	RNASeqTranscript.4331	NCKAP1
2171	CM008473.1	13694396	13694430	-	promoter	3.09267	3.62706	RNASeqTranscript.3247
1818	CM008473.1	136994161	136994315	+	promoter	38.0297	33.3684	RNASeqTranscript.4333	FRZB
1819	CM008473.1	136994662	136994711	+	promoter	59.5317	49.6553	RNASeqTranscript.4333	FRZB
1820	CM008473.1	136994890	136994894	+	promoter	1.47842	1.29932	RNASeqTranscript.4333	FRZB
1821	CM008473.1	136995065	136995066	+	promoter	1.73928	0.763704	RNASeqTranscript.4333	FRZB
1822	CM008473.1	136995202	136995294	+	promoter	3.24836	0.929499	RNASeqTranscript.4333	FRZB
2418	CM008473.1	137148641	137148730	-	promoter	67.2018	99.0483	RNASeqTranscript.4336	DNAJC10
2419	CM008473.1	137148958	137148984	-	promoter	14.7779	15.3873	RNASeqTranscript.4336	DNAJC10
2172	CM008473.1	13737257	13737285	-	promoter	31.6073	21.191	RNASeqTranscript.3247
1823	CM008473.1	137586847	137586865	+	promoter	14.8539	5.54209	RNASeqTranscript.4338	PDE1A
2422	CM008473.1	138171521	138171556	-	promoter	10.5119	15.9743	RNASeqTranscript.4340	SSFA2
1824	CM008473.1	138344397	138344403	+	promoter	208.089	30.9412	RNASeqTranscript.4344	CERKL
2423	CM008473.1	139161879	139161884	-	promoter	0.964202	1.75225	RNASeqTranscript.4350	UBE2E3
2424	CM008473.1	139162016	139162019	-	promoter	1.11492	1.07276
2425	CM008473.1	139162178	139162219	-	promoter	83.2674	69.329
2426	CM008473.1	139162436	139162458	-	promoter	5.7412	5.48396
1825	CM008473.1	140593926	140593937	+	promoter	17.0635	19.8415	RNASeqTranscript.4354	CWC22
2174	CM008473.1	14132371	14132399	-	promoter	15.6898	12.4553	RNASeqTranscript.3247
1826	CM008473.1	141405074	141405091	+	promoter	4.18423	3.75377
2429	CM008473.1	142268714	142268756	-	promoter	50.6724	47.4042	RNASeqTranscript.4365;RNASeqTranscript.4366	PLEKHA3;
1828	CM008473.1	142272076	142272145	+	promoter	11.6743	10.6738	RNASeqTranscript.4367	FKBP7
1829	CM008473.1	142291251	142291335	+	promoter	16.4366	15.5174	RNASeqTranscript.4370	PRKRA
2430	CM008473.1	142553819	142553883	-	promoter	14.9583	11.232	RNASeqTranscript.4371	OSBPL6
2432	CM008473.1	142625736	142625779	-	promoter	36.8808	38.6014	RNASeqTranscript.4377	RBM45
1565	CM008473.1	14284336	14284398	+	promoter	15.5342	11.5235	RNASeqTranscript.3250	PTPN3
1830	CM008473.1	143105355	143105397	+	promoter	16.2121	19.9197	RNASeqTranscript.4383
1831	CM008473.1	143169606	143169619	+	promoter	6.22814	7.88212
2433	CM008473.1	143315510	143315535	-	promoter	79.9143	85.0505	RNASeqTranscript.4386	AGPS
1833	CM008473.1	143453487	143453553	+	promoter	74.1555	72.3833	RNASeqTranscript.4399	NFE2L2
1834	CM008473.1	143454701	143454792	+	promoter	58.2162	90.7505	RNASeqTranscript.4399	NFE2L2
2435	CM008473.1	143499536	143499573	-	promoter	63.8407	75.2453	RNASeqTranscript.4401	HNRNPA3
2436	CM008473.1	144467851	144467868	-	promoter	5.15157	6.04139
1835	CM008473.1	144728712	144728765	+	promoter	63.626	67.7968	RNASeqTranscript.4404	LNPK
1836	CM008473.1	145521334	145521367	+	promoter	32.0536	46.8038	RNASeqTranscript.4406	ATP5G3, ATP5MC3
1837	CM008473.1	145538690	145538779	+	promoter	104.195	128.954	RNASeqTranscript.4407	ATF2
1838	CM008473.1	145668898	145668906	+	promoter	8.32846	12.2171	RNASeqTranscript.4408	CHN1
1839	CM008473.1	145877168	145877227	+	promoter	54.1082	35.4667	RNASeqTranscript.4408	CHN1
1840	CM008473.1	145877498	145877570	+	promoter	6.22041	9.8748	RNASeqTranscript.4408	CHN1
1841	CM008473.1	145877805	145877822	+	exon	4.86081	4.65858	RNASeqTranscript.4408	CHN1
1842	CM008473.1	146019133	146019171	+	promoter	5.13788	3.48576	RNASeqTranscript.4414	WIPF1
1844	CM008473.1	146065301	146065311	+	promoter	4.1598	2.86579	RNASeqTranscript.4414	WIPF1
1566	CM008473.1	14611503	14611594	+	promoter	71.5065	43.4618	RNASeqTranscript.3253
1846	CM008473.1	146204090	146204142	+	promoter	11.6769	13.8761	RNASeqTranscript.4415	GPR155
2437	CM008473.1	146279979	146279989	-	promoter	4.94935	6.03792	RNASeqTranscript.4416	SCRN3
1847	CM008473.1	146280011	146280045	+	promoter	27.5428	41.931	RNASeqTranscript.4417
1848	CM008473.1	146400658	146400736	+	promoter	8.85016	19.6114	RNASeqTranscript.4418
1568	CM008473.1	14645789	14645830	+	promoter	74.4247	42.4312	RNASeqTranscript.3253
1849	CM008473.1	146669984	146670053	+	promoter	6.87084	6.32953	RNASeqTranscript.4422	SP3
1850	CM008473.1	146671137	146671145	+	intron	1.82029	1.58757	RNASeqTranscript.4422	SP3
1851	CM008473.1	146671434	146671504	+	exon	13.3846	15.411	RNASeqTranscript.4422	SP3
1569	CM008473.1	14726015	14726082	+	promoter	31.8135	18.6678	RNASeqTranscript.3255
2438	CM008473.1	147585579	147585641	-	promoter	16.0537	17.7798	RNASeqTranscript.4425	MAP3K20
2175	CM008473.1	14791613	14791645	-	promoter	11.1194	11.8047	RNASeqTranscript.3256	FAM206A
1570	CM008473.1	14791924	14791957	+	promoter	8.94639	9.68427	RNASeqTranscript.3257	ELP1
2439	CM008473.1	148131443	148131513	-	promoter	19.5046	13.5539
2440	CM008473.1	148232458	148232479	-	promoter	18.452	20.0683	RNASeqTranscript.4436
1852	CM008473.1	148590527	148590530	+	promoter	1.83646	0.0621574
2441	CM008473.1	148686403	148686412	-	promoter	3.69923	4.15873	RNASeqTranscript.4439	METAP1D
2442	CM008473.1	148741976	148742000	-	promoter	8.31301	9.24991	RNASeqTranscript.4444	HAT1
1853	CM008473.1	148777095	148777107	+	promoter	9.51218	11.5144	RNASeqTranscript.4441	SLC25A12
2443	CM008473.1	148955704	148955747	-	promoter	45.3344	61.7123	RNASeqTranscript.4447	DYNC1I2
2444	CM008473.1	148955925	148955990	-	promoter	3.38088	5.88997	RNASeqTranscript.4447	DYNC1I2
2446	CM008473.1	149088381	149088383	-	promoter	3.73021	2.92502
1854	CM008473.1	149166692	149166703	+	intron	4.12732	2.78338	RNASeqTranscript.4451	METTL8
1855	CM008473.1	149410291	149410514	+	promoter	22.9127	16.218	RNASeqTranscript.4452	TLK1
1856	CM008473.1	149410759	149410778	+	promoter	2.65156	2.90738	RNASeqTranscript.4452	TLK1
2448	CM008473.1	149757989	149758111	-	promoter	81.8122	54.9253	RNASeqTranscript.4456	GORASP2
2450	CM008473.1	149949342	149949377	-	intron	3.44443	0.517162	RNASeqTranscript.4458	GAD1
2451	CM008473.1	150829293	150829356	-	promoter	66.9539	66.0828	RNASeqTranscript.4463	UBR3
2452	CM008473.1	150860238	150860288	-	promoter	75.55	69.4501	RNASeqTranscript.4469	SSB
2453	CM008473.1	150931536	150931615	-	promoter	4.70106	11.4791	RNASeqTranscript.4473	PHOSPHO2
2454	CM008473.1	151000990	151001000	-	promoter	31.7742	28.5695	RNASeqTranscript.4475	PPIG
2456	CM008473.1	151001394	151001465	-	promoter	20.7413	33.552	RNASeqTranscript.4475	PPIG
1858	CM008473.1	151008411	151008426	+	promoter	3.3375	4.78315	RNASeqTranscript.4478	FASTKD1
2457	CM008473.1	151061181	151061249	-	promoter	16.4057	11.9264	RNASeqTranscript.4480	KLHL41
2458	CM008473.1	151083934	151083957	-	promoter	7.41094	12.6856	RNASeqTranscript.4483	BBS5
2460	CM008473.1	152030752	152030761	-	promoter	1.31397	1.48463
2461	CM008473.1	152608124	152608204	-	promoter	2.57684	5.00951	RNASeqTranscript.4489
2462	CM008473.1	152608330	152608344	-	promoter	2.27209	4.01897	RNASeqTranscript.4489
2463	CM008473.1	153483766	153483800	-	unknown	4.43531	8.87671
1860	CM008473.1	154671810	154671816	+	promoter	2.06553	13.2233	RNASeqTranscript.4500	SCN9A, SCN1A
1862	CM008473.1	155233223	155233281	+	promoter	23.1406	32.1097	RNASeqTranscript.4502	TTC21B
1863	CM008473.1	155410964	155411023	+	promoter	3.21193	4.03957	RNASeqTranscript.4503
2464	CM008473.1	155604189	155604250	-	promoter	8.15911	8.1656	RNASeqTranscript.4506	CSRNP3
2465	CM008473.1	155606108	155606135	-	promoter	0.93052	1.77284	RNASeqTranscript.4506	CSRNP3
2466	CM008473.1	155710954	155710960	-	promoter	21.8211	51.7453	RNASeqTranscript.4506	CSRNP3
2467	CM008473.1	155930924	155930959	-	promoter	4.70762	2.55993	RNASeqTranscript.4510	SCN2A
1865	CM008473.1	155975486	155975504	+	promoter	8.94002	4.83999	RNASeqTranscript.4511	SCN3A
1869	CM008473.1	157744082	157744088	+	promoter	6.01628	7.903	RNASeqTranscript.4517	FIGN
1870	CM008473.1	158691339	158691359	+	promoter	3.50701	3.62756	RNASeqTranscript.4520
2468	CM008473.1	159337678	159337743	-	promoter	22.6174	7.43611	RNASeqTranscript.4527	GCA
2469	CM008473.1	160088131	160088179	-	promoter	9.66322	2.7249	RNASeqTranscript.4532	SLC4A10
2470	CM008473.1	160354370	160354395	-	promoter	25.4945	26.4505	RNASeqTranscript.4535	PSMD14
2471	CM008473.1	160495642	160495672	-	promoter	22.6242	29.7804	RNASeqTranscript.4537
1872	CM008473.1	161131846	161131907	+	promoter	11.3403	14.9234	RNASeqTranscript.4540	RBMS1
1873	CM008473.1	161430401	161430456	+	promoter	20.0476	20.314	RNASeqTranscript.4541	ITGB6
1874	CM008473.1	161539793	161539910	+	promoter	29.2398	34.9105	RNASeqTranscript.4543	PLA2R1
1875	CM008473.1	161712276	161712286	+	promoter	1.18149	0.660645	RNASeqTranscript.4547
1876	CM008473.1	161807944	161807975	+	promoter	13.6058	9.00613	RNASeqTranscript.4548	CD302
2472	CM008473.1	161880978	161881015	-	promoter	130.269	178.179	RNASeqTranscript.4549	MARCH7
1877	CM008473.1	161881060	161881114	+	unknown	24.8301	34.2505
1571	CM008473.1	16195550	16195554	+	promoter	3.2014	0.371936
1878	CM008473.1	161971966	161972073	+	promoter	50.6846	63.9696	RNASeqTranscript.4553	BAZ2B
1879	CM008473.1	162100486	162100513	+	promoter	14.2442	21.5069	RNASeqTranscript.4553	BAZ2B
1880	CM008473.1	162313651	162313766	+	promoter	25.8875	33.6429	RNASeqTranscript.4558
2474	CM008473.1	162624083	162624213	-	promoter	57.8369	47.8377	RNASeqTranscript.4561	TANC1
2475	CM008473.1	163130209	163130303	-	promoter	20.6808	30.5747	RNASeqTranscript.4565	PKP4
1881	CM008473.1	163130428	163130473	+	promoter	18.5991	26.1704	RNASeqTranscript.4570	CCDC148
2176	CM008473.1	16363572	16363631	-	promoter	124.311	125.391	RNASeqTranscript.3259	RAD23B
1882	CM008473.1	163809200	163809220	+	promoter	7.32027	6.11595	RNASeqTranscript.4579	ACVR1
2476	CM008473.1	165169952	165170036	-	promoter	21.4972	35.3495	RNASeqTranscript.4586	GPD2
1885	CM008473.1	165259953	165260036	+	promoter	24.414	25.6864	RNASeqTranscript.4588	NR4A2
1886	CM008473.1	165269783	165269821	+	promoter	1.01459	4.75482	RNASeqTranscript.4588	NR4A2
2178	CM008473.1	16763873	16763889	-	promoter	18.1271	11.5968	RNASeqTranscript.3260	ZNF462
2477	CM008473.1	168032055	168032060	-	promoter	1.7555	1.64933	RNASeqTranscript.4594	GALNT13
2478	CM008473.1	168537514	168537526	-	promoter	33.6604	49.6663	RNASeqTranscript.4599	ARL6IP6
1887	CM008473.1	168538648	168538701	+	promoter	168.836	177.236	RNASeqTranscript.4600	PRPF40A
1888	CM008473.1	169060073	169060127	+	promoter	31.7186	35.2336
1889	CM008473.1	169493584	169493589	+	promoter	1.0481	1.29932	RNASeqTranscript.4612	ARL5A
2481	CM008473.1	169829179	169829199	-	promoter	7.56044	9.9235	RNASeqTranscript.4617	RIF1
2482	CM008473.1	169829436	169829483	-	promoter	30.9645	45.0971	RNASeqTranscript.4617	RIF1
1890	CM008473.1	170451906	170451910	+	promoter	55.8225	35.855	RNASeqTranscript.4623	RND3
1891	CM008473.1	171276883	171276957	+	promoter	65.3175	64.801	RNASeqTranscript.4626
2483	CM008473.1	171488199	171488216	-	promoter	1.0481	0.289394	RNASeqTranscript.4630	LYPD6
2484	CM008473.1	172112679	172112747	-	promoter	61.6762	50.8345	RNASeqTranscript.4632	KIF5C
2485	CM008473.1	172293864	172293907	-	promoter	14.4587	16.5705	RNASeqTranscript.4634	EPC2
2486	CM008473.1	172922519	172922525	-	promoter	1.51117	1.17575	RNASeqTranscript.4638	MBD5
2487	CM008473.1	172922699	172922798	-	promoter	121.734	99.6876	RNASeqTranscript.4638	MBD5
1893	CM008473.1	172923060	172923129	+	promoter	146.563	128.413	RNASeqTranscript.4646	ORC4
2488	CM008473.1	173111882	173111942	-	promoter	14.9564	14.7565
2489	CM008473.1	174410132	174410134	-	unknown	1.64176	1.66991
1894	CM008473.1	176917374	176917409	+	promoter	7.31343	1.48619	RNASeqTranscript.4651	ZEB2
1896	CM008473.1	177117352	177117398	+	promoter	12.8518	18.3744	RNASeqTranscript.4654
2180	CM008473.1	18020160	18020210	-	promoter	5.64573	3.71199	RNASeqTranscript.3264
2181	CM008473.1	18171847	18171872	-	promoter	25.7202	16.1312	RNASeqTranscript.3267	FKTN
1572	CM008473.1	18171905	18171948	+	promoter	2.70716	3.69201	RNASeqTranscript.3268
2182	CM008473.1	18250158	18250176	-	promoter	7.36302	6.94699	RNASeqTranscript.3270	FSD1L
2490	CM008473.1	184389763	184389924	-	promoter	12.4194	10.7041	RNASeqTranscript.4669	SPOPL
2183	CM008473.1	18476280	18476325	-	promoter	37.3107	41.187	RNASeqTranscript.3272	SLC44A1
2491	CM008473.1	185151308	185151317	-	promoter	15.1693	9.19568	RNASeqTranscript.4673
2492	CM008473.1	186562160	186562195	-	exon	1.81202	9.49418	RNASeqTranscript.4674	THSD7B
1899	CM008473.1	187227560	187227562	+	promoter	5.97199	6.15777	RNASeqTranscript.4675	CXCR4
1900	CM008473.1	187362781	187362909	+	promoter	28.9105	25.9199	RNASeqTranscript.4676	DARS
1901	CM008473.1	187460225	187460266	+	promoter	18.4811	17.7294	RNASeqTranscript.4677	MCM6
2493	CM008473.1	187586795	187586975	-	promoter	107.808	97.0142	RNASeqTranscript.4680	UBXN4
2494	CM008473.1	187768267	187768304	-	promoter	26.6495	22.3469	RNASeqTranscript.4682	R3HDM1
1902	CM008473.1	187769185	187769213	+	promoter	10.4199	10.9377	RNASeqTranscript.4683	ZRANB3
1573	CM008473.1	18777614	18777709	+	promoter	60.7833	74.6466	RNASeqTranscript.3274	ABCA1
2495	CM008473.1	188214587	188214621	-	promoter	49.6092	56.972	RNASeqTranscript.4684	RAB3GAP1
2496	CM008473.1	188337430	188337467	-	promoter	207.794	220.217	RNASeqTranscript.4685	CCNT2
2147	CM008473.1	1890123	1890158	-	promoter	17.0628	20.724	RNASeqTranscript.3131	EIPR1
2497	CM008473.1	189184263	189184279	-	promoter	3.87224	3.91803	RNASeqTranscript.4689	MGAT5
1531	CM008473.1	1893129	1893181	+	promoter	11.422	9.10739	RNASeqTranscript.3133	TRAPPC12
2184	CM008473.1	18942798	18942852	-	promoter	2.78835	1.19718	RNASeqTranscript.3276
1904	CM008473.1	189794046	189794082	+	unknown	7.11519	5.21053
2498	CM008473.1	190831439	190831473	-	promoter	4.37788	4.12184	RNASeqTranscript.4703
2499	CM008473.1	191383724	191383764	-	promoter	16.6554	14.8755	RNASeqTranscript.4709
1905	CM008473.1	191626638	191626669	+	promoter	7.33679	6.01723	RNASeqTranscript.4715	ACTR3
1906	CM008473.1	191626779	191626869	+	promoter	116.792	77.1203	RNASeqTranscript.4715	ACTR3
1907	CM008473.1	193408789	193408839	+	promoter	2.69212	2.90736	RNASeqTranscript.4720
2148	CM008473.1	1947313	1947348	-	promoter	23.2265	21.3934	RNASeqTranscript.3136
1909	CM008473.1	196432676	196432697	+	promoter	26.2218	28.4663	RNASeqTranscript.4722	DDX18
2501	CM008473.1	196607929	196608054	-	promoter	9.04908	13.579	RNASeqTranscript.4724	CCDC93
1910	CM008473.1	196705883	196705886	+	promoter	1.93333	1.97865
1911	CM008473.1	197959542	197959553	+	promoter	1.03135	0.536943	RNASeqTranscript.4730
2503	CM008473.1	198151481	198151494	-	promoter	4.0301	3.11522	RNASeqTranscript.4732	C2orf76
1912	CM008473.1	198151607	198151677	+	promoter	57.03	60.1283	RNASeqTranscript.4733	DBI
1913	CM008473.1	198194307	198194312	+	promoter	2.4453	1.07276	RNASeqTranscript.4735	TMEM37
2149	CM008473.1	1982520	1982539	-	promoter	26.6547	37.2874	RNASeqTranscript.3138
1915	CM008473.1	198494892	198495027	+	promoter	20.6999	21.727	RNASeqTranscript.4738	PTPN4
1916	CM008473.1	198709801	198709857	+	promoter	8.00196	8.47499	RNASeqTranscript.4740	EPB41L5
2505	CM008473.1	198903417	198903485	-	promoter	12.0032	16.7236
2506	CM008473.1	198903763	198903770	-	promoter	14.5985	14.1998	RNASeqTranscript.4746
1532	CM008473.1	1994552	1994623	+	promoter	163.973	626.127	RNASeqTranscript.3141
2507	CM008473.1	200196254	200196317	-	promoter	38.3301	28.8641	RNASeqTranscript.4751	CLASP1
2508	CM008473.1	200235182	200235212	-	intron	2.96963	3.93905	RNASeqTranscript.4751	CLASP1
2509	CM008473.1	200329473	200329600	-	promoter	47.6305	47.9804	RNASeqTranscript.4751	CLASP1
2510	CM008473.1	200383491	200383546	-	promoter	37.4642	38.8118	RNASeqTranscript.4754	NIFK
1918	CM008473.1	200390109	200390149	+	promoter	59.7231	63.9395	RNASeqTranscript.4755	TSN
1919	CM008473.1	203610237	203610239	+	promoter	0.378227	3.85037	RNASeqTranscript.4766	CNTNAP5
1920	CM008473.1	207103940	207103945	+	promoter	17.9518	23.1229	RNASeqTranscript.4781
2512	CM008473.1	207312400	207312404	-	promoter	6.67536	9.91029
2513	CM008473.1	207719584	207719588	-	promoter	6.09773	2.55731	RNASeqTranscript.4783
1923	CM008473.1	211755726	211755862	+	promoter	18.878	24.0194	RNASeqTranscript.4784
2514	CM008473.1	212096105	212096154	-	promoter	5.0331	9.87145	RNASeqTranscript.4786	DNAH7
2515	CM008473.1	212172603	212172624	-	promoter	3.758	4.4097
1924	CM008473.1	212716557	212716562	+	promoter	1.94945	2.32846	RNASeqTranscript.4793	CCDC150
2516	CM008473.1	212888885	212888946	-	promoter	23.1823	28.4574
2517	CM008473.1	213000078	213000125	-	promoter	13.3757	14.6216	RNASeqTranscript.4796	PGAP1
2518	CM008473.1	213363990	213364024	-	promoter	4.43387	7.15123	RNASeqTranscript.4797	ANKRD44
2520	CM008473.1	213474880	213474910	-	promoter	358.573	555.775	RNASeqTranscript.4798	SF3B1
2521	CM008473.1	213497115	213497322	-	unknown	15.9985	20.5036
1925	CM008473.1	213497485	213497554	+	promoter	28.1054	58.8118	RNASeqTranscript.4799	COQ10B
2522	CM008473.1	213532214	213532255	-	promoter	28.2068	29.3725	RNASeqTranscript.4800
2523	CM008473.1	213532442	213532472	-	promoter	9.68777	13.9476	RNASeqTranscript.4800
1926	CM008473.1	213532488	213532517	+	promoter	1.41278	2.22559
1927	CM008473.1	213532674	213532790	+	promoter	59.336	108.024	RNASeqTranscript.4802
2524	CM008473.1	213546735	213546755	-	promoter	4.95083	3.69184	RNASeqTranscript.4800
1928	CM008473.1	213546904	213546949	+	promoter	12.8036	10.3822	RNASeqTranscript.4803
2525	CM008473.1	213669794	213669815	-	promoter	2.69874	1.17575
1929	CM008473.1	216241590	216241629	+	promoter	6.18127	8.3663
2526	CM008473.1	216280144	216280171	-	promoter	19.2907	19.2346	RNASeqTranscript.4825	TYW5
1930	CM008473.1	216280421	216280458	+	promoter	31.8323	30.191	RNASeqTranscript.4826
1931	CM008473.1	216583936	216583940	+	promoter	13.4931	17.0166	RNASeqTranscript.4828	SPATS2L
1932	CM008473.1	216584088	216584123	+	promoter	22.9838	16.5785	RNASeqTranscript.4828	SPATS2L
1933	CM008473.1	216667101	216667158	+	promoter	0	6.38469	RNASeqTranscript.4828	SPATS2L
1934	CM008473.1	216847220	216847264	+	promoter	18.7016	12.557	RNASeqTranscript.4834	AOX1
1935	CM008473.1	217190597	217190639	+	promoter	97.0805	91.9704	RNASeqTranscript.4839
2527	CM008473.1	217234452	217234496	-	promoter	154.724	175.239	RNASeqTranscript.4840	CLK1
2528	CM008473.1	217311486	217311532	-	promoter	10.4896	16.6248	RNASeqTranscript.4845
1937	CM008473.1	217511602	217511658	+	promoter	26.103	31.9449	RNASeqTranscript.4851	CFLAR
1938	CM008473.1	217511824	217511874	+	promoter	8.25172	13.9439	RNASeqTranscript.4851	CFLAR
1939	CM008473.1	217673444	217673555	+	promoter	6.4225	8.28738	RNASeqTranscript.4852	CASP8
2529	CM008473.1	217735434	217735455	-	promoter	5.056	7.23527	RNASeqTranscript.4853
2530	CM008473.1	217831326	217831434	-	promoter	20.7263	17.7733	RNASeqTranscript.4855	TRAK2
1940	CM008473.1	217831578	217831673	+	promoter	9.04241	8.36925	RNASeqTranscript.4856	STRADB
2531	CM008473.1	218021290	218021332	-	promoter	11.0555	8.0774	RNASeqTranscript.4857	TMEM237
2532	CM008473.1	218130528	218130579	-	promoter	9.83759	8.03696	RNASeqTranscript.4859	ALS2
1941	CM008473.1	218407116	218407138	+	promoter	1.77662	2.78396	RNASeqTranscript.4862	FZD7
1942	CM008473.1	218448148	218448185	+	promoter	3.14549	4.22721	RNASeqTranscript.4863	KIAA2012
1943	CM008473.1	218631279	218631312	+	promoter	23.1339	23.4905	RNASeqTranscript.4867	NOP58
1944	CM008473.1	218710753	218710908	+	promoter	41.6493	32.765	RNASeqTranscript.4868;RNASeqTranscript.4871	;BMPR2
1945	CM008473.1	218711045	218711161	+	promoter	11.8094	7.99978	RNASeqTranscript.4868;RNASeqTranscript.4871	;BMPR2
1946	CM008473.1	218711315	218711337	+	promoter	4.98981	4.28722	RNASeqTranscript.4868;RNASeqTranscript.4871	;BMPR2
1947	CM008473.1	218908607	218908620	+	promoter	2.64006	3.83355	RNASeqTranscript.4874	FAM117B
2536	CM008473.1	219148252	219148317	-	promoter	6.67718	6.64231	RNASeqTranscript.4880	WDR12
1949	CM008473.1	219234624	219234702	+	promoter	33.1578	36.6084	RNASeqTranscript.4881	CARF, NBEAL1
1950	CM008473.1	219398113	219398159	+	promoter	44.7626	51.417	RNASeqTranscript.4884	CYP20A1
1951	CM008473.1	219456406	219456649	+	promoter	105.503	88.6409	RNASeqTranscript.4886	ABI2
2537	CM008473.1	219665281	219665290	-	promoter	6.05712	5.29459	RNASeqTranscript.4888	RAPH1
1534	CM008473.1	2211001	2211006	+	promoter	15.9637	32.7642	RNASeqTranscript.3146	STOM
1953	CM008473.1	221956238	221956344	+	promoter	17.0063	3.9225	RNASeqTranscript.4894	NRP2
1956	CM008473.1	222339048	222339065	+	promoter	11.2382	14.7468	RNASeqTranscript.4897
2542	CM008473.1	222405361	222405394	-	promoter	26.2054	34.2859	RNASeqTranscript.4902	NDUFS1
1957	CM008473.1	222405866	222405893	+	promoter	24.9474	47.5674	RNASeqTranscript.4897
1959	CM008473.1	222985713	222985736	+	promoter	22.911	25.8673	RNASeqTranscript.4907
2544	CM008473.1	223383079	223383084	-	promoter	1.36755	2.45447	RNASeqTranscript.4909	KLF7
2545	CM008473.1	223383428	223383458	-	promoter	8.81949	6.80471	RNASeqTranscript.4909	KLF7
1961	CM008473.1	223555117	223555142	+	promoter	8.55159	6.60937	RNASeqTranscript.4910
2546	CM008473.1	223764528	223764587	-	promoter	18.4794	17.7359	RNASeqTranscript.4913
1962	CM008473.1	223764668	223764717	+	promoter	21.8534	24.4613	RNASeqTranscript.4914	CREB1
2547	CM008473.1	223838417	223838521	-	promoter	13.2846	12.9647	RNASeqTranscript.4918	METTL21A
1964	CM008473.1	223838619	223838646	+	promoter	5.62985	2.20906
1966	CM008473.1	223916263	223916271	+	promoter	7.97699	5.91438
2548	CM008473.1	223964132	223964203	-	promoter	9.73368	8.68186	RNASeqTranscript.4927	FZD5
2549	CM008473.1	223964378	223964389	-	promoter	36.7245	46.4388	RNASeqTranscript.4927	FZD5
2550	CM008473.1	224233358	224233427	-	promoter	13.1099	19.5417	RNASeqTranscript.4930	PLEKHM3
2551	CM008473.1	224464093	224464148	-	promoter	17.2252	9.48255	RNASeqTranscript.4931	IDH1
1968	CM008473.1	224480112	224480156	+	promoter	16.4354	17.5007	RNASeqTranscript.4932	PIKFYVE
1969	CM008473.1	225398798	225398886	+	promoter	239.586	302.403	RNASeqTranscript.4934	MAP2
1970	CM008473.1	225550025	225550152	+	promoter	21.932	12.5059	RNASeqTranscript.4934	MAP2
1971	CM008473.1	225550285	225550390	+	promoter	137.627	79.3116	RNASeqTranscript.4934	MAP2
1972	CM008473.1	225627032	225627083	+	promoter	32.1186	15.872	RNASeqTranscript.4934	MAP2
1973	CM008473.1	225730262	225730301	+	promoter	3.65578	1.60983
1974	CM008473.1	225730556	225730792	+	promoter	120.863	90.9103	RNASeqTranscript.4940
1975	CM008473.1	225949508	225949568	+	promoter	26.0902	21.521	RNASeqTranscript.4942
2552	CM008473.1	226106282	226106314	-	promoter	12.7354	19.2734	RNASeqTranscript.4943	KANSL1L
2185	CM008473.1	22623729	22623753	-	promoter	12.3424	13.9703	RNASeqTranscript.3285	RNF20
2554	CM008473.1	226392960	226393046	-	promoter	93.1576	103.669	RNASeqTranscript.4954;RNASeqTranscript.4955	;LANCL1
1575	CM008473.1	22717737	22717863	+	promoter	35.2523	17.3973	RNASeqTranscript.3286;RNASeqTranscript.3289	ALDOB;
2186	CM008473.1	22807862	22807879	-	promoter	3.21027	1.58916
1576	CM008473.1	22808130	22808142	+	promoter	12.8204	19.068	RNASeqTranscript.3293
2150	CM008473.1	2281744	2281846	-	promoter	40.0957	45.0213	RNASeqTranscript.3148	GSN
2555	CM008473.1	228835562	228835578	-	promoter	1.34695	0.990361	RNASeqTranscript.4956	ERBB4
2556	CM008473.1	228835728	228835732	-	promoter	2.61971	2.57534	RNASeqTranscript.4956	ERBB4
2557	CM008473.1	228836041	228836162	-	promoter	36.8858	57.6282	RNASeqTranscript.4956	ERBB4
2558	CM008473.1	229529713	229529727	-	promoter	5.80078	6.20251	RNASeqTranscript.4967	IKZF2
1976	CM008473.1	229812186	229812229	+	unknown	9.74024	17.3398
2139	CM008473.1	230086	230131	-	promoter	29.8505	20.0764	RNASeqTranscript.3117	SH3YL1
2140	CM008473.1	230366	230370	-	promoter	2.0299	2.76047	RNASeqTranscript.3117	SH3YL1
1529	CM008473.1	230804	230835	+	promoter	16.3804	17.0782	RNASeqTranscript.3118	ACP1
2151	CM008473.1	2313311	2313360	-	promoter	11.3951	9.02289	RNASeqTranscript.3148	GSN
2559	CM008473.1	231529553	231529576	-	promoter	5.87845	3.93671
1977	CM008473.1	232013838	232013895	+	promoter	6.42732	7.8929	RNASeqTranscript.4977	ATIC
2560	CM008473.1	232118960	232118988	-	promoter	15.4579	5.45794	RNASeqTranscript.4980	FN1
2561	CM008473.1	232908577	232908633	-	promoter	24.4236	28.8472	RNASeqTranscript.4985	PECR
1978	CM008473.1	232929859	232929924	+	promoter	30.7944	46.3437	RNASeqTranscript.4987	XRCC5
2563	CM008473.1	233175981	233175990	-	exon	1.73928	1.99923	RNASeqTranscript.4989	MARCH4
2564	CM008473.1	233176178	233176182	-	exon	4.44684	7.45228	RNASeqTranscript.4989	MARCH4
2565	CM008473.1	233176447	233176473	-	promoter	17.742	22.2634	RNASeqTranscript.4989	MARCH4
1979	CM008473.1	233224872	233224912	+	promoter	8.60463	7.87302	RNASeqTranscript.4994	SMARCAL1
1980	CM008473.1	233291462	233291499	+	promoter	25.7389	69.3319	RNASeqTranscript.4995
1981	CM008473.1	233422644	233422730	+	promoter	46.3649	59.2988
2566	CM008473.1	233468315	233468317	-	exon	0.94737	2.06097	RNASeqTranscript.4998	IGFBP5
2567	CM008473.1	234789948	234789978	-	promoter	15.4275	10.9159	RNASeqTranscript.5005
2568	CM008473.1	234874918	234874939	-	promoter	23.7085	15.6458	RNASeqTranscript.5005
2571	CM008473.1	234939893	234939956	-	promoter	17.9192	18.5995	RNASeqTranscript.5005
2572	CM008473.1	234974912	234975015	-	promoter	9.63899	13.0569	RNASeqTranscript.5005
1982	CM008473.1	235080659	235080755	+	promoter	191.134	221.937	RNASeqTranscript.5008
2573	CM008473.1	235122653	235122709	-	promoter	95.3055	121.009	RNASeqTranscript.5009
1984	CM008473.1	235123043	235123055	+	promoter	10.7752	10.9412	RNASeqTranscript.5010	PNKD
2574	CM008473.1	235144221	235144269	-	promoter	48.2428	66.9225	RNASeqTranscript.5011	TMBIM1
1985	CM008473.1	235170417	235170475	+	promoter	14.146	15.2912	RNASeqTranscript.5010	PNKD
1987	CM008473.1	235230046	235230088	+	promoter	8.85372	9.43562	RNASeqTranscript.5013	CTDSP1
2575	CM008473.1	235358367	235358403	-	promoter	10.0201	13.5521	RNASeqTranscript.5015	USP37
1988	CM008473.1	235358858	235358888	+	promoter	69.8395	50.5491	RNASeqTranscript.5017	CNOT9
2576	CM008473.1	235444524	235444595	-	promoter	40.9104	37.8449	RNASeqTranscript.5019
1989	CM008473.1	235444896	235444919	+	promoter	4.09802	2.43357	RNASeqTranscript.5021	BCS1L
2577	CM008473.1	235457260	235457290	-	promoter	21.2549	35.1649
1990	CM008473.1	235457583	235457606	+	promoter	4.3944	6.73279	RNASeqTranscript.5021;RNASeqTranscript.5023	BCS1L;STK36
1991	CM008473.1	235496442	235496451	+	intron	1.01459	1.01096	RNASeqTranscript.5021	BCS1L
1992	CM008473.1	235496600	235496654	+	intron	12.6545	9.84888	RNASeqTranscript.5021	BCS1L
2578	CM008473.1	235623716	235623719	-	promoter	7.79034	8.59625	RNASeqTranscript.5027	PRKAG3
2579	CM008473.1	235766753	235766756	-	promoter	1.91721	5.74119
2581	CM008473.1	235807074	235807081	-	promoter	1.89054	6.30183
2582	CM008473.1	235942028	235942086	-	promoter	42.8046	35.2498	RNASeqTranscript.5034	CNPPD1
1996	CM008473.1	235943282	235943358	+	promoter	127.655	158.946
1997	CM008473.1	235972966	235972995	+	promoter	26.5168	20.6417	RNASeqTranscript.5036	ZFAND2B
2584	CM008473.1	235993525	235993569	-	promoter	23.3406	25.2378	RNASeqTranscript.5037	ABCB6
1998	CM008473.1	235993761	235993845	+	promoter	21.8651	27.73	RNASeqTranscript.5038	ANKZF1
2585	CM008473.1	236006873	236006897	-	promoter	19.6491	21.3729	RNASeqTranscript.5040	GLB1L
2586	CM008473.1	236008282	236008334	-	promoter	32.9445	21.285
1999	CM008473.1	236008369	236008394	+	promoter	7.31172	6.15768	RNASeqTranscript.5041	STK16
2587	CM008473.1	236016931	236016934	-	promoter	5.87144	14.6006	RNASeqTranscript.5042
2000	CM008473.1	236027810	236027855	+	promoter	0.570467	9.45298	RNASeqTranscript.5043
2001	CM008473.1	236041229	236041403	+	promoter	44.8753	54.7717	RNASeqTranscript.5044	DNAJB2
2588	CM008473.1	236063968	236064061	-	exon	4.19298	0.784313	RNASeqTranscript.5045	PTPRN
2589	CM008473.1	236069888	236069971	-	promoter	317.583	125.568
2590	CM008473.1	236089157	236089183	-	promoter	34.8095	7.50742	RNASeqTranscript.5048
2591	CM008473.1	236127268	236127331	-	promoter	9.71878	13.504
2002	CM008473.1	236180037	236180055	+	promoter	34.566	35.0235	RNASeqTranscript.5051
2003	CM008473.1	236236419	236236490	+	promoter	48.093	64.8505	RNASeqTranscript.5053	ASIC4
2004	CM008473.1	236246292	236246329	+	exon	2.32235	6.90261	RNASeqTranscript.5053	ASIC4
2005	CM008473.1	236251307	236251325	+	promoter	0.184964	5.99401	RNASeqTranscript.5053	ASIC4
2006	CM008473.1	236256829	236256840	+	promoter	0.121651	2.90446	RNASeqTranscript.5053	ASIC4
2592	CM008473.1	236279048	236279087	-	promoter	29.3582	14.1948	RNASeqTranscript.5054	CHPF
2593	CM008473.1	236279253	236279327	-	promoter	101.487	78.8464	RNASeqTranscript.5056
2007	CM008473.1	236279518	236279551	+	promoter	6.75905	9.31816	RNASeqTranscript.5055	TMEM198
2595	CM008473.1	236307839	236307859	-	promoter	0.413762	1.09336	RNASeqTranscript.5057	OBSL1
2008	CM008473.1	236326999	236327036	+	promoter	8.58468	12.365	RNASeqTranscript.5059
2009	CM008473.1	236327270	236327285	+	promoter	0.82901	1.15515	RNASeqTranscript.5059
2010	CM008473.1	236354407	236354411	+	promoter	0.913651	1.11396	RNASeqTranscript.5062	SLC4A3
2011	CM008473.1	236354533	236354569	+	promoter	4.69291	3.93843	RNASeqTranscript.5062	SLC4A3
2596	CM008473.1	236354886	236354893	-	promoter	2.37959	2.20714	RNASeqTranscript.5060
1535	CM008473.1	2373840	2373920	+	promoter	106.78	88.2876	RNASeqTranscript.3149	RAB14
2597	CM008473.1	238642192	238642214	-	promoter	8.68792	12.1073	RNASeqTranscript.5063	EPHA4
2012	CM008473.1	239560887	239560906	+	promoter	9.4319	3.09554
2598	CM008473.1	239792212	239792232	-	promoter	86.9158	77.117	RNASeqTranscript.5067
2014	CM008473.1	240003329	240003404	+	intron	85.0063	58.0499	RNASeqTranscript.5069	ACSL3
2599	CM008473.1	240776204	240776279	-	exon	4.72784	4.37096	RNASeqTranscript.5072	SCG2
2600	CM008473.1	240780180	240780239	-	promoter	540.428	665.175	RNASeqTranscript.5072	SCG2
2601	CM008473.1	241009112	241009129	-	promoter	11.4707	15.8776	RNASeqTranscript.5075	AP1S3
2602	CM008473.1	241102666	241102715	-	promoter	69.163	64.6374	RNASeqTranscript.5077	WDFY1
2016	CM008473.1	241108807	241108825	+	promoter	7.41773	7.7603	RNASeqTranscript.5078	MRPL44
2603	CM008473.1	241195327	241195364	-	promoter	148.835	179.752	RNASeqTranscript.5080
2187	CM008473.1	24170702	24170734	-	promoter	75.3625	76.7488	RNASeqTranscript.3303
2188	CM008473.1	24181774	24181802	-	promoter	2.58745	3.42424	RNASeqTranscript.3304
2189	CM008473.1	24182048	24182073	-	promoter	12.9881	16.7851	RNASeqTranscript.3304
2604	CM008473.1	241830956	241831077	-	promoter	30.674	26.1163	RNASeqTranscript.5082	CUL3
2017	CM008473.1	242675813	242675829	+	promoter	6.09983	10.9823	RNASeqTranscript.5085
2018	CM008473.1	242676492	242676588	+	intron	16.9171	27.5242	RNASeqTranscript.5085
2607	CM008473.1	244302069	244302072	-	promoter	12.4072	16.052	RNASeqTranscript.5090	IRS1
2019	CM008473.1	244334186	244334214	+	promoter	18.797	17.3249	RNASeqTranscript.5092	RHBDD1
2020	CM008473.1	244625926	244625947	+	promoter	1.1981	0.516322	RNASeqTranscript.5094	COL4A3
2021	CM008473.1	244790893	244791052	+	promoter	93.1106	98.845	RNASeqTranscript.5098	MFF
2022	CM008473.1	244925191	244925236	+	promoter	14.1573	17.8413
1577	CM008473.1	24512090	24512128	+	promoter	13.148	19.287	RNASeqTranscript.3305
2608	CM008473.1	246931092	246931095	-	promoter	1.77171	0.887346
2609	CM008473.1	247394097	247394169	-	promoter	289.982	185.005	RNASeqTranscript.5110
2610	CM008473.1	247584085	247584123	-	promoter	6.18072	9.6275	RNASeqTranscript.5113	TRIP12
2612	CM008473.1	247584795	247584958	-	promoter	58.3671	42.3517	RNASeqTranscript.5113	TRIP12
2023	CM008473.1	247585407	247585423	+	promoter	7.61774	6.53173	RNASeqTranscript.5115	FBXO36
2614	CM008473.1	247858628	247858817	-	promoter	11.424	16.5074	RNASeqTranscript.5120
2024	CM008473.1	247858739	247858750	+	promoter	0.466721	1.07276	RNASeqTranscript.5121
2025	CM008473.1	247949799	247949801	+	promoter	0.396019	1.19634	RNASeqTranscript.5122
2026	CM008473.1	247993850	247993902	+	promoter	7.36516	12.9139	RNASeqTranscript.5122
2027	CM008473.1	248164215	248164253	+	promoter	17.803	19.7805	RNASeqTranscript.5124	CAB39
2028	CM008473.1	248290529	248290602	+	promoter	994.443	690.626	RNASeqTranscript.5126	ITM2C
2029	CM008473.1	248486761	248486805	+	promoter	39.0248	36.364	RNASeqTranscript.5129	PSMD1
2152	CM008473.1	2485400	2485420	-	promoter	16.1246	20.2978	RNASeqTranscript.3150
2030	CM008473.1	248589790	248589861	+	promoter	28.0078	31.6073	RNASeqTranscript.5133	DNAJC9
2031	CM008473.1	249038324	249038331	+	promoter	166.315	240.301	RNASeqTranscript.5140
2615	CM008473.1	249112362	249112370	-	promoter	1.6743	2.08155	RNASeqTranscript.5142	PDE6D
2034	CM008473.1	249112729	249112776	+	promoter	2.50978	1.67166	RNASeqTranscript.5143	COPS7B
2035	CM008473.1	249117646	249117659	+	promoter	11.5614	9.81759	RNASeqTranscript.5143	COPS7B
2616	CM008473.1	249202498	249202500	-	promoter	0.196849	1.09336	RNASeqTranscript.5145
2036	CM008473.1	249239132	249239165	+	promoter	22.0393	33.7008	RNASeqTranscript.5146	DIS3L2
2037	CM008473.1	249787809	249787841	+	promoter	17.325	21.7718	RNASeqTranscript.5151
2038	CM008473.1	249962787	249962869	+	promoter	17.2282	14.4208	RNASeqTranscript.5152	PHC2
2039	CM008473.1	250111582	250111615	+	promoter	10.3246	7.68604	RNASeqTranscript.5156	TRIM62
2040	CM008473.1	250260633	250260685	+	promoter	39.044	53.6642	RNASeqTranscript.5159	AK2
2041	CM008473.1	250325220	250325226	+	promoter	6.23425	11.4887
2042	CM008473.1	250387718	250387756	+	promoter	31.5	12.969	RNASeqTranscript.5161	TMEM54
2618	CM008473.1	250395673	250395722	-	promoter	7.85246	1.48613	RNASeqTranscript.5162	HPCA
2619	CM008473.1	250402476	250402505	-	exon	43.0818	153.243	RNASeqTranscript.5162	HPCA
2043	CM008473.1	250402661	250402717	+	promoter	6.82914	16.1094	RNASeqTranscript.5163	FNDC5
2620	CM008473.1	250402989	250403030	-	promoter	2.01383	3.04842	RNASeqTranscript.5162	HPCA
2621	CM008473.1	250462501	250462521	-	promoter	1.73928	3.13069	RNASeqTranscript.5164	S100PBP
2622	CM008473.1	250462899	250462987	-	promoter	43.6575	56.6114	RNASeqTranscript.5164	S100PBP
2044	CM008473.1	250463224	250463280	+	promoter	21.0217	26.7481	RNASeqTranscript.5165	YARS
2623	CM008473.1	250503744	250503749	-	promoter	2.62505	3.46328	RNASeqTranscript.5167	KIAA1522
2624	CM008473.1	250611558	250611595	-	promoter	15.3729	20.08
2045	CM008473.1	250612230	250612264	+	promoter	55.2223	53.4958	RNASeqTranscript.5171	ZBTB8OS
2625	CM008473.1	250697287	250697292	-	promoter	1.13158	0.846135	RNASeqTranscript.5173	ZBTB8A
2626	CM008473.1	250778479	250778499	-	promoter	3.74883	5.91777	RNASeqTranscript.5174
2046	CM008473.1	250808998	250809018	+	promoter	9.5347	12.7549	RNASeqTranscript.5175	BSDC1
1578	CM008473.1	25082105	25082108	+	promoter	41.9283	38.1941	RNASeqTranscript.3308	S1PR3
2047	CM008473.1	250855409	250855414	+	intron	16.1853	10.7211	RNASeqTranscript.5179
2627	CM008473.1	250890684	250890760	-	promoter	49.0534	56.4977	RNASeqTranscript.5180	HDAC1
2629	CM008473.1	250919480	250919499	-	promoter	5.06393	7.2819
2048	CM008473.1	250923915	250923963	+	promoter	16.1382	34.9735	RNASeqTranscript.5184
2630	CM008473.1	250925129	250925136	-	promoter	0.159524	1.05216	RNASeqTranscript.5183
2631	CM008473.1	250938635	250938663	-	promoter	73.725	81.1141	RNASeqTranscript.5185	EIF3I, EIF3I EIF3S2
2049	CM008473.1	250938702	250938715	+	promoter	2.77254	1.85708	RNASeqTranscript.5186	TMEM234
2632	CM008473.1	250951829	250951830	-	promoter	0.862927	1.27872	RNASeqTranscript.5188	TXLNA
2633	CM008473.1	250956127	250956142	-	promoter	34.8349	35.0671	RNASeqTranscript.5188	TXLNA
2634	CM008473.1	250972340	250972383	-	promoter	41.1174	47.9766	RNASeqTranscript.5188	TXLNA
2635	CM008473.1	251033143	251033211	-	promoter	14.0155	13.586	RNASeqTranscript.5189	KPNA6
2636	CM008473.1	251055665	251055746	-	promoter	18.2861	14.0441	RNASeqTranscript.5190	TMEM39B
2637	CM008473.1	251099491	251099516	-	promoter	67.2543	88.8098	RNASeqTranscript.5191	KHDRBS1
2050	CM008473.1	251100226	251100228	+	promoter	2.60388	1.89633	IsoSeq.4839
2051	CM008473.1	251168952	251168977	+	promoter	8.72244	8.2836	RNASeqTranscript.5192	PTP4A2
2052	CM008473.1	251330443	251330447	+	promoter	2.01383	1.56698	RNASeqTranscript.5195	ADGRB2
2053	CM008473.1	251389461	251389479	+	promoter	15.4057	5.25149	RNASeqTranscript.5196	COL16A1
2054	CM008473.1	251453595	251453621	+	promoter	13.6938	16.7941	RNASeqTranscript.5197	PEF1
2638	CM008473.1	251527727	251527761	-	promoter	12.5222	7.98978	RNASeqTranscript.5199
2639	CM008473.1	251624902	251624935	-	promoter	41.9308	13.4127	RNASeqTranscript.5201	SERINC2
2640	CM008473.1	251662549	251662627	-	promoter	1.33198	2.18671	RNASeqTranscript.5201	SERINC2
2641	CM008473.1	251722488	251722517	-	promoter	4.31765	6.36761	RNASeqTranscript.5204
2055	CM008473.1	251722726	251722757	+	promoter	20.5918	22.8844	RNASeqTranscript.5206	SNRNP40
2056	CM008473.1	251765267	251765312	+	promoter	3.57111	6.24722
2057	CM008473.1	251943842	251943881	+	promoter	92.5951	109.163	RNASeqTranscript.5208	PUM1
2058	CM008473.1	252080635	252080697	+	promoter	23.652	20.2596	RNASeqTranscript.5210
2059	CM008473.1	252228640	252228747	+	promoter	257.44	313.785	RNASeqTranscript.5212	LAPTM5
2191	CM008473.1	25283824	25283920	-	exon	16.2785	26.0774	RNASeqTranscript.3311
2060	CM008473.1	253849140	253849166	+	promoter	30.017	33.7611
2061	CM008473.1	253892922	253893059	+	promoter	10.5859	14.6929	RNASeqTranscript.5216	SRSF4
2642	CM008473.1	254113602	254113615	-	promoter	2.90183	0.764216	RNASeqTranscript.5218	EPB41
2643	CM008473.1	254134739	254134818	-	promoter	40.2565	49.0058	RNASeqTranscript.5218	EPB41
2644	CM008473.1	254262464	254262494	-	promoter	6.49294	7.49883	RNASeqTranscript.5225	YTHDF2
2142	CM008473.1	254276	254295	-	promoter	12.4871	0.0207535	RNASeqTranscript.3119
2062	CM008473.1	254326231	254326279	+	promoter	1.58253	2.5162	RNASeqTranscript.5232	TAF12
2645	CM008473.1	254329576	254329598	-	promoter	7.32809	5.09203	RNASeqTranscript.5233
2063	CM008473.1	254329651	254329682	+	promoter	15.9175	21.037	RNASeqTranscript.5232	TAF12
1580	CM008473.1	25433183	25433233	+	promoter	87.2826	79.3822	RNASeqTranscript.3316	SECISBP2
2064	CM008473.1	254371394	254371396	+	promoter	9.45228	16.0873	RNASeqTranscript.5235
2646	CM008473.1	254397505	254397600	-	promoter	10.0458	11.9639	RNASeqTranscript.5236	TRNAU1AP
2648	CM008473.1	254432855	254432859	-	promoter	13.2411	37.8528	RNASeqTranscript.5238
2650	CM008473.1	254543241	254543320	-	promoter	34.7528	24.2871	RNASeqTranscript.5240	PHACTR4
2651	CM008473.1	254585154	254585169	-	promoter	9.40576	10.5061	RNASeqTranscript.5241	MED18
2652	CM008473.1	254639703	254639727	-	promoter	1.52124	2.7838	RNASeqTranscript.5242	SESN2
2653	CM008473.1	254655886	254655898	-	promoter	3.85514	2.6189
2065	CM008473.1	254658663	254658692	+	promoter	113.601	148.294	RNASeqTranscript.5244
2066	CM008473.1	254705129	254705151	+	promoter	4.03023	3.0923	RNASeqTranscript.5246	PTAFR
2067	CM008473.1	254806988	254807119	+	promoter	89.9567	115.455	RNASeqTranscript.5248	EYA3
2069	CM008473.1	254893437	254893454	+	exon	4.4538	6.74785	RNASeqTranscript.5248	EYA3
2654	CM008473.1	254913444	254913500	-	promoter	3.62773	5.83751	RNASeqTranscript.5250	XKR8
2071	CM008473.1	254961027	254961069	+	promoter	14.4427	15.0501	RNASeqTranscript.5253	RPA2
2655	CM008473.1	254998723	254998738	-	promoter	7.39015	6.41917
2656	CM008473.1	255059349	255059356	-	promoter	12.6464	14.1519
2143	CM008473.1	255079	255294	-	promoter	68.2001	0.207405	RNASeqTranscript.3119
2657	CM008473.1	255100683	255100729	-	promoter	27.5856	39.647	RNASeqTranscript.5256	STX12
2658	CM008473.1	255149752	255149794	-	promoter	5.97669	10.8506
2072	CM008473.1	255170910	255170978	+	promoter	10.3689	108.335	RNASeqTranscript.5260	IFI6
2073	CM008473.1	255196823	255196828	+	unknown	1.78791	1.83458
2074	CM008473.1	255224069	255224132	+	promoter	9.57512	9.98212	RNASeqTranscript.5263	AHDC1
2076	CM008473.1	255322915	255323041	+	promoter	13.9772	15.2864	RNASeqTranscript.5266	WASF2
2077	CM008473.1	255371611	255371705	+	promoter	2.19641	1.54788	RNASeqTranscript.5266	WASF2
2659	CM008473.1	255463867	255464024	-	promoter	28.4502	26.0142	RNASeqTranscript.5270	WDTC1
2660	CM008473.1	255557028	255557140	-	promoter	35.3645	35.2916	RNASeqTranscript.5270	WDTC1
2078	CM008473.1	255610873	255610930	+	promoter	98.394	83.3914	RNASeqTranscript.5272	SLC9A1
2079	CM008473.1	255734944	255734952	+	promoter	1.44563	1.6905
2662	CM008473.1	255809887	255809953	-	promoter	38.6121	48.599	RNASeqTranscript.5277	NUDC
2080	CM008473.1	255837102	255837118	+	promoter	12.6286	13.9003
2081	CM008473.1	255844243	255844277	+	promoter	6.83928	7.26895	RNASeqTranscript.5278
2082	CM008473.1	255861778	255861790	+	unknown	1.18149	1.03156
2663	CM008473.1	255863718	255863752	-	promoter	14.5389	10.4221
2664	CM008473.1	255922805	255922854	-	promoter	7.48979	4.55623	RNASeqTranscript.5280
2665	CM008473.1	255923073	255923106	-	promoter	37.9031	32.7676	RNASeqTranscript.5280
2667	CM008473.1	256132396	256132448	-	promoter	12.4467	12.8375	RNASeqTranscript.5284	RPS6KA1
2668	CM008473.1	256185048	256185128	-	promoter	108.72	142.361	RNASeqTranscript.5285	DHDDS
2669	CM008473.1	256222040	256222072	-	promoter	26.2387	34.8207	RNASeqTranscript.5285	DHDDS
2084	CM008473.1	256336560	256336577	+	promoter	22.6377	65.0862	RNASeqTranscript.5290	UBXN11
2672	CM008473.1	256360425	256360427	-	exon	1.01459	0.681259	RNASeqTranscript.5291
2674	CM008473.1	256361368	256361468	-	promoter	367.045	319.472	RNASeqTranscript.5291
2675	CM008473.1	256405580	256405635	-	promoter	19.5786	22.6343	RNASeqTranscript.5292	CEP85
2676	CM008473.1	256454291	256454347	-	promoter	54.5487	82.3439	RNASeqTranscript.5293	CATSPER4, CNKSR1
2085	CM008473.1	256569951	256569955	+	promoter	0.519313	1.38168	RNASeqTranscript.5299	TRIM63, PAFAH2
2677	CM008473.1	256605326	256605337	-	promoter	5.69593	9.42707	RNASeqTranscript.5301	EXTL1
2086	CM008473.1	256621439	256621478	+	promoter	25.4292	24.4277	RNASeqTranscript.5299	TRIM63, PAFAH2
2192	CM008473.1	25664877	25664889	-	exon	2.30204	2.82218	RNASeqTranscript.3320	SEMA4D
2087	CM008473.1	256689500	256689639	+	promoter	21.9478	142.807	RNASeqTranscript.5299;RNASeqTranscript.5302	TRIM63, PAFAH2;
2088	CM008473.1	256712643	256712701	+	promoter	228.358	223.828	RNASeqTranscript.5302
2678	CM008473.1	256790527	256790606	-	promoter	16.1159	17.4143	RNASeqTranscript.5308	MTFR1L
2679	CM008473.1	256811410	256811444	-	promoter	24.271	24.8405	RNASeqTranscript.5309
2680	CM008473.1	257040610	257040655	-	promoter	7.44819	7.8684	RNASeqTranscript.5314	LDLRAP1
2681	CM008473.1	257143104	257143112	-	promoter	4.70787	3.03041	RNASeqTranscript.5315	TMEM57
2682	CM008473.1	257143225	257143269	-	promoter	9.6589	13.594	RNASeqTranscript.5315	TMEM57
2683	CM008473.1	257209861	257209945	-	promoter	112.926	162.097	RNASeqTranscript.5316
2089	CM008473.1	257229298	257229364	+	promoter	96.2907	91.4263	RNASeqTranscript.5318	RSRP1
2090	CM008473.1	257261417	257261451	+	promoter	41.0318	46.0547	RNASeqTranscript.5320
2193	CM008473.1	25751808	25752008	-	promoter	14.8541	8.97154	RNASeqTranscript.3320	SEMA4D
2684	CM008473.1	257733487	257733571	-	promoter	187.463	194.641
2685	CM008473.1	257831416	257831445	-	promoter	57.5239	54.4061	RNASeqTranscript.5325	SRRM1
2092	CM008473.1	257831748	257831789	+	unknown	2.10655	4.61845
2686	CM008473.1	257919992	257920033	-	promoter	4.69444	14.7721
2687	CM008473.1	257969989	257970044	-	unknown	8.19969	9.59722
2688	CM008473.1	258042411	258042457	-	promoter	40.8641	19.2836	RNASeqTranscript.5331	NIPAL3
2093	CM008473.1	258044295	258044325	+	promoter	5.12491	14.3489	RNASeqTranscript.5333	STPG1
2094	CM008473.1	258472538	258472599	+	promoter	77.71	91.3081	RNASeqTranscript.5338
2689	CM008473.1	258490998	258491048	-	promoter	127.702	224.232	RNASeqTranscript.5337;RNASeqTranscript.5339	;
2095	CM008473.1	258594529	258594580	+	promoter	79.8631	83.9555	RNASeqTranscript.5341	FUCA1
2096	CM008473.1	258626875	258626912	+	promoter	10.1747	13.2425	RNASeqTranscript.5342	HMGCL
2690	CM008473.1	258647320	258647346	-	promoter	1.5047	2.28968	RNASeqTranscript.5343
2097	CM008473.1	258647453	258647484	+	promoter	8.57438	9.70642	RNASeqTranscript.5344	GALE
2691	CM008473.1	258656459	258656490	-	promoter	58.5829	65.2981	RNASeqTranscript.5345	LYPLA2
2692	CM008473.1	258667209	258667262	-	promoter	12.1029	12.7162	RNASeqTranscript.5346
2693	CM008473.1	258690331	258690371	-	promoter	17.3022	12.2768	RNASeqTranscript.5347
2694	CM008473.1	258730061	258730089	-	promoter	25.614	68.3552	RNASeqTranscript.5348
2098	CM008473.1	258829979	258829986	+	promoter	52.9507	48.9635	RNASeqTranscript.5351	ID3
2099	CM008473.1	258900538	258900546	+	promoter	1.37989	1.814	RNASeqTranscript.5353	ASAP3
2100	CM008473.1	258900678	258900716	+	promoter	14.6261	18.2108	RNASeqTranscript.5353	ASAP3
2101	CM008473.1	258954589	258954592	+	promoter	0.288429	1.05216	RNASeqTranscript.5354	TCEA3
2102	CM008473.1	259011440	259011507	+	promoter	12.593	12.4116	RNASeqTranscript.5354;RNASeqTranscript.5359	TCEA3;ZNF436
2103	CM008473.1	259033211	259033270	+	promoter	15.6924	15.9622	RNASeqTranscript.5361	HNRNPR
2104	CM008473.1	259211229	259211268	+	promoter	6.47263	4.94753	RNASeqTranscript.5364	LUZP1
2695	CM008473.1	259369570	259369600	-	promoter	25.1622	20.4361	RNASeqTranscript.5367	KDM1A
2696	CM008473.1	259647366	259647374	-	promoter	5.95566	6.71335
2697	CM008473.1	259700910	259701001	-	promoter	202.271	368.683	RNASeqTranscript.5371	C1QB
2698	CM008473.1	259713269	259713345	-	promoter	109.29	231.649	RNASeqTranscript.5374	C1QC
2699	CM008473.1	259720428	259720473	-	promoter	18.2909	24.0904	RNASeqTranscript.5375	C1QA
2700	CM008473.1	259899435	259899446	-	promoter	7.46436	10.0335	RNASeqTranscript.5376	ZBTB40
2702	CM008473.1	260316521	260316601	-	promoter	69.2715	66.1936	RNASeqTranscript.5379
2703	CM008473.1	260334293	260334355	-	promoter	57.7654	83.7781	RNASeqTranscript.5381
2106	CM008473.1	260391175	260391243	+	promoter	30.1785	24.0088	RNASeqTranscript.5383	HSPG2
2107	CM008473.1	260629332	260629355	+	promoter	7.14329	15.5965	RNASeqTranscript.5387	RAP1GAP
2704	CM008473.1	260778525	260778554	-	promoter	1.69056	0.722483	RNASeqTranscript.5388	ALPL
2108	CM008473.1	260855084	260855165	+	promoter	125.332	153.149	RNASeqTranscript.5389	ECE1
2109	CM008473.1	260912176	260912230	+	promoter	178.94	120.658	RNASeqTranscript.5389	ECE1
2111	CM008473.1	260920963	260920986	+	promoter	4.93134	7.87259	RNASeqTranscript.5389	ECE1
2113	CM008473.1	261009813	261009896	+	promoter	89.697	100.977	RNASeqTranscript.5392	EIF4G3
2114	CM008473.1	261407507	261407532	+	promoter	68.2502	61.615	RNASeqTranscript.5396	HP1BP3
2116	CM008473.1	261408196	261408200	+	promoter	1.6743	0.866741	RNASeqTranscript.5396	HP1BP3
2117	CM008473.1	261523699	261523730	+	promoter	94.237	134.932	RNASeqTranscript.5400	DDOST
2706	CM008473.1	261554001	261554061	-	promoter	41.8288	48.5263	RNASeqTranscript.5401	PINK1
2707	CM008473.1	261662914	261662970	-	promoter	7.50225	12.9783	RNASeqTranscript.5407
2118	CM008473.1	261663056	261663087	+	promoter	5.92809	10.4402	RNASeqTranscript.5408
2119	CM008473.1	261682949	261683043	+	promoter	7.23524	9.37788	RNASeqTranscript.5409
2709	CM008473.1	262011877	262011905	-	unknown	0.997813	2.90446
2120	CM008473.1	262435403	262435443	+	promoter	4.38412	5.00921	RNASeqTranscript.5417	TMCO4
2711	CM008473.1	262573910	262573914	-	promoter	6.10195	3.95727	RNASeqTranscript.5420
2712	CM008473.1	262625820	262625847	-	promoter	14.7603	16.0386	RNASeqTranscript.5421
2121	CM008473.1	262714593	262714663	+	promoter	143.568	159.052	RNASeqTranscript.5423	CAPZB
2713	CM008473.1	262875122	262875139	-	promoter	42.1672	34.2376	RNASeqTranscript.5425	PQLC2
2122	CM008473.1	262875327	262875362	+	promoter	17.6655	19.8212	RNASeqTranscript.5426
2714	CM008473.1	262906185	262906216	-	promoter	4.18068	3.77428	RNASeqTranscript.5427
2715	CM008473.1	262922791	262922808	-	promoter	4.68317	4.36429	RNASeqTranscript.5428
2123	CM008473.1	262923244	262923275	+	promoter	65.8524	58.8034	RNASeqTranscript.5429	EMC1
2716	CM008473.1	262962792	262962797	-	promoter	2.98802	2.88682	RNASeqTranscript.5432
2124	CM008473.1	262962996	262963065	+	promoter	105.912	115.153	RNASeqTranscript.5433	UBR4
2126	CM008473.1	263259139	263259181	+	promoter	19.105	19.0012	RNASeqTranscript.5436	ALDH4A1
2717	CM008473.1	263529705	263529728	-	promoter	0.207964	17.8038
2127	CM008473.1	264553702	264553720	+	promoter	1.60085	2.18589	RNASeqTranscript.5439
2719	CM008473.1	264618753	264618759	-	promoter	1.4948	1.64933	RNASeqTranscript.5438
2128	CM008473.1	264690379	264690392	+	promoter	1.11492	0.825528	RNASeqTranscript.5440	RCC2
2720	CM008473.1	264816664	264816687	-	promoter	5.5235	7.66649	RNASeqTranscript.5443
2129	CM008473.1	265033400	265033490	+	promoter	338.826	288.585	RNASeqTranscript.5446	SDHB
2130	CM008473.1	265096596	265096695	+	promoter	225.83	163.418	RNASeqTranscript.5451
2723	CM008473.1	265176481	265176502	-	promoter	23.0465	33.9639	RNASeqTranscript.5454	NECAP2
2724	CM008473.1	265247295	265247313	-	promoter	43.8375	47.6174	RNASeqTranscript.5458	SZRD1
2132	CM008473.1	265248126	265248147	+	promoter	4.02691	8.50628	RNASeqTranscript.5459	FBXO42
2133	CM008473.1	265271147	265271218	+	promoter	45.1919	57.0796	RNASeqTranscript.5459	FBXO42
2134	CM008473.1	265381631	265381652	+	promoter	3.20154	5.04731	RNASeqTranscript.5466	RSG1
2135	CM008473.1	265404990	265404998	+	promoter	0.94737	1.13456	RNASeqTranscript.5467
2136	CM008473.1	265457759	265457765	+	promoter	2.04473	2.70159	RNASeqTranscript.5469	EPHA2
2137	CM008473.1	265579651	265579665	+	unknown	1.03135	0
1536	CM008473.1	2656508	2656536	+	promoter	10.1192	11.0683	RNASeqTranscript.3152	TRAF1
2194	CM008473.1	27139198	27139246	-	promoter	65.1768	10.5806	RNASeqTranscript.3325	DIRAS2
1582	CM008473.1	27278699	27278705	+	promoter	2.49294	2.59591	RNASeqTranscript.3326	SYK
2153	CM008473.1	2761462	2761523	-	promoter	16.7459	20.5101	RNASeqTranscript.3155
1538	CM008473.1	2761684	2761702	+	promoter	42.89	55.4208
1539	CM008473.1	2789403	2789440	+	promoter	25.8261	29.1103	RNASeqTranscript.3158	FBXW2
2195	CM008473.1	27920210	27920234	-	promoter	30.9736	39.1477	RNASeqTranscript.3327	AUH
2196	CM008473.1	28516044	28516067	-	promoter	2.39761	1.60816	RNASeqTranscript.3329	ROR2
2197	CM008473.1	28640473	28640541	-	promoter	130.416	129.672	RNASeqTranscript.3331	SPTLC1
1540	CM008473.1	2870945	2870993	+	promoter	9.51259	5.93998	RNASeqTranscript.3161
2200	CM008473.1	29098453	29098508	-	promoter	7.89059	5.33858	RNASeqTranscript.3337	PTPDC1
2201	CM008473.1	29560052	29560066	-	promoter	6.02696	9.8636	RNASeqTranscript.3338	PHF2
2203	CM008473.1	29560390	29560414	-	promoter	5.18011	7.21466
1541	CM008473.1	2968656	2968672	+	promoter	10.2236	10.4919	RNASeqTranscript.3162	CDK5RAP2
2204	CM008473.1	29692881	29692962	-	promoter	65.9885	57.8231
1583	CM008473.1	29693033	29693071	+	promoter	17.8428	18.243	RNASeqTranscript.3339
2205	CM008473.1	29954933	29954966	-	unknown	8.55976	11.9406
1584	CM008473.1	29993666	29993725	+	promoter	29.6726	36.1874	RNASeqTranscript.3349	NINJ1
2206	CM008473.1	30027892	30027950	-	promoter	10.7774	11.2145	RNASeqTranscript.3350
2207	CM008473.1	30130096	30130119	-	promoter	3.13656	2.39261	RNASeqTranscript.3352	FGD3
1585	CM008473.1	30253553	30253585	+	promoter	11.4657	11.3954	RNASeqTranscript.3355	IPPK
1586	CM008473.1	30349899	30350044	+	promoter	52.7926	24.2809	RNASeqTranscript.3358	ECM2
1588	CM008473.1	30460757	30460818	+	promoter	19.915	10.5092	RNASeqTranscript.3362	OGN
1589	CM008473.1	30461835	30461952	+	promoter	85.0443	53.4643	RNASeqTranscript.3362	OGN
1590	CM008473.1	30550336	30550366	+	promoter	15.4922	16.4973	RNASeqTranscript.3363
1591	CM008473.1	30702267	30702278	+	promoter	2.71102	7.25175	RNASeqTranscript.3365	ZNF484
1592	CM008473.1	30950858	30950959	+	promoter	46.6092	46.1226	RNASeqTranscript.3367	CTSV
1593	CM008473.1	30996613	30996642	+	promoter	58.8276	52.1456	RNASeqTranscript.3368	ZNF782
2208	CM008473.1	31103871	31103914	-	promoter	6.91686	4.22832	RNASeqTranscript.3370
[truncated: 10,971 more rows]
