# Supplementary material for: Circadian clock mechanism driving mammalian photoperiodism
Source: Nat Commun. 2020 Aug 27;11:4291. doi: 10.1038/s41467-020-18061-z (PMC7453030; doi:10.1038/s41467-020-18061-z)
Supplement: Supplementary file 9 — Supplementary data 6 [file 41467_2020_18061_MOESM9_ESM.xlsx]

## Sheet: Index
	LPPhotoperiod	Photoperiod effect from fitting phoperiod x polynomial time across day 28 LP and SP
	SPTime	Time effect across day 28 SP from polynomial regression and pairwise catagorical
	LPTime	Time effect across day 28 LP from polynomial regression and pairwise catagorical
	pairwiseCatSP	Pairwise contrast extracted for time effect across day 28 SP from catagorical regression
	pairwiseCatLP	Pairwise contrast extracted for time effect across day 28 LP from catagorical regression
	CycleAnalysis24hrPeriod	MetaCycle analysis for all day 28 genes in LP and SP

## Sheet: LPPhotoperiod
	Gene annotation									Regression statistics for effect of LP photoperiod in photoperiod x time model
Geneid	names	Strand	Length	FirstStart	LastEnd	n_exons	Chr	ChrName	transcriptsxref	log2FC	Lower confidence interval log2FC	Upper confidence interval log2FC	Mean Expression CPM	t	P.Value	BH FDR adj.P.Val	B
RNASeqTranscript.1172	TSHB	+	702	97229440	97234418	4	CM008472.1	Chromosome1	ENSOARG00000020127	7.10955	6.70322	7.51588	7.27785	35.5794	3.55802e-28	7.97281e-24	54.3802
RNASeqTranscript.29848	ERCC6L	-	4537	67532527	67564539	5	CM008498.1	ChromosomeX	ENSOARG00000005908	2.35328	2.16835	2.53822	1.46616	25.8756	1.04617e-23	1.17213e-19	43.8997
RNASeqTranscript.13322		-	1978	104118213	104126619	4	CM008478.1	Chromosome7		7.79527	7.1581	8.43244	1.08373	24.8776	3.66277e-23	2.62395e-19	41.801
RNASeqTranscript.23672	CHGA	+	2224	57922929	57935886	10	CM008489.1	Chromosome18	ENSOARG00000013347	-2.61108	-2.82768	-2.39448	9.46785	-24.513	5.85494e-23	2.62395e-19	42.1606
RNASeqTranscript.25993		+	1828	43434730	43484001	11	CM008492.1	Chromosome21	ENSOARG00000001737	6.15237	5.64383	6.66092	-2.55312	24.6006	5.22755e-23	2.62395e-19	38.988
RNASeqTranscript.3119		-	6193	242583	256032	9	CM008473.1	Chromosome2		4.38487	4.00869	4.76105	3.52958	23.7023	1.70005e-22	5.4421e-19	41.3339
RNASeqTranscript.11342	ABCG2	+	11133	41226293	41358138	41	CM008477.1	Chromosome6	ENSOARG00000001914	1.64971	1.50828	1.79114	7.10643	23.7192	1.66209e-22	5.4421e-19	41.1586
RNASeqTranscript.28968	CYP4V2	+	12844	17218370	17231824	23	CM008497.1	Chromosome26	ENSOARG00000008195	2.01344	1.83961	2.18727	7.52365	23.5532	2.07549e-22	5.81345e-19	40.9202
RNASeqTranscript.10014	GIPC3	-	5868	18803829	18809861	10	CM008476.1	Chromosome5	ENSOARG00000012310	2.30574	2.10495	2.50654	3.22355	23.3504	2.72746e-22	6.79078e-19	40.8649
RNASeqTranscript.25994		+	4203	43484287	43484287	1	CM008492.1	Chromosome21		6.83362	6.22649	7.44076	-1.82313	22.8874	5.13056e-22	1.14966e-18	37.6708
RNASeqTranscript.12862		+	2655	63833801	63883768	8	CM008478.1	Chromosome7		2.50713	2.27916	2.73511	1.27567	22.3626	1.06466e-21	2.1688e-18	39.3979
RNASeqTranscript.30433		+	1405	141735697	141746885	14	CM008498.1	ChromosomeX	ENSOARG00000001192	4.98915	4.529	5.4493	-2.98593	22.0474	1.66259e-21	3.10462e-18	36.1012
RNASeqTranscript.30232	APLN	-	3535	121345815	121354739	14	CM008498.1	ChromosomeX	ENSOARG00000014891	1.54579	1.40176	1.68983	3.89742	21.8233	2.29035e-21	3.94786e-18	38.7002
RNASeqTranscript.18327	SUV39H2	+	13318	30690962	30715232	18	CM008484.1	Chromosome13	ENSOARG00000007434	1.61367	1.4619	1.76543	5.4163	21.6213	3.06414e-21	4.90438e-18	38.2853
RNASeqTranscript.15176		-	10203	20781825	20963640	5	CM008481.1	Chromosome10		5.23775	4.73849	5.737	0.792439	21.3331	4.66158e-21	6.96378e-18	37.6764
RNASeqTranscript.21388		+	595	66523738	66527046	3	CM008486.1	Chromosome15		4.51506	4.07275	4.95738	-3.58854	20.757	1.09464e-20	1.44286e-17	34.2575
RNASeqTranscript.30346	ACSL4	+	6009	134005886	134080618	27	CM008498.1	ChromosomeX	ENSOARG00000017954	1.82044	1.6423	1.99857	7.94655	20.7807	1.05642e-20	1.44286e-17	36.9031
RNASeqTranscript.16697	VMO1	-	715	36790100	36790934	3	CM008482.1	Chromosome11	ENSOARG00000007112	4.15667	3.74373	4.5696	5.58951	20.469	1.68996e-20	2.10381e-17	36.6012
RNASeqTranscript.15355		+	4062	34913873	34925016	8	CM008481.1	Chromosome10		3.10276	2.78874	3.41679	0.562038	20.0919	3.00886e-20	3.54855e-17	36.0269
RNASeqTranscript.4891		-	657	219752535	219753296	2	CM008473.1	Chromosome2		4.61313	4.13916	5.08709	-3.72653	19.7916	4.79445e-20	5.1159e-17	33.0362
RNASeqTranscript.14616		+	2902	46633452	46633811	3	CM008480.1	Chromosome9		2.11502	1.89802	2.33202	0.386307	19.8195	4.59063e-20	5.1159e-17	35.6124
RNASeqTranscript.5748	ANGPTL2	+	3751	9288858	9323461	8	CM008474.1	Chromosome3	ENSOARG00000012521	2.43683	2.18528	2.68838	4.96738	19.6984	5.54731e-20	5.31939e-17	35.4039
RNASeqTranscript.5957		+	4470	34334456	34335156	2	CM008474.1	Chromosome3		5.58644	5.00949	6.16339	-0.977667	19.6892	5.62764e-20	5.31939e-17	34.5884
RNASeqTranscript.7805	FAM234B	-	5130	217059368	217098633	15	CM008474.1	Chromosome3	ENSOARG00000020817	0.8996	0.80643	0.99277	6.9963	19.6338	6.13916e-20	5.31939e-17	35.14
RNASeqTranscript.12976		+	4504	75680831	75686554	8	CM008478.1	Chromosome7		1.34407	1.20467	1.48347	4.99173	19.6064	6.40947e-20	5.31939e-17	35.2267
RNASeqTranscript.14134		+	2991	90812960	90816423	4	CM008479.1	Chromosome8		2.19198	1.96485	2.41911	1.09888	19.6243	6.23193e-20	5.31939e-17	35.4123
RNASeqTranscript.16301		+	7031	22530568	22589367	40	CM008482.1	Chromosome11		1.82101	1.63255	2.00947	2.91678	19.6486	5.99862e-20	5.31939e-17	35.4768
RNASeqTranscript.15179	FNDC3A	+	10532	21011655	21123265	44	CM008481.1	Chromosome10	ENSOARG00000008377	1.21322	1.08562	1.34081	9.72135	19.3351	9.84985e-20	7.88269e-17	34.5732
RNASeqTranscript.16454		-	434	27340331	27344968	4	CM008482.1	Chromosome11	ENSOARG00000003280	4.09681	3.662	4.53161	-3.61197	19.1594	1.30442e-19	1.00791e-16	32.2711
RNASeqTranscript.1175		+	6313	97238205	97238205	1	CM008472.1	Chromosome1		6.86547	6.13444	7.59649	-0.465283	19.0972	1.44139e-19	1.07662e-16	33.6943
RNASeqTranscript.17924	CENPF	-	10639	74119900	74183098	22	CM008483.1	Chromosome12	ENSOARG00000008368	1.89733	1.69377	2.10089	1.67114	18.953	1.81934e-19	1.31509e-16	34.388
RNASeqTranscript.29995	SPRY3	+	4319	86981188	86987090	3	CM008498.1	ChromosomeX	ENSOARG00000006314	1.80478	1.60818	2.00139	3.65723	18.6664	2.90234e-19	2.03236e-16	33.8385
RNASeqTranscript.11123		-	2237	17974728	17974728	1	CM008477.1	Chromosome6		3.38433	3.0145	3.75415	-0.484605	18.6082	3.19337e-19	2.16839e-16	33.4837
RNASeqTranscript.1913	CYP4F22	-	2893	175153525	175190029	18	CM008472.1	Chromosome1	ENSOARG00000002793	2.32321	2.0688	2.57762	2.64748	18.5688	3.40744e-19	2.2457e-16	33.7495
RNASeqTranscript.19745		-	6034	41926550	41934053	2	CM008485.1	Chromosome14		3.7683	3.35506	4.18155	0.747314	18.5427	3.55712e-19	2.27737e-16	33.6329
RNASeqTranscript.14133	PNLDC1	+	2160	90790470	90812156	25	CM008479.1	Chromosome8	ENSOARG00000004585	2.34615	2.08668	2.60561	0.946227	18.3869	4.60325e-19	2.86527e-16	33.4364
ENSOARG00000014713	ASPM	-	10329	79543064	79604353	37	CM008483.1	Chromosome12	ENSOARG00000014713	2.50328	2.22479	2.78178	-0.129913	18.2778	5.52054e-19	3.34336e-16	33.105
RNASeqTranscript.221	MFSD2A	+	2321	15124206	15136410	19	CM008472.1	Chromosome1	ENSOARG00000020169	1.44446	1.28099	1.60792	2.73118	17.9684	9.28505e-19	5.47525e-16	32.7358
RNASeqTranscript.6849		-	861	124993302	124999809	3	CM008474.1	Chromosome3		4.34619	3.85132	4.84106	-1.46642	17.8587	1.11843e-18	6.42608e-16	31.7919
RNASeqTranscript.7740		-	7785	208189954	208272664	25	CM008474.1	Chromosome3		2.03902	1.80655	2.27149	6.90815	17.8353	1.164e-18	6.52073e-16	32.1493
RNASeqTranscript.8399	TAC1	+	1077	16977927	16986023	15	CM008475.1	Chromosome4	ENSOARG00000004619	4.87897	4.31991	5.43802	2.91677	17.7462	1.35496e-18	7.40536e-16	32.3861
RNASeqTranscript.12323	SLC7A8	+	4319	22999234	23050749	15	CM008478.1	Chromosome7	ENSOARG00000019354	1.51559	1.34159	1.6896	5.48341	17.7116	1.43753e-18	7.66957e-16	32.0222
RNASeqTranscript.17795	TNR	-	13428	60638711	61124527	24	CM008483.1	Chromosome12	ENSOARG00000014202	1.18663	1.04814	1.32512	6.00071	17.4234	2.36288e-18	1.23133e-15	31.4714
RNASeqTranscript.13833		+	2189	55514003	55521604	4	CM008479.1	Chromosome8		2.96195	2.61591	3.30799	3.88145	17.4053	2.43822e-18	1.24172e-15	31.6854
RNASeqTranscript.28974	KLKB1	+	3024	17236977	17258030	28	CM008497.1	Chromosome26	ENSOARG00000008250	6.44629	5.69133	7.20125	0.850665	17.3628	2.62527e-18	1.30727e-15	31.561
RNASeqTranscript.28660	SPOCK2, ASCC1	-	17797	29208566	29357961	67	CM008496.1	Chromosome25	ENSOARG00000007029, ENSOARG00000007094	1.15424	1.01869	1.28979	10.0076	17.3158	2.84925e-18	1.38795e-15	31.1293
RNASeqTranscript.12908	DLGAP5	-	2535	69774932	69813876	18	CM008478.1	Chromosome7	ENSOARG00000021089	1.97873	1.74613	2.21133	-0.543765	17.2985	2.93665e-18	1.4001e-15	31.4392
RNASeqTranscript.14442	EFR3A	-	8064	23928525	24008983	35	CM008480.1	Chromosome9	ENSOARG00000007240	0.499794	0.440736	0.558851	7.69486	17.2087	3.43607e-18	1.60407e-15	31.0069
RNASeqTranscript.28981	F11	+	1875	17264609	17283613	14	CM008497.1	Chromosome26	ENSOARG00000008283	4.12257	3.63507	4.61007	-3.03883	17.1959	3.51377e-18	1.60687e-15	29.9124
RNASeqTranscript.22456	CTSO	+	5630	51321687	51344304	15	CM008488.1	Chromosome17	ENSOARG00000006748	1.26307	1.11275	1.41339	6.51397	17.0859	4.26347e-18	1.91071e-15	30.8389
RNASeqTranscript.9418		-	3078	127622594	127622594	1	CM008475.1	Chromosome4		3.85284	3.38803	4.31764	4.90806	16.8555	6.4145e-18	2.77938e-15	30.6327
RNASeqTranscript.27462	GNG13	-	434	645827	647662	3	CM008495.1	Chromosome24	ENSOARG00000014389	-2.2361	-2.50604	-1.96615	1.52109	-16.8442	6.54482e-18	2.77938e-15	30.8298
RNASeqTranscript.30532		-	1269	2852920	2852920	1	KZ319282.1	Contig36		4.73046	4.15931	5.30161	-2.66315	16.8417	6.57388e-18	2.77938e-15	29.5651
RNASeqTranscript.15386		-	15275	36890561	37039720	7	CM008481.1	Chromosome10		2.52563	2.21995	2.83132	2.349	16.8005	7.07551e-18	2.93607e-15	30.7242
RNASeqTranscript.9395	PRKAG2	-	5689	124156652	124464800	29	CM008475.1	Chromosome4	ENSOARG00000004505	0.590098	0.517735	0.66246	6.70372	16.5822	1.04725e-17	4.26669e-15	29.9107
RNASeqTranscript.3682	MELK	-	5086	54691000	54760025	19	CM008473.1	Chromosome2	ENSOARG00000011541	2.70664	2.37416	3.03912	0.610564	16.5537	1.10243e-17	4.41131e-15	30.2915
RNASeqTranscript.25365	GPLD1	+	12904	35797858	35861906	46	CM008491.1	Chromosome20	ENSOARG00000006871	2.02176	1.7725	2.27102	8.40115	16.4935	1.22945e-17	4.83326e-15	29.6832
RNASeqTranscript.13047	GPX2	-	878	80492503	80495865	4	CM008478.1	Chromosome7	ENSOARG00000021156	4.52624	3.96616	5.08632	-2.55393	16.433	1.37215e-17	5.30125e-15	28.9826
RNASeqTranscript.13100	ACTN1	-	5812	84197728	84294650	28	CM008478.1	Chromosome7	ENSOARG00000021179	1.07134	0.93817	1.20451	6.20936	16.3589	1.57056e-17	5.96495e-15	29.5259
RNASeqTranscript.19362	KIAA0513	+	11446	11815532	11867680	26	CM008485.1	Chromosome14	ENSOARG00000011232	1.03771	0.90834	1.16707	6.36496	16.3112	1.7136e-17	6.39972e-15	29.4272
RNASeqTranscript.2812	SOX14	-	36411	274027799	274066278	18	CM008472.1	Chromosome1	ENSOARG00000015598	-2.02692	-2.2804	-1.77345	5.47316	-16.2607	1.87957e-17	6.90451e-15	29.4392
RNASeqTranscript.3424	GOLM1	+	4931	35371281	35426672	23	CM008473.1	Chromosome2	ENSOARG00000008790	0.568648	0.49726	0.640036	7.06946	16.1976	2.11057e-17	7.50692e-15	29.1787
RNASeqTranscript.15178		-	4878	21008020	21008020	1	CM008481.1	Chromosome10		2.12847	1.86127	2.39567	1.65262	16.1981	2.10838e-17	7.50692e-15	29.6595
RNASeqTranscript.13220		+	9124	90689211	90799915	37	CM008478.1	Chromosome7	ENSOARG00000002901, ENSOARG00000001881	0.886187	0.774134	0.998239	6.67111	16.0818	2.61258e-17	9.1473e-15	28.98
RNASeqTranscript.10472	KIF20A	+	3046	51968987	51976818	20	CM008476.1	Chromosome5	ENSOARG00000015873	2.48245	2.16558	2.79931	-0.223324	15.9307	3.45887e-17	1.1924e-14	29.1001
RNASeqTranscript.13291	DIO2	-	7259	95875287	95890182	8	CM008478.1	Chromosome7	ENSOARG00000002802	1.7478	1.52281	1.97279	7.9131	15.7967	4.44242e-17	1.50827e-14	28.3883
RNASeqTranscript.6150		-	3085	47918853	47952152	6	CM008474.1	Chromosome3		0.698355	0.608357	0.788353	6.26122	15.7788	4.59408e-17	1.53648e-14	28.4259
RNASeqTranscript.15944	BIRC5	+	1599	9327642	9334826	5	CM008482.1	Chromosome11	ENSOARG00000005456	2.01328	1.75239	2.27417	-0.168202	15.692	5.4091e-17	1.78246e-14	28.6816
RNASeqTranscript.13671		-	2374	32737917	32737917	1	CM008479.1	Chromosome8		2.13478	1.8578	2.41176	-0.673989	15.6725	5.61191e-17	1.79645e-14	28.5801
RNASeqTranscript.18048		+	5826	84352908	84352908	1	CM008483.1	Chromosome12		2.67079	2.32434	3.01725	0.784707	15.6756	5.5787e-17	1.79645e-14	28.6997
RNASeqTranscript.22778	MLEC	+	8763	72126383	72139693	12	CM008488.1	Chromosome17	ENSOARG00000012941	0.68808	0.598575	0.777584	8.57706	15.6324	6.05263e-17	1.91024e-14	28.0473
RNASeqTranscript.29344	ANOS1	-	7170	6109709	6390605	23	CM008498.1	ChromosomeX	ENSOARG00000009753	2.59051	2.25321	2.92782	5.71382	15.6169	6.23322e-17	1.91334e-14	28.1961
RNASeqTranscript.30426	CSTF2	+	9541	141565587	141594530	23	CM008498.1	ChromosomeX	ENSOARG00000001022	0.57496	0.50011	0.649809	5.60932	15.6199	6.19821e-17	1.91334e-14	28.1658
RNASeqTranscript.23680	UNC79	+	27587	58369823	58647488	87	CM008489.1	Chromosome18	ENSOARG00000013851	0.754229	0.655849	0.852609	7.17806	15.5893	6.56702e-17	1.98857e-14	28.0156
RNASeqTranscript.5045	PTPRN	-	3539	236050658	236069745	25	CM008473.1	Chromosome2	ENSOARG00000020084	1.03655	0.900742	1.17235	7.77481	15.5203	7.48566e-17	2.23651e-14	27.8587
RNASeqTranscript.2016		+	992	189882342	189882519	2	CM008472.1	Chromosome1		2.37781	2.06252	2.6931	0.164629	15.3356	1.06518e-16	3.06007e-14	28.0414
RNASeqTranscript.2672	SELENOT	-	16678	258716786	258755057	22	CM008472.1	Chromosome1	ENSOARG00000004459	0.550615	0.477612	0.623618	8.44124	15.337	1.0623e-16	3.06007e-14	27.4772
RNASeqTranscript.27774	GPR139	-	4899	17833840	17880367	4	CM008495.1	Chromosome24	ENSOARG00000012464	2.64584	2.29503	2.99666	3.35204	15.3361	1.06405e-16	3.06007e-14	27.9143
RNASeqTranscript.7907		-	1606	224441469	224445883	5	CM008474.1	Chromosome3	ENSOARG00000020353	-0.732013	-0.829381	-0.634646	6.61313	-15.2874	1.16836e-16	3.31399e-14	27.4571
RNASeqTranscript.15555		-	8806	77489012	77632716	26	CM008481.1	Chromosome10	ENSOARG00000000618, ENSOARG00000000718	3.01708	2.61309	3.42107	7.36096	15.1861	1.42029e-16	3.97824e-14	27.2344
RNASeqTranscript.24118		-	11430	17817740	17849946	57	CM008490.1	Chromosome19	ENSOARG00000005521, ENSOARG00000005670	0.622939	0.539465	0.706413	7.25422	15.1749	1.45148e-16	4.0154e-14	27.2025
RNASeqTranscript.5040	GLB1L	-	3737	236000201	236008107	33	CM008473.1	Chromosome2	ENSOARG00000019976	0.469869	0.406188	0.53355	5.80492	15.0037	2.02373e-16	5.53023e-14	26.9434
RNASeqTranscript.15482		+	7116	56306132	56317532	13	CM008481.1	Chromosome10	ENSOARG00000016010	0.750902	0.649077	0.852727	6.05081	14.9955	2.0564e-16	5.55177e-14	26.9106
RNASeqTranscript.16109		-	2968	14865496	14871131	13	CM008482.1	Chromosome11	ENSOARG00000013912	1.60357	1.38457	1.82257	1.56211	14.8894	2.53058e-16	6.75063e-14	27.1761
RNASeqTranscript.27775		+	2596	17879184	17897783	2	CM008495.1	Chromosome24		5.19208	4.4821	5.90205	-1.53693	14.8706	2.62551e-16	6.92147e-14	26.6917
RNASeqTranscript.21300	UCP3	-	1030	56544441	56550152	6	CM008486.1	Chromosome15	ENSOARG00000008669	3.95632	3.41328	4.49937	-3.35655	14.8146	2.93141e-16	7.55023e-14	25.9595
RNASeqTranscript.24132	CPNE9	-	14945	17978049	18044802	54	CM008490.1	Chromosome19	ENSOARG00000006455	0.965089	0.832671	1.09751	6.74977	14.8201	2.89947e-16	7.55023e-14	26.5199
RNASeqTranscript.5755		+	714	9992417	9994816	2	CM008474.1	Chromosome3		3.88669	3.35119	4.42218	-2.57664	14.759	3.27091e-16	8.32893e-14	26.2297
RNASeqTranscript.11857		+	10878	122533149	123048083	43	CM008477.1	Chromosome6	ENSOARG00000009499	1.10382	0.951535	1.2561	5.75948	14.7395	3.39907e-16	8.55801e-14	26.4219
RNASeqTranscript.17104		+	1621	57156363	57161477	3	CM008482.1	Chromosome11		4.21618	3.63013	4.80223	-1.39644	14.629	4.23081e-16	1.0418e-13	26.3819
RNASeqTranscript.23255	PRC1	+	3100	19095121	19114930	16	CM008489.1	Chromosome18	ENSOARG00000012267	1.73144	1.49082	1.97206	0.954272	14.6322	4.20413e-16	1.0418e-13	26.6941
RNASeqTranscript.9419		-	705	127625888	127634069	3	CM008475.1	Chromosome4	ENSOARG00000006942	3.67353	3.16242	4.18465	2.49408	14.615	4.35096e-16	1.05974e-13	26.5951
RNASeqTranscript.8366		-	2772	13901554	13995530	6	CM008475.1	Chromosome4		4.15743	3.57698	4.73787	-2.46615	14.5644	4.81129e-16	1.14693e-13	25.9051
RNASeqTranscript.30445	GLA	-	3941	142087559	142099509	9	CM008498.1	ChromosomeX	ENSOARG00000001647	0.569478	0.489991	0.648965	6.19266	14.5684	4.77342e-16	1.14693e-13	26.0418
RNASeqTranscript.21981		+	2293	39534634	39537928	2	CM008487.1	Chromosome16		4.42684	3.8083	5.04538	-1.62493	14.5532	4.92044e-16	1.1606e-13	26.162
RNASeqTranscript.20750	MMP12	+	1806	6005285	6014533	10	CM008486.1	Chromosome15	ENSOARG00000004930	5.63562	4.84782	6.42341	-1.76046	14.5466	4.98567e-16	1.16374e-13	25.9706
RNASeqTranscript.27156	NDC80	+	6047	42064501	42098230	17	CM008494.1	Chromosome23	ENSOARG00000009604	1.87395	1.61181	2.13609	-0.424444	14.5364	5.08788e-16	1.17535e-13	26.4728
RNASeqTranscript.22390	DTL	-	3647	38777361	38827621	16	CM008488.1	Chromosome17	ENSOARG00000010843	1.44414	1.24154	1.64673	-0.127995	14.4945	5.53235e-16	1.26499e-13	26.4146
RNASeqTranscript.8127	DESI1	-	4372	233540466	233562280	10	CM008474.1	Chromosome3	ENSOARG00000018392	0.720136	0.619051	0.821221	5.90536	14.4863	5.62395e-16	1.27294e-13	25.8943
RNASeqTranscript.3717		-	4366	55726949	55798090	27	CM008473.1	Chromosome2	ENSOARG00000012027	1.50559	1.29375	1.71743	1.67082	14.4521	6.02335e-16	1.34971e-13	26.2998
RNASeqTranscript.3558		+	8301	44594099	44627854	20	CM008473.1	Chromosome2		0.529038	0.454513	0.603563	7.27604	14.435	6.23313e-16	1.3715e-13	25.7139
RNASeqTranscript.7165	CNTN1	-	13722	156686335	157098203	44	CM008474.1	Chromosome3	ENSOARG00000019884	0.960718	0.825329	1.09611	10.0538	14.4293	6.30421e-16	1.3715e-13	25.6111
RNASeqTranscript.9294	EZH2	-	12505	121564419	121621157	27	CM008475.1	Chromosome4	ENSOARG00000018856	1.77404	1.52406	2.02403	6.99583	14.4306	6.2882e-16	1.3715e-13	25.7218
RNASeqTranscript.3716		-	916	55725620	55725620	1	CM008473.1	Chromosome2		2.35996	2.02653	2.69339	-0.39989	14.3922	6.79245e-16	1.46351e-13	26.1878
RNASeqTranscript.27104		+	6804	37827009	37881421	37	CM008494.1	Chromosome23	ENSOARG00000007905, ENSOARG00000000795	0.639473	0.549002	0.729943	5.09101	14.3729	7.06097e-16	1.50688e-13	25.7368
RNASeqTranscript.7676	ARNTL2	-	11213	201098577	201205812	23	CM008474.1	Chromosome3	ENSOARG00000019779	2.00106	1.71688	2.28524	5.63922	14.3185	7.88022e-16	1.66585e-13	25.5903
RNASeqTranscript.1154	AP4B1	-	7317	96022884	96035106	18	CM008472.1	Chromosome1	ENSOARG00000019928	0.771209	0.660747	0.88167	5.29706	14.1969	1.00797e-15	2.10027e-13	25.3526
RNASeqTranscript.5248	EYA3	+	14879	254806987	254901029	30	CM008473.1	Chromosome2	ENSOARG00000003071	1.5267	1.308	1.74541	7.98964	14.1948	1.01227e-15	2.10027e-13	25.1922
RNASeqTranscript.12486	C15orf52, CCDC9B	-	6782	35942134	35952119	19	CM008478.1	Chromosome7	ENSOARG00000020193	-0.790854	-0.904402	-0.677305	4.87083	-14.1627	1.08044e-15	2.22115e-13	25.3422
RNASeqTranscript.8075	CBX7	-	8000	231419470	231439493	7	CM008474.1	Chromosome3	ENSOARG00000016400	-0.505712	-0.57862	-0.432805	6.41141	-14.1046	1.21629e-15	2.45536e-13	25.0769
RNASeqTranscript.12125	ERO1A	+	5033	12356977	12408019	17	CM008478.1	Chromosome7	ENSOARG00000017585	0.595387	0.509566	0.681207	6.77268	14.1071	1.21012e-15	2.45536e-13	25.0599
RNASeqTranscript.21063		-	1124	37886105	37895059	2	CM008486.1	Chromosome15		4.27907	3.65996	4.89818	-1.7726	14.0545	1.34736e-15	2.69569e-13	25.1912
RNASeqTranscript.15483	FBXL3	-	4361	56319781	56342787	7	CM008481.1	Chromosome10	ENSOARG00000016056	0.79222	0.677527	0.906912	7.60242	14.0457	1.37196e-15	2.72061e-13	24.8952
ENSOARG00000006003	IQGAP3	-	5159	112656790	112694544	38	CM008472.1	Chromosome1	ENSOARG00000006003	2.04688	1.75044	2.34333	-1.24418	14.0404	1.38687e-15	2.72606e-13	25.3944
RNASeqTranscript.5862		+	2417	19957500	19962179	10	CM008474.1	Chromosome3	ENSOARG00000015333	1.7894	1.5297	2.04909	0.497319	14.0111	1.47262e-15	2.86943e-13	25.457
RNASeqTranscript.12210	KIF23	+	5051	17498442	17545422	26	CM008478.1	Chromosome7	ENSOARG00000018647	1.98918	1.70017	2.2782	0.241846	13.9952	1.52135e-15	2.93884e-13	25.4254
RNASeqTranscript.11497	ATP10D	+	8971	72638661	72765453	27	CM008477.1	Chromosome6	ENSOARG00000015932	0.631349	0.539519	0.723179	5.27827	13.9803	1.5686e-15	3.0042e-13	24.9031
RNASeqTranscript.15599	UGGT2	-	10309	82176098	82330745	50	CM008481.1	Chromosome10	ENSOARG00000002377	0.70236	0.600013	0.804707	6.09777	13.9546	1.65388e-15	3.1407e-13	24.7802
RNASeqTranscript.4940		+	24215	225730629	225944009	94	CM008473.1	Chromosome2	ENSOARG00000019133, ENSOARG00000019148	0.89503	0.764496	1.02556	8.03001	13.9427	1.69484e-15	3.18062e-13	24.6634
RNASeqTranscript.13005		+	6550	77287067	77301334	8	CM008478.1	Chromosome7	ENSOARG00000021140	-1.10899	-1.27076	-0.947225	8.53995	-13.9403	1.70329e-15	3.18062e-13	24.6421
RNASeqTranscript.4649		+	367	174050677	174173896	4	CM008473.1	Chromosome2		4.22223	3.60509	4.83938	-3.70247	13.912	1.80548e-15	3.34357e-13	24.2569
RNASeqTranscript.23420	RCN2	+	6345	30018018	30036020	16	CM008489.1	Chromosome18	ENSOARG00000001570	0.567715	0.48453	0.650899	6.80933	13.8777	1.93754e-15	3.55873e-13	24.5777
RNASeqTranscript.16102		-	1965	14626430	14629207	2	CM008482.1	Chromosome11		4.90591	4.18658	5.62523	-2.4806	13.8684	1.97532e-15	3.59862e-13	24.5501
RNASeqTranscript.17754	EFHD2	-	723	55815348	55831875	5	CM008483.1	Chromosome12	ENSOARG00000010074	0.98901	0.84385	1.13417	3.60308	13.8544	2.03345e-15	3.64525e-13	24.8656
RNASeqTranscript.29846	RTL5	-	4787	67445040	67450356	11	CM008498.1	ChromosomeX	ENSOARG00000017682	-0.628653	-0.720911	-0.536396	6.81436	-13.8561	2.02626e-15	3.64525e-13	24.5343
RNASeqTranscript.18380		+	2023	34789195	34797661	4	CM008484.1	Chromosome13		-1.60333	-1.83917	-1.3675	0.51189	-13.8244	2.16365e-15	3.84787e-13	25.0763
RNASeqTranscript.11122		-	1568	17971888	17971888	1	CM008477.1	Chromosome6		3.38803	2.889	3.88705	-1.98836	13.8057	2.24903e-15	3.96822e-13	24.6915
RNASeqTranscript.7739		-	3404	208185321	208185321	1	CM008474.1	Chromosome3		1.68334	1.43404	1.93264	3.17769	13.7305	2.62882e-15	4.60207e-13	24.6703
RNASeqTranscript.20913		+	2121	27023913	27023913	1	CM008486.1	Chromosome15		3.80969	3.24493	4.37445	-0.281485	13.717	2.70391e-15	4.66071e-13	24.8199
RNASeqTranscript.26843		-	9948	51157038	51185682	17	CM008493.1	Chromosome22	ENSOARG00000014562	1.87058	1.59328	2.14787	1.49688	13.7174	2.70167e-15	4.66071e-13	24.809
RNASeqTranscript.7385	GDF11	-	4624	175390895	175413285	7	CM008474.1	Chromosome3	ENSOARG00000011231	0.796524	0.678379	0.914669	6.15113	13.7093	2.74758e-15	4.69983e-13	24.2594
RNASeqTranscript.22395	NEK2	+	2410	39128879	39140474	12	CM008488.1	Chromosome17	ENSOARG00000011466	2.61468	2.22653	3.00283	-0.307539	13.6977	2.81448e-15	4.7778e-13	24.7996
RNASeqTranscript.377		+	21312	21573313	21661182	52	CM008472.1	Chromosome1	ENSOARG00000002455, ENSOARG00000002492	0.571903	0.486831	0.656975	6.61525	13.67	2.98212e-15	4.94987e-13	24.1477
RNASeqTranscript.20185		+	5771	56748276	56756072	15	CM008485.1	Chromosome14		0.722103	0.614722	0.829484	4.00319	13.6742	2.95595e-15	4.94987e-13	24.4255
RNASeqTranscript.21724		+	2680	9984153	10009132	3	CM008487.1	Chromosome16		-4.44892	-5.11061	-3.78723	-1.70802	-13.6721	2.96922e-15	4.94987e-13	24.3808
RNASeqTranscript.139	KIAA0319L	-	4993	10808941	10912368	27	CM008472.1	Chromosome1	ENSOARG00000019494	0.648662	0.551735	0.745588	6.68149	13.6084	3.39164e-15	5.58822e-13	24.0129
RNASeqTranscript.12663		+	1461	46714535	46722208	5	CM008478.1	Chromosome7	ENSOARG00000020743	2.03016	1.72626	2.33405	-0.114708	13.5844	3.56653e-15	5.83349e-13	24.5788
RNASeqTranscript.20912	HTR3B	+	1934	26982272	27022797	14	CM008486.1	Chromosome15	ENSOARG00000000277	3.96824	3.3733	4.56317	-0.31851	13.5632	3.72868e-15	6.05452e-13	24.4973
RNASeqTranscript.18337	NMT2	-	8188	30853885	30925432	23	CM008484.1	Chromosome13	ENSOARG00000008019	0.856279	0.727789	0.984769	6.20319	13.5512	3.82378e-15	6.16426e-13	23.9188
RNASeqTranscript.28460	LYST	-	15530	8045037	8211379	58	CM008496.1	Chromosome25	ENSOARG00000003571	0.724183	0.615332	0.833033	7.14124	13.5285	4.01055e-15	6.41917e-13	23.8198
RNASeqTranscript.24577	SACM1L	-	6314	55513472	55566499	28	CM008490.1	Chromosome19	ENSOARG00000010162	0.726638	0.617177	0.836099	7.35286	13.4986	4.27057e-15	6.78688e-13	23.7464
RNASeqTranscript.17911		-	7501	70926990	70948756	28	CM008483.1	Chromosome12		0.611466	0.519305	0.703626	7.36695	13.4914	4.33603e-15	6.84238e-13	23.7301
RNASeqTranscript.16225	BRCA1	+	6731	19972873	20039315	25	CM008482.1	Chromosome11	ENSOARG00000004835	1.00492	0.853176	1.15667	0.76992	13.4661	4.57398e-15	7.1674e-13	24.3185
RNASeqTranscript.25713		-	2290	17747964	17747964	1	CM008492.1	Chromosome21		4.42744	3.75812	5.09677	-3.08163	13.4508	4.72417e-15	7.35133e-13	23.5976
RNASeqTranscript.15954		+	3089	9679178	9701774	7	CM008482.1	Chromosome11		2.38154	2.02047	2.74261	1.07334	13.4121	5.1262e-15	7.92193e-13	24.1953
RNASeqTranscript.24835		+	1137	11400183	11402598	7	CM008491.1	Chromosome20		1.34678	1.14187	1.55168	0.863918	13.365	5.66339e-15	8.69214e-13	24.1018
RNASeqTranscript.15066	DIAPH3	+	2941	3212621	3564320	25	CM008481.1	Chromosome10	ENSOARG00000006414	2.33613	1.98027	2.692	-1.39302	13.3488	5.86136e-15	8.87441e-13	23.9766
RNASeqTranscript.17196	NFASC	+	13814	2235239	2431443	44	CM008483.1	Chromosome12	ENSOARG00000002978	0.672302	0.569911	0.774693	7.73305	13.3516	5.82643e-15	8.87441e-13	23.4138
RNASeqTranscript.15230	CKAP2	-	3380	23890476	23911950	16	CM008481.1	Chromosome10	ENSOARG00000009289	1.05357	0.892526	1.21461	2.67705	13.303	6.46007e-15	9.71525e-13	23.8163
RNASeqTranscript.22507		+	6930	53147611	53165558	9	CM008488.1	Chromosome17		2.28002	1.93035	2.6297	1.92383	13.259	7.0958e-15	1.06002e-12	23.8123
RNASeqTranscript.7299	OS9	-	2728	173562659	173598090	19	CM008474.1	Chromosome3	ENSOARG00000005584	0.57563	0.487073	0.664188	7.84326	13.2175	7.75188e-15	1.15036e-12	23.1179
RNASeqTranscript.5675		-	5535	7289034	7302838	6	CM008474.1	Chromosome3		-1.57472	-1.81914	-1.3303	2.38076	-13.1006	9.95819e-15	1.46805e-12	23.4262
RNASeqTranscript.19744	PKD1L3	+	6799	41907272	41990300	37	CM008485.1	Chromosome14	ENSOARG00000003787	1.47204	1.24291	1.70118	0.9008	13.0637	1.07821e-14	1.57911e-12	23.4566
RNASeqTranscript.12837	ATP8B4	+	8547	61924916	62234528	42	CM008478.1	Chromosome7	ENSOARG00000020996	1.53543	1.29617	1.77468	5.53332	13.0497	1.11118e-14	1.61684e-12	22.8927
RNASeqTranscript.7087		+	716	147200129	147203336	7	CM008474.1	Chromosome3		1.18883	1.00322	1.37443	4.77394	13.0247	1.17281e-14	1.6955e-12	22.9179
RNASeqTranscript.5699		+	8807	8011682	8021646	2	CM008474.1	Chromosome3		-0.848668	-0.981262	-0.716074	3.30039	-13.0151	1.1974e-14	1.71995e-12	23.1156
RNASeqTranscript.16278	P3H4	+	1476	21128182	21135116	11	CM008482.1	Chromosome11	ENSOARG00000017538	0.804031	0.678353	0.929709	5.59316	13.009	1.21306e-14	1.72326e-12	22.7878
RNASeqTranscript.16912	TMEM97	-	3209	43561722	43570526	6	CM008482.1	Chromosome11	ENSOARG00000017458	0.527995	0.445459	0.610531	5.61874	13.0083	1.21508e-14	1.72326e-12	22.7827
RNASeqTranscript.14402		+	6688	17095237	17285119	52	CM008480.1	Chromosome9		0.337543	0.284729	0.390357	6.79055	12.9961	1.24742e-14	1.758e-12	22.6782
RNASeqTranscript.24394	GLT8D1	+	6877	50134573	50143967	24	CM008490.1	Chromosome19	ENSOARG00000002179	0.674148	0.568599	0.779697	6.56953	12.9877	1.27031e-14	1.77908e-12	22.6716
RNASeqTranscript.26443		-	3453	15390668	15394291	7	CM008493.1	Chromosome22	ENSOARG00000014825	1.4311	1.20693	1.65527	4.21928	12.9814	1.28766e-14	1.79217e-12	22.9065
RNASeqTranscript.28061		-	828	34261876	34266391	3	CM008495.1	Chromosome24		-1.46354	-1.69301	-1.23407	-0.248942	-12.9689	1.32297e-14	1.82994e-12	23.2838
RNASeqTranscript.30080	FMR1	-	7544	94780966	94820902	27	CM008498.1	ChromosomeX	ENSOARG00000009673	0.794449	0.669227	0.919671	7.55016	12.9008	1.53352e-14	2.10817e-12	22.4335
RNASeqTranscript.23141		-	6799	7379121	7405378	8	CM008489.1	Chromosome18	ENSOARG00000009990	-0.804567	-0.93148	-0.677655	6.24234	-12.8911	1.56628e-14	2.14007e-12	22.4832
RNASeqTranscript.23337	MESD	-	1800	24732044	24740302	5	CM008489.1	Chromosome18	ENSOARG00000015631	0.503901	0.42421	0.583593	6.33598	12.8578	1.6839e-14	2.28683e-12	22.3975
RNASeqTranscript.12449		-	5212	29780884	29802436	13	CM008478.1	Chromosome7	ENSOARG00000019982	1.41248	1.18897	1.63599	0.593046	12.8504	1.71132e-14	2.31007e-12	23.0117
RNASeqTranscript.29051	MFHAS1	-	6479	27146699	27256298	11	CM008497.1	Chromosome26	ENSOARG00000010010	0.869643	0.731835	1.00745	4.33739	12.8322	1.78049e-14	2.38905e-12	22.5512
RNASeqTranscript.4715	ACTR3	+	6813	191626598	191710839	16	CM008473.1	Chromosome2	ENSOARG00000011780	0.516593	0.434644	0.598542	7.6419	12.8185	1.83448e-14	2.44684e-12	22.2466
RNASeqTranscript.28436	KCNK1	+	1964	6131958	6201947	5	CM008496.1	Chromosome25	ENSOARG00000003401	0.64584	0.543294	0.748385	4.41888	12.8068	1.88184e-14	2.49516e-12	22.481
RNASeqTranscript.18355	TMEM236	+	18289	33025187	33169022	33	CM008484.1	Chromosome13	ENSOARG00000011778	0.422328	0.355039	0.489616	6.65025	12.7627	2.07218e-14	2.73138e-12	22.1678
RNASeqTranscript.12244	ADPGK	-	5757	20844147	20890603	14	CM008478.1	Chromosome7	ENSOARG00000018976	0.694042	0.583076	0.805007	4.71317	12.7183	2.28381e-14	2.99273e-12	22.2429
RNASeqTranscript.30435	TMEM35A	+	2108	141830805	141843924	3	CM008498.1	ChromosomeX	ENSOARG00000001291	0.91544	0.768956	1.06192	6.75351	12.7078	2.33686e-14	3.04444e-12	22.0405
RNASeqTranscript.14497		-	543	32085917	32085917	1	CM008480.1	Chromosome9		3.66446	3.07779	4.25113	-3.68589	12.7013	2.37061e-14	3.07055e-12	21.9673
RNASeqTranscript.18973		+	2477	68936437	68986255	24	CM008484.1	Chromosome13		1.42683	1.19783	1.65583	8.71909	12.6699	2.53961e-14	3.27056e-12	21.8763
RNASeqTranscript.16116	STRADA	+	23974	14962700	14993910	23	CM008482.1	Chromosome11	ENSOARG00000013434	0.666453	0.559382	0.773525	7.14477	12.6569	2.61337e-14	3.34631e-12	21.9069
RNASeqTranscript.24359	CACNA2D3	-	7451	47928898	48806747	52	CM008490.1	Chromosome19	ENSOARG00000015530	0.87578	0.734609	1.01695	4.95591	12.6149	2.86702e-14	3.65024e-12	21.9807
RNASeqTranscript.10055		+	1087	19731229	19732142	4	CM008476.1	Chromosome5		2.40168	2.01324	2.79012	4.55757	12.5724	3.14841e-14	3.98585e-12	21.9635
RNASeqTranscript.24488	KLHDC8B	-	7730	52835190	52843253	14	CM008490.1	Chromosome19	ENSOARG00000014296	-1.13626	-1.32075	-0.951777	6.16368	-12.5242	3.50343e-14	4.41038e-12	21.6728
RNASeqTranscript.20084	ERF	+	2919	54186715	54192729	9	CM008485.1	Chromosome14	ENSOARG00000008020	-0.645578	-0.750474	-0.540681	4.4537	-12.5147	3.57785e-14	4.47891e-12	21.8323
RNASeqTranscript.21356		-	4393	59938965	59938965	1	CM008486.1	Chromosome15		4.2905	3.59242	4.98857	-1.02394	12.4979	3.71342e-14	4.6228e-12	22.194
RNASeqTranscript.14614	PDE7A	-	3927	46527422	46635186	20	CM008480.1	Chromosome9	ENSOARG00000017134	0.57412	0.48068	0.66756	5.2964	12.494	3.74577e-14	4.63731e-12	21.6671
RNASeqTranscript.5718		+	2072	8416832	8419190	7	CM008474.1	Chromosome3		1.98803	1.66332	2.31275	-0.293389	12.4495	4.13493e-14	5.09096e-12	22.1599
RNASeqTranscript.382		-	5664	21853109	21881424	18	CM008472.1	Chromosome1	ENSOARG00000002611	0.370071	0.309438	0.430704	5.88807	12.4111	4.50434e-14	5.51548e-12	21.4245
RNASeqTranscript.25093	AGER	+	2341	29034790	29038189	14	CM008491.1	Chromosome20	ENSOARG00000000355	-1.64034	-1.91059	-1.3701	3.18869	-12.3428	5.24632e-14	6.38911e-12	21.646
RNASeqTranscript.3120		+	1277	264216	264216	1	CM008473.1	Chromosome2		3.5665	2.97832	4.15469	-1.83212	12.33	5.39844e-14	6.53882e-12	21.7323
RNASeqTranscript.817	COL24A1	-	8622	67418065	67812802	66	CM008472.1	Chromosome1	ENSOARG00000014461	2.32283	1.93964	2.70602	1.20599	12.3263	5.44296e-14	6.55731e-12	21.8238
RNASeqTranscript.26454	KIF11	+	3169	16072580	16112409	22	CM008493.1	Chromosome22	ENSOARG00000000647	1.77784	1.48432	2.07135	0.426509	12.3167	5.56131e-14	6.66405e-12	21.8472
RNASeqTranscript.3267	FKTN	-	12416	18068699	18171822	21	CM008473.1	Chromosome2	ENSOARG00000007266	0.473658	0.395403	0.551913	6.80095	12.3079	5.67224e-14	6.76083e-12	21.1327
RNASeqTranscript.15106	DGKH	+	21261	14334234	14547717	52	CM008481.1	Chromosome10	ENSOARG00000007286	-1.09945	-1.28115	-0.917741	8.60779	-12.3037	5.72575e-14	6.7885e-12	21.0513
RNASeqTranscript.13077	TMEM229B	-	17326	82849758	82899597	16	CM008478.1	Chromosome7	ENSOARG00000001032	1.00754	0.840891	1.17419	6.46581	12.2938	5.85447e-14	6.90457e-12	21.1204
RNASeqTranscript.17979		-	9021	79087650	79126783	24	CM008483.1	Chromosome12	ENSOARG00000013891	0.58292	0.486046	0.679794	8.02475	12.2359	6.66765e-14	7.82245e-12	20.9148
RNASeqTranscript.3252		-	938	14608836	14612014	2	CM008473.1	Chromosome2		2.61652	2.18107	3.05198	-1.93844	12.2183	6.93718e-14	8.04998e-12	21.5159
RNASeqTranscript.10182	GPRIN1	-	5036	38330538	38352019	7	CM008476.1	Chromosome5	ENSOARG00000002870	-0.857689	-1.00045	-0.714922	4.97566	-12.2162	6.96937e-14	8.04998e-12	21.0872
RNASeqTranscript.14226	KCNQ5	-	21921	429480	1081734	28	CM008480.1	Chromosome9	ENSOARG00000011066	-1.00322	-1.17017	-0.836261	7.10116	-12.2187	6.93059e-14	8.04998e-12	20.9173
RNASeqTranscript.13672	SOBP	-	12415	32753654	32921723	18	CM008479.1	Chromosome8	ENSOARG00000010989	0.464873	0.387452	0.542294	5.51123	12.2098	7.07008e-14	8.12443e-12	20.9972
RNASeqTranscript.11388		+	5143	49458808	49492723	16	CM008477.1	Chromosome6	ENSOARG00000006686	0.885544	0.738024	1.03306	5.36245	12.2065	7.12379e-14	8.14438e-12	21.0066
RNASeqTranscript.7513	CKAP4	-	3014	187436905	187444814	4	CM008474.1	Chromosome3	ENSOARG00000017359	0.573129	0.477323	0.668934	6.02553	12.1645	7.83127e-14	8.90777e-12	20.8507
RNASeqTranscript.1363	RORC	-	9054	107485983	107511255	22	CM008472.1	Chromosome1	ENSOARG00000021060	-0.534015	-0.623319	-0.444711	5.06833	-12.1595	7.92032e-14	8.96356e-12	20.9374
RNASeqTranscript.11133	ELOVL6	+	6283	18329474	18464327	9	CM008477.1	Chromosome6	ENSOARG00000004328	0.782937	0.651659	0.914214	6.02101	12.1274	8.5159e-14	9.58916e-12	20.7671
RNASeqTranscript.7097		-	2647	148402154	148402154	1	CM008474.1	Chromosome3		1.23714	1.02947	1.44481	0.515434	12.1137	8.7835e-14	9.84103e-12	21.3822
RNASeqTranscript.19166		+	1009	83360005	83361865	2	CM008484.1	Chromosome13		3.74626	3.11726	4.37526	-2.23492	12.1109	8.84033e-14	9.85543e-12	21.1936
RNASeqTranscript.22559	ATP6V0A2	-	8996	60939772	60982589	25	CM008488.1	Chromosome17	ENSOARG00000002788	0.580922	0.483366	0.678478	6.46223	12.1086	8.88527e-14	9.85649e-12	20.6936
RNASeqTranscript.21355		-	6767	59928263	59970579	4	CM008486.1	Chromosome15		4.09264	3.40484	4.78043	0.0724476	12.0997	9.06628e-14	1.00077e-11	21.3848
RNASeqTranscript.25778	PTPN5	+	7415	26412077	26469573	25	CM008492.1	Chromosome21	ENSOARG00000009168	1.8135	1.50814	2.11886	5.17086	12.0763	9.56077e-14	1.05018e-11	20.7454
RNASeqTranscript.1914	PGLYRP2	+	1808	175226904	175231970	5	CM008472.1	Chromosome1	ENSOARG00000003013	2.83796	2.35961	3.3163	-1.63615	12.0642	9.82808e-14	1.07428e-11	21.2217
RNASeqTranscript.3943		-	8278	79454251	79515125	18	CM008473.1	Chromosome2		0.795155	0.660656	0.929654	7.23153	12.0217	1.08248e-13	1.17748e-11	20.4529
RNASeqTranscript.4417		+	4375	146280008	146316127	14	CM008473.1	Chromosome2	ENSOARG00000000339	-0.349058	-0.408668	-0.289447	5.53765	-11.9071	1.40588e-13	1.52188e-11	20.2986
RNASeqTranscript.19180	BCAS1	-	3649	84877548	84976729	21	CM008484.1	Chromosome13	ENSOARG00000015051	1.66539	1.38071	1.95006	3.8618	11.8957	1.44293e-13	1.55448e-11	20.5109
RNASeqTranscript.20982	HYOU1	-	6196	32441714	32463601	29	CM008486.1	Chromosome15	ENSOARG00000012531	0.623244	0.516648	0.72984	7.98072	11.8891	1.46507e-13	1.57078e-11	20.1134
RNASeqTranscript.25089	GPSM3	+	5574	28977815	29033143	20	CM008491.1	Chromosome20	ENSOARG00000017546	-0.425585	-0.498392	-0.352779	7.09519	-11.8863	1.47433e-13	1.57318e-11	20.1453
RNASeqTranscript.13431		-	3373	7936900	7978003	8	CM008479.1	Chromosome8		0.664422	0.55062	0.778224	5.31285	11.8721	1.52338e-13	1.61782e-11	20.2358
RNASeqTranscript.223	PPT1	-	2242	15226068	15241820	11	CM008472.1	Chromosome1	ENSOARG00000020179	0.532623	0.441365	0.623881	7.98895	11.8681	1.53733e-13	1.62493e-11	20.0639
RNASeqTranscript.25458	MCUR1	+	6462	46282847	46315628	13	CM008491.1	Chromosome20	ENSOARG00000013026	0.706274	0.585177	0.82737	6.49654	11.8597	1.56726e-13	1.64879e-11	20.113
RNASeqTranscript.5717	SLC25A25	-	6164	8407500	8440727	16	CM008474.1	Chromosome3	ENSOARG00000010958	0.571219	0.473236	0.669201	5.17732	11.8545	1.58587e-13	1.66057e-11	20.2097
RNASeqTranscript.7007		+	3860	144504366	144525806	17	CM008474.1	Chromosome3		0.9158	0.758131	1.07347	4.08889	11.811	1.75285e-13	1.82688e-11	20.2635
RNASeqTranscript.17904	FAM129A	-	7040	70496345	70670621	23	CM008483.1	Chromosome12	ENSOARG00000003263	0.963856	0.797754	1.12996	7.71279	11.7996	1.79914e-13	1.86645e-11	19.9148
RNASeqTranscript.17821		+	2281	64633217	64633217	1	CM008483.1	Chromosome12		2.22538	1.84177	2.60898	-1.76009	11.7964	1.81274e-13	1.87188e-11	20.6275
RNASeqTranscript.16031		+	2824	12089532	12089532	1	CM008482.1	Chromosome11		1.05788	0.874896	1.24086	0.644147	11.7559	1.98989e-13	2.04539e-11	20.5552
RNASeqTranscript.28996	ASAH1	+	5672	20699212	20729792	24	CM008497.1	Chromosome26	ENSOARG00000008704	0.658842	0.544759	0.772925	7.47515	11.7434	2.04841e-13	2.09592e-11	19.7917
RNASeqTranscript.14618		+	2621	46658875	46660255	3	CM008480.1	Chromosome9		3.58303	2.96208	4.20398	-2.82573	11.7334	2.09601e-13	2.13488e-11	20.2271
RNASeqTranscript.16823		+	6588	40702179	40735324	18	CM008482.1	Chromosome11	ENSOARG00000012974	0.412312	0.340753	0.483872	6.57778	11.7163	2.18047e-13	2.21085e-11	19.7714
RNASeqTranscript.5066	SGPP2	+	4239	239560918	239713368	9	CM008473.1	Chromosome2	ENSOARG00000020313	0.995772	0.821781	1.16976	3.87687	11.6376	2.61648e-13	2.64099e-11	19.8908
RNASeqTranscript.14264		+	9050	5825334	5833165	11	CM008480.1	Chromosome9		1.95363	1.61065	2.29661	3.13739	11.5825	2.97451e-13	2.98892e-11	19.8865
RNASeqTranscript.17927	PROX1	-	9409	74720535	74775649	11	CM008483.1	Chromosome12	ENSOARG00000009324	0.671304	0.55313	0.789478	5.85423	11.5513	3.19877e-13	3.19991e-11	19.4295
RNASeqTranscript.24288	C3orf49	-	13761	39439413	39906263	44	CM008490.1	Chromosome19	ENSOARG00000011439, ENSOARG00000011623, ENSOARG00000011630	1.42422	1.17272	1.67572	5.56032	11.5154	3.47852e-13	3.44961e-11	19.3763
RNASeqTranscript.25714		-	747	17768477	17775169	2	CM008492.1	Chromosome21		4.06137	3.34419	4.77855	-2.09027	11.5153	3.47917e-13	3.44961e-11	19.9092
RNASeqTranscript.7613	MFNG	-	4217	193916865	193934600	10	CM008474.1	Chromosome3	ENSOARG00000019234	0.854489	0.703501	1.00548	3.72022	11.5079	3.53953e-13	3.49399e-11	19.6078
RNASeqTranscript.22674	SUDS3	-	4479	65810195	65846978	13	CM008488.1	Chromosome17	ENSOARG00000002352	0.394696	0.324586	0.464806	7.05741	11.4476	4.07633e-13	4.00624e-11	19.1087
RNASeqTranscript.14539	ST18	-	8008	36850547	37019092	34	CM008480.1	Chromosome9	ENSOARG00000013407	0.817561	0.672099	0.963023	6.25246	11.4288	4.26019e-13	4.16866e-11	19.109
RNASeqTranscript.9822		+	1766	13613922	13632313	14	CM008476.1	Chromosome5		1.29987	1.06818	1.53156	0.42475	11.4084	4.46907e-13	4.34011e-11	19.7636
RNASeqTranscript.23382	CIB2	-	1462	28431325	28456543	10	CM008489.1	Chromosome18	ENSOARG00000000535	0.904301	0.743112	1.06549	5.5776	11.408	4.47414e-13	4.34011e-11	19.1129
RNASeqTranscript.2594	MLF1	-	16723	249614426	249645880	25	CM008472.1	Chromosome1	ENSOARG00000002499	0.565894	0.464897	0.66689	7.02025	11.3936	4.62787e-13	4.46989e-11	18.9812
RNASeqTranscript.10962		-	551	109881692	109882164	6	CM008476.1	Chromosome5		-0.978909	-1.15444	-0.803378	4.62165	-11.3402	5.24839e-13	5.04747e-11	19.0861
RNASeqTranscript.7350		-	14136	174901019	174925318	20	CM008474.1	Chromosome3		0.451218	0.370272	0.532164	5.20793	11.3351	5.31194e-13	5.08675e-11	18.9745
RNASeqTranscript.8154	ARFGAP3	-	4221	234577378	234629816	24	CM008474.1	Chromosome3	ENSOARG00000019057	0.39142	0.320925	0.461916	6.70698	11.2906	5.90059e-13	5.6264e-11	18.7494
RNASeqTranscript.15976	GAA	+	8239	10765293	10780682	26	CM008482.1	Chromosome11	ENSOARG00000002285	0.672604	0.551123	0.794086	5.09849	11.2585	6.36542e-13	6.04392e-11	18.8038
RNASeqTranscript.26600		+	12278	25511442	25635435	67	CM008493.1	Chromosome22		0.469857	0.384981	0.554734	7.75341	11.2567	6.39323e-13	6.0447e-11	18.6196
RNASeqTranscript.19084	UBE2C	+	903	77949939	77953238	8	CM008484.1	Chromosome13	ENSOARG00000006520	1.39607	1.14272	1.64943	-0.671016	11.2051	7.22625e-13	6.80361e-11	19.3374
RNASeqTranscript.21385	MPPED2	-	4296	66209133	66420442	19	CM008486.1	Chromosome15	ENSOARG00000015522	0.732005	0.599007	0.865004	5.57378	11.1918	7.45852e-13	6.99291e-11	18.5922
RNASeqTranscript.17349	MIA3	+	9728	28488886	28543558	36	CM008483.1	Chromosome12	ENSOARG00000013601	0.363422	0.297359	0.429486	7.75038	11.1862	7.55853e-13	7.05715e-11	18.449
RNASeqTranscript.5545	OLFM1	-	3260	1416770	1456166	11	CM008474.1	Chromosome3	ENSOARG00000001985	-0.716343	-0.846673	-0.586012	6.09695	-11.1765	7.73376e-13	7.19079e-11	18.5177
RNASeqTranscript.30397		+	983	137723686	137725718	5	CM008498.1	ChromosomeX		-2.90688	-3.43706	-2.3767	-1.43442	-11.149	8.25654e-13	7.64514e-11	19.1708
RNASeqTranscript.23754		+	4482	66255857	66255857	1	CM008489.1	Chromosome18		1.63014	1.3327	1.92759	0.146448	11.1441	8.354e-13	7.70356e-11	19.1617
RNASeqTranscript.16304	CDC6	-	2489	22634532	22645446	14	CM008482.1	Chromosome11	ENSOARG00000014063	1.80133	1.47225	2.13042	-1.63223	11.1305	8.62982e-13	7.90607e-11	19.1349
RNASeqTranscript.20752	MMP1	+	3308	6058655	6067055	11	CM008486.1	Chromosome15	ENSOARG00000005315	3.2977	2.69521	3.9002	-1.74185	11.1298	8.64418e-13	7.90607e-11	19.0975
RNASeqTranscript.21524	CKAP5	-	9183	82959586	83054166	55	CM008486.1	Chromosome15	ENSOARG00000004217	0.347228	0.283778	0.410678	7.98009	11.1279	8.68341e-13	7.90967e-11	18.2985
RNASeqTranscript.8498		+	5659	35297072	35350130	22	CM008475.1	Chromosome4	ENSOARG00000012388	0.557763	0.455795	0.659731	5.25213	11.1229	8.78857e-13	7.97305e-11	18.4571
RNASeqTranscript.2952	AGPAT3	+	7318	287305820	287346407	13	CM008472.1	Chromosome1	ENSOARG00000011502	0.527675	0.431188	0.624162	7.36189	11.1207	8.83454e-13	7.98244e-11	18.3063
RNASeqTranscript.20996	CCDC153	-	814	32579223	32583471	8	CM008486.1	Chromosome15	ENSOARG00000014758	-0.66773	-0.789946	-0.545515	3.89303	-11.1098	9.06699e-13	8.15956e-11	18.6318
RNASeqTranscript.5767		+	2968	11038295	11055002	20	CM008474.1	Chromosome3		0.535072	0.437013	0.633131	9.96139	11.0957	9.37632e-13	8.40418e-11	18.1557
RNASeqTranscript.9882	CCL25	+	4485	15064067	15091580	13	CM008476.1	Chromosome5	ENSOARG00000003210	-0.679375	-0.804376	-0.554374	3.03506	-11.0517	1.04189e-12	9.30145e-11	18.6242
RNASeqTranscript.21389	DCDC1	-	8225	66729683	66982299	41	CM008486.1	Chromosome15	ENSOARG00000015626	1.17989	0.962696	1.39709	2.44778	11.0463	1.05532e-12	9.38397e-11	18.6922
ENSOARG00000014305	BUB1	-	7032	111082054	111120710	25	CM008474.1	Chromosome3	ENSOARG00000014305	1.1376	0.928145	1.34706	-0.0505434	11.0441	1.06097e-12	9.39694e-11	18.9318
RNASeqTranscript.2902	PCP4	+	1810	283038854	283106786	9	CM008472.1	Chromosome1	ENSOARG00000009912	0.749056	0.61095	0.887163	6.32564	11.0289	1.10029e-12	9.70677e-11	18.137
RNASeqTranscript.25004		+	6246	19474402	19478754	11	CM008491.1	Chromosome20	ENSOARG00000009559	-0.94876	-1.12405	-0.773468	4.91537	-11.0059	1.16269e-12	1.02171e-10	18.2302
RNASeqTranscript.23334		+	6575	24457223	24512285	4	CM008489.1	Chromosome18	ENSOARG00000015492	0.415207	0.33834	0.492073	4.04557	10.984	1.22553e-12	1.07272e-10	18.2907
RNASeqTranscript.1158	OLFML3	+	1863	96121860	96123972	7	CM008472.1	Chromosome1	ENSOARG00000019942	-1.04434	-1.23793	-0.850754	6.83517	-10.9698	1.26825e-12	1.1058e-10	17.9679
RNASeqTranscript.14617		+	3855	46637977	46637977	1	CM008480.1	Chromosome9		2.70368	2.20197	3.20539	-2.23397	10.9581	1.30432e-12	1.13284e-10	18.6535
RNASeqTranscript.13445	FAM46A	-	6910	9902657	9909443	8	CM008479.1	Chromosome8	ENSOARG00000007199	0.878675	0.715285	1.04207	7.34257	10.9354	1.37774e-12	1.19198e-10	17.8548
RNASeqTranscript.288		+	1836	18627890	18631530	12	CM008472.1	Chromosome1		1.74102	1.41695	2.0651	-0.639811	10.9242	1.41535e-12	1.21713e-10	18.6734
RNASeqTranscript.11846		+	800	120961744	121042492	3	CM008477.1	Chromosome6		3.8617	3.14283	4.58057	-2.40441	10.9235	1.41767e-12	1.21713e-10	18.5266
ENSOARG00000019189	HJURP	+	2123	7250932	7260525	8	CM008472.1	Chromosome1	ENSOARG00000019189	1.84681	1.5022	2.19141	-1.6859	10.8977	1.5089e-12	1.29051e-10	18.5888
RNASeqTranscript.3289		+	14638	22717828	22746109	10	CM008473.1	Chromosome2		0.48112	0.391227	0.571013	6.16558	10.8832	1.56238e-12	1.33118e-10	17.7901
RNASeqTranscript.28953	SNX25	+	6226	16495672	16592871	30	CM008497.1	Chromosome26	ENSOARG00000007754	0.414452	0.336841	0.492063	5.1472	10.8588	1.65746e-12	1.40683e-10	17.8229
RNASeqTranscript.7005	GALNT6	+	5181	144404404	144457661	23	CM008474.1	Chromosome3	ENSOARG00000017314	-1.38828	-1.64835	-1.12821	2.50512	-10.8546	1.67424e-12	1.41568e-10	18.2279
RNASeqTranscript.9109		-	6910	103702111	103732962	6	CM008475.1	Chromosome4		2.82473	2.29549	3.35397	-0.00949722	10.8531	1.68052e-12	1.41568e-10	18.4873
RNASeqTranscript.29917		-	4558	75478585	75614945	9	CM008498.1	ChromosomeX		-0.721259	-0.856444	-0.586075	7.37964	-10.8492	1.69658e-12	1.42386e-10	17.6424
RNASeqTranscript.20896	NCAM1	+	14677	25984165	26351014	26	CM008486.1	Chromosome15	ENSOARG00000016809	0.591989	0.480927	0.703052	7.94013	10.8387	1.74015e-12	1.45497e-10	17.5915
RNASeqTranscript.30160	FAM122B	+	4801	108841295	108863374	28	CM008498.1	ChromosomeX	ENSOARG00000011981	-0.636244	-0.756219	-0.51627	5.68578	-10.7836	1.98884e-12	1.65672e-10	17.5887
RNASeqTranscript.15794	ABCA5	-	9553	1998610	2069554	50	CM008482.1	Chromosome11	ENSOARG00000013972	0.534351	0.433483	0.635218	6.36568	10.7723	2.04451e-12	1.69679e-10	17.503
RNASeqTranscript.27734	PDXDC1	-	2443	13964361	14024090	24	CM008495.1	Chromosome24	ENSOARG00000008275	0.371683	0.301343	0.442023	5.47942	10.7449	2.18521e-12	1.80687e-10	17.5051
RNASeqTranscript.14168	C6orf118	-	13080	95115256	95138815	19	CM008479.1	Chromosome8	ENSOARG00000004830	-0.796179	-0.94726	-0.645098	6.00364	-10.716	2.34476e-12	1.93167e-10	17.3963
RNASeqTranscript.12924		-	392	71916429	71916429	1	CM008478.1	Chromosome7		-0.927059	-1.10305	-0.751066	2.81282	-10.7114	2.37125e-12	1.94634e-10	17.8278
RNASeqTranscript.6339		-	8976	73322685	73406077	19	CM008474.1	Chromosome3	ENSOARG00000002309	0.438274	0.355047	0.521501	7.36644	10.7082	2.3899e-12	1.95448e-10	17.2919
RNASeqTranscript.4297	OSGEPL1	+	37788	129349424	129534045	85	CM008473.1	Chromosome2	ENSOARG00000016326	0.555039	0.449445	0.660633	7.67886	10.6885	2.50737e-12	2.04117e-10	17.2298
RNASeqTranscript.27192	PTPRM	+	9547	45533929	46188609	37	CM008494.1	Chromosome23	ENSOARG00000000549	0.580127	0.469749	0.690505	6.06219	10.6874	2.51412e-12	2.04117e-10	17.313
RNASeqTranscript.4456	GORASP2	-	2435	149727656	149790020	14	CM008473.1	Chromosome2	ENSOARG00000002237	0.493872	0.399794	0.58795	6.79035	10.6748	2.59272e-12	2.09739e-10	17.2366
RNASeqTranscript.11480	ATP8A1	-	11949	66787759	67317389	50	CM008477.1	Chromosome6	ENSOARG00000014541	0.504678	0.408365	0.600992	7.78976	10.6552	2.72008e-12	2.1925e-10	17.1422
RNASeqTranscript.5858	GRHL1	+	4179	19727210	19861700	25	CM008474.1	Chromosome3	ENSOARG00000015298	1.09133	0.882965	1.29968	2.90289	10.6505	2.751e-12	2.20947e-10	17.6579
ENSOARG00000011569	DEPDC1	-	2439	46364221	46383964	12	CM008472.1	Chromosome1	ENSOARG00000011569	2.16656	1.75128	2.58184	-1.24669	10.6086	3.04863e-12	2.4311e-10	17.9202
RNASeqTranscript.5983		+	1616	35458448	35463336	6	CM008474.1	Chromosome3	ENSOARG00000018998	1.98831	1.60721	2.3694	-0.908771	10.6092	3.04439e-12	2.4311e-10	17.9228
RNASeqTranscript.457	ZFYVE9	+	11168	28161486	28349737	26	CM008472.1	Chromosome1	ENSOARG00000005053	0.366322	0.296071	0.436572	6.72395	10.6034	3.08783e-12	2.45362e-10	17.0621
RNASeqTranscript.3251	EPB41L4B	+	6473	14460654	14602644	32	CM008473.1	Chromosome2	ENSOARG00000007009	0.718307	0.580485	0.856129	3.59847	10.598	3.12905e-12	2.47759e-10	17.4139
RNASeqTranscript.22252		+	7457	10837567	11270562	19	CM008488.1	Chromosome17	ENSOARG00000007064	-0.387425	-0.461839	-0.313011	6.32757	-10.5869	3.21564e-12	2.53719e-10	17.0464
RNASeqTranscript.30249		-	3172	122170676	122179335	8	CM008498.1	ChromosomeX	ENSOARG00000016375	0.413916	0.334215	0.493616	8.7357	10.5604	3.43121e-12	2.69777e-10	16.8704
RNASeqTranscript.23227	ABHD2	+	7545	18010235	18122130	13	CM008489.1	Chromosome18	ENSOARG00000011286	0.347947	0.28093	0.414963	7.2275	10.5576	3.45562e-12	2.70747e-10	16.9224
RNASeqTranscript.7875	NECAP1	+	3476	222737456	222748313	11	CM008474.1	Chromosome3	ENSOARG00000002497	0.497328	0.401329	0.593328	7.72249	10.5343	3.65907e-12	2.84696e-10	16.8428
RNASeqTranscript.14036		-	6030	80750378	80801591	8	CM008479.1	Chromosome8	ENSOARG00000002898	0.545965	0.440586	0.651344	7.63656	10.5352	3.65115e-12	2.84696e-10	16.8486
IsoSeq.4217		-	1300	163972865	164051218	4	CM008473.1	Chromosome2		3.77569	3.04602	4.50535	-2.91429	10.5222	3.77003e-12	2.92314e-10	17.5046
RNASeqTranscript.10701		+	3428	65677576	65677576	1	CM008476.1	Chromosome5		1.65612	1.33466	1.97757	-0.210507	10.476	4.22412e-12	3.26394e-10	17.5699
RNASeqTranscript.7464	GNPTAB	-	5387	183255578	183340169	29	CM008474.1	Chromosome3	ENSOARG00000015343	0.830227	0.669002	0.991452	7.76123	10.4712	4.27507e-12	3.29195e-10	16.683
RNASeqTranscript.19795		+	4413	46072642	46072642	1	CM008485.1	Chromosome14		1.33969	1.0794	1.59997	5.19433	10.466	4.33035e-12	3.3231e-10	16.8507
RNASeqTranscript.13031		-	3781	79597722	79612478	5	CM008478.1	Chromosome7		1.75289	1.41132	2.09445	-0.348356	10.4354	4.67051e-12	3.57191e-10	17.4775
RNASeqTranscript.7548	BPIFC	-	2533	188848744	188893037	23	CM008474.1	Chromosome3	ENSOARG00000018081	6.05573	4.87483	7.23664	0.240604	10.4276	4.76172e-12	3.62927e-10	17.4809
RNASeqTranscript.28472		-	976	10148224	10148982	3	CM008496.1	Chromosome25		-1.03035	-1.23174	-0.828951	3.06691	-10.4032	5.05844e-12	3.83082e-10	17.0258
RNASeqTranscript.30165		-	1396	109118721	109148999	13	CM008498.1	ChromosomeX	ENSOARG00000001583, ENSOARG00000012055	0.558571	0.449389	0.667753	6.61908	10.403	5.06035e-12	3.83082e-10	16.5649
RNASeqTranscript.4308	COL3A1	-	7377	130212146	130252149	52	CM008473.1	Chromosome2	ENSOARG00000016476	0.941349	0.757108	1.12559	7.50174	10.3895	5.23218e-12	3.94757e-10	16.4884
RNASeqTranscript.26269		-	3098	51462061	51499744	24	CM008492.1	Chromosome21	ENSOARG00000000516, ENSOARG00000000854	-1.03337	-1.23648	-0.830255	4.26482	-10.3455	5.83665e-12	4.38885e-10	16.6896
RNASeqTranscript.2744		+	3058	268716460	268716460	1	CM008472.1	Chromosome1		1.00626	0.808375	1.20415	5.09695	10.34	5.91644e-12	4.43397e-10	16.5378
RNASeqTranscript.520		-	14711	32638923	32785510	20	CM008472.1	Chromosome1	ENSOARG00000007826	-0.503977	-0.603173	-0.404781	8.41272	-10.3311	6.04958e-12	4.51863e-10	16.3048
RNASeqTranscript.22591	KNTC1	-	6952	61838634	61904615	66	CM008488.1	Chromosome17	ENSOARG00000009349	0.824345	0.661857	0.986833	1.33199	10.3162	6.27809e-12	4.67374e-10	17.025
RNASeqTranscript.10435	CXCL14	-	1530	49264190	49272305	5	CM008476.1	Chromosome5	ENSOARG00000014723	-1.34995	-1.61658	-1.08333	4.14651	-10.2956	6.60936e-12	4.90405e-10	16.5881
RNASeqTranscript.2401		+	4366	221960766	221969525	3	CM008472.1	Chromosome1		1.86192	1.49383	2.23002	1.53118	10.2856	6.77568e-12	5.01087e-10	16.9305
RNASeqTranscript.2587	MFSD1	-	2245	249412017	249437414	16	CM008472.1	Chromosome1	ENSOARG00000002318	0.440566	0.353374	0.527758	6.31326	10.2746	6.96394e-12	5.13316e-10	16.2582
RNASeqTranscript.10768	RNF145	-	6244	73664327	73730766	15	CM008476.1	Chromosome5	ENSOARG00000012978	0.460119	0.368959	0.551279	7.29252	10.2635	7.15917e-12	5.25976e-10	16.1776
RNASeqTranscript.28129		+	3773	36243194	36250859	23	CM008495.1	Chromosome24	ENSOARG00000010858	1.96214	1.57318	2.3511	5.82301	10.2579	7.26061e-12	5.31685e-10	16.2761
RNASeqTranscript.19326		+	5050	9266937	9340565	11	CM008485.1	Chromosome14		-2.83112	-3.39437	-2.26788	1.9782	-10.2209	7.96277e-12	5.81204e-10	16.7523
RNASeqTranscript.6726	TMEM131	+	7224	109412026	109589431	43	CM008474.1	Chromosome3	ENSOARG00000013626	0.302809	0.242228	0.36339	6.6476	10.1639	9.18591e-12	6.68305e-10	15.9562
RNASeqTranscript.28967		-	22834	17197880	17217937	21	CM008497.1	Chromosome26		1.64934	1.31791	1.98078	5.84077	10.1191	1.02795e-11	7.45448e-10	15.9099
ENSOARG00000011059	CENPE	+	6807	25402583	25465395	37	CM008477.1	Chromosome6	ENSOARG00000011059	1.00104	0.79965	1.20242	0.608874	10.1077	1.05788e-11	7.64677e-10	16.578
RNASeqTranscript.12429	SLC12A6	+	11880	28007020	28095053	35	CM008478.1	Chromosome7	ENSOARG00000019890	0.343427	0.274259	0.412595	6.86216	10.0963	1.08881e-11	7.84501e-10	15.7715
RNASeqTranscript.25043	CENPQ	+	4918	23791216	23810549	11	CM008491.1	Chromosome20	ENSOARG00000012137	0.53008	0.423246	0.636914	3.46068	10.0893	1.10801e-11	7.9578e-10	16.153
RNASeqTranscript.17343	DUSP10	-	2652	27359000	27399038	5	CM008483.1	Chromosome12	ENSOARG00000013213	0.778377	0.621317	0.935437	3.33291	10.0776	1.1413e-11	8.1707e-10	16.1452
RNASeqTranscript.22562	GTF2H3	-	6024	61017256	61038322	34	CM008488.1	Chromosome17	ENSOARG00000003043	0.682967	0.545113	0.820821	6.3456	10.0742	1.15111e-11	8.21469e-10	15.7449
RNASeqTranscript.17344		+	4065	27399369	27399369	1	CM008483.1	Chromosome12		1.01487	0.809928	1.21981	2.50841	10.0695	1.16478e-11	8.28582e-10	16.2535
RNASeqTranscript.10727		-	2172	68598119	68618073	8	CM008476.1	Chromosome5		1.31331	1.04796	1.57865	0.474876	10.0643	1.1802e-11	8.36895e-10	16.4839
RNASeqTranscript.17685		+	11490	54495711	54589378	54	CM008483.1	Chromosome12	ENSOARG00000001239, ENSOARG00000001593	0.838717	0.669104	1.00833	4.48557	10.0551	1.20778e-11	8.51069e-10	15.8964
RNASeqTranscript.24366	IL17RB	-	2381	49039064	49055027	12	CM008490.1	Chromosome19	ENSOARG00000015876	1.2546	1.00091	1.5083	1.09369	10.056	1.20533e-11	8.51069e-10	16.3993
RNASeqTranscript.22584		+	12871	61555788	61584132	19	CM008488.1	Chromosome17		0.612915	0.488767	0.737063	4.71274	10.039	1.25791e-11	8.83615e-10	15.8199
ENSOARG00000010634	STRC	-	5147	55656615	55673805	30	CM008489.1	Chromosome18	ENSOARG00000010634	3.38898	2.70239	4.07557	-3.01991	10.037	1.26436e-11	8.85368e-10	16.3649
RNASeqTranscript.14014	SASH1	+	15797	79389904	79649274	30	CM008479.1	Chromosome8	ENSOARG00000002482	-0.375998	-0.452208	-0.299788	7.83171	-10.0324	1.2792e-11	8.92973e-10	15.5643
RNASeqTranscript.23699		-	3540	60201033	60226359	2	CM008489.1	Chromosome18		2.90045	2.31236	3.48854	-1.81225	10.0289	1.29068e-11	8.98182e-10	16.4887
RNASeqTranscript.2554	BCHE	+	2521	240682957	240758098	10	CM008472.1	Chromosome1	ENSOARG00000001551	0.944805	0.753202	1.13641	5.44607	10.027	1.29669e-11	8.99572e-10	15.699
ENSOARG00000012377	GSDMA	-	5235	22873664	22886583	11	CM008482.1	Chromosome11	ENSOARG00000012377	-2.29146	-2.75642	-1.82649	-1.09991	-10.0213	1.31575e-11	9.09977e-10	16.4858
RNASeqTranscript.19378	FOXL1	+	3748	13073966	13075185	3	CM008485.1	Chromosome14	ENSOARG00000011648	1.36128	1.08436	1.63821	1.55827	9.99573	1.4035e-11	9.67684e-10	16.1931
RNASeqTranscript.28671		-	3791	30122921	30217946	26	CM008496.1	Chromosome25		0.447475	0.356389	0.538562	6.27994	9.98956	1.42559e-11	9.79896e-10	15.5312
RNASeqTranscript.7675		-	1616	201094913	201094913	1	CM008474.1	Chromosome3		2.21188	1.76075	2.66301	0.081537	9.96986	1.49855e-11	1.02689e-09	16.2942
RNASeqTranscript.11252		+	525	29481513	29481513	1	CM008477.1	Chromosome6		-1.80519	-2.17373	-1.43664	-2.28706	-9.96015	1.53589e-11	1.04609e-09	16.2903
RNASeqTranscript.25098	PRRT1	+	5160	29061580	29066909	24	CM008491.1	Chromosome20	ENSOARG00000000847	0.715556	0.569477	0.861635	4.99424	9.96067	1.53385e-11	1.04609e-09	15.5802
RNASeqTranscript.19846	FXYD1, FXYD1 PLM	+	1827	48569794	48579344	12	CM008485.1	Chromosome14	ENSOARG00000004709	-0.731346	-0.880738	-0.581953	4.73177	-9.95465	1.55745e-11	1.05756e-09	15.6114
RNASeqTranscript.14562		-	4814	39011411	39017057	9	CM008480.1	Chromosome9		-0.458658	-0.552476	-0.36484	7.92664	-9.94106	1.61209e-11	1.09117e-09	15.3252
RNASeqTranscript.27235		-	411	48624651	48624651	1	CM008494.1	Chromosome23		2.96378	2.35747	3.57008	-3.7633	9.93994	1.61669e-11	1.09117e-09	16.0088
RNASeqTranscript.21062	USH1C	+	10322	37863196	37911917	31	CM008486.1	Chromosome15	ENSOARG00000003142	1.05816	0.84144	1.27487	4.746	9.92863	1.66379e-11	1.11958e-09	15.5358
RNASeqTranscript.20919	REXO2	+	5351	27519526	27530645	14	CM008486.1	Chromosome15	ENSOARG00000001040	0.480987	0.382437	0.579537	5.00351	9.9245	1.68136e-11	1.12802e-09	15.4838
RNASeqTranscript.24088	SNRK	+	5703	16248119	16314063	19	CM008490.1	Chromosome19	ENSOARG00000004010	-0.31749	-0.382554	-0.252425	6.04093	-9.92243	1.69022e-11	1.13058e-09	15.3771
RNASeqTranscript.7738		-	1493	208182194	208182194	1	CM008474.1	Chromosome3		1.58602	1.26089	1.91115	0.171303	9.91939	1.70333e-11	1.13259e-09	16.1505
RNASeqTranscript.13838	CGA	+	11392	55695439	55815411	18	CM008479.1	Chromosome8	ENSOARG00000013153	1.4025	1.11502	1.68998	11.8191	9.9204	1.69895e-11	1.13259e-09	15.163
RNASeqTranscript.3628	COL15A1	-	5677	51476731	51578909	46	CM008473.1	Chromosome2	ENSOARG00000010998	0.904574	0.718936	1.09021	5.43611	9.90851	1.75106e-11	1.16088e-09	15.3951
RNASeqTranscript.11444		-	6445	64127830	64136714	14	CM008477.1	Chromosome6	ENSOARG00000011605	-0.41785	-0.503617	-0.332082	8.96751	-9.90671	1.75909e-11	1.16277e-09	15.1984
RNASeqTranscript.29423	PPEF1	+	8251	17710670	17857667	52	CM008498.1	ChromosomeX	ENSOARG00000013957	0.736785	0.585364	0.888205	4.86429	9.89437	1.81521e-11	1.19633e-09	15.4255
RNASeqTranscript.25387		+	1325	39109412	39121433	5	CM008491.1	Chromosome20		5.74164	4.5608	6.92248	-2.38017	9.88727	1.84831e-11	1.21457e-09	16.0411
RNASeqTranscript.12889	DDHD1	-	14826	67860769	67931489	36	CM008478.1	Chromosome7	ENSOARG00000021067	0.405464	0.321796	0.489131	6.39601	9.85428	2.01035e-11	1.31719e-09	15.174
RNASeqTranscript.25595	FAT3	-	22033	1782688	3278871	63	CM008492.1	Chromosome21	ENSOARG00000003103	-0.704697	-0.850369	-0.559025	6.24813	-9.83691	2.10146e-11	1.37287e-09	15.1435
RNASeqTranscript.28464	ERO1B	-	5174	8562087	8623010	21	CM008496.1	Chromosome25	ENSOARG00000003617	0.405798	0.32184	0.489757	5.86216	9.82826	2.14835e-11	1.39942e-09	15.1444
RNASeqTranscript.10846	VCAN	+	12631	87211892	87331208	26	CM008476.1	Chromosome5	ENSOARG00000015632	1.14896	0.911175	1.38674	6.99429	9.82545	2.16382e-11	1.40542e-09	15.0691
RNASeqTranscript.25630		+	8058	8333637	8375091	13	CM008492.1	Chromosome21		0.702762	0.557285	0.84824	6.12117	9.82299	2.17744e-11	1.41018e-09	15.1115
RNASeqTranscript.8301		+	279	8819555	8819760	4	CM008475.1	Chromosome4		-0.950251	-1.14699	-0.753516	2.69064	-9.82171	2.18458e-11	1.41072e-09	15.5997
RNASeqTranscript.12307		-	3588	22816640	22854719	16	CM008478.1	Chromosome7		2.51227	1.99207	3.03247	0.734971	9.82034	2.19226e-11	1.41161e-09	15.8562
RNASeqTranscript.8546	SEMA3D	+	6741	39924204	40154113	20	CM008475.1	Chromosome4	ENSOARG00000015109	-0.923699	-1.1152	-0.732195	5.28931	-9.80806	2.2621e-11	1.45241e-09	15.1627
RNASeqTranscript.27766	GDE1	-	3064	17300224	17325242	7	CM008495.1	Chromosome24	ENSOARG00000012008	0.314367	0.249175	0.37956	5.83117	9.80554	2.27675e-11	1.45764e-09	15.0879
RNASeqTranscript.12815	SCG3	-	8895	60436028	60483640	33	CM008478.1	Chromosome7	ENSOARG00000020966	0.663689	0.525971	0.801408	9.08741	9.79947	2.31232e-11	1.47619e-09	14.9155
RNASeqTranscript.14655		-	2124	49308296	49308296	1	CM008480.1	Chromosome9		1.37136	1.08629	1.65642	0.890245	9.78211	2.41736e-11	1.53887e-09	15.7209
RNASeqTranscript.25707	PRCP	+	5183	14376149	14463067	21	CM008492.1	Chromosome21	ENSOARG00000005810	0.485376	0.38442	0.586333	6.16456	9.77632	2.45342e-11	1.5574e-09	14.9866
RNASeqTranscript.2355		+	5078	219645549	219703845	17	CM008472.1	Chromosome1		0.650549	0.515151	0.785947	6.84104	9.7701	2.49279e-11	1.57792e-09	14.93
RNASeqTranscript.7660	TMTC1	+	3880	198260630	198590092	22	CM008474.1	Chromosome3	ENSOARG00000019564	0.616154	0.487776	0.744532	4.59818	9.75958	2.56094e-11	1.61649e-09	15.114
RNASeqTranscript.15477	LMO7	+	6931	54661148	54879896	47	CM008481.1	Chromosome10	ENSOARG00000015818	0.932646	0.738235	1.12706	4.31443	9.75498	2.5913e-11	1.63106e-09	15.1492
RNASeqTranscript.10773	TTC1	+	3352	74508499	74579781	15	CM008476.1	Chromosome5	ENSOARG00000013209	0.458432	0.362855	0.55401	5.45434	9.75329	2.60252e-11	1.63354e-09	14.9869
RNASeqTranscript.15915	AANAT	+	1979	7980171	7994409	12	CM008482.1	Chromosome11	ENSOARG00000007161	-3.05332	-3.69031	-2.41632	-0.710859	-9.74686	2.64576e-11	1.65202e-09	15.7985
RNASeqTranscript.25345	SCGN	-	1582	34766555	34817708	22	CM008491.1	Chromosome20	ENSOARG00000003250	-1.49066	-1.80166	-1.17967	6.56128	-9.74672	2.64671e-11	1.65202e-09	14.898
RNASeqTranscript.28787	ADIRF	+	365	43433139	43435252	4	CM008496.1	Chromosome25	ENSOARG00000000741	-0.823375	-0.995745	-0.651004	5.23698	-9.7133	2.88368e-11	1.79493e-09	14.9204
RNASeqTranscript.5163	FNDC5	+	6645	250402534	250425073	21	CM008473.1	Chromosome2	ENSOARG00000020884	-0.737103	-0.891458	-0.582749	5.53709	-9.71049	2.90464e-11	1.80297e-09	14.8792
RNASeqTranscript.29757	JADE3	-	5062	60028673	60171836	15	CM008498.1	ChromosomeX	ENSOARG00000013886	0.684275	0.540725	0.827825	4.30111	9.69302	3.038e-11	1.88054e-09	14.988
RNASeqTranscript.1633	DDR2	+	13738	121374804	121558181	38	CM008472.1	Chromosome1	ENSOARG00000010852	0.767014	0.605957	0.928071	7.21966	9.68401	3.10922e-11	1.91932e-09	14.6864
RNASeqTranscript.1995	RPS25	-	481	182341688	182341688	1	CM008472.1	Chromosome1	ENSOARG00000012211	-0.408587	-0.494402	-0.322773	8.30691	-9.6818	3.12694e-11	1.92496e-09	14.6361
RNASeqTranscript.2592		+	2427	249572146	249579258	9	CM008472.1	Chromosome1		1.11765	0.882831	1.35248	3.30483	9.67831	3.15509e-11	1.93697e-09	15.1216
RNASeqTranscript.20211	SLC1A5	-	7538	57340467	57353527	19	CM008485.1	Chromosome14	ENSOARG00000010784	0.673639	0.531912	0.815366	4.46102	9.6651	3.26419e-11	1.99847e-09	14.8892
RNASeqTranscript.799	MCOLN3	-	2879	66601334	66631214	13	CM008472.1	Chromosome1	ENSOARG00000014101	2.59411	2.04826	3.13996	-0.358317	9.66379	3.27526e-11	1.99978e-09	15.5562
RNASeqTranscript.2204	PDIA5	+	2181	205459257	205596458	23	CM008472.1	Chromosome1	ENSOARG00000020177	0.649665	0.512867	0.786464	4.09284	9.65695	3.33346e-11	2.02429e-09	14.9279
RNASeqTranscript.13364	CASC4	+	4483	107202226	107283152	24	CM008478.1	Chromosome7	ENSOARG00000003595	0.379304	0.299443	0.459166	8.12457	9.65789	3.32541e-11	2.02429e-09	14.5797
RNASeqTranscript.23423	TSPAN3	-	2659	30144619	30172436	10	CM008489.1	Chromosome18	ENSOARG00000001693	0.362635	0.286123	0.439148	9.0211	9.63761	3.5038e-11	2.12198e-09	14.4946
RNASeqTranscript.21025	SORL1	+	11052	34886774	35049873	54	CM008486.1	Chromosome15	ENSOARG00000018274	0.550465	0.434259	0.66667	7.99641	9.63237	3.55141e-11	2.14501e-09	14.5178
RNASeqTranscript.8725		+	2440	62099167	62100160	8	CM008475.1	Chromosome4		0.580129	0.457558	0.7027	6.4645	9.6243	3.62617e-11	2.18428e-09	14.5698
RNASeqTranscript.9815	SLC44A2	+	4239	13426297	13456340	31	CM008476.1	Chromosome5	ENSOARG00000016774	0.420426	0.33152	0.509332	6.94971	9.61587	3.70591e-11	2.22633e-09	14.5206
RNASeqTranscript.6693		-	696	106901656	106906687	6	CM008474.1	Chromosome3	ENSOARG00000013272	-0.491307	-0.595396	-0.387217	8.15332	-9.59795	3.88136e-11	2.3255e-09	14.422
RNASeqTranscript.17124		+	7605	58692323	58698688	14	CM008482.1	Chromosome11		-0.268048	-0.324853	-0.211243	5.47762	-9.5953	3.90806e-11	2.33525e-09	14.5747
RNASeqTranscript.9653	CPAMD8	+	9740	6223298	6322107	52	CM008476.1	Chromosome5	ENSOARG00000018337	0.660122	0.520126	0.800119	6.26731	9.58823	3.9801e-11	2.37197e-09	14.4878
RNASeqTranscript.25015		-	2794	20856684	20856684	1	CM008491.1	Chromosome20		0.713606	0.56213	0.865082	3.47497	9.57957	4.07027e-11	2.41927e-09	14.8322
RNASeqTranscript.27815		-	2961	20691547	20719635	8	CM008495.1	Chromosome24	ENSOARG00000015755	0.836214	0.658471	1.01396	3.76777	9.56654	4.20974e-11	2.49555e-09	14.7478
RNASeqTranscript.660	WLS	-	2834	45967271	46083100	16	CM008472.1	Chromosome1	ENSOARG00000011383	-0.629141	-0.762936	-0.495347	7.36681	-9.56185	4.26113e-11	2.51272e-09	14.3603
RNASeqTranscript.30367	TBC1D8B	-	6899	136900190	136976059	23	CM008498.1	ChromosomeX	ENSOARG00000018891	0.627854	0.494342	0.761366	6.22314	9.56248	4.25425e-11	2.51272e-09	14.423
RNASeqTranscript.7137	NELL2	+	4478	151911967	152311947	31	CM008474.1	Chromosome3	ENSOARG00000019622	0.586874	0.461956	0.711792	7.77799	9.55327	4.35686e-11	2.56243e-09	14.3186
RNASeqTranscript.12585		-	2568	43635165	43665021	22	CM008478.1	Chromosome7		0.74269	0.584498	0.900883	1.69053	9.54672	4.43142e-11	2.59946e-09	15.013
RNASeqTranscript.1018		+	943	84898384	84899653	4	CM008472.1	Chromosome1		0.956066	0.752051	1.16008	0.681346	9.52924	4.6367e-11	2.71277e-09	15.0869
RNASeqTranscript.6460		-	2607	84621113	84639201	2	CM008474.1	Chromosome3		-1.04969	-1.27391	-0.825471	1.48176	-9.51962	4.75381e-11	2.77405e-09	14.9778
RNASeqTranscript.16336		-	2753	23484705	23492208	18	CM008482.1	Chromosome11		-0.429437	-0.521431	-0.337443	9.19036	-9.49234	5.10267e-11	2.96552e-09	14.1072
RNASeqTranscript.19457	NETO2	-	6103	16267054	16342693	13	CM008485.1	Chromosome14	ENSOARG00000016029	1.44204	1.13311	1.75096	3.29447	9.4919	5.1084e-11	2.96552e-09	14.6369
RNASeqTranscript.15492		-	3472	57943747	57943747	1	CM008481.1	Chromosome10		-1.2046	-1.46309	-0.946105	1.32145	-9.47606	5.3231e-11	3.08217e-09	14.8856
RNASeqTranscript.6648	MOGS	-	3206	102631549	102635252	5	CM008474.1	Chromosome3	ENSOARG00000012692	0.565162	0.443865	0.68646	4.96463	9.47441	5.34592e-11	3.08741e-09	14.3133
RNASeqTranscript.21325	RPS3	+	1688	57703017	57707757	9	CM008486.1	Chromosome15	ENSOARG00000011523	-0.490918	-0.5967	-0.385137	9.08578	-9.4369	5.89399e-11	3.39518e-09	13.964
RNASeqTranscript.28182	ZKSCAN1	-	8308	37075457	37095744	9	CM008495.1	Chromosome24	ENSOARG00000017971	0.314711	0.246884	0.382537	8.13172	9.43505	5.92252e-11	3.40287e-09	13.9922
RNASeqTranscript.10429		+	517	48751038	48753576	2	CM008476.1	Chromosome5		2.0306	1.59273	2.46848	-1.54044	9.42991	6.00225e-11	3.43986e-09	14.9988
RNASeqTranscript.24152	LMCD1	-	4469	18893897	18950953	10	CM008490.1	Chromosome19	ENSOARG00000007637	-0.585104	-0.711368	-0.45884	4.77713	-9.42293	6.11252e-11	3.49412e-09	14.2131
RNASeqTranscript.18013	CYB5R1	+	1720	83441738	83446160	12	CM008483.1	Chromosome12	ENSOARG00000018076	0.449594	0.352545	0.546643	4.70027	9.4202	6.15613e-11	3.51009e-09	14.207
RNASeqTranscript.28159	NYAP1	-	10492	36719168	36744207	21	CM008495.1	Chromosome24	ENSOARG00000016868	-0.63461	-0.771661	-0.497558	5.15369	-9.41574	6.22818e-11	3.54216e-09	14.1445
RNASeqTranscript.16610	AURKB	+	2048	35586098	35590998	9	CM008482.1	Chromosome11	ENSOARG00000019052	1.58133	1.23884	1.92382	-1.64945	9.38884	6.68096e-11	3.78397e-09	14.8942
RNASeqTranscript.22544	BRI3BP	-	7005	59800406	59999071	10	CM008488.1	Chromosome17	ENSOARG00000017707	0.407686	0.319386	0.495986	6.9655	9.38849	6.68713e-11	3.78397e-09	13.9194
RNASeqTranscript.26531		+	7697	21308849	21364364	17	CM008493.1	Chromosome22	ENSOARG00000011093, ENSOARG00000011181	0.421687	0.330298	0.513076	6.67298	9.38272	6.78854e-11	3.83168e-09	13.9197
RNASeqTranscript.7249		-	215	166136616	166136616	1	CM008474.1	Chromosome3		-1.08836	-1.32428	-0.852449	0.36815	-9.38099	6.81932e-11	3.83938e-09	14.7482
RNASeqTranscript.4580	ACVR1C	+	9901	164100347	164185180	18	CM008473.1	Chromosome2	ENSOARG00000007755	0.992163	0.776988	1.20734	5.55069	9.37613	6.90635e-11	3.87863e-09	13.9889
RNASeqTranscript.23628	PDIA3	+	3127	55697884	55717390	19	CM008489.1	Chromosome18	ENSOARG00000010912	0.445206	0.348508	0.541905	9.65213	9.3621	7.16428e-11	4.01343e-09	13.7473
RNASeqTranscript.2612	TIPARP	-	3971	251634908	251664084	7	CM008472.1	Chromosome1	ENSOARG00000002923	-0.602931	-0.733963	-0.471899	6.89694	-9.35668	7.26665e-11	4.06063e-09	13.8412
RNASeqTranscript.20007		+	1953	52538681	52551077	18	CM008485.1	Chromosome14	ENSOARG00000007171	3.6955	2.89215	4.49886	-2.33789	9.354	7.31773e-11	4.079e-09	14.764
RNASeqTranscript.7661		+	3688	198592667	198592667	1	CM008474.1	Chromosome3		0.596508	0.466794	0.726221	4.67009	9.35108	7.37388e-11	4.1001e-09	14.0285
RNASeqTranscript.9477	CANX	-	5813	1529545	1562679	22	CM008476.1	Chromosome5	ENSOARG00000003185	0.263427	0.206069	0.320785	9.59202	9.33899	7.61079e-11	4.22135e-09	13.6875
RNASeqTranscript.25963	GANAB	-	9483	42822241	42846481	35	CM008492.1	Chromosome21	ENSOARG00000015721, ENSOARG00000015910	0.305178	0.238699	0.371657	8.33248	9.33465	7.69777e-11	4.25905e-09	13.718
RNASeqTranscript.30325	CAPN6	+	4410	132175622	132199173	17	CM008498.1	ChromosomeX	ENSOARG00000017739	-0.665904	-0.810997	-0.52081	9.10887	-9.33245	7.74213e-11	4.27305e-09	13.686
RNASeqTranscript.16415		-	2190	26213104	26213104	1	CM008482.1	Chromosome11		2.28617	1.78788	2.78447	0.727706	9.32943	7.80367e-11	4.29643e-09	14.5793
RNASeqTranscript.18651	EBF4	-	3619	54739384	54801617	27	CM008484.1	Chromosome13	ENSOARG00000005967	0.551499	0.431273	0.671724	3.44695	9.32781	7.83679e-11	4.30409e-09	14.1722
RNASeqTranscript.17533	VPS13D	-	27759	44562021	44835855	82	CM008483.1	Chromosome12	ENSOARG00000015889	0.438102	0.342565	0.53364	7.83338	9.32469	7.90114e-11	4.32882e-09	13.7108
RNASeqTranscript.24942		+	9443	18147846	18251330	23	CM008491.1	Chromosome20		-0.380223	-0.463155	-0.29729	6.24727	-9.3228	7.9404e-11	4.33972e-09	13.7892
RNASeqTranscript.16105		-	1556	14725845	14769487	10	CM008482.1	Chromosome11	ENSOARG00000014190	-0.78711	-0.958833	-0.615387	1.67564	-9.3205	7.98838e-11	4.35532e-09	14.4256
RNASeqTranscript.1944		+	10902	177949585	178074713	29	CM008472.1	Chromosome1	ENSOARG00000017511, ENSOARG00000017529	0.630581	0.49291	0.768251	5.78457	9.31389	8.12784e-11	4.4206e-09	13.7986
RNASeqTranscript.5072	SCG2	-	2473	240774610	240780108	3	CM008473.1	Chromosome2	ENSOARG00000019783	1.02493	0.80108	1.24879	10.2679	9.31024	8.20594e-11	4.45227e-09	13.5929
RNASeqTranscript.11120		-	4794	17955128	17955128	1	CM008477.1	Chromosome6		1.1905	0.930401	1.45059	1.51767	9.30733	8.26876e-11	4.47551e-09	14.4084
RNASeqTranscript.27073	DSC2	+	9375	30619871	30659145	22	CM008494.1	Chromosome23	ENSOARG00000006798	-0.549729	-0.669899	-0.42956	5.74996	-9.30221	8.38059e-11	4.52512e-09	13.7752
RNASeqTranscript.11860		+	4532	122867163	122872533	7	CM008477.1	Chromosome6		0.52109	0.407011	0.635169	5.22075	9.28834	8.69105e-11	4.68147e-09	13.7874
RNASeqTranscript.6847	ACSS3	+	5383	124878572	125052866	30	CM008474.1	Chromosome3	ENSOARG00000015186	0.664981	0.519376	0.810586	7.934	9.28678	8.72667e-11	4.68938e-09	13.6059
RNASeqTranscript.21317	NEU3	+	19764	57369491	57396077	12	CM008486.1	Chromosome15	ENSOARG00000010892	0.333042	0.260101	0.405983	5.34165	9.28449	8.77938e-11	4.70642e-09	13.7629
RNASeqTranscript.26579	LZTS2	+	2951	24449834	24458430	10	CM008493.1	Chromosome22	ENSOARG00000016108	-0.479865	-0.585004	-0.374727	4.40873	-9.28091	8.86215e-11	4.73945e-09	13.8902
RNASeqTranscript.8060		-	2476	230950430	230974830	2	CM008474.1	Chromosome3		-1.09087	-1.33027	-0.851476	1.00707	-9.26588	9.21901e-11	4.90033e-09	14.369
RNASeqTranscript.21410	DEPDC7	+	2650	68697598	68720320	16	CM008486.1	Chromosome15	ENSOARG00000017028	0.944096	0.736901	1.15129	2.05765	9.26548	9.22858e-11	4.90033e-09	14.2253
RNASeqTranscript.22664	CIT	+	12845	64527781	64699322	59	CM008488.1	Chromosome17	ENSOARG00000000627	-0.547175	-0.667239	-0.427112	7.13651	-9.26716	9.188e-11	4.90033e-09	13.5897
RNASeqTranscript.15878		-	2348	7363906	7368182	7	CM008482.1	Chromosome11		-1.57051	-1.91548	-1.22553	0.591118	-9.25741	9.42641e-11	4.99355e-09	14.405
RNASeqTranscript.8516	CCDC126	+	4752	35747366	35791901	18	CM008475.1	Chromosome4	ENSOARG00000013178	0.589043	0.459603	0.718484	3.93817	9.25353	9.52295e-11	5.03279e-09	13.8891
RNASeqTranscript.22911	PLA2G3	-	3227	79184285	79189540	8	CM008488.1	Chromosome17	ENSOARG00000009594	1.39645	1.08953	1.70338	0.742144	9.25189	9.56414e-11	5.04267e-09	14.3582
RNASeqTranscript.18379		+	551	34777346	34780412	2	CM008484.1	Chromosome13		-1.36402	-1.66413	-1.0639	-1.27738	-9.242	9.81612e-11	5.16337e-09	14.5109
RNASeqTranscript.16416	NGFR	+	10957	26215173	26234820	17	CM008482.1	Chromosome11	ENSOARG00000006007	1.16214	0.906172	1.41811	6.42778	9.23221	1.00722e-10	5.28568e-09	13.5353
RNASeqTranscript.1632	UAP1	+	9194	121227685	121325768	44	CM008472.1	Chromosome1	ENSOARG00000010765	0.42116	0.328284	0.514035	6.80399	9.22098	1.03742e-10	5.43141e-09	13.4814
RNASeqTranscript.28127	PLOD3	+	3443	36166027	36174313	25	CM008495.1	Chromosome24	ENSOARG00000015057	0.467032	0.364027	0.570036	6.11168	9.2198	1.04066e-10	5.43571e-09	13.5211
RNASeqTranscript.5162	HPCA	-	2271	250393851	250404092	11	CM008473.1	Chromosome2	ENSOARG00000020881	-1.07857	-1.31651	-0.840628	5.13466	-9.2174	1.04725e-10	5.45737e-09	13.6328
RNASeqTranscript.15597	DNAJC3	+	5288	82112038	82167797	14	CM008481.1	Chromosome10	ENSOARG00000002176	0.540277	0.420886	0.659668	7.27285	9.2019	1.09088e-10	5.67158e-09	13.4071
RNASeqTranscript.20929	ZPR1	-	7602	30141496	30422914	28	CM008486.1	Chromosome15	ENSOARG00000002067, ENSOARG00000002233	0.613877	0.477997	0.749758	5.45811	9.18661	1.13577e-10	5.89126e-09	13.4892
RNASeqTranscript.9666	CALR3	+	1335	6670815	6697388	9	CM008476.1	Chromosome5	ENSOARG00000018984	1.65144	1.28572	2.01717	0.166077	9.18208	1.14941e-10	5.94828e-09	14.2405
RNASeqTranscript.16193	GRN	-	2426	18907202	18914249	16	CM008482.1	Chromosome11	ENSOARG00000008164	0.684089	0.532557	0.835621	6.18245	9.17994	1.15593e-10	5.9682e-09	13.4098
RNASeqTranscript.17557	ANGPTL7	-	2430	45851684	45857338	8	CM008483.1	Chromosome12	ENSOARG00000003473	1.62209	1.26271	1.98147	4.93935	9.17805	1.16168e-10	5.98413e-09	13.5407
RNASeqTranscript.28773	RGR	+	1624	41092386	41102612	7	CM008496.1	Chromosome25	ENSOARG00000000243	2.0543	1.599	2.5096	-1.89175	9.17477	1.1718e-10	6.02241e-09	14.3439
RNASeqTranscript.21240	TRIM68	+	4043	53588214	53600968	11	CM008486.1	Chromosome15	ENSOARG00000000818	0.352918	0.274642	0.431193	5.61571	9.16804	1.19278e-10	6.1162e-09	13.4234
RNASeqTranscript.5989	TMEM214	+	3176	35651558	35659898	24	CM008474.1	Chromosome3	ENSOARG00000019049	0.324341	0.252296	0.396385	6.40863	9.15445	1.23637e-10	6.32523e-09	13.326
RNASeqTranscript.10736		+	10351	69958482	70935565	16	CM008476.1	Chromosome5		-0.553982	-0.677124	-0.43084	6.56697	-9.14789	1.25799e-10	6.4212e-09	13.303
RNASeqTranscript.3523		+	1791	41188532	41189537	2	CM008473.1	Chromosome2		1.81222	1.40893	2.21551	-0.349675	9.13741	1.29331e-10	6.58649e-09	14.1764
RNASeqTranscript.4682	R3HDM1	-	6004	187605494	187768128	33	CM008473.1	Chromosome2	ENSOARG00000010788	0.366694	0.285041	0.448347	5.602	9.13197	1.31205e-10	6.66679e-09	13.3279
RNASeqTranscript.23107		+	3125	3633032	3633032	1	CM008489.1	Chromosome18		-1.22975	-1.50364	-0.955859	1.04092	-9.12998	1.31899e-10	6.68684e-09	14.0079
RNASeqTranscript.6292		-	2905	65199663	65256164	17	CM008474.1	Chromosome3	ENSOARG00000020937	0.438534	0.340732	0.536336	6.81951	9.11772	1.36243e-10	6.89152e-09	13.2035
RNASeqTranscript.4956	ERBB4	-	15735	227398877	228835323	38	CM008473.1	Chromosome2	ENSOARG00000019232	-0.575315	-0.703744	-0.446886	6.50325	-9.10907	1.39399e-10	7.00369e-09	13.2014
RNASeqTranscript.8257	ARSA	-	2047	240994006	240997074	9	CM008474.1	Chromosome3	ENSOARG00000019992	0.799887	0.621333	0.97844	5.15428	9.10943	1.39266e-10	7.00369e-09	13.3179
RNASeqTranscript.23609	MIS18BP1	-	4788	55234301	55279617	16	CM008489.1	Chromosome18	ENSOARG00000009575	0.956857	0.743283	1.17043	0.682925	9.11025	1.38965e-10	7.00369e-09	13.9857
RNASeqTranscript.5607		-	3648	3650049	3650049	1	CM008474.1	Chromosome3		0.908163	0.70512	1.11121	1.15473	9.0951	1.44655e-10	7.2515e-09	13.8889
ENSOARG00000008530	UHRF1	-	6299	17705106	17741673	18	CM008476.1	Chromosome5	ENSOARG00000008530	0.831495	0.645504	1.01749	0.779848	9.09073	1.46339e-10	7.31958e-09	13.9225
RNASeqTranscript.5031		-	4993	235761449	235761449	1	CM008473.1	Chromosome2		-1.36133	-1.66599	-1.05668	1.65819	-9.08625	1.48085e-10	7.39038e-09	13.8129
RNASeqTranscript.16114	CCDC47	+	3654	14939511	14956736	19	CM008482.1	Chromosome11	ENSOARG00000013493	0.386838	0.300112	0.473564	7.37462	9.07007	1.54576e-10	7.69722e-09	13.0481
RNASeqTranscript.10446	TGFBI	+	2905	49660382	49692827	19	CM008476.1	Chromosome5	ENSOARG00000015081	0.603515	0.468136	0.738894	4.60308	9.06502	1.56658e-10	7.78357e-09	13.2743
RNASeqTranscript.15121		+	580	16633903	16633903	1	CM008481.1	Chromosome10		3.38957	2.62868	4.15047	-3.30464	9.05838	1.59447e-10	7.9046e-09	13.9323
RNASeqTranscript.862	LRRC8B	+	8171	70729301	70806717	33	CM008472.1	Chromosome1	ENSOARG00000015564	0.683333	0.529881	0.836785	5.87894	9.05507	1.60852e-10	7.95236e-09	13.097
RNASeqTranscript.21384		-	2229	66201112	66201112	1	CM008486.1	Chromosome15		0.955353	0.7408	1.16991	0.500819	9.05444	1.6112e-10	7.95236e-09	13.8596
RNASeqTranscript.23286	PDE8A	+	7106	20076376	20221151	30	CM008489.1	Chromosome18	ENSOARG00000013382	0.443291	0.343724	0.542859	4.43112	9.05324	1.61635e-10	7.96028e-09	13.269
RNASeqTranscript.9043	ARF5	+	1117	100671147	100673662	7	CM008475.1	Chromosome4	ENSOARG00000001854	0.522609	0.405156	0.640062	4.26884	9.04785	1.63964e-10	8.05723e-09	13.2812
RNASeqTranscript.29025	TUSC3	-	5534	23108109	23541916	18	CM008497.1	Chromosome26	ENSOARG00000009678	0.393273	0.30484	0.481707	7.89345	9.04292	1.66123e-10	8.14549e-09	12.9529
RNASeqTranscript.7902	CDCA3	+	1221	224365400	224368220	8	CM008474.1	Chromosome3	ENSOARG00000005652	1.16056	0.899297	1.42182	-0.716851	9.03278	1.70659e-10	8.34964e-09	13.9272
RNASeqTranscript.26875		+	341	55200628	55200628	1	CM008493.1	Chromosome22		-0.823704	-1.00921	-0.638202	6.64219	-9.02931	1.7224e-10	8.40859e-09	12.9802
RNASeqTranscript.3798		+	2181	66269376	66269376	1	CM008473.1	Chromosome2		2.48276	1.92341	3.0421	-2.42956	9.02582	1.73846e-10	8.46857e-09	13.9437
RNASeqTranscript.27356	ST8SIA3	+	12000	62701983	62716540	13	CM008494.1	Chromosome23	ENSOARG00000005143	0.582316	0.450957	0.713675	7.23772	9.01425	1.79276e-10	8.71415e-09	12.9038
RNASeqTranscript.26756	PRLHR	-	4808	42020041	42024941	3	CM008493.1	Chromosome22	ENSOARG00000025163	1.83718	1.42267	2.25168	2.97313	9.01265	1.80039e-10	8.73228e-09	13.4223
RNASeqTranscript.11072	SEC24D	+	4403	8029675	8252899	30	CM008477.1	Chromosome6	ENSOARG00000016964	0.401391	0.310765	0.492018	6.41809	9.00624	1.83135e-10	8.85835e-09	12.9262
RNASeqTranscript.24027		+	2243	13272851	13286099	24	CM008490.1	Chromosome19	ENSOARG00000002458	-0.515721	-0.632169	-0.399273	8.09214	-9.00564	1.83429e-10	8.85835e-09	12.8452
RNASeqTranscript.20970		-	611	32097254	32102876	3	CM008486.1	Chromosome15		1.14352	0.885277	1.40176	-1.19854	9.00431	1.84082e-10	8.87075e-09	13.8834
RNASeqTranscript.321		+	2448	20121617	20125301	12	CM008472.1	Chromosome1	ENSOARG00000001136, ENSOARG00000020122	-0.357141	-0.437855	-0.276426	9.6015	-8.99744	1.87475e-10	8.99557e-09	12.771
RNASeqTranscript.22273		-	274	13980837	13981194	2	CM008488.1	Chromosome17		-2.06125	-2.52707	-1.59544	0.108658	-8.99815	1.87123e-10	8.99557e-09	13.7917
RNASeqTranscript.28632	PPA1	-	1438	27332671	27366164	15	CM008496.1	Chromosome25	ENSOARG00000005922	0.511999	0.396242	0.627757	5.34085	8.994	1.892e-10	9.05897e-09	12.9835
RNASeqTranscript.17748	DNAJC16	-	8545	55713031	55754807	21	CM008483.1	Chromosome12	ENSOARG00000009524	0.271221	0.209873	0.33257	5.20916	8.98984	1.9131e-10	9.14043e-09	12.9871
RNASeqTranscript.28635	LRRC20	-	3275	27418656	27495243	10	CM008496.1	Chromosome25	ENSOARG00000006043	0.663381	0.513302	0.81346	2.5428	8.98823	1.92128e-10	9.16003e-09	13.4129
RNASeqTranscript.6451		-	1838	84301654	84301654	1	CM008474.1	Chromosome3		2.52388	1.95147	3.0963	-1.64278	8.96578	2.03973e-10	9.70411e-09	13.8024
RNASeqTranscript.21125	AMPD3	-	12471	45221101	45272193	26	CM008486.1	Chromosome15	ENSOARG00000011248	1.10699	0.855861	1.35813	7.53505	8.96342	2.05263e-10	9.74476e-09	12.7536
RNASeqTranscript.20193		-	7558	56931266	56963130	8	CM008485.1	Chromosome14	ENSOARG00000010434	-0.466524	-0.572595	-0.360453	5.51409	-8.94351	2.16456e-10	1.02544e-08	12.8341
RNASeqTranscript.14105	SERAC1	-	6830	89381408	89437547	30	CM008479.1	Chromosome8	ENSOARG00000004331	0.490746	0.378931	0.602561	5.01305	8.92458	2.27676e-10	1.07632e-08	12.8353
RNASeqTranscript.15554		-	30043	77457230	77457230	1	CM008481.1	Chromosome10		5.35433	4.13237	6.57629	1.87634	8.91002	2.36707e-10	1.11666e-08	13.4395
RNASeqTranscript.2790		+	14466	272871499	272886906	24	CM008472.1	Chromosome1	ENSOARG00000007190	1.08388	0.836394	1.33136	6.64378	8.90567	2.39477e-10	1.12735e-08	12.6412
RNASeqTranscript.10353	CIRBP	+	8763	45812274	45824318	23	CM008476.1	Chromosome5	ENSOARG00000011412	-0.333293	-0.409604	-0.256982	8.03382	-8.88117	2.55696e-10	1.20118e-08	12.5097
RNASeqTranscript.7508		-	5319	186520024	186575201	30	CM008474.1	Chromosome3		-0.306422	-0.376622	-0.236222	6.22139	-8.87598	2.59278e-10	1.21546e-08	12.5882
RNASeqTranscript.4015		+	6632	92809538	93031632	18	CM008473.1	Chromosome2		0.687825	0.530094	0.845557	5.68792	8.8673	2.65373e-10	1.24143e-08	12.605
RNASeqTranscript.1028		-	1373	89178534	89206925	5	CM008472.1	Chromosome1		-2.28368	-2.80812	-1.75923	-1.84691	-8.85449	2.74639e-10	1.27944e-08	13.5125
RNASeqTranscript.22208	TMEM131L	-	6817	4727778	4903297	43	CM008488.1	Chromosome17	ENSOARG00000002381	0.365221	0.281351	0.449091	4.26312	8.85486	2.74367e-10	1.27944e-08	12.7597
RNASeqTranscript.22620	P2RX4	-	9661	62903678	62923809	21	CM008488.1	Chromosome17	ENSOARG00000015214	0.505759	0.389507	0.622012	5.49898	8.84657	2.80529e-10	1.30417e-08	12.5664
RNASeqTranscript.4924		-	5007	223940318	223940318	1	CM008473.1	Chromosome2		-0.620921	-0.763759	-0.478083	2.62697	-8.83944	2.85949e-10	1.32494e-08	13.0028
RNASeqTranscript.27768	CCP110	+	5485	17329071	17349658	22	CM008495.1	Chromosome24	ENSOARG00000012082	0.330149	0.254198	0.4061	6.42881	8.83913	2.8618e-10	1.32494e-08	12.4721
RNASeqTranscript.19561	FAM192A	-	15415	26760908	26807622	19	CM008485.1	Chromosome14	ENSOARG00000018905	0.36542	0.281346	0.449493	6.28513	8.83823	2.86877e-10	1.32543e-08	12.4789
RNASeqTranscript.8692	SFRP4	-	1041	55921422	55930459	6	CM008475.1	Chromosome4	ENSOARG00000008899	1.31969	1.01578	1.62359	3.02798	8.82997	2.933e-10	1.35232e-08	12.9138
RNASeqTranscript.23464	ARID3B	-	4898	31992519	32040731	19	CM008489.1	Chromosome18	ENSOARG00000003574	0.625938	0.481769	0.770107	3.48013	8.82861	2.94376e-10	1.35449e-08	12.8258
RNASeqTranscript.25956	ASRGL1	+	2229	42613387	42634722	13	CM008492.1	Chromosome21	ENSOARG00000014809	0.435055	0.33477	0.53534	5.62704	8.82141	3.00122e-10	1.3781e-08	12.4852
RNASeqTranscript.29727	RBM3	-	2939	58810470	58814198	18	CM008498.1	ChromosomeX	ENSOARG00000012250	-0.381449	-0.469454	-0.293445	7.0637	-8.81382	3.06295e-10	1.40357e-08	12.3692
RNASeqTranscript.3270	FSD1L	-	10813	18181626	18250005	18	CM008473.1	Chromosome2	ENSOARG00000007283	0.357361	0.274868	0.439853	6.36289	8.80893	3.10346e-10	1.4178e-08	12.3939
RNASeqTranscript.21139	TMEM41B	+	7502	46454189	46480471	15	CM008486.1	Chromosome15	ENSOARG00000012798	0.437864	0.336784	0.538944	6.33745	8.80855	3.10666e-10	1.4178e-08	12.3945
RNASeqTranscript.25752	AQP11	-	2277	20061461	20073987	5	CM008492.1	Chromosome21	ENSOARG00000007178	1.0073	0.774736	1.23987	1.63686	8.80728	3.11726e-10	1.41975e-08	13.0556
RNASeqTranscript.3543		+	1289	42872325	42897729	2	CM008473.1	Chromosome2		0.774071	0.59529	0.952853	2.33068	8.8042	3.14311e-10	1.42862e-08	12.9483
RNASeqTranscript.5618		-	10058	4342593	4364994	8	CM008474.1	Chromosome3		-0.235511	-0.289972	-0.18105	6.93406	-8.79338	3.23584e-10	1.46482e-08	12.3196
RNASeqTranscript.8997	FAM3C	-	5118	93880263	93933981	21	CM008475.1	Chromosome4	ENSOARG00000018378	0.535541	0.411702	0.65938	7.01524	8.7936	3.23397e-10	1.46482e-08	12.3152
RNASeqTranscript.1598	NIT1	+	2477	119642491	119645449	16	CM008472.1	Chromosome1	ENSOARG00000009521	0.395682	0.304159	0.487204	3.97552	8.79122	3.25469e-10	1.47039e-08	12.636
RNASeqTranscript.15787		-	2636	1573731	1601708	26	CM008482.1	Chromosome11	ENSOARG00000015106, ENSOARG00000002810	0.524637	0.403076	0.646197	3.73099	8.77604	3.39037e-10	1.5286e-08	12.6379
RNASeqTranscript.8772	NPSR1	-	3080	68972436	69125443	12	CM008475.1	Chromosome4	ENSOARG00000005903	-2.52577	-3.11184	-1.9397	1.61862	-8.7635	3.50671e-10	1.57657e-08	12.9766
RNASeqTranscript.21497	CRY2	+	4324	82132419	82165283	14	CM008486.1	Chromosome15	ENSOARG00000002386	-0.582145	-0.717229	-0.44706	5.49764	-8.76306	3.51084e-10	1.57657e-08	12.3458
RNASeqTranscript.8264	VSTM2A	-	7348	591562	640180	15	CM008475.1	Chromosome4	ENSOARG00000013221	0.729944	0.560541	0.899347	5.95412	8.76193	3.52151e-10	1.5782e-08	12.2951
RNASeqTranscript.16313	THRA	-	2865	22789126	22814059	15	CM008482.1	Chromosome11	ENSOARG00000012886	-0.509572	-0.627866	-0.391278	6.83763	-8.75939	3.54571e-10	1.58373e-08	12.2329
RNASeqTranscript.16812	SMYD4	+	6248	40485140	40522038	17	CM008482.1	Chromosome11	ENSOARG00000014343	0.582589	0.447341	0.717837	4.19539	8.75915	3.54798e-10	1.58373e-08	12.5109
RNASeqTranscript.18710	GID8	-	3693	56824330	56832362	10	CM008484.1	Chromosome13	ENSOARG00000011816	-0.267266	-0.329475	-0.205058	6.03152	-8.73624	3.77389e-10	1.67789e-08	12.2208
RNASeqTranscript.24522	PLXNB1	+	12612	53396388	53425130	68	CM008490.1	Chromosome19	ENSOARG00000000605	-0.472469	-0.582433	-0.362506	6.2638	-8.73687	3.76744e-10	1.67789e-08	12.2067
RNASeqTranscript.18829		+	8841	63625623	63709489	39	CM008484.1	Chromosome13	ENSOARG00000001419, ENSOARG00000001573	0.778576	0.597309	0.959844	4.15583	8.73399	3.79684e-10	1.68475e-08	12.4509
RNASeqTranscript.16291	KRT10	+	2016	22174084	22178290	13	CM008482.1	Chromosome11	ENSOARG00000015327	-0.540378	-0.666267	-0.414488	3.49368	-8.72849	3.8535e-10	1.70651e-08	12.5573
RNASeqTranscript.20927		-	1129	28785769	28796991	3	CM008486.1	Chromosome15		-2.69897	-3.328	-2.06995	-2.16016	-8.72491	3.89095e-10	1.71969e-08	13.1696
RNASeqTranscript.3255		+	10041	14726069	14789213	31	CM008473.1	Chromosome2		0.540906	0.41483	0.666982	5.85873	8.72412	3.89921e-10	1.71995e-08	12.199
RNASeqTranscript.24810		-	2084	10172686	10179641	8	CM008491.1	Chromosome20	ENSOARG00000010592	-0.505135	-0.622917	-0.387354	6.90652	-8.72091	3.93311e-10	1.7315e-08	12.1242
RNASeqTranscript.1380	S100A14	-	1434	110212650	110214713	5	CM008472.1	Chromosome1	ENSOARG00000002406	-0.468014	-0.577162	-0.358865	5.13423	-8.71912	3.95209e-10	1.73644e-08	12.2675
RNASeqTranscript.15275	NBEA	-	14557	28243122	28911840	63	CM008481.1	Chromosome10	ENSOARG00000010627	0.351004	0.269127	0.432881	7.83641	8.71732	3.97135e-10	1.74149e-08	12.0697
RNASeqTranscript.6058		+	3659	39807200	39950700	7	CM008474.1	Chromosome3		1.134	0.869265	1.39873	1.88096	8.71031	4.04721e-10	1.77129e-08	12.7597
RNASeqTranscript.14367	EEF1D	+	994	15366241	15378654	10	CM008480.1	Chromosome9	ENSOARG00000000129, ENSOARG00000002501	-0.476846	-0.588213	-0.365478	5.97027	-8.70666	4.08727e-10	1.78533e-08	12.1466
RNASeqTranscript.202	AKIRIN1	+	4630	14263094	14271942	11	CM008472.1	Chromosome1	ENSOARG00000019981	0.359877	0.275787	0.443967	7.17856	8.70245	4.13401e-10	1.80224e-08	12.0578
RNASeqTranscript.23757		+	48634	66312223	66417954	107	CM008489.1	Chromosome18		1.04443	0.800288	1.28857	7.70864	8.69896	4.17312e-10	1.81575e-08	12.0255
RNASeqTranscript.21491		+	15504	81353046	81473246	26	CM008486.1	Chromosome15	ENSOARG00000002066, ENSOARG00000002187	-0.286901	-0.354012	-0.219789	5.13629	-8.69289	4.2421e-10	1.83863e-08	12.192
RNASeqTranscript.22188		-	4644	3136881	3165568	10	CM008488.1	Chromosome17	ENSOARG00000016491, ENSOARG00000002296	1.60254	1.2277	1.97739	4.18386	8.69341	4.23606e-10	1.83863e-08	12.3511
RNASeqTranscript.6368		-	9844	75065578	75193010	34	CM008474.1	Chromosome3		0.363459	0.278378	0.448541	7.99678	8.68664	4.31431e-10	1.86272e-08	11.9791
RNASeqTranscript.20580		-	3492	68116624	68123128	6	CM008485.1	Chromosome14	ENSOARG00000002753	-0.480161	-0.592555	-0.367767	7.43097	-8.68709	4.3091e-10	1.86272e-08	12.0053
RNASeqTranscript.12729	CCNB2	-	1357	52528623	52552673	10	CM008478.1	Chromosome7	ENSOARG00000020836	0.779929	0.597324	0.962534	-0.193968	8.68508	4.33252e-10	1.86698e-08	12.948
RNASeqTranscript.20139	PVR	+	5550	55914992	55931261	12	CM008485.1	Chromosome14	ENSOARG00000009176	0.507993	0.389034	0.626952	3.99393	8.68346	4.3515e-10	1.87156e-08	12.3386
RNASeqTranscript.20938	SIDT2	+	5672	30681004	30695938	29	CM008486.1	Chromosome15	ENSOARG00000003866	0.467546	0.357952	0.57714	5.91479	8.67499	4.45224e-10	1.91122e-08	12.0597
RNASeqTranscript.18629	LZTS3	+	8966	54126048	54135361	17	CM008484.1	Chromosome13	ENSOARG00000004410	-0.365623	-0.451338	-0.279908	6.17119	-8.67378	4.46684e-10	1.91382e-08	12.0397
RNASeqTranscript.24886		-	9611	14071454	14106049	15	CM008491.1	Chromosome20		0.294272	0.225255	0.36329	6.96433	8.67001	4.51265e-10	1.92976e-08	11.9794
RNASeqTranscript.18936	RBM12, CPNE1	-	14728	67639347	67678915	32	CM008484.1	Chromosome13	ENSOARG00000014537	0.330079	0.252647	0.407511	8.33644	8.66821	4.53459e-10	1.93545e-08	11.9154
RNASeqTranscript.11083		+	699	10909639	10909639	1	CM008477.1	Chromosome6	ENSOARG00000000275	-0.754116	-0.931165	-0.577067	3.71638	-8.66117	4.62184e-10	1.96894e-08	12.3383
RNASeqTranscript.2913	BACE2	+	9390	284550326	284655685	14	CM008472.1	Chromosome1	ENSOARG00000010129	0.576432	0.441026	0.711838	5.11033	8.65649	4.68068e-10	1.98684e-08	12.0915
ENSOARG00000003299	SLC15A1	-	2124	84663795	84692489	22	CM008481.1	Chromosome10	ENSOARG00000003299	1.58765	1.2147	1.9606	-1.18383	8.65642	4.68159e-10	1.98684e-08	12.9626
RNASeqTranscript.21301	C2CD3	-	9202	56557907	56679290	36	CM008486.1	Chromosome15	ENSOARG00000009005	0.316407	0.242056	0.390759	5.7951	8.65341	4.71981e-10	1.99562e-08	12.0104
RNASeqTranscript.27266	KATNAL2	+	1919	52097697	52199401	18	CM008494.1	Chromosome23	ENSOARG00000003483	1.47155	1.12575	1.81734	0.48257	8.65339	4.7201e-10	1.99562e-08	12.7907
RNASeqTranscript.28558		-	1810	17541033	17544233	3	CM008496.1	Chromosome25		1.69582	1.2972	2.09445	-1.56609	8.65056	4.75639e-10	2.00718e-08	12.9666
RNASeqTranscript.25506	SSR1	+	5951	51484087	51498717	18	CM008491.1	Chromosome20	ENSOARG00000018017	0.503463	0.385106	0.621819	8.99017	8.64981	4.76606e-10	2.00748e-08	11.8417
RNASeqTranscript.6066		+	2016	39960313	39962394	2	CM008474.1	Chromosome3		1.44161	1.10266	1.78055	0.606708	8.64859	4.78182e-10	2.01034e-08	12.7605
RNASeqTranscript.29043	KIAA1456, TRMT9B	-	14423	26212607	26288127	11	CM008497.1	Chromosome26	ENSOARG00000009832	0.671851	0.513861	0.829841	4.54412	8.64721	4.79969e-10	2.01407e-08	12.1482
RNASeqTranscript.17744	DDI2	-	11309	55631751	55674872	16	CM008483.1	Chromosome12	ENSOARG00000005234, ENSOARG00000009189	0.389245	0.297666	0.480825	6.95909	8.64286	4.85658e-10	2.03413e-08	11.9051
RNASeqTranscript.21515	CHRM4	-	1443	82662584	82662584	1	CM008486.1	Chromosome15	ENSOARG00000010769	-2.2638	-2.79714	-1.73047	-1.11357	-8.63118	5.0126e-10	2.09557e-08	12.9045
RNASeqTranscript.30364		+	3475	136481951	136588509	26	CM008498.1	ChromosomeX	ENSOARG00000018787	0.684699	0.523273	0.846125	5.6082	8.62497	5.0977e-10	2.12717e-08	11.9499
RNASeqTranscript.30039	SSR4	-	5020	89033031	89041233	8	CM008498.1	ChromosomeX	ENSOARG00000006492	0.510927	0.39044	0.631414	6.56229	8.62283	5.12722e-10	2.13552e-08	11.8719
RNASeqTranscript.12127	TXNDC16	+	7653	12469154	12565248	28	CM008478.1	Chromosome7	ENSOARG00000017648	0.740148	0.565455	0.91484	5.28973	8.6154	5.23155e-10	2.17493e-08	11.9583
RNASeqTranscript.1985		-	2801	182039415	182044941	9	CM008472.1	Chromosome1	ENSOARG00000018519	-0.420926	-0.520302	-0.321549	8.17684	-8.61298	5.26607e-10	2.18119e-08	11.7703
RNASeqTranscript.20909	ZW10	-	8070	26817069	26852688	19	CM008486.1	Chromosome15	ENSOARG00000018272	0.463466	0.354053	0.572879	6.20455	8.61353	5.25817e-10	2.18119e-08	11.8692
RNASeqTranscript.22808	SSH1	+	8289	73351878	73404320	18	CM008488.1	Chromosome17	ENSOARG00000017568	0.249117	0.190264	0.307969	5.26801	8.60733	5.34734e-10	2.21076e-08	11.9369
RNASeqTranscript.14654	KL	+	5100	49302812	49348240	11	CM008480.1	Chromosome9	ENSOARG00000010855	1.02293	0.781062	1.2648	5.06454	8.6	5.45472e-10	2.251e-08	11.9452
RNASeqTranscript.3314		+	2114	25426230	25430796	5	CM008473.1	Chromosome2		0.971951	0.741977	1.20192	0.62869	8.59405	5.5434e-10	2.28339e-08	12.6044
RNASeqTranscript.5596		+	5090	3377831	3403865	30	CM008474.1	Chromosome3	ENSOARG00000004724, ENSOARG00000014679	0.473275	0.361191	0.585359	6.75653	8.58621	5.66263e-10	2.32822e-08	11.7599
RNASeqTranscript.26792	HTRA1	+	1903	45587116	45645510	13	CM008493.1	Chromosome22	ENSOARG00000007785	0.38235	0.291736	0.472964	7.10954	8.58023	5.75536e-10	2.36202e-08	11.7252
RNASeqTranscript.3878		-	10341	72786919	73200026	36	CM008473.1	Chromosome2		0.36024	0.274812	0.445667	6.36134	8.57481	5.84065e-10	2.39264e-08	11.752
RNASeqTranscript.2759		-	348	269417557	269417557	1	CM008472.1	Chromosome1	ENSOARG00000008765	-0.410282	-0.507668	-0.312896	8.02463	-8.56678	5.96934e-10	2.44089e-08	11.649
RNASeqTranscript.24134	LHFPL4	+	5355	18078248	18111085	6	CM008490.1	Chromosome19	ENSOARG00000006815	0.398648	0.303965	0.49333	6.26186	8.56149	6.0558e-10	2.47174e-08	11.7219
RNASeqTranscript.9110		-	5620	103793816	103820100	7	CM008475.1	Chromosome4		0.588204	0.448327	0.728081	4.19806	8.55094	6.23206e-10	2.53905e-08	11.9398
RNASeqTranscript.10838	TMEM167A	-	6594	86761438	86813990	8	CM008476.1	Chromosome5	ENSOARG00000015577	0.29994	0.228585	0.371295	7.8991	8.54755	6.28967e-10	2.55787e-08	11.6003
ENSOARG00000009851	CDCA2	-	3027	42170822	42210559	14	CM008473.1	Chromosome2	ENSOARG00000009851	1.7015	1.29665	2.10635	-2.22164	8.54616	6.31351e-10	2.55828e-08	12.7014
RNASeqTranscript.13799	MDN1	+	19038	53332076	53476257	112	CM008479.1	Chromosome8	ENSOARG00000012528	0.437635	0.333508	0.541762	6.83174	8.54633	6.31069e-10	2.55828e-08	11.6459
RNASeqTranscript.868	LRRC8D	+	4825	71024049	71152078	8	CM008472.1	Chromosome1	ENSOARG00000010354	0.461552	0.351499	0.571605	7.12562	8.52806	6.63223e-10	2.67775e-08	11.5804
RNASeqTranscript.2887	ATP2C1	-	12069	281970898	282132565	40	CM008472.1	Chromosome1	ENSOARG00000009414	0.434932	0.331231	0.538633	8.65465	8.52842	6.62565e-10	2.67775e-08	11.5188
RNASeqTranscript.9396		+	3476	124316376	124316376	1	CM008475.1	Chromosome4		-1.78885	-2.2156	-1.36211	0.755085	-8.52386	6.70847e-10	2.70366e-08	12.4257
RNASeqTranscript.199	RHBDL2	-	2052	14156365	14217539	11	CM008472.1	Chromosome1	ENSOARG00000019979	1.13852	0.866756	1.41028	0.688653	8.51893	6.79915e-10	2.73528e-08	12.3919
RNASeqTranscript.5354	TCEA3	+	3740	258954312	259029150	17	CM008473.1	Chromosome2	ENSOARG00000007500	-1.0469	-1.29685	-0.796947	1.98755	-8.51682	6.83825e-10	2.74117e-08	12.2223
RNASeqTranscript.7069	TROAP	-	2231	146825079	146831898	14	CM008474.1	Chromosome3	ENSOARG00000018842	2.09319	1.59346	2.59293	-1.98659	8.51732	6.82903e-10	2.74117e-08	12.6244
RNASeqTranscript.26804		+	1213	46453094	46453094	1	CM008493.1	Chromosome22		0.654906	0.498487	0.811325	4.20392	8.51374	6.89581e-10	2.75931e-08	11.8369
RNASeqTranscript.25313		-	4594	34183442	34193541	10	CM008491.1	Chromosome20	ENSOARG00000000423	1.71858	1.30771	2.12945	-0.802356	8.50545	7.05344e-10	2.81735e-08	12.5338
RNASeqTranscript.5860		-	9426	19903577	19928894	8	CM008474.1	Chromosome3	ENSOARG00000019367	-0.54261	-0.672354	-0.412867	4.74741	-8.50421	7.07713e-10	2.81871e-08	11.7306
RNASeqTranscript.10427		+	8013	48686150	49001395	14	CM008476.1	Chromosome5	ENSOARG00000013359	0.801098	0.609542	0.992654	4.0748	8.50396	7.082e-10	2.81871e-08	11.8327
RNASeqTranscript.2876		+	4192	280520273	281426442	21	CM008472.1	Chromosome1		1.39738	1.06315	1.73161	1.3132	8.50158	7.12811e-10	2.83203e-08	12.2694
RNASeqTranscript.13931		+	2112	67671146	67671146	1	CM008479.1	Chromosome8		1.05799	0.804871	1.31112	-0.0993178	8.49932	7.17217e-10	2.84449e-08	12.4361
RNASeqTranscript.18428		+	927	39375739	39375739	1	CM008484.1	Chromosome13		0.564614	0.429515	0.699712	3.92474	8.49829	7.19225e-10	2.84742e-08	11.8421
RNASeqTranscript.16899		+	13074	43286766	43318639	91	CM008482.1	Chromosome11	ENSOARG00000001819, ENSOARG00000001391	0.410011	0.311851	0.508171	7.85459	8.4936	7.28491e-10	2.87395e-08	11.4529
RNASeqTranscript.28164		-	5455	36778717	36784893	11	CM008495.1	Chromosome24		-0.290432	-0.359961	-0.220903	5.40947	-8.49393	7.27833e-10	2.87395e-08	11.6126
RNASeqTranscript.427	ELAVL4	+	9109	26222937	26309989	18	CM008472.1	Chromosome1	ENSOARG00000004264	0.713592	0.542724	0.884459	5.70686	8.49221	7.3125e-10	2.87976e-08	11.5749
IsoSeq.18275		+	2533	71918414	71977508	15	CM008486.1	Chromosome15		1.44885	1.10142	1.79627	-0.438689	8.47991	7.56185e-10	2.97274e-08	12.4266
RNASeqTranscript.5069	ACSL3	+	6626	239901422	240071890	23	CM008473.1	Chromosome2	ENSOARG00000020374	0.339895	0.258358	0.421431	8.08691	8.47666	7.62925e-10	2.99398e-08	11.3968
RNASeqTranscript.11076	PRSS12	+	2709	8529329	8610658	14	CM008477.1	Chromosome6	ENSOARG00000017447	1.41063	1.07215	1.74912	-0.868134	8.47436	7.67722e-10	3.00754e-08	12.4498
RNASeqTranscript.4287		-	1699	128874145	128874145	1	CM008473.1	Chromosome2		0.773205	0.587529	0.958881	1.48734	8.46781	7.81568e-10	3.05644e-08	12.1479
RNASeqTranscript.1597		-	2151	119630926	119642670	7	CM008472.1	Chromosome1	ENSOARG00000009504	0.323861	0.245998	0.401724	5.32714	8.45785	8.03107e-10	3.1352e-08	11.5175
RNASeqTranscript.2663	P2RY14	+	2902	258066394	258125265	8	CM008472.1	Chromosome1	ENSOARG00000015318	0.696607	0.529022	0.864192	1.84149	8.45248	8.14976e-10	3.176e-08	12.0572
RNASeqTranscript.29815		+	4846	65923874	66055684	36	CM008498.1	ChromosomeX	ENSOARG00000015491	1.56489	1.18803	1.94175	-0.154891	8.44379	8.34554e-10	3.24665e-08	12.2962
RNASeqTranscript.4844		+	4291	217253113	217272116	16	CM008473.1	Chromosome2		-0.395761	-0.491099	-0.300424	4.71889	-8.44113	8.40632e-10	3.26215e-08	11.5583
RNASeqTranscript.16026	P4HB	-	2792	12069443	12079350	14	CM008482.1	Chromosome11	ENSOARG00000018038	0.462823	0.351326	0.57432	8.23	8.44078	8.41449e-10	3.26215e-08	11.2918
RNASeqTranscript.6854		+	3889	125070269	125070269	1	CM008474.1	Chromosome3		1.027	0.779317	1.27468	1.07043	8.43155	8.62944e-10	3.33394e-08	12.1073
RNASeqTranscript.9949		-	7025	17113466	17125504	20	CM008476.1	Chromosome5	ENSOARG00000007383	-0.498991	-0.619328	-0.378654	6.32492	-8.43189	8.62144e-10	3.33394e-08	11.3632
RNASeqTranscript.12169		-	10495	14261477	14275558	25	CM008478.1	Chromosome7	ENSOARG00000018198, ENSOARG00000018207	-0.350316	-0.434822	-0.26581	10.1985	-8.42957	8.67621e-10	3.34624e-08	11.1981
RNASeqTranscript.5558		-	4808	2314424	2314424	1	CM008474.1	Chromosome3		-2.51927	-3.12747	-1.91108	0.711707	-8.42297	8.83431e-10	3.39553e-08	12.1749
RNASeqTranscript.5698		-	7898	8006144	8053394	73	CM008474.1	Chromosome3	ENSOARG00000001995	0.319371	0.242273	0.396468	9.02918	8.42341	8.82359e-10	3.39553e-08	11.2151
RNASeqTranscript.2337		-	6488	218057339	218063565	6	CM008472.1	Chromosome1		0.905871	0.686983	1.12476	4.87903	8.41544	9.01818e-10	3.46026e-08	11.4582
RNASeqTranscript.15769		-	3058	718458	718458	1	CM008482.1	Chromosome11		-1.46086	-1.81417	-1.10756	0.253703	-8.40795	9.20478e-10	3.52582e-08	12.1623
RNASeqTranscript.24099	TCAIM	+	4026	17259153	17294709	28	CM008490.1	Chromosome19	ENSOARG00000004419	0.395232	0.299604	0.49086	4.74581	8.40422	9.29937e-10	3.55598e-08	11.4451
RNASeqTranscript.20314		+	2649	59405688	59413941	11	CM008485.1	Chromosome14	ENSOARG00000013207, ENSOARG00000002041	0.520192	0.394266	0.646118	5.71515	8.40003	9.40652e-10	3.59082e-08	11.3178
RNASeqTranscript.12864	SLC12A1	-	6256	63856317	63971721	35	CM008478.1	Chromosome7	ENSOARG00000021024	1.80052	1.36435	2.2367	2.71818	8.39394	9.5647e-10	3.645e-08	11.7754
RNASeqTranscript.11395	SEL1L3	-	5465	50649163	50760191	32	CM008477.1	Chromosome6	ENSOARG00000007940	0.7659	0.580327	0.951473	5.67431	8.39245	9.60379e-10	3.65368e-08	11.301
RNASeqTranscript.28068		+	4526	34353261	34357764	13	CM008495.1	Chromosome24		0.278482	0.210969	0.345995	6.02711	8.38767	9.73042e-10	3.69558e-08	11.2576
RNASeqTranscript.21907	EMB	+	8062	30213024	30275129	24	CM008487.1	Chromosome16	ENSOARG00000008468	0.647473	0.490468	0.804477	6.14896	8.38575	9.7817e-10	3.70877e-08	11.2435
RNASeqTranscript.20703		+	168	70921321	70921321	1	CM008485.1	Chromosome14	ENSOARG00000019935	-0.430423	-0.534809	-0.326037	8.01576	-8.38466	9.81104e-10	3.71361e-08	11.145
RNASeqTranscript.25255		-	4458	32498819	32503157	9	CM008491.1	Chromosome20		-0.5168	-0.642184	-0.391416	4.87049	-8.3813	9.90175e-10	3.74162e-08	11.3741
RNASeqTranscript.4765		-	236	201717090	201717090	1	CM008473.1	Chromosome2	ENSOARG00000013467	-1.05426	-1.31012	-0.798407	2.67237	-8.3788	9.96965e-10	3.76094e-08	11.7405
ENSOARG00000013121	KCNH6	-	3058	15105360	15128889	16	CM008482.1	Chromosome11	ENSOARG00000013121	1.58618	1.2011	1.97127	-1.6457	8.37585	1.00505e-09	3.78508e-08	12.235
RNASeqTranscript.16847		+	3337	41335740	41341392	7	CM008482.1	Chromosome11		0.337729	0.255709	0.419749	4.13577	8.37301	1.01292e-09	3.80831e-08	11.4578
RNASeqTranscript.17929		+	772	74774688	74883459	4	CM008483.1	Chromosome12		1.06511	0.805829	1.32439	-0.340848	8.35327	1.06926e-09	4.01341e-08	12.0651
RNASeqTranscript.9663		-	1945	6623628	6623628	1	CM008476.1	Chromosome5		-0.565811	-0.703775	-0.427846	2.95951	-8.33941	1.11072e-09	4.16205e-08	11.5767
RNASeqTranscript.13003		-	2633	77230810	77286925	7	CM008478.1	Chromosome7		-1.39101	-1.73023	-1.0518	0.678233	-8.33848	1.11355e-09	4.16567e-08	11.9177
RNASeqTranscript.25475		+	4687	48699299	48699299	1	CM008491.1	Chromosome20		0.58905	0.445216	0.732883	2.45463	8.32767	1.1471e-09	4.28403e-08	11.6217
RNASeqTranscript.354		+	2373	20902451	20932217	7	CM008472.1	Chromosome1		0.848996	0.641669	1.05632	0.974145	8.32688	1.1496e-09	4.28623e-08	11.8278
RNASeqTranscript.16333		-	1899	23447144	23456521	16	CM008482.1	Chromosome11	ENSOARG00000010734	1.79686	1.35792	2.23579	-1.3417	8.32426	1.15792e-09	4.31006e-08	12.0805
RNASeqTranscript.8907	TMED4	+	3473	84410710	84425448	19	CM008475.1	Chromosome4	ENSOARG00000015158	0.368279	0.278176	0.458382	7.63683	8.31128	1.19995e-09	4.45913e-08	10.9556
RNASeqTranscript.4686	ACMSD	-	1111	188350317	188411735	10	CM008473.1	Chromosome2	ENSOARG00000011350	-3.01468	-3.75247	-2.27688	-2.67254	-8.30877	1.20826e-09	4.47515e-08	12.0536
RNASeqTranscript.23318		+	3734	23394510	23405022	5	CM008489.1	Chromosome18		0.505689	0.381936	0.629442	5.48019	8.3092	1.20682e-09	4.47515e-08	11.088
RNASeqTranscript.9384	CHPF2	+	5220	123870655	123876147	10	CM008475.1	Chromosome4	ENSOARG00000003758	0.428937	0.323935	0.533939	5.55494	8.30667	1.21525e-09	4.49361e-08	11.0732
RNASeqTranscript.10183		+	1162	38349530	38355993	2	CM008476.1	Chromosome5		-2.55791	-3.18444	-1.93138	-3.12347	-8.30183	1.23153e-09	4.5463e-08	12.0093
RNASeqTranscript.3553	SLC25A37	-	7552	44397967	44443949	6	CM008473.1	Chromosome2	ENSOARG00000010083	0.541127	0.408534	0.673719	7.06923	8.29873	1.24208e-09	4.57534e-08	10.9466
RNASeqTranscript.20312	RPS11	+	1121	59387828	59390189	6	CM008485.1	Chromosome14	ENSOARG00000013191	-0.328758	-0.409318	-0.248199	9.45567	-8.29832	1.24348e-09	4.57534e-08	10.8537
RNASeqTranscript.18444		-	3201	39904764	39904764	1	CM008484.1	Chromosome13		0.739919	0.558556	0.921281	2.12429	8.29597	1.25153e-09	4.59742e-08	11.5842
RNASeqTranscript.12865		+	932	63890700	63890700	1	CM008478.1	Chromosome7		2.41437	1.82251	3.00624	-2.37314	8.29495	1.25505e-09	4.60279e-08	12.0322
RNASeqTranscript.16322	ERBB2	-	4966	23092171	23116250	33	CM008482.1	Chromosome11	ENSOARG00000011865	-0.433284	-0.53954	-0.327028	5.76179	-8.29182	1.2659e-09	4.63501e-08	11.0171
RNASeqTranscript.9755		+	3051	11223107	11238090	25	CM008476.1	Chromosome5		0.424224	0.320142	0.528307	7.30202	8.28798	1.27934e-09	4.67659e-08	10.9054
RNASeqTranscript.8283	DDC	+	13089	6520781	6620919	49	CM008475.1	Chromosome4	ENSOARG00000014391	1.0524	0.794135	1.31066	4.21315	8.2861	1.28599e-09	4.68559e-08	11.2077
RNASeqTranscript.9929		+	8552	16821991	16911325	27	CM008476.1	Chromosome5		-0.442876	-0.551556	-0.334196	4.29605	-8.28635	1.28509e-09	4.68559e-08	11.1958
RNASeqTranscript.10500	SIL1	-	13865	52606790	52886636	17	CM008476.1	Chromosome5	ENSOARG00000016856	0.396361	0.299061	0.49366	5.95342	8.28344	1.29543e-09	4.71235e-08	10.973
RNASeqTranscript.18751		-	10605	60044748	60070097	15	CM008484.1	Chromosome13	ENSOARG00000017053	0.229885	0.173412	0.286359	7.10358	8.2775	1.31677e-09	4.78219e-08	10.8857
RNASeqTranscript.9292		-	2217	121465957	121465957	1	CM008475.1	Chromosome4		0.446507	0.336699	0.556315	4.27614	8.26849	1.34986e-09	4.89443e-08	11.1429
RNASeqTranscript.21302	PPME1	+	6426	56679800	56729633	22	CM008486.1	Chromosome15	ENSOARG00000009512	0.376424	0.283736	0.469113	7.10416	8.25815	1.38885e-09	5.02769e-08	10.8315
RNASeqTranscript.8228	MOV10L1	+	3890	240526031	240586042	30	CM008474.1	Chromosome3	ENSOARG00000019715	1.66915	1.25762	2.08068	-0.520055	8.24755	1.43003e-09	5.16842e-08	11.8017
RNASeqTranscript.15636	TMTC4	-	6122	86378819	86435658	21	CM008481.1	Chromosome10	ENSOARG00000004561	0.54263	0.408798	0.676462	5.49784	8.2447	1.44132e-09	5.20081e-08	10.9062
RNASeqTranscript.29796	YIPF6	+	10384	64160804	64194066	12	CM008498.1	ChromosomeX	ENSOARG00000014695	0.336825	0.253739	0.419911	8.03795	8.24344	1.44633e-09	5.21051e-08	10.7497
RNASeqTranscript.3141		+	750	1994519	1999531	7	CM008473.1	Chromosome2		-0.401842	-0.501015	-0.302668	8.01222	-8.23932	1.46286e-09	5.26161e-08	10.7398
RNASeqTranscript.21951		+	1816	35411865	35414343	4	CM008487.1	Chromosome16		-0.480136	-0.598646	-0.361626	7.53875	-8.23837	1.46669e-09	5.26691e-08	10.7574
RNASeqTranscript.25541		+	14311	54082602	54116106	4	CM008491.1	Chromosome20		-0.541712	-0.675494	-0.40793	4.31452	-8.23384	1.4851e-09	5.3245e-08	11.0487
RNASeqTranscript.13649	CD164	+	2985	31119199	31128422	7	CM008479.1	Chromosome8	ENSOARG00000010492	0.323617	0.243589	0.403646	8.96258	8.22276	1.5312e-09	5.48103e-08	10.658
RNASeqTranscript.5774		+	1108	11302898	11307319	6	CM008474.1	Chromosome3	ENSOARG00000013275	-0.307733	-0.383905	-0.231561	8.04717	-8.21503	1.56422e-09	5.59026e-08	10.6703
RNASeqTranscript.28177	AP4M1	-	3756	37016557	37025547	31	CM008495.1	Chromosome24	ENSOARG00000017722	-0.303134	-0.378204	-0.228064	4.29062	-8.21104	1.58155e-09	5.64323e-08	10.9849
RNASeqTranscript.19541	MT3	-	686	25530582	25532428	7	CM008485.1	Chromosome14	ENSOARG00000018362	-0.883661	-1.1027	-0.664619	7.67765	-8.20332	1.61566e-09	5.75576e-08	10.6545
RNASeqTranscript.19725	WWP2	+	4640	39593728	39735907	25	CM008485.1	Chromosome14	ENSOARG00000003625	0.330068	0.248239	0.411897	5.65317	8.20215	1.62089e-09	5.76522e-08	10.7717
RNASeqTranscript.22061	RETREG1	+	3203	61732275	61887323	11	CM008487.1	Chromosome16	ENSOARG00000013077	0.315706	0.237429	0.393983	6.01866	8.20127	1.62481e-09	5.77e-08	10.7383
RNASeqTranscript.1397		+	3613	110514255	110514255	1	CM008472.1	Chromosome1		0.696395	0.523674	0.869115	1.58328	8.19867	1.63654e-09	5.80246e-08	11.3908
RNASeqTranscript.13481	NCOA7	-	6154	14102107	14260077	23	CM008479.1	Chromosome8	ENSOARG00000007878	0.416856	0.313405	0.520308	6.61951	8.19371	1.65908e-09	5.86384e-08	10.6771
RNASeqTranscript.18919	TRPC4AP	-	3672	67100631	67171055	23	CM008484.1	Chromosome13	ENSOARG00000011695	0.245089	0.184269	0.30591	7.0843	8.1942	1.65687e-09	5.86384e-08	10.6536
RNASeqTranscript.1445		+	679	111509200	111509200	1	CM008472.1	Chromosome1		0.411247	0.309166	0.513329	4.31607	8.19196	1.66716e-09	5.8831e-08	10.9224
RNASeqTranscript.25459	RANBP9	+	4241	46374622	46444532	20	CM008491.1	Chromosome20	ENSOARG00000013253	0.3143	0.23619	0.392411	6.14289	8.18211	1.71314e-09	6.03584e-08	10.6754
RNASeqTranscript.16410	PHOSPHO1	-	883	25980134	25984490	4	CM008482.1	Chromosome11	ENSOARG00000006175	1.20056	0.901834	1.49929	-1.39702	8.17226	1.76044e-09	6.19275e-08	11.6674
RNASeqTranscript.29191	RNF170	-	3674	40923797	40957953	14	CM008497.1	Chromosome26	ENSOARG00000003520	0.412827	0.310073	0.515581	5.80195	8.1696	1.77344e-09	6.22874e-08	10.6671
RNASeqTranscript.28249	DAGLB	-	7694	39122712	39145392	18	CM008495.1	Chromosome24	ENSOARG00000002093	0.339495	0.254939	0.424051	4.85106	8.16433	1.7995e-09	6.31036e-08	10.7608
RNASeqTranscript.13695		+	6505	35432155	35523125	14	CM008479.1	Chromosome8		1.29642	0.973362	1.61948	2.48917	8.16006	1.8209e-09	6.37542e-08	11.1538
RNASeqTranscript.24618		+	507	58245011	58248949	4	CM008490.1	Chromosome19		-0.378817	-0.473227	-0.284406	8.4419	-8.15907	1.82589e-09	6.38294e-08	10.4984
RNASeqTranscript.2019	IFT57	-	3660	190199463	190269486	14	CM008472.1	Chromosome1	ENSOARG00000018897	-0.399449	-0.499044	-0.299854	5.95235	-8.1556	1.84352e-09	6.43452e-08	10.619
RNASeqTranscript.23114		+	2999	4943793	4951680	11	CM008489.1	Chromosome18		0.378516	0.283818	0.473213	5.91882	8.1279	1.99049e-09	6.93667e-08	10.5403
RNASeqTranscript.23300		-	2050	20714118	20714118	1	CM008489.1	Chromosome18	ENSOARG00000014006	-2.30741	-2.88481	-1.73001	-0.525562	-8.12608	2.00055e-09	6.96091e-08	11.4963
RNASeqTranscript.29761	SLC9A7	+	8319	60378395	60555057	25	CM008498.1	ChromosomeX	ENSOARG00000014175	0.370779	0.277981	0.463576	7.15434	8.12475	2.00794e-09	6.9758e-08	10.4553
RNASeqTranscript.11899	CPZ	+	2454	126801068	126822909	12	CM008477.1	Chromosome6	ENSOARG00000013193	1.71772	1.28767	2.14778	2.50822	8.12195	2.02356e-09	7.00832e-08	11.0484
RNASeqTranscript.20478		+	1851	65258742	65265668	11	CM008485.1	Chromosome14	ENSOARG00000000589	3.52245	2.64056	4.40433	-3.59286	8.12204	2.02309e-09	7.00832e-08	11.5067
RNASeqTranscript.28335		+	6444	42679995	42686968	6	CM008495.1	Chromosome24		0.410745	0.307883	0.513608	4.45435	8.11985	2.03541e-09	7.03851e-08	10.6972
RNASeqTranscript.11762	ARHGAP24	+	4668	110256338	111142791	18	CM008477.1	Chromosome6	ENSOARG00000003828	-0.421573	-0.527165	-0.315982	5.60877	-8.11848	2.0431e-09	7.04806e-08	10.5469
RNASeqTranscript.16157	MAP3K14	+	4633	18109848	18151358	16	CM008482.1	Chromosome11	ENSOARG00000010396	-0.377667	-0.472264	-0.28307	3.50862	-8.11824	2.04447e-09	7.04806e-08	10.8633
RNASeqTranscript.20094		-	975	54524062	54531910	8	CM008485.1	Chromosome14	ENSOARG00000008365	-0.457418	-0.572024	-0.342812	8.34748	-8.1159	2.05777e-09	7.08302e-08	10.3808
RNASeqTranscript.18981		+	1442	68996070	68998927	2	CM008484.1	Chromosome13		4.43168	3.32111	5.54224	-3.63178	8.11439	2.06644e-09	7.10196e-08	11.4887
RNASeqTranscript.25016	CLIC5	-	1306	20861322	21022385	8	CM008491.1	Chromosome20	ENSOARG00000010466	0.874627	0.655144	1.09411	0.566702	8.10315	2.13186e-09	7.31559e-08	11.2617
RNASeqTranscript.2509	PRKCI	-	5726	236217298	236287484	22	CM008472.1	Chromosome1	ENSOARG00000000320	0.483175	0.361868	0.604482	6.11376	8.09936	2.1544e-09	7.38163e-08	10.4452
RNASeqTranscript.15652		-	2841	88357588	88621133	6	CM008481.1	Chromosome10		0.897445	0.671911	1.12298	1.14305	8.09147	2.20206e-09	7.52192e-08	11.1526
RNASeqTranscript.28099	POLR2J	+	6818	35234418	35265323	38	CM008495.1	Chromosome24	ENSOARG00000014151, ENSOARG00000014204	-0.541408	-0.677464	-0.405351	4.96132	-8.09166	2.20089e-09	7.52192e-08	10.5506
RNASeqTranscript.4260		-	5667	127531687	127540742	5	CM008473.1	Chromosome2		1.33604	1.00016	1.67192	3.71912	8.08847	2.22051e-09	7.5734e-08	10.7475
RNASeqTranscript.4525		+	5258	159314763	159314763	1	CM008473.1	Chromosome2		0.771079	0.577145	0.965014	3.05349	8.08492	2.24249e-09	7.63673e-08	10.847
RNASeqTranscript.717		-	12060	54446272	54549684	10	CM008472.1	Chromosome1		4.44704	3.3278	5.56627	1.21134	8.07942	2.27699e-09	7.74245e-08	11.1903
RNASeqTranscript.6452		+	1029	84331415	84333032	2	CM008474.1	Chromosome3		-1.67376	-2.09511	-1.25242	-0.773244	-8.07769	2.28795e-09	7.76222e-08	11.3699
RNASeqTranscript.21003	USP2	-	4391	32728063	32753370	21	CM008486.1	Chromosome15	ENSOARG00000015942	-0.61177	-0.765779	-0.45776	5.13187	-8.07741	2.28973e-09	7.76222e-08	10.4891
RNASeqTranscript.23749		+	22061	66220126	66255044	23	CM008489.1	Chromosome18		0.65949	0.49342	0.82556	10.9462	8.0751	2.30445e-09	7.80032e-08	10.1889
RNASeqTranscript.15485		+	1404	56349061	56349061	1	CM008481.1	Chromosome10		1.30554	0.97618	1.6349	-0.343182	8.06033	2.40097e-09	8.11477e-08	11.2608
RNASeqTranscript.8784	FKBP9	-	5799	70611233	70654284	19	CM008475.1	Chromosome4	ENSOARG00000006604	0.360128	0.269158	0.451098	8.27849	8.04991	2.47155e-09	8.34072e-08	10.197
RNASeqTranscript.23761		+	2156	66450213	66452036	5	CM008489.1	Chromosome18		0.992046	0.741215	1.24288	-0.0162351	8.04234	2.52412e-09	8.50534e-08	11.1688
RNASeqTranscript.479	SLC1A7	-	1590	29218103	29268557	10	CM008472.1	Chromosome1	ENSOARG00000006173	1.31089	0.979334	1.64244	-0.992715	8.03981	2.54198e-09	8.53984e-08	11.272
RNASeqTranscript.21238		-	5895	53548564	53572255	6	CM008486.1	Chromosome15		4.20742	3.14328	5.27156	1.46784	8.03985	2.54169e-09	8.53984e-08	11.0566
RNASeqTranscript.24028		+	6368	13317288	13361880	14	CM008490.1	Chromosome19		1.42806	1.06674	1.78939	5.66669	8.0368	2.56331e-09	8.59861e-08	10.3178
RNASeqTranscript.1324	CERS2	-	7354	106667894	106683808	20	CM008472.1	Chromosome1	ENSOARG00000020883	0.373332	0.27882	0.467845	7.33162	8.03225	2.59599e-09	8.69522e-08	10.1865
RNASeqTranscript.16150	WNT3	-	3768	17630349	17683713	10	CM008482.1	Chromosome11	ENSOARG00000010874	0.860625	0.642631	1.07862	1.82473	8.02786	2.62789e-09	8.78891e-08	10.8802
RNASeqTranscript.3411		+	4154	34498421	34501376	3	CM008473.1	Chromosome2		-0.516802	-0.647847	-0.385758	5.17123	-8.01932	2.69115e-09	8.96123e-08	10.3192
RNASeqTranscript.9837	RAB3D	-	4142	14046952	14057876	7	CM008476.1	Chromosome5	ENSOARG00000018165	-0.298725	-0.374472	-0.222977	5.88487	-8.01928	2.69141e-09	8.96123e-08	10.2402
RNASeqTranscript.29379	GPM6B	-	5467	12525576	12682033	15	CM008498.1	ChromosomeX	ENSOARG00000011595	-0.439872	-0.551403	-0.328341	9.24978	-8.01979	2.68761e-09	8.96123e-08	10.0785
RNASeqTranscript.6746	NCAPH	-	2659	110215510	110246837	21	CM008474.1	Chromosome3	ENSOARG00000013908	0.649366	0.484642	0.814091	1.34428	8.0161	2.71532e-09	9.02744e-08	10.914
RNASeqTranscript.20873	PPP2R1B	-	18970	24565319	24602634	26	CM008486.1	Chromosome15	ENSOARG00000014624	0.396716	0.295937	0.497496	6.33574	8.00457	2.80399e-09	9.30841e-08	10.1627
RNASeqTranscript.27361	NEDD4L	+	11981	63248368	63619301	42	CM008494.1	Chromosome23	ENSOARG00000005399	0.35136	0.262083	0.440637	6.80108	8.00283	2.81756e-09	9.33963e-08	10.13
RNASeqTranscript.2491	NCEH1	+	6066	233963499	234028847	7	CM008472.1	Chromosome1	ENSOARG00000020737	0.334385	0.249364	0.419406	7.33466	7.99744	2.8602e-09	9.46696e-08	10.0881
RNASeqTranscript.9918		-	6358	16554795	16565333	20	CM008476.1	Chromosome5		0.589605	0.439556	0.739654	4.91165	7.99023	2.91828e-09	9.64497e-08	10.2631
RNASeqTranscript.15873	SMIM5	+	3048	7330083	7336818	4	CM008482.1	Chromosome11	ENSOARG00000010170	-0.676448	-0.84873	-0.504167	2.22163	-7.98414	2.96822e-09	9.79555e-08	10.7035
RNASeqTranscript.11009	CAMK4	+	10481	117229808	117508429	21	CM008476.1	Chromosome5	ENSOARG00000000184	-0.622565	-0.781344	-0.463785	4.70808	-7.973	3.06188e-09	1.0075e-07	10.2573
RNASeqTranscript.25409	E2F3	-	5101	40692224	40775289	11	CM008491.1	Chromosome20	ENSOARG00000009655	0.394436	0.293842	0.49503	3.45649	7.97326	3.05967e-09	1.0075e-07	10.4608
RNASeqTranscript.29150	SFRP1	-	944	39585441	39624702	4	CM008497.1	Chromosome26	ENSOARG00000002359	-0.618614	-0.776537	-0.460691	4.50608	-7.96536	3.1279e-09	1.02771e-07	10.265
RNASeqTranscript.23762		+	6004	66479583	66486284	6	CM008489.1	Chromosome18		0.760711	0.566499	0.954922	3.11301	7.96481	3.13266e-09	1.02777e-07	10.4992
RNASeqTranscript.22310	CLGN	+	4087	18802620	18846010	20	CM008488.1	Chromosome17	ENSOARG00000012717	0.485915	0.361846	0.609984	6.38746	7.96395	3.14021e-09	1.02874e-07	10.0447
RNASeqTranscript.11667		-	4055	100910100	100988556	13	CM008477.1	Chromosome6	ENSOARG00000016858	0.34203	0.254668	0.429392	8.92134	7.9611	3.16526e-09	1.03543e-07	9.923
RNASeqTranscript.16934	SUZ12	+	4519	45458160	45494831	22	CM008482.1	Chromosome11	ENSOARG00000013017	0.359363	0.267555	0.451171	6.07954	7.95946	3.17977e-09	1.03866e-07	10.0532
RNASeqTranscript.27474	UBE2I	+	2642	1001459	1012448	9	CM008495.1	Chromosome24	ENSOARG00000014831	-0.236545	-0.296981	-0.176109	6.03453	-7.95888	3.18498e-09	1.03885e-07	10.057
RNASeqTranscript.5697		+	7886	7989348	8005834	12	CM008474.1	Chromosome3	ENSOARG00000009741	-0.507641	-0.637375	-0.377907	3.7601	-7.95674	3.20403e-09	1.04355e-07	10.366
RNASeqTranscript.22230		-	8623	7619733	7641017	17	CM008488.1	Chromosome17		-0.37468	-0.47046	-0.278899	9.58029	-7.95454	3.22382e-09	1.04696e-07	9.88385
RNASeqTranscript.25097		-	2848	29054472	29062332	16	CM008491.1	Chromosome20	ENSOARG00000000779	0.40603	0.302235	0.509824	5.42828	7.95453	3.22385e-09	1.04696e-07	10.0977
RNASeqTranscript.21796		-	2244	19208997	19216157	3	CM008487.1	Chromosome16		-0.458351	-0.5757	-0.341003	2.82786	-7.9424	3.33494e-09	1.08147e-07	10.4879
RNASeqTranscript.11419	ARAP2	-	11958	61038446	61238963	42	CM008477.1	Chromosome6	ENSOARG00000009322	0.74603	0.555015	0.937045	6.00395	7.94183	3.34029e-09	1.08164e-07	10.01
IsoSeq.23151		+	4284	8416549	8571253	12	CM008495.1	Chromosome24		3.68021	2.73744	4.62298	-2.83646	7.93779	3.37815e-09	1.09232e-07	11.0581
RNASeqTranscript.25385	PRL	-	2609	38542576	38551435	8	CM008491.1	Chromosome20	ENSOARG00000009137	1.98983	1.47979	2.49987	12.0009	7.93312	3.42254e-09	1.10508e-07	9.76862
RNASeqTranscript.26726	AFAP1L2	-	6331	37924799	38044219	30	CM008493.1	Chromosome22	ENSOARG00000014762	0.620385	0.461167	0.779603	5.11892	7.92321	3.51861e-09	1.13446e-07	10.0463
RNASeqTranscript.8006	LRTM2	+	3626	229061295	229073179	10	CM008474.1	Chromosome3	ENSOARG00000012944	1.30023	0.965652	1.63482	3.70216	7.90224	3.73116e-09	1.20126e-07	10.2223
RNASeqTranscript.10572	DIAPH1	-	11623	54939817	55072407	62	CM008476.1	Chromosome5	ENSOARG00000000636	0.232714	0.172818	0.29261	7.0428	7.90057	3.74869e-09	1.2045e-07	9.82805
RNASeqTranscript.25461	GFOD1	+	8929	46526696	46627913	5	CM008491.1	Chromosome20	ENSOARG00000013608	-0.560549	-0.704828	-0.41627	4.56342	-7.90025	3.75196e-09	1.2045e-07	10.0697
RNASeqTranscript.4302	SLC40A1	+	8876	129626010	129649001	11	CM008473.1	Chromosome2	ENSOARG00000016390	0.673872	0.500379	0.847366	7.81667	7.89817	3.77389e-09	1.2098e-07	9.78646
RNASeqTranscript.3213	SLC31A1	-	5894	10799037	10833799	9	CM008473.1	Chromosome2	ENSOARG00000006345	0.288345	0.214063	0.362627	6.18446	7.89335	3.82513e-09	1.22448e-07	9.85841
RNASeqTranscript.28832	C10orf10, DEPP1	+	2676	46380393	46381237	3	CM008496.1	Chromosome25	ENSOARG00000003708	-0.92584	-1.16437	-0.68731	1.8129	-7.89268	3.83233e-09	1.22503e-07	10.5088
RNASeqTranscript.28801		+	2840	44047448	44055254	5	CM008496.1	Chromosome25		0.889333	0.660156	1.11851	1.15418	7.8909	3.8515e-09	1.22941e-07	10.5894
RNASeqTranscript.6100	CNRIP1	+	1669	41791281	41814034	7	CM008474.1	Chromosome3	ENSOARG00000019907	0.515473	0.382604	0.648342	5.774	7.88882	3.87392e-09	1.23481e-07	9.87809
RNASeqTranscript.17926		-	2782	74419797	74474574	21	CM008483.1	Chromosome12	ENSOARG00000009207	0.423629	0.314425	0.532834	4.29687	7.88815	3.8812e-09	1.23537e-07	10.0702
RNASeqTranscript.27143	TYMS	+	1560	40330754	40343559	9	CM008494.1	Chromosome23	ENSOARG00000009367	0.913835	0.678188	1.14948	0.702753	7.88566	3.9084e-09	1.24226e-07	10.6359
RNASeqTranscript.17941	KCNH1	+	18402	75558214	76102753	26	CM008483.1	Chromosome12	ENSOARG00000012144	0.440456	0.326856	0.554056	4.8573	7.88418	3.92464e-09	1.24566e-07	9.97028
IsoSeq.8759		+	1540	23129771	23144037	3	CM008476.1	Chromosome5		2.93019	2.17426	3.68613	-3.976	7.88214	3.94711e-09	1.25102e-07	10.847
RNASeqTranscript.500		-	3205	30346034	30511422	26	CM008472.1	Chromosome1	ENSOARG00000007142, ENSOARG00000007224	-0.433119	-0.544869	-0.321368	6.32358	-7.88115	3.95803e-09	1.25219e-07	9.81703
RNASeqTranscript.8117	TEF	+	5478	233359053	233378655	11	CM008474.1	Chromosome3	ENSOARG00000018238	-0.510103	-0.641722	-0.378484	6.81234	-7.8808	3.962e-09	1.25219e-07	9.78584
RNASeqTranscript.4035	SLC24A2	-	13130	95137760	95423447	13	CM008473.1	Chromosome2	ENSOARG00000014276	0.758021	0.562406	0.953637	5.04433	7.87972	3.97397e-09	1.25421e-07	9.93511
RNASeqTranscript.20145	BCAM	+	3757	56056713	56066648	18	CM008485.1	Chromosome14	ENSOARG00000009323	-0.564203	-0.709844	-0.418561	7.16547	-7.87738	4.00004e-09	1.26066e-07	9.75801
RNASeqTranscript.6347		-	680	73651607	73653944	6	CM008474.1	Chromosome3		-0.401411	-0.505078	-0.297744	9.14464	-7.87373	4.04113e-09	1.27182e-07	9.66853
RNASeqTranscript.2850	SRPRB	-	3690	278273992	278311562	11	CM008472.1	Chromosome1	ENSOARG00000008412	0.31067	0.230378	0.390961	5.84577	7.86794	4.10725e-09	1.29082e-07	9.81243
RNASeqTranscript.13555	NUS1	-	4528	22470590	22495100	8	CM008479.1	Chromosome8	ENSOARG00000008667	0.301625	0.223605	0.379645	6.45294	7.86126	4.18485e-09	1.31336e-07	9.74951
RNASeqTranscript.19576		+	6317	27204693	27248018	23	CM008485.1	Chromosome14		-0.756825	-0.952621	-0.561029	5.45101	-7.86001	4.19962e-09	1.31615e-07	9.83777
RNASeqTranscript.3253		+	16687	14611450	14723351	57	CM008473.1	Chromosome2	ENSOARG00000007036, ENSOARG00000007057	0.280269	0.207746	0.352792	8.56749	7.85833	4.21937e-09	1.3205e-07	9.64415
RNASeqTranscript.28691		-	1460	30689090	30689090	1	CM008496.1	Chromosome25		-2.30388	-2.90075	-1.707	-1.44797	-7.84886	4.33296e-09	1.35416e-07	10.8011
RNASeqTranscript.22035		+	292	45540427	45540427	1	CM008487.1	Chromosome16		2.3418	1.73477	2.94882	-3.2238	7.84466	4.38421e-09	1.36826e-07	10.8015
RNASeqTranscript.5739		+	4319	8882894	8935201	29	CM008474.1	Chromosome3		-0.511808	-0.644486	-0.379129	6.38634	-7.84399	4.3925e-09	1.36894e-07	9.70771
RNASeqTranscript.11349	LAP3	+	5441	41894129	41917365	16	CM008477.1	Chromosome6	ENSOARG00000003421	0.682663	0.505679	0.859648	5.86381	7.84338	4.40005e-09	1.36939e-07	9.7418
RNASeqTranscript.24274		-	6496	38279538	38588419	8	CM008490.1	Chromosome19		-0.810909	-1.02152	-0.600297	2.63439	-7.82927	4.57767e-09	1.4227e-07	10.2032
RNASeqTranscript.10184	SNCB	-	1397	38352780	38361474	8	CM008476.1	Chromosome5	ENSOARG00000002915	-1.0939	-1.37804	-0.809769	3.32787	-7.82866	4.58558e-09	1.42318e-07	10.092
RNASeqTranscript.26057		-	692	45127804	45129380	6	CM008492.1	Chromosome21		-0.539559	-0.679735	-0.399384	7.26077	-7.82706	4.60623e-09	1.42761e-07	9.61061
RNASeqTranscript.464	ORC1	-	2592	28371923	28401971	16	CM008472.1	Chromosome1	ENSOARG00000005282	1.14899	0.85043	1.44756	-1.64747	7.8255	4.62638e-09	1.43188e-07	10.7324
RNASeqTranscript.8058	TMEM184B	-	3882	230812290	230863404	14	CM008474.1	Chromosome3	ENSOARG00000015251	0.377738	0.279509	0.475967	5.89531	7.81959	4.70381e-09	1.45384e-07	9.67097
RNASeqTranscript.29497		-	4495	38055297	38173749	5	CM008498.1	ChromosomeX		0.379893	0.280998	0.478787	4.34843	7.81122	4.81561e-09	1.48634e-07	9.84322
RNASeqTranscript.11924		-	5417	128279925	128317907	25	CM008477.1	Chromosome6	ENSOARG00000015189	-0.605133	-0.762699	-0.447566	4.98792	-7.8094	4.84029e-09	1.4919e-07	9.75197
RNASeqTranscript.9706	RFX1	+	5117	10026958	10060978	35	CM008476.1	Chromosome5	ENSOARG00000007055	-0.539222	-0.679645	-0.398799	3.81837	-7.80837	4.85433e-09	1.49417e-07	9.93684
RNASeqTranscript.3552		-	4110	44391498	44391498	1	CM008473.1	Chromosome2		0.894398	0.661414	1.12738	2.82421	7.80614	4.88487e-09	1.50151e-07	10.1005
RNASeqTranscript.30136	SLC9A6	-	4803	107767996	107846506	20	CM008498.1	ChromosomeX	ENSOARG00000011489	0.330093	0.244026	0.416159	6.8216	7.79891	4.98501e-09	1.53019e-07	9.55082
RNASeqTranscript.10833	SSBP2	-	16030	84998355	85473387	39	CM008476.1	Chromosome5	ENSOARG00000015444	-0.313271	-0.394957	-0.231585	7.28673	-7.79834	4.99303e-09	1.53056e-07	9.52681
RNASeqTranscript.2206		-	11159	205756705	205916301	40	CM008472.1	Chromosome1	ENSOARG00000020186, ENSOARG00000000431, ENSOARG00000000555	0.512104	0.378523	0.645685	5.81958	7.79554	5.03253e-09	1.53886e-07	9.60906
RNASeqTranscript.10842		-	252	86787154	86787154	1	CM008476.1	Chromosome5	ENSOARG00000010977	-0.501742	-0.632621	-0.370863	8.19557	-7.79544	5.03385e-09	1.53886e-07	9.48009
RNASeqTranscript.17645	RPL22	+	4818	50786897	50793830	6	CM008483.1	Chromosome12	ENSOARG00000013041	-0.356143	-0.449107	-0.26318	8.39314	-7.79015	5.10926e-09	1.55978e-07	9.45722
RNASeqTranscript.2020		+	17383	190269993	190423650	34	CM008472.1	Chromosome1		-1.35203	-1.70517	-0.998881	6.31273	-7.78511	5.18218e-09	1.5799e-07	9.55624
RNASeqTranscript.2523	MECOM	+	6924	236808014	237437251	21	CM008472.1	Chromosome1	ENSOARG00000014783, ENSOARG00000000899	-0.440922	-0.556153	-0.325691	4.89892	-7.78079	5.24559e-09	1.59686e-07	9.6778
RNASeqTranscript.9269	TCAF1	-	9328	115857843	115972812	25	CM008475.1	Chromosome4	ENSOARG00000018237	0.226421	0.167245	0.285598	8.90787	7.78035	5.25209e-09	1.59686e-07	9.41035
RNASeqTranscript.4522	KCNH7	+	5034	159173864	159310340	14	CM008473.1	Chromosome2	ENSOARG00000005956	0.781845	0.577439	0.98625	1.90941	7.77784	5.28929e-09	1.606e-07	10.1637
RNASeqTranscript.18213		+	4398	18672082	18703324	12	CM008484.1	Chromosome13	ENSOARG00000004432	-0.99323	-1.25296	-0.733502	1.77473	-7.77611	5.31502e-09	1.61162e-07	10.1882
RNASeqTranscript.22300	RNF150	+	12560	18179488	18461745	13	CM008488.1	Chromosome17	ENSOARG00000012236	0.483544	0.357036	0.610052	5.46462	7.7723	5.37225e-09	1.62678e-07	9.57693
RNASeqTranscript.29849		-	1277	67586903	67611856	16	CM008498.1	ChromosomeX	ENSOARG00000017744, ENSOARG00000004274	-0.377532	-0.476312	-0.278752	9.8019	-7.77168	5.38163e-09	1.62742e-07	9.35813
RNASeqTranscript.25756		-	4896	21965270	22483676	13	CM008492.1	Chromosome21		-0.647336	-0.816877	-0.477794	7.40852	-7.764	5.49928e-09	1.66075e-07	9.42429
RNASeqTranscript.18032		-	2233	84070956	84075482	10	CM008483.1	Chromosome12		-0.706073	-0.891136	-0.521009	1.07719	-7.75819	5.58983e-09	1.68583e-07	10.232
RNASeqTranscript.26791	PLEKHA1	+	5017	45508775	45560348	17	CM008493.1	Chromosome22	ENSOARG00000007580	0.251538	0.18556	0.317517	5.73907	7.75234	5.6827e-09	1.71153e-07	9.49303
RNASeqTranscript.7484	HSP90B1	+	6946	185412400	185517635	28	CM008474.1	Chromosome3	ENSOARG00000016366	0.326951	0.241149	0.412753	10.1308	7.74847	5.74502e-09	1.72798e-07	9.2824
RNASeqTranscript.24744		+	44432	4421434	4944137	131	CM008491.1	Chromosome20	ENSOARG00000005969	0.304196	0.224293	0.384098	9.59546	7.74151	5.85869e-09	1.75981e-07	9.27758
RNASeqTranscript.4032		-	1698	95035088	95039792	10	CM008473.1	Chromosome2	ENSOARG00000019837	-0.367596	-0.464242	-0.27095	8.6561	-7.73426	5.97954e-09	1.7937e-07	9.28833
RNASeqTranscript.23657	FBLN5	-	7161	56869026	56961761	18	CM008489.1	Chromosome18	ENSOARG00000012461	0.755554	0.55684	0.954267	5.47583	7.73158	6.02476e-09	1.80485e-07	9.46119
RNASeqTranscript.24129	CAMK1	+	3602	17943848	17954893	16	CM008490.1	Chromosome19	ENSOARG00000006159	-0.299469	-0.378284	-0.220654	5.2228	-7.72635	6.11429e-09	1.82923e-07	9.47849
RNASeqTranscript.16808	RTN4RL1	+	3888	40333005	40406498	4	CM008482.1	Chromosome11	ENSOARG00000014694	-0.694136	-0.8769	-0.511372	3.84129	-7.723	6.17236e-09	1.84414e-07	9.69152
RNASeqTranscript.1562	PIGM	-	2591	117902239	117903427	2	CM008472.1	Chromosome1	ENSOARG00000007357	0.319061	0.235011	0.40311	3.67324	7.71914	6.23988e-09	1.86183e-07	9.70133
RNASeqTranscript.27288		-	3379	54560351	54564895	12	CM008494.1	Chromosome23	ENSOARG00000003945, ENSOARG00000007943	-0.319673	-0.403899	-0.235446	9.60662	-7.71768	6.26553e-09	1.86699e-07	9.20969
RNASeqTranscript.16895	RAB34	+	3908	43230101	43242807	27	CM008482.1	Chromosome11	ENSOARG00000003396, ENSOARG00000003332	-0.272269	-0.344018	-0.200521	5.77415	-7.71644	6.2874e-09	1.87102e-07	9.39058
RNASeqTranscript.2388		-	3069	221468295	221468295	1	CM008472.1	Chromosome1		-0.734479	-0.928081	-0.540876	0.891124	-7.71435	6.32466e-09	1.87961e-07	10.1347
RNASeqTranscript.14598	GGH	-	3496	44358038	44389997	11	CM008480.1	Chromosome9	ENSOARG00000016793	0.371981	0.273892	0.47007	5.75942	7.71139	6.37758e-09	1.89283e-07	9.3744
RNASeqTranscript.15464	PIBF1	+	3542	51282949	51512229	19	CM008481.1	Chromosome10	ENSOARG00000015416	0.615014	0.452737	0.77729	3.83074	7.70655	6.46525e-09	1.91631e-07	9.63703
RNASeqTranscript.20349		-	1636	60062436	60063663	4	CM008485.1	Chromosome14		-1.0049	-1.27007	-0.739725	1.76648	-7.70592	6.47685e-09	1.91721e-07	9.98803
RNASeqTranscript.2386	ALG3	+	1801	221443207	221449253	14	CM008472.1	Chromosome1	ENSOARG00000020606	0.482921	0.355425	0.610417	2.89477	7.70215	6.54595e-09	1.93512e-07	9.79209
RNASeqTranscript.24163	ITPR1	-	11463	23015238	23363285	66	CM008490.1	Chromosome19	ENSOARG00000008132	0.454691	0.334635	0.574747	7.50476	7.70129	6.56203e-09	1.93731e-07	9.23925
RNASeqTranscript.1681	CREG1	-	4651	127406925	127561242	6	CM008472.1	Chromosome1	ENSOARG00000012173	0.435507	0.320252	0.550762	7.55058	7.68363	6.89729e-09	2.03361e-07	9.18676
RNASeqTranscript.1192	IGSF3	-	7495	98785722	98918223	12	CM008472.1	Chromosome1	ENSOARG00000020238	0.594542	0.437182	0.751901	2.91994	7.68281	6.9133e-09	2.03565e-07	9.7331
RNASeqTranscript.21888		-	508	26952679	26952679	1	CM008487.1	Chromosome16	ENSOARG00000014536	-0.401941	-0.508381	-0.295501	8.71405	-7.6787	6.9939e-09	2.05668e-07	9.12759
RNASeqTranscript.15285		+	17870	28911259	29477983	25	CM008481.1	Chromosome10		0.964761	0.709208	1.22032	4.11982	7.67661	7.03538e-09	2.06617e-07	9.50494
RNASeqTranscript.15476		+	3639	54577092	54629751	17	CM008481.1	Chromosome10	ENSOARG00000015717	0.462043	0.339552	0.584535	4.50971	7.67023	7.1632e-09	2.10095e-07	9.41497
RNASeqTranscript.3235	GNG10, DNAJC25	-	9415	12185687	12218737	35	CM008473.1	Chromosome2	ENSOARG00000002977, ENSOARG00000006649	0.494963	0.363717	0.62621	6.21318	7.66862	7.19597e-09	2.10781e-07	9.21666
RNASeqTranscript.20023	BLVRB, SERTAD3	+	3240	52896939	52921336	17	CM008485.1	Chromosome14	ENSOARG00000006640, ENSOARG00000011370	-0.429547	-0.543519	-0.315575	4.6725	-7.66379	7.29482e-09	2.13397e-07	9.37784
RNASeqTranscript.22809	CORO1C	+	3973	73436720	73514283	17	CM008488.1	Chromosome17	ENSOARG00000017927	0.269942	0.198292	0.341592	5.85058	7.66101	7.35222e-09	2.14796e-07	9.2226
RNASeqTranscript.23719		+	1865	61631409	61631409	1	CM008489.1	Chromosome18		-0.643611	-0.814516	-0.472705	2.20143	-7.6577	7.42143e-09	2.16536e-07	9.7824
RNASeqTranscript.27041	NOL4	+	20916	27119268	27890421	35	CM008494.1	Chromosome23	ENSOARG00000005828	-0.465592	-0.589363	-0.34182	6.53766	-7.64922	7.60135e-09	2.21497e-07	9.14318
RNASeqTranscript.14695		-	2441	54046931	54050642	11	CM008480.1	Chromosome9	ENSOARG00000005681	-0.350938	-0.44428	-0.257596	9.28333	-7.6451	7.69041e-09	2.23801e-07	9.01221
RNASeqTranscript.26537	SFRP5	-	2218	21403368	21413503	6	CM008493.1	Chromosome22	ENSOARG00000011322	-0.715277	-0.905551	-0.525003	4.15307	-7.64409	7.71237e-09	2.24149e-07	9.41235
RNASeqTranscript.6442	EPAS1	-	6600	83228923	83362751	30	CM008474.1	Chromosome3	ENSOARG00000005722	-0.462652	-0.58575	-0.339554	9.70433	-7.64248	7.74761e-09	2.24758e-07	8.99197
RNASeqTranscript.17816	FAM20B	+	25916	64460606	64750874	62	CM008483.1	Chromosome12	ENSOARG00000016177, ENSOARG00000016354	0.325302	0.238746	0.411858	8.30643	7.64222	7.75339e-09	2.24758e-07	9.03758
RNASeqTranscript.16230		-	1030	20056928	20058596	3	CM008482.1	Chromosome11		1.03255	0.757746	1.30736	0.495829	7.64045	7.79228e-09	2.25593e-07	9.97349
RNASeqTranscript.23696	PPP4R4	+	5364	59229936	59332826	32	CM008489.1	Chromosome18	ENSOARG00000014617	0.550084	0.403626	0.696542	4.83532	7.63743	7.85901e-09	2.27232e-07	9.27129
RNASeqTranscript.4706		+	8135	190882140	190921562	7	CM008473.1	Chromosome2		0.537472	0.394359	0.680585	6.35139	7.63675	7.87412e-09	2.27375e-07	9.11625
RNASeqTranscript.18708	SLC17A9	-	4582	56802931	56821125	14	CM008484.1	Chromosome13	ENSOARG00000011782	1.37351	1.007	1.74001	1.11012	7.62046	8.24565e-09	2.37797e-07	9.83572
RNASeqTranscript.18426	RRBP1	-	5743	39349975	39397359	34	CM008484.1	Chromosome13	ENSOARG00000017736	0.365977	0.268282	0.463671	7.3329	7.61752	8.31441e-09	2.39472e-07	9.00737
RNASeqTranscript.25415		-	6394	41294775	41301479	16	CM008491.1	Chromosome20		-0.402236	-0.509702	-0.29477	7.10832	-7.61098	8.46988e-09	2.43637e-07	9.00072
RNASeqTranscript.4340	SSFA2	-	20021	138076915	138171463	24	CM008473.1	Chromosome2	ENSOARG00000016834	-0.308545	-0.390996	-0.226093	7.98181	-7.60942	8.50727e-09	2.44399e-07	8.95684
RNASeqTranscript.6557	HEATR5B	+	11014	92567159	92679855	41	CM008474.1	Chromosome3	ENSOARG00000009946	0.245106	0.179564	0.310647	6.69851	7.60446	8.62755e-09	2.4722e-07	9.00235
RNASeqTranscript.20311		+	4153	59378626	59381970	13	CM008485.1	Chromosome14	ENSOARG00000013169	-0.340167	-0.431126	-0.249208	8.20412	-7.60462	8.62373e-09	2.4722e-07	8.93436
RNASeqTranscript.6986	KRT8	+	1808	143051413	143058520	11	CM008474.1	Chromosome3	ENSOARG00000016786	-0.546105	-0.69216	-0.40005	6.45812	-7.60309	8.66112e-09	2.47865e-07	9.01612
RNASeqTranscript.13150	DPF3	-	16163	87872656	88161256	23	CM008478.1	Chromosome7	ENSOARG00000000185	0.493047	0.360853	0.62524	4.84193	7.5842	9.13735e-09	2.6116e-07	9.11776
RNASeqTranscript.21676	CREBRF	+	8577	5055681	5108336	12	CM008487.1	Chromosome16	ENSOARG00000004089	-0.319354	-0.405077	-0.23363	6.85976	-7.57534	9.36954e-09	2.67456e-07	8.91117
RNASeqTranscript.15148	LCP1	-	6759	18481599	18577172	26	CM008481.1	Chromosome10	ENSOARG00000007864	0.505887	0.369987	0.641786	7.13498	7.5695	9.52621e-09	2.71582e-07	8.87914
RNASeqTranscript.4013	CNTLN	+	9800	92371307	92724389	43	CM008473.1	Chromosome2	ENSOARG00000014084	0.364021	0.266147	0.461894	4.72026	7.56296	9.70433e-09	2.76308e-07	9.07475
RNASeqTranscript.5459	FBXO42	+	20955	265247008	265367761	21	CM008473.1	Chromosome2	ENSOARG00000012143	0.503656	0.368099	0.639213	6.40793	7.55516	9.92153e-09	2.82134e-07	8.87865
RNASeqTranscript.9088	CPA5	+	4746	102828827	102922276	34	CM008475.1	Chromosome4	ENSOARG00000005292	0.807273	0.589934	1.02461	3.79336	7.5529	9.98531e-09	2.83229e-07	9.20596
RNASeqTranscript.23287	RPS17	-	478	20260422	20263545	5	CM008489.1	Chromosome18	ENSOARG00000013571	-0.400862	-0.508782	-0.292941	8.0512	-7.55306	9.98089e-09	2.83229e-07	8.79255
RNASeqTranscript.26776	WDR11	+	9862	44145141	44199771	35	CM008493.1	Chromosome22	ENSOARG00000004701	0.385336	0.281581	0.489091	6.93295	7.552	1.0011e-08	2.83599e-07	8.83904
RNASeqTranscript.21314	RNF169	+	7046	57168077	57251862	8	CM008486.1	Chromosome15	ENSOARG00000010584	-0.294636	-0.373987	-0.215285	5.50839	-7.5503	1.00593e-08	2.84608e-07	8.9415
RNASeqTranscript.6209		+	1083	60767351	60789844	8	CM008474.1	Chromosome3		-0.627191	-0.796161	-0.458221	7.51656	-7.54783	1.013e-08	2.86247e-07	8.80079
RNASeqTranscript.18492		+	1226	42886050	42887168	3	CM008484.1	Chromosome13		-0.396989	-0.50401	-0.289968	3.28997	-7.54296	1.02711e-08	2.89868e-07	9.27221
RNASeqTranscript.4894	NRP2	+	10481	221956091	222074414	27	CM008473.1	Chromosome2	ENSOARG00000018434	0.961143	0.701968	1.22032	6.05507	7.54096	1.03296e-08	2.91151e-07	8.86414
RNASeqTranscript.26352	UQCRH	-	276	4863743	4863743	1	CM008493.1	Chromosome22	ENSOARG00000014747	-0.425113	-0.539774	-0.310451	6.14809	-7.53907	1.0385e-08	2.92347e-07	8.85346
RNASeqTranscript.3164	BRINP1	+	2286	4209267	4354727	7	CM008473.1	Chromosome2	ENSOARG00000005756	1.17314	0.856046	1.49023	1.80617	7.5231	1.08671e-08	3.05533e-07	9.45776
RNASeqTranscript.15318		+	6183	32041092	32169427	21	CM008481.1	Chromosome10	ENSOARG00000017078, ENSOARG00000011916	-0.285958	-0.363389	-0.208527	8.50996	-7.50961	1.12916e-08	3.17071e-07	8.64988
RNASeqTranscript.6240	ST3GAL5	-	9854	61749606	61819002	15	CM008474.1	Chromosome3	ENSOARG00000020583	0.421122	0.307056	0.535189	4.62101	7.50725	1.13675e-08	3.18801e-07	8.9303
RNASeqTranscript.5629		-	3604	5385222	5390601	3	CM008474.1	Chromosome3		0.936672	0.682865	1.19048	1.4784	7.50441	1.14598e-08	3.20988e-07	9.44959
RNASeqTranscript.8429		+	684	23152990	23152990	1	CM008475.1	Chromosome4	ENSOARG00000007439	-0.685245	-0.87095	-0.499539	2.74024	-7.50331	1.14954e-08	3.21585e-07	9.25655
RNASeqTranscript.30000		-	1518	87889695	87889695	1	CM008498.1	ChromosomeX	ENSOARG00000003964	-0.806051	-1.02453	-0.587577	3.33077	-7.5023	1.15287e-08	3.22114e-07	9.15699
RNASeqTranscript.2546	SERPINI1	-	6008	238808489	238891330	26	CM008472.1	Chromosome1	ENSOARG00000001244	0.67396	0.491193	0.856728	5.69121	7.49838	1.1658e-08	3.2532e-07	8.77137
RNASeqTranscript.8992	CPED1	+	7295	93504408	93831669	31	CM008475.1	Chromosome4	ENSOARG00000018220	0.464177	0.338219	0.590135	4.18957	7.49359	1.18177e-08	3.29366e-07	8.96348
RNASeqTranscript.18143	RBM17	+	3481	11468135	11480611	13	CM008484.1	Chromosome13	ENSOARG00000012975	-0.221231	-0.281303	-0.16116	5.8542	-7.48873	1.19822e-08	3.33537e-07	8.7306
RNASeqTranscript.14405		-	4051	17395890	17402134	5	CM008480.1	Chromosome9		-0.283605	-0.360651	-0.20656	4.74217	-7.48511	1.21063e-08	3.36574e-07	8.85343
RNASeqTranscript.12887		-	4251	67851622	67851622	1	CM008478.1	Chromosome7		1.12266	0.817647	1.42767	-0.849524	7.48446	1.21285e-08	3.36773e-07	9.70794
RNASeqTranscript.19580	KIFC3	-	7811	27326125	27382084	41	CM008485.1	Chromosome14	ENSOARG00000000878	-0.443392	-0.564003	-0.322782	5.00131	-7.47542	1.24448e-08	3.45127e-07	8.79048
RNASeqTranscript.15491	EDNRB	-	6117	57215947	57245595	10	CM008481.1	Chromosome10	ENSOARG00000000158	-0.742253	-0.944221	-0.540284	7.933	-7.47308	1.25278e-08	3.47e-07	8.56816
RNASeqTranscript.15940	SYNGR2	+	1649	9283097	9285906	5	CM008482.1	Chromosome11	ENSOARG00000005753	0.426691	0.310565	0.542817	5.10225	7.47164	1.25793e-08	3.47997e-07	8.75854
RNASeqTranscript.28871		+	2280	6474915	6477013	5	CM008497.1	Chromosome26		1.09206	0.794585	1.38954	0.121552	7.46495	1.28212e-08	3.54251e-07	9.527
RNASeqTranscript.3179		-	349	8584653	8585271	2	CM008473.1	Chromosome2		-0.890886	-1.13362	-0.64815	1.33864	-7.4631	1.28889e-08	3.55244e-07	9.36242
RNASeqTranscript.21068	NUCB2	-	11805	38039924	38099363	23	CM008486.1	Chromosome15	ENSOARG00000003952	0.413689	0.300975	0.526402	6.86569	7.46326	1.28829e-08	3.55244e-07	8.58745
RNASeqTranscript.8959		+	2597	88729715	88729715	1	CM008475.1	Chromosome4		-0.46489	-0.591646	-0.338133	2.25194	-7.45781	1.30844e-08	3.59965e-07	9.20256
RNASeqTranscript.12564		-	299	38703188	38703188	1	CM008478.1	Chromosome7		-0.577522	-0.734993	-0.420051	2.30799	-7.4576	1.30923e-08	3.59965e-07	9.19507
RNASeqTranscript.10456	KLHL3	-	6545	51402822	51524972	18	CM008476.1	Chromosome5	ENSOARG00000015370	-0.361167	-0.459729	-0.262606	5.05764	-7.45132	1.33286e-08	3.66014e-07	8.7115
RNASeqTranscript.29850	CITED1	-	1832	67643315	67648551	8	CM008498.1	ChromosomeX	ENSOARG00000017769	-0.713804	-0.908799	-0.518808	4.04669	-7.44365	1.36231e-08	3.73642e-07	8.85477
RNASeqTranscript.15876		-	1907	7360262	7362821	3	CM008482.1	Chromosome11		-1.35867	-1.73001	-0.98734	-0.72417	-7.44018	1.37585e-08	3.76895e-07	9.57986
RNASeqTranscript.9385	SMARCD3	-	8574	123876144	123909701	26	CM008475.1	Chromosome4	ENSOARG00000003916	-0.326526	-0.415818	-0.237234	5.70196	-7.43593	1.39259e-08	3.81016e-07	8.5933
RNASeqTranscript.5710		+	4471	8274136	8289952	35	CM008474.1	Chromosome3	ENSOARG00000010745	0.287211	0.208559	0.365863	7.67625	7.42543	1.43491e-08	3.92116e-07	8.44
RNASeqTranscript.11977		-	5932	226692	250200	4	CM008478.1	Chromosome7		0.784216	0.569413	0.999018	2.31666	7.42382	1.44153e-08	3.93443e-07	9.09197
RNASeqTranscript.23771		+	501	67007806	67007806	1	CM008489.1	Chromosome18	ENSOARG00000013889	-2.0356	-2.59347	-1.47772	-0.34623	-7.41973	1.45843e-08	3.97573e-07	9.48968
RNASeqTranscript.17559	SRM	+	2493	45970204	45973927	12	CM008483.1	Chromosome12	ENSOARG00000004158	0.44192	0.320788	0.563052	3.22414	7.41852	1.46348e-08	3.98464e-07	8.92256
RNASeqTranscript.11186		-	13247	22352518	22391564	13	CM008477.1	Chromosome6	ENSOARG00000009111	-0.292121	-0.372218	-0.212025	6.73094	-7.41621	1.47313e-08	4.00605e-07	8.46061
RNASeqTranscript.7557	LARGE1	-	7012	189817257	190433138	27	CM008474.1	Chromosome3	ENSOARG00000018279	0.410472	0.297822	0.523122	5.4453	7.40942	1.50195e-08	4.07947e-07	8.53878
RNASeqTranscript.11088		-	1680	13859719	13859719	1	CM008477.1	Chromosome6		1.09473	0.794078	1.39537	2.77671	7.40421	1.52446e-08	4.13061e-07	8.96366
RNASeqTranscript.30135	FHL1	-	3805	107610232	107674471	16	CM008498.1	ChromosomeX	ENSOARG00000011424	-0.371976	-0.474127	-0.269824	7.26373	-7.40458	1.52285e-08	4.13061e-07	8.39958
RNASeqTranscript.19294		+	1491	7524752	7539666	10	CM008485.1	Chromosome14		-0.334852	-0.426852	-0.242852	4.20903	-7.40109	1.53809e-08	4.16251e-07	8.69939
RNASeqTranscript.22450	PDGFC	+	6801	49981696	50221685	12	CM008488.1	Chromosome17	ENSOARG00000006586	-0.418936	-0.534119	-0.303752	5.37169	-7.39587	1.56119e-08	4.21991e-07	8.51375
RNASeqTranscript.28742		+	4356	34924764	34929975	13	CM008496.1	Chromosome25	ENSOARG00000009703	-0.418909	-0.534134	-0.303683	8.6251	-7.39269	1.5754e-08	4.2532e-07	8.30897
RNASeqTranscript.5192	PTP4A2	+	5129	251168915	251192504	7	CM008473.1	Chromosome2	ENSOARG00000000683	0.27935	0.202486	0.356215	8.15911	7.3902	1.58663e-08	4.27837e-07	8.31865
RNASeqTranscript.88	COL6A3	+	11134	3673048	3765729	61	CM008472.1	Chromosome1	ENSOARG00000019080	0.795135	0.576285	1.01398	5.9645	7.38799	1.59667e-08	4.30027e-07	8.43101
RNASeqTranscript.27015	GALNT1	-	5958	25608751	25781644	23	CM008494.1	Chromosome23	ENSOARG00000005627	0.319333	0.231388	0.407278	6.42381	7.38353	1.61714e-08	4.35018e-07	8.38331
RNASeqTranscript.2402	KLHL24	-	7890	221973237	222010148	12	CM008472.1	Chromosome1	ENSOARG00000020648	-0.31387	-0.400327	-0.227413	7.53047	-7.3821	1.62377e-08	4.36276e-07	8.32204
IsoSeq.22392		+	1187	34538222	34538222	1	CM008493.1	Chromosome22		1.74441	1.26386	2.22496	-1.39538	7.38141	1.62695e-08	4.36607e-07	9.47724
RNASeqTranscript.9862	ZNF358	+	4352	14698051	14702668	14	CM008476.1	Chromosome5	ENSOARG00000000964	0.44016	0.318866	0.561455	4.9551	7.37907	1.63786e-08	4.39008e-07	8.51149
RNASeqTranscript.5573		-	1307	2728438	2731766	12	CM008474.1	Chromosome3	ENSOARG00000003677	-0.351417	-0.448265	-0.25457	9.32519	-7.37844	1.6408e-08	4.39273e-07	8.24392
ENSOARG00000006778	MUSK	-	2640	12954371	13163468	16	CM008473.1	Chromosome2	ENSOARG00000006778	1.71829	1.24465	2.19192	-1.61859	7.37707	1.64726e-08	4.40475e-07	9.48409
RNASeqTranscript.12111	MTX3	-	8046	11673255	11810104	21	CM008478.1	Chromosome7	ENSOARG00000017459	-0.308285	-0.393311	-0.223259	6.49278	-7.3728	1.66747e-08	4.44816e-07	8.3497
RNASeqTranscript.30175	MBNL3	+	12726	111049796	111175693	18	CM008498.1	ChromosomeX	ENSOARG00000012405	0.798431	0.578222	1.01864	5.47837	7.37281	1.66741e-08	4.44816e-07	8.4327
RNASeqTranscript.5126	ITM2C	+	2249	248290467	248303371	11	CM008473.1	Chromosome2	ENSOARG00000020673	0.317397	0.229852	0.404942	8.18236	7.37229	1.66992e-08	4.4494e-07	8.266
RNASeqTranscript.24645	SLC6A6	-	8163	59670724	59752445	31	CM008490.1	Chromosome19	ENSOARG00000000248	-0.564878	-0.720795	-0.408961	4.53223	-7.36703	1.69518e-08	4.51136e-07	8.55209
RNASeqTranscript.19241	ADAT1, KARS	-	19879	2424081	2478522	38	CM008485.1	Chromosome14	ENSOARG00000006898, ENSOARG00000006928	-0.291809	-0.372394	-0.211224	8.16845	-7.36338	1.71298e-08	4.55332e-07	8.24128
RNASeqTranscript.20234	NOP53	+	4275	58110382	58118757	21	CM008485.1	Chromosome14	ENSOARG00000011414	-0.441453	-0.563379	-0.319526	5.73965	-7.36237	1.71793e-08	4.56107e-07	8.37912
RNASeqTranscript.14294	RPL8	-	1099	14532531	14535091	11	CM008480.1	Chromosome9	ENSOARG00000012645	-0.416832	-0.531972	-0.301693	8.17667	-7.36153	1.72205e-08	4.5666e-07	8.2358
RNASeqTranscript.26868	INPP5A	+	3569	54763904	54915086	21	CM008493.1	Chromosome22	ENSOARG00000016663	-0.311612	-0.397741	-0.225482	5.18506	-7.35689	1.74504e-08	4.62209e-07	8.42216
RNASeqTranscript.21514		-	444	82661279	82661279	1	CM008486.1	Chromosome15		-2.12211	-2.70897	-1.53526	-2.26966	-7.35306	1.76423e-08	4.66739e-07	9.46369
RNASeqTranscript.22758		-	1395	71755780	71759845	11	CM008488.1	Chromosome17	ENSOARG00000011805	-0.305556	-0.390065	-0.221047	8.9803	-7.35224	1.76839e-08	4.67288e-07	8.17948
RNASeqTranscript.22740	ERP29	-	1248	71335880	71343117	4	CM008488.1	Chromosome17	ENSOARG00000010504	0.422326	0.305497	0.539155	8.35038	7.35069	1.77626e-08	4.68816e-07	8.19712
RNASeqTranscript.1723		+	3249	130127606	130168559	10	CM008472.1	Chromosome1		0.30939	0.223747	0.395033	6.67211	7.34594	1.80055e-08	4.74258e-07	8.25964
RNASeqTranscript.16417		-	870	26215490	26217196	2	CM008482.1	Chromosome11		2.34154	1.69337	2.98972	-3.17104	7.34583	1.80112e-08	4.74258e-07	9.44844
RNASeqTranscript.5348		-	1883	258707721	258730045	9	CM008473.1	Chromosome2		-0.321395	-0.410381	-0.23241	8.44119	-7.34433	1.80885e-08	4.75307e-07	8.17582
RNASeqTranscript.29811	PDZD11	-	5425	65849140	65927703	14	CM008498.1	ChromosomeX	ENSOARG00000015620	0.258375	0.186837	0.329913	6.34876	7.34423	1.80934e-08	4.75307e-07	8.27476
RNASeqTranscript.16902	UNC119	+	6627	43347330	43365121	21	CM008482.1	Chromosome11	ENSOARG00000000048, ENSOARG00000018763	0.283383	0.204913	0.361854	7.14744	7.34342	1.81352e-08	4.75849e-07	8.22724
RNASeqTranscript.9651		+	7273	6063032	6081702	3	CM008476.1	Chromosome5		1.0729	0.775496	1.3703	1.94587	7.3358	1.85349e-08	4.85198e-07	8.89797
ENSOARG00000002168	OTOG	-	8823	37776779	37858050	57	CM008486.1	Chromosome15	ENSOARG00000002168	1.9282	1.39373	2.46267	-1.50667	7.33599	1.85248e-08	4.85198e-07	9.36308
RNASeqTranscript.7304		-	321	173626589	173626589	1	CM008474.1	Chromosome3		-0.574404	-0.733752	-0.415057	3.18718	-7.32999	1.88459e-08	4.92189e-07	8.68103
IsoSeq.22987		+	4500	62823192	62823192	1	CM008494.1	Chromosome23		-0.769336	-0.98275	-0.555921	0.869079	-7.33031	1.88283e-08	4.92189e-07	9.04355
RNASeqTranscript.23271		-	15907	19518590	19657683	45	CM008489.1	Chromosome18		0.313142	0.226243	0.400041	8.50073	7.32753	1.89791e-08	4.95092e-07	8.12451
RNASeqTranscript.7044	RACGAP1	+	4383	146201221	146225615	28	CM008474.1	Chromosome3	ENSOARG00000018102	0.450672	0.325598	0.575747	2.84019	7.32697	1.90096e-08	4.9531e-07	8.72666
RNASeqTranscript.15108		-	2453	14338881	14338881	1	CM008481.1	Chromosome10		-0.593419	-0.758505	-0.428333	1.85572	-7.30942	1.99889e-08	5.20223e-07	8.83803
RNASeqTranscript.27113		+	833	38359589	38360584	7	CM008494.1	Chromosome23		-0.522182	-0.667549	-0.376815	6.39192	-7.30443	2.02764e-08	5.27092e-07	8.16036
RNASeqTranscript.13941	MAP3K5	-	5802	68013784	68243607	35	CM008479.1	Chromosome8	ENSOARG00000000337	-0.48792	-0.623815	-0.352025	6.57194	-7.3009	2.04822e-08	5.31825e-07	8.1377
RNASeqTranscript.9930		-	1013	16854238	16870906	4	CM008476.1	Chromosome5		1.30129	0.938536	1.66405	-1.37302	7.29445	2.08645e-08	5.41124e-07	9.227
ENSOARG00000012803	GABRR1	+	2205	53844503	53878535	9	CM008479.1	Chromosome8	ENSOARG00000012803	-1.79952	-2.3013	-1.29775	-1.05677	-7.29253	2.09793e-08	5.42845e-07	9.20443
RNASeqTranscript.24687		+	2921	61232944	61247527	22	CM008490.1	Chromosome19	ENSOARG00000004090	0.327795	0.236394	0.419196	8.14024	7.29263	2.09733e-08	5.42845e-07	8.0372
RNASeqTranscript.16004	SLC38A10	-	7841	11636700	11676948	28	CM008482.1	Chromosome11	ENSOARG00000018707	0.367775	0.26518	0.470369	6.59624	7.28938	2.11698e-08	5.47143e-07	8.10042
RNASeqTranscript.4524		+	2016	159312144	159312144	1	CM008473.1	Chromosome2		0.694785	0.500889	0.888681	1.53523	7.28639	2.13515e-08	5.5066e-07	8.81488
RNASeqTranscript.10276	NDRG2	-	3406	44172508	44181174	22	CM008476.1	Chromosome5	ENSOARG00000019706	-0.461964	-0.590887	-0.333041	7.69687	-7.28634	2.1355e-08	5.5066e-07	8.03795
RNASeqTranscript.19607		-	3049	28047902	28069986	16	CM008485.1	Chromosome14		0.231551	0.166781	0.296321	7.10267	7.26952	2.24094e-08	5.77185e-07	8.01554
RNASeqTranscript.27018		+	5286	25874538	25974146	27	CM008494.1	Chromosome23	ENSOARG00000005676	-0.286581	-0.366768	-0.206393	4.45059	-7.26729	2.25537e-08	5.80233e-07	8.27091
RNASeqTranscript.20668		+	3069	70279619	70291461	4	CM008485.1	Chromosome14	ENSOARG00000003724	-0.371834	-0.475894	-0.267774	2.99911	-7.26601	2.26364e-08	5.80473e-07	8.52625
RNASeqTranscript.25131	GPANK1	+	3222	29470686	29473283	12	CM008491.1	Chromosome20	ENSOARG00000006913	-0.191814	-0.245491	-0.138138	5.71643	-7.2665	2.26045e-08	5.80473e-07	8.10141
RNASeqTranscript.26595	LDB1	-	9093	25406073	25419972	23	CM008493.1	Chromosome22	ENSOARG00000017427	-0.296413	-0.379367	-0.213459	7.25324	-7.26594	2.26407e-08	5.80473e-07	7.99875
RNASeqTranscript.1173		-	207	97234559	97234559	1	CM008472.1	Chromosome1		3.09753	2.23052	3.96455	-2.52202	7.26474	2.27192e-08	5.8182e-07	9.22485
RNASeqTranscript.5204		-	6569	251666136	251722437	14	CM008473.1	Chromosome2	ENSOARG00000001618	-0.296182	-0.379111	-0.213254	5.74231	-7.26253	2.28633e-08	5.84841e-07	8.08824
RNASeqTranscript.757	PIGK	-	3323	57630945	57785470	14	CM008472.1	Chromosome1	ENSOARG00000012853	0.38112	0.274396	0.487844	6.93519	7.26156	2.29272e-08	5.8514e-07	8.00092
ENSOARG00000020736	ECT2	-	3112	233867674	233925161	25	CM008472.1	Chromosome1	ENSOARG00000020736	0.928369	0.668403	1.18834	0.0418938	7.26165	2.29212e-08	5.8514e-07	8.9562
RNASeqTranscript.7936		-	4052	225938383	225942392	8	CM008474.1	Chromosome3		-0.661187	-0.846406	-0.475968	6.18986	-7.25889	2.31031e-08	5.88959e-07	8.04398
RNASeqTranscript.21148	NRIP3	+	756	46732940	46759805	8	CM008486.1	Chromosome15	ENSOARG00000013951	1.31097	0.943471	1.67847	1.90914	7.25382	2.34416e-08	5.96909e-07	8.66914
RNASeqTranscript.13968	CITED2	-	2537	70577156	70579904	5	CM008479.1	Chromosome8	ENSOARG00000002608	0.416283	0.299566	0.533	5.8893	7.25245	2.35342e-08	5.98587e-07	8.04282
RNASeqTranscript.17858	GLUL	-	3600	68044178	68054642	10	CM008483.1	Chromosome12	ENSOARG00000018757	0.520816	0.374746	0.666886	9.03194	7.25026	2.36823e-08	6.01669e-07	7.88202
RNASeqTranscript.6989	ATG101	-	1881	143809256	143814775	7	CM008474.1	Chromosome3	ENSOARG00000017204	-0.398424	-0.510201	-0.286647	3.59102	-7.2481	2.38298e-08	6.04731e-07	8.3692
RNASeqTranscript.12742	ALDH1A2	+	3567	53529860	53649072	24	CM008478.1	Chromosome7	ENSOARG00000020860	-0.519418	-0.665381	-0.373456	7.74995	-7.23615	2.46613e-08	6.25126e-07	7.89035
RNASeqTranscript.4455		-	2922	149722860	149722860	1	CM008473.1	Chromosome2		0.74877	0.538289	0.95925	2.11284	7.23382	2.4827e-08	6.28615e-07	8.57716
RNASeqTranscript.8381	PDK4	-	7172	14709362	14723011	18	CM008475.1	Chromosome4	ENSOARG00000003501	0.78929	0.567173	1.01141	7.24814	7.22581	2.54047e-08	6.42516e-07	7.88216
RNASeqTranscript.3843		+	566	70766006	70768624	3	CM008473.1	Chromosome2		0.670527	0.481789	0.859265	1.43839	7.22417	2.55243e-08	6.44812e-07	8.65018
RNASeqTranscript.24787	KIFC1	+	2310	9283642	9291123	10	CM008491.1	Chromosome20	ENSOARG00000009637	0.97853	0.702956	1.2541	-0.00306957	7.2205	2.57948e-08	6.50912e-07	8.84504
RNASeqTranscript.11626	ALB	+	7515	98220703	98359275	26	CM008477.1	Chromosome6	ENSOARG00000013782	-0.965941	-1.23805	-0.693835	0.840093	-7.21846	2.59464e-08	6.54001e-07	8.73
RNASeqTranscript.18914	GSS	-	4196	67031925	67056494	15	CM008484.1	Chromosome13	ENSOARG00000010860	-0.333959	-0.428044	-0.239874	4.16952	-7.21777	2.59981e-08	6.54567e-07	8.1762
RNASeqTranscript.30122	GPR101	+	7608	106829075	106836107	4	CM008498.1	ChromosomeX	ENSOARG00000009481	1.05857	0.760279	1.35687	4.98318	7.21621	2.61149e-08	6.56771e-07	8.04456
RNASeqTranscript.14946		-	446	91367401	91367401	1	CM008480.1	Chromosome9	ENSOARG00000008160	-0.981917	-1.259	-0.704837	0.932589	-7.20611	2.68833e-08	6.74581e-07	8.68233
RNASeqTranscript.25126	DDAH2	+	1595	29417873	29421183	12	CM008491.1	Chromosome20	ENSOARG00000005514	-0.485591	-0.622614	-0.348567	4.78143	-7.20621	2.68757e-08	6.74581e-07	8.0453
RNASeqTranscript.16692	PELP1	-	16371	36688529	36748381	40	CM008482.1	Chromosome11	ENSOARG00000008090, ENSOARG00000007683	0.356815	0.256091	0.45754	6.16071	7.20341	2.7093e-08	6.79082e-07	7.87962
RNASeqTranscript.14581	TOX	-	5030	40678956	40989059	11	CM008480.1	Chromosome9	ENSOARG00000015885	-0.469464	-0.602072	-0.336857	5.69501	-7.19892	2.74448e-08	6.87132e-07	7.9108
RNASeqTranscript.6590		-	370	98807506	98807506	1	CM008474.1	Chromosome3		-0.782712	-1.0039	-0.561529	1.72474	-7.19584	2.76893e-08	6.92479e-07	8.5325
RNASeqTranscript.29723	WAS	-	2827	58735870	58748366	17	CM008498.1	ChromosomeX	ENSOARG00000012145	0.518001	0.371593	0.664409	1.95155	7.19444	2.78004e-08	6.94484e-07	8.48759
RNASeqTranscript.16205	HDAC5	+	5697	19109650	19146811	39	CM008482.1	Chromosome11	ENSOARG00000006902	-0.50044	-0.641957	-0.358924	5.99772	-7.19079	2.80942e-08	7.00348e-07	7.86033
RNASeqTranscript.29710	SLC35A2	+	3944	58496599	58505833	7	CM008498.1	ChromosomeX	ENSOARG00000011492	0.3257	0.233596	0.417803	4.14157	7.19074	2.80977e-08	7.00348e-07	8.09719
RNASeqTranscript.4425	MAP3K20	-	12204	147386873	147585664	29	CM008473.1	Chromosome2	ENSOARG00000000725	-0.391377	-0.5021	-0.280655	7.49856	-7.18772	2.83428e-08	7.05673e-07	7.76036
RNASeqTranscript.21453		+	7000	71999764	72078166	15	CM008486.1	Chromosome15		0.585879	0.420113	0.751645	3.22954	7.18693	2.84072e-08	7.06492e-07	8.25342
RNASeqTranscript.29871	SH3BGRL	-	1843	70139147	70214990	7	CM008498.1	ChromosomeX	ENSOARG00000001228	-0.323823	-0.415486	-0.23216	6.54106	-7.18367	2.86752e-08	7.12366e-07	7.79873
RNASeqTranscript.28462	GPR137B	+	13763	8474430	8562867	19	CM008496.1	Chromosome25	ENSOARG00000003605	0.391474	0.28053	0.502417	6.92021	7.17517	2.93847e-08	7.29183e-07	7.75096
RNASeqTranscript.21190	TPP1, TAF10	+	7841	49628182	49640891	30	CM008486.1	Chromosome15	ENSOARG00000016970, ENSOARG00000017185	0.228981	0.164038	0.293924	6.84437	7.16966	2.98545e-08	7.40022e-07	7.73902
RNASeqTranscript.3320	SEMA4D	-	12548	25623011	25751742	29	CM008473.1	Chromosome2	ENSOARG00000007771	0.362307	0.259504	0.46511	5.84755	7.16644	3.01321e-08	7.44747e-07	7.79664
RNASeqTranscript.19941		-	3157	50327045	50351396	6	CM008485.1	Chromosome14	ENSOARG00000011308	-0.386401	-0.496041	-0.276761	2.85521	-7.16642	3.01342e-08	7.44747e-07	8.26318
RNASeqTranscript.20199		-	3476	57116614	57120840	4	CM008485.1	Chromosome14		1.17182	0.839313	1.50432	1.19611	7.1663	3.01448e-08	7.44747e-07	8.51945
RNASeqTranscript.16799	SMG6	+	7961	40081302	40304063	25	CM008482.1	Chromosome11	ENSOARG00000015076	-0.223151	-0.286479	-0.159824	6.21663	-7.16536	3.02265e-08	7.45941e-07	7.7668
RNASeqTranscript.21337		+	1998	58364282	58364282	1	CM008486.1	Chromosome15		-0.975722	-1.25266	-0.698787	0.32915	-7.16439	3.0311e-08	7.47203e-07	8.64962
RNASeqTranscript.1796		-	2712	145435759	145438310	2	CM008472.1	Chromosome1	ENSOARG00000015539	-0.63377	-0.813727	-0.453813	2.52173	-7.16134	3.05782e-08	7.52151e-07	8.30689
RNASeqTranscript.10642	ABLIM3	+	3942	63239754	63371661	21	CM008476.1	Chromosome5	ENSOARG00000005014	0.580474	0.41565	0.745299	3.41772	7.16133	3.05788e-08	7.52151e-07	8.14484
RNASeqTranscript.4989	MARCH4	-	6117	233056798	233173852	5	CM008473.1	Chromosome2	ENSOARG00000019383	0.932913	0.667953	1.19787	5.12871	7.15966	3.07263e-08	7.54125e-07	7.85865
RNASeqTranscript.13615	REV3L	+	13658	29127382	29301294	42	CM008479.1	Chromosome8	ENSOARG00000009822	-0.295827	-0.379846	-0.211809	7.29817	-7.15969	3.07235e-08	7.54125e-07	7.68809
RNASeqTranscript.24181		-	5416	23946604	23990888	3	CM008490.1	Chromosome19		0.740007	0.529807	0.950207	4.45247	7.15871	3.08099e-08	7.54521e-07	7.95294
RNASeqTranscript.27806	C16orf52	+	16634	20297280	20835600	26	CM008495.1	Chromosome24	ENSOARG00000015198, ENSOARG00000015933	0.243437	0.174289	0.312586	6.80057	7.15872	3.08093e-08	7.54521e-07	7.7096
RNASeqTranscript.22611	TMEM120B	-	4870	62499017	62543956	13	CM008488.1	Chromosome17	ENSOARG00000013181	0.389361	0.278649	0.500074	3.5736	7.15135	3.14699e-08	7.69845e-07	8.08665
RNASeqTranscript.23282		-	1411	19810739	19810739	1	CM008489.1	Chromosome18		-0.638718	-0.820482	-0.456953	2.08663	-7.14547	3.20071e-08	7.82131e-07	8.33077
RNASeqTranscript.3089		+	5032	300019981	300529290	18	CM008472.1	Chromosome1		0.496567	0.355241	0.637892	2.41306	7.14478	3.20713e-08	7.82846e-07	8.27157
RNASeqTranscript.863		-	2582	70765208	70843840	8	CM008472.1	Chromosome1		0.584778	0.418279	0.751277	2.61434	7.14186	3.23422e-08	7.88601e-07	8.23007
RNASeqTranscript.22357		-	4651	33037225	33081461	18	CM008488.1	Chromosome17	ENSOARG00000015500	0.488729	0.349548	0.62791	4.52503	7.14036	3.24818e-08	7.91144e-07	7.88529
RNASeqTranscript.20289		-	1834	59068427	59068427	1	CM008485.1	Chromosome14		0.869441	0.621799	1.11708	0.41512	7.13916	3.25942e-08	7.9302e-07	8.55012
RNASeqTranscript.3828	TMEM2	+	9732	69232777	69310493	26	CM008473.1	Chromosome2	ENSOARG00000012805	0.362155	0.258898	0.465412	6.42686	7.13192	3.32813e-08	8.08045e-07	7.65373
RNASeqTranscript.11683	SEPT11	+	14385	101635197	101740430	14	CM008477.1	Chromosome6	ENSOARG00000017493	-0.288901	-0.371276	-0.206526	7.8854	-7.13154	3.33177e-08	8.08045e-07	7.5801
RNASeqTranscript.30029	MECP2	+	10331	88769923	88827912	7	CM008498.1	ChromosomeX	ENSOARG00000005806	-0.167656	-0.21546	-0.119851	6.88959	-7.13152	3.332e-08	8.08045e-07	7.62632
RNASeqTranscript.8042	H1F0	+	1803	230456979	230458365	3	CM008474.1	Chromosome3	ENSOARG00000020372	-0.444605	-0.5714	-0.31781	7.09243	-7.13021	3.34453e-08	8.10207e-07	7.61309
RNASeqTranscript.3754	CEP78	-	3835	62248678	62286941	18	CM008473.1	Chromosome2	ENSOARG00000012371	0.40736	0.291099	0.52362	3.83224	7.12488	3.39633e-08	8.21868e-07	7.96203
RNASeqTranscript.6217		+	5341	61208798	61216668	13	CM008474.1	Chromosome3	ENSOARG00000020477	0.289067	0.20651	0.371625	8.29987	7.11992	3.44521e-08	8.32796e-07	7.52943
RNASeqTranscript.243	KCNQ4	+	3980	15893173	15950381	22	CM008472.1	Chromosome1	ENSOARG00000020299	0.643838	0.459886	0.82779	1.58678	7.1171	3.47335e-08	8.37791e-07	8.31921
RNASeqTranscript.28686	USP54	-	14074	30531134	30660287	39	CM008496.1	Chromosome25	ENSOARG00000007789	-0.317842	-0.408652	-0.227032	6.93306	-7.11718	3.47254e-08	8.37791e-07	7.58256
RNASeqTranscript.18971	RBL1	-	8288	68805126	68866515	30	CM008484.1	Chromosome13	ENSOARG00000017221	0.354035	0.25287	0.455199	4.36215	7.11621	3.48222e-08	8.39028e-07	7.84222
RNASeqTranscript.27371	LMAN1	-	5922	64370453	64393188	18	CM008494.1	Chromosome23	ENSOARG00000005734	0.315972	0.225666	0.406279	8.33678	7.11479	3.49658e-08	8.41583e-07	7.51308
RNASeqTranscript.6018		+	5801	36141751	36168981	21	CM008474.1	Chromosome3		-0.191107	-0.245739	-0.136475	6.88176	-7.1131	3.51362e-08	8.43307e-07	7.57333
RNASeqTranscript.11089	UGT8	-	1902	13862068	13964664	6	CM008477.1	Chromosome6	ENSOARG00000018205	1.15588	0.825436	1.48632	2.62306	7.11296	3.51503e-08	8.43307e-07	8.1492
RNASeqTranscript.14296	ZNF7	+	6439	14549054	14554718	13	CM008480.1	Chromosome9	ENSOARG00000012655	-0.197164	-0.253526	-0.140803	5.22766	-7.11344	3.51023e-08	8.43307e-07	7.70945
RNASeqTranscript.17277		+	7445	13167875	13275860	15	CM008483.1	Chromosome12		1.32878	0.948132	1.70942	0.934229	7.09844	3.66537e-08	8.78433e-07	8.36297
RNASeqTranscript.3278	SMC2	-	6035	19624894	19676719	28	CM008473.1	Chromosome2	ENSOARG00000007399	0.443169	0.316204	0.570134	4.36369	7.0977	3.67313e-08	8.78829e-07	7.78809
RNASeqTranscript.25111	NELFE	+	1628	29235458	29241220	12	CM008491.1	Chromosome20	ENSOARG00000002616	-0.318086	-0.409217	-0.226955	4.93861	-7.09754	3.67486e-08	8.78829e-07	7.70336
RNASeqTranscript.19775		-	634	43225420	43233837	7	CM008485.1	Chromosome14		-1.81812	-2.33926	-1.29697	-2.23546	-7.0941	3.71157e-08	8.86662e-07	8.73375
RNASeqTranscript.13217		-	2639	90653081	90730039	14	CM008478.1	Chromosome7	ENSOARG00000001852	0.661808	0.472098	0.851518	2.75286	7.0937	3.71584e-08	8.86736e-07	8.06708
RNASeqTranscript.11365	SLIT2	+	13614	44481603	44883293	45	CM008477.1	Chromosome6	ENSOARG00000004787	-0.354312	-0.45591	-0.252714	7.17881	-7.09139	3.74063e-08	8.91704e-07	7.49506
RNASeqTranscript.11176		+	1823	20741626	20769330	2	CM008477.1	Chromosome6		-1.34778	-1.73435	-0.961214	-1.06033	-7.08965	3.7595e-08	8.95249e-07	8.622
RNASeqTranscript.9731	CALR	-	1835	11006491	11010162	10	CM008476.1	Chromosome5	ENSOARG00000009870	0.365136	0.26038	0.469891	9.23105	7.08776	3.78003e-08	8.99181e-07	7.40288
RNASeqTranscript.25307		+	594	34067330	34067330	1	CM008491.1	Chromosome20		-0.7284	-0.937392	-0.519408	0.883979	-7.08716	3.78663e-08	8.99797e-07	8.34349
RNASeqTranscript.507		-	2062	30806143	30806143	1	CM008472.1	Chromosome1		-0.63414	-0.816125	-0.452155	0.776273	-7.08567	3.80292e-08	9.0271e-07	8.35056
RNASeqTranscript.29156	GPAT4	+	11509	39880163	39909987	18	CM008497.1	Chromosome26	ENSOARG00000002462	0.233236	0.166286	0.300186	6.26659	7.08394	3.82194e-08	9.06265e-07	7.52467
RNASeqTranscript.12335	AJUBA	+	13342	23181617	23214658	30	CM008478.1	Chromosome7	ENSOARG00000019387	-0.326501	-0.420312	-0.232691	5.52688	-7.07725	3.89641e-08	9.22946e-07	7.57164
RNASeqTranscript.12357	DAD1	+	3039	23532081	23742772	7	CM008478.1	Chromosome7	ENSOARG00000019440	0.351055	0.250148	0.451962	6.41234	7.07431	3.92964e-08	9.29835e-07	7.48689
RNASeqTranscript.19787	DPY19L3	+	6562	45818791	45896749	25	CM008485.1	Chromosome14	ENSOARG00000004168	0.319043	0.227323	0.410763	6.41572	7.07323	3.94191e-08	9.31754e-07	7.48351
RNASeqTranscript.1125	PPM1J	-	4116	94849171	94869805	26	CM008472.1	Chromosome1	ENSOARG00000019749	-0.390369	-0.502686	-0.278053	6.23588	-7.06745	4.00829e-08	9.45449e-07	7.48138
IsoSeq.18613		+	1578	24046240	24046240	1	CM008487.1	Chromosome16		-1.65052	-2.12539	-1.17565	-2.31513	-7.06774	4.00491e-08	9.45449e-07	8.6649
RNASeqTranscript.18977		+	692	68984262	68987322	2	CM008484.1	Chromosome13		1.62609	1.15785	2.09432	1.74047	7.06178	4.07445e-08	9.60045e-07	8.14409
RNASeqTranscript.28697	FUT11	+	5535	30746917	30752120	5	CM008496.1	Chromosome25	ENSOARG00000008100	0.329772	0.234759	0.424785	4.63076	7.05768	4.12297e-08	9.70456e-07	7.62759
RNASeqTranscript.10807	WWC1	+	5980	83948466	84103922	29	CM008476.1	Chromosome5	ENSOARG00000014463	0.482365	0.343335	0.621396	5.64028	7.05502	4.15471e-08	9.76079e-07	7.49107
RNASeqTranscript.13389	CD109	+	11840	438347	614596	41	CM008479.1	Chromosome8	ENSOARG00000006251	-0.439685	-0.566415	-0.312955	7.41205	-7.05495	4.15557e-08	9.76079e-07	7.37794
RNASeqTranscript.11844	BOD1L1	-	11687	119906269	120416322	30	CM008477.1	Chromosome6	ENSOARG00000008465	0.217442	0.154757	0.280127	6.30461	7.05364	4.17137e-08	9.78765e-07	7.43376
RNASeqTranscript.9302		-	540	121827274	121827274	1	CM008475.1	Chromosome4	ENSOARG00000001394	-0.871299	-1.12255	-0.620051	0.200104	-7.05174	4.19434e-08	9.83125e-07	8.3407
RNASeqTranscript.6973	MFSD5	-	5840	142772239	142778479	7	CM008474.1	Chromosome3	ENSOARG00000016615	0.288765	0.205358	0.372172	4.60691	7.04004	4.33851e-08	1.01586e-06	7.58004
RNASeqTranscript.6637		+	6484	102336451	102368885	11	CM008474.1	Chromosome3	ENSOARG00000012350	0.697303	0.495773	0.898834	3.53544	7.03579	4.39207e-08	1.02732e-06	7.75815
RNASeqTranscript.20908	DRD2	-	3208	26499093	26569261	11	CM008486.1	Chromosome15	ENSOARG00000017850	1.39692	0.993154	1.8007	3.76648	7.03509	4.401e-08	1.02834e-06	7.72638
RNASeqTranscript.16037	MAFG	-	8428	12135335	12144105	11	CM008482.1	Chromosome11	ENSOARG00000017782	-0.253562	-0.32686	-0.180264	5.10018	-7.03435	4.41038e-08	1.02838e-06	7.49568
RNASeqTranscript.22355	LARP1B	-	6998	32888387	33013687	25	CM008488.1	Chromosome17	ENSOARG00000015300	0.412497	0.29326	0.531734	3.28906	7.03461	4.40707e-08	1.02838e-06	7.79974
RNASeqTranscript.71	ILKAP	+	4206	2938134	2964001	15	CM008472.1	Chromosome1	ENSOARG00000018827	-0.217126	-0.279952	-0.1543	5.2986	-7.02755	4.49801e-08	1.04773e-06	7.45074
RNASeqTranscript.23184		-	7414	14612794	14612794	1	CM008489.1	Chromosome18		-1.92843	-2.48677	-1.37009	-0.879955	-7.02324	4.55442e-08	1.05977e-06	8.44422
RNASeqTranscript.5207	NKAIN1	+	4274	251765330	251819372	15	CM008473.1	Chromosome2	ENSOARG00000001800	-0.837094	-1.07949	-0.594692	3.56499	-7.02216	4.56869e-08	1.06198e-06	7.72488
RNASeqTranscript.4862	FZD7	+	5862	218407060	218411183	4	CM008473.1	Chromosome2	ENSOARG00000017534	-0.420337	-0.542131	-0.298543	5.39986	-7.01783	4.62618e-08	1.07312e-06	7.41335
RNASeqTranscript.26551	ENTPD7	+	10104	23274402	23314148	28	CM008493.1	Chromosome22	ENSOARG00000012580	0.314398	0.223301	0.405495	5.53235	7.01789	4.62538e-08	1.07312e-06	7.39346
RNASeqTranscript.25060	FBXO9	+	5252	26885479	26906003	18	CM008491.1	Chromosome20	ENSOARG00000015254	0.188678	0.134003	0.243353	5.92448	7.01723	4.63429e-08	1.07389e-06	7.35584
RNASeqTranscript.22404	SPRY1	-	15701	40184996	40201266	12	CM008488.1	Chromosome17	ENSOARG00000017093	-0.493937	-0.637108	-0.350766	7.73226	-7.01533	4.65971e-08	1.07867e-06	7.24825
RNASeqTranscript.13178	FAM161B	-	6966	89079780	89095762	12	CM008478.1	Chromosome7	ENSOARG00000000796	0.598028	0.424562	0.771495	5.783	7.01031	4.72792e-08	1.09332e-06	7.34795
RNASeqTranscript.7741	PDE3A	-	14566	208379868	208751866	22	CM008474.1	Chromosome3	ENSOARG00000020451	0.47387	0.336352	0.611389	7.69108	7.00696	4.77393e-08	1.10283e-06	7.22466
RNASeqTranscript.23459	EDC3	+	5640	31851970	31956179	12	CM008489.1	Chromosome18	ENSOARG00000003476	-0.235949	-0.304455	-0.167444	4.52464	-7.00364	4.82004e-08	1.11233e-06	7.49091
RNASeqTranscript.15374		+	9279	35966772	35972953	5	CM008481.1	Chromosome10	ENSOARG00000017045	0.346834	0.24608	0.447588	6.94827	6.99991	4.87241e-08	1.12326e-06	7.23876
RNASeqTranscript.11584	UBA6	-	10124	92440806	92536645	39	CM008477.1	Chromosome6	ENSOARG00000007255	0.297902	0.211354	0.384449	6.78354	6.99922	4.8821e-08	1.12434e-06	7.24563
RNASeqTranscript.1863		-	2403	163208105	163216023	2	CM008472.1	Chromosome1		2.82322	2.00289	3.64355	-1.51184	6.9982	4.89654e-08	1.1265e-06	8.41897
RNASeqTranscript.3204		+	2316	10638923	10640032	5	CM008473.1	Chromosome2	ENSOARG00000006255	-0.239816	-0.309506	-0.170126	4.70491	-6.99743	4.90749e-08	1.12787e-06	7.44449
RNASeqTranscript.20704	RPS5	+	2678	70922307	70929573	10	CM008485.1	Chromosome14	ENSOARG00000003848	-0.49791	-0.642609	-0.35321	7.5737	-6.99704	4.91291e-08	1.12796e-06	7.20183
RNASeqTranscript.20998	MCAM	-	5163	32677313	32686904	17	CM008486.1	Chromosome15	ENSOARG00000015267	-0.473678	-0.611567	-0.335788	5.59508	-6.98527	5.08325e-08	1.16587e-06	7.29745
RNASeqTranscript.3728	DNAJB5	-	6260	56174071	56182855	12	CM008473.1	Chromosome2	ENSOARG00000012228	0.476036	0.337439	0.614633	5.18859	6.98422	5.09869e-08	1.16702e-06	7.33449
RNASeqTranscript.4236	UGGT1	-	9288	126961992	127078008	44	CM008473.1	Chromosome2	ENSOARG00000015936	0.297609	0.210964	0.384254	7.4895	6.98445	5.09527e-08	1.16702e-06	7.16758
RNASeqTranscript.26499		+	354	20013760	20013760	1	CM008493.1	Chromosome22		1.528	1.08294	1.97306	-2.12485	6.98127	5.14247e-08	1.17584e-06	8.40217
RNASeqTranscript.17930		+	465	74883970	74883970	1	CM008483.1	Chromosome12		1.16587	0.826162	1.50557	-1.59932	6.97878	5.17958e-08	1.18312e-06	8.35092
RNASeqTranscript.6800	NSMCE1	+	3845	116030869	116066860	17	CM008474.1	Chromosome3	ENSOARG00000018797	-0.278793	-0.36004	-0.197546	6.25519	-6.97761	5.1973e-08	1.18596e-06	7.21731
RNASeqTranscript.10915		-	3506	101012145	101022382	12	CM008476.1	Chromosome5		0.580736	0.411425	0.750047	2.76133	6.9747	5.2412e-08	1.19476e-06	7.71946
RNASeqTranscript.25819		+	8307	29989644	30008145	24	CM008492.1	Chromosome21	ENSOARG00000011499	0.346528	0.245412	0.447644	4.8713	6.96869	5.33318e-08	1.21449e-06	7.33149
RNASeqTranscript.10232	MGAT1	-	7247	40116311	40387836	15	CM008476.1	Chromosome5	ENSOARG00000016716	0.223513	0.158288	0.288738	6.29493	6.96818	5.34114e-08	1.21507e-06	7.1849
RNASeqTranscript.9767		+	904	11941853	11941853	1	CM008476.1	Chromosome5	ENSOARG00000013262	-0.883272	-1.14117	-0.625378	4.40808	-6.96442	5.39961e-08	1.22712e-06	7.41103
RNASeqTranscript.10917	PCSK1	-	7020	101651172	101702592	19	CM008476.1	Chromosome5	ENSOARG00000017599	1.00901	0.714158	1.30386	8.56034	6.95865	5.49067e-08	1.24655e-06	7.04985
RNASeqTranscript.17625		+	725	50261452	50261452	1	CM008483.1	Chromosome12		0.860831	0.609236	1.11243	0.52784	6.95741	5.51046e-08	1.24971e-06	8.00992
RNASeqTranscript.23185		-	981	14635456	14650243	3	CM008489.1	Chromosome18		-2.11104	-2.72806	-1.49401	-2.93071	-6.95708	5.51573e-08	1.24971e-06	8.37363
RNASeqTranscript.8354	GNG11	+	604	13063301	13067846	3	CM008475.1	Chromosome4	ENSOARG00000001101	-0.53725	-0.69434	-0.380159	5.24572	-6.95438	5.55901e-08	1.25824e-06	7.24791
RNASeqTranscript.9955		+	8350	17242300	17253146	5	CM008476.1	Chromosome5		-0.573859	-0.741729	-0.40599	5.42332	-6.9513	5.60876e-08	1.26822e-06	7.21872
RNASeqTranscript.16215	DUSP3	+	4593	19383922	19396622	7	CM008482.1	Chromosome11	ENSOARG00000005929	-0.272683	-0.352464	-0.192903	5.9935	-6.95016	5.62738e-08	1.27115e-06	7.15661
RNASeqTranscript.6006	CAD	+	11813	35831170	35857700	69	CM008474.1	Chromosome3	ENSOARG00000019202, ENSOARG00000019222	0.211233	0.149369	0.273098	6.61283	6.94304	5.74468e-08	1.29634e-06	7.09125
RNASeqTranscript.9509		-	3706	2674815	2682606	15	CM008476.1	Chromosome5	ENSOARG00000004817	-1.33377	-1.72447	-0.943067	-0.332838	-6.94169	5.7672e-08	1.30011e-06	8.10766
RNASeqTranscript.8939		+	1579	86644034	86644034	1	CM008475.1	Chromosome4		-0.460755	-0.595799	-0.325711	3.66711	-6.93787	5.83153e-08	1.3133e-06	7.45439
RNASeqTranscript.11823		-	5603	114731339	114744774	2	CM008477.1	Chromosome6		0.797769	0.563858	1.03168	3.92398	6.93518	5.87715e-08	1.32224e-06	7.39338
RNASeqTranscript.7811	CDKN1B	-	7768	217324216	217386865	8	CM008474.1	Chromosome3	ENSOARG00000020853	-0.233054	-0.301394	-0.164714	7.06504	-6.93445	5.88951e-08	1.32369e-06	7.04227
RNASeqTranscript.10146	SNCAIP	-	4457	30668202	30833226	24	CM008476.1	Chromosome5	ENSOARG00000000177	-0.471739	-0.610079	-0.333399	3.94428	-6.93402	5.89696e-08	1.32404e-06	7.3912
RNASeqTranscript.13308	SEL1L	-	6719	97154974	97214389	23	CM008478.1	Chromosome7	ENSOARG00000003001	0.197349	0.13947	0.255227	7.90913	6.9334	5.90749e-08	1.32508e-06	7.0004
RNASeqTranscript.27934		-	4576	27323251	27327877	6	CM008495.1	Chromosome24	ENSOARG00000006708	-0.327021	-0.422942	-0.2311	4.40291	-6.93253	5.92245e-08	1.3271e-06	7.30518
RNASeqTranscript.12390		-	1242	24497382	24519040	4	CM008478.1	Chromosome7		-0.860023	-1.11234	-0.607707	3.16161	-6.93102	5.94853e-08	1.33161e-06	7.53412
RNASeqTranscript.27505		-	1119	1477100	1479586	11	CM008495.1	Chromosome24	ENSOARG00000016963	-0.317231	-0.410312	-0.224149	9.05615	-6.93018	5.96293e-08	1.33351e-06	6.94876
RNASeqTranscript.8080		-	2354	231574661	231580857	17	CM008474.1	Chromosome3		-0.372711	-0.482127	-0.263295	9.3198	-6.92666	6.0242e-08	1.34587e-06	6.92994
RNASeqTranscript.11946		+	2200	128859357	128871403	11	CM008477.1	Chromosome6	ENSOARG00000016090	-0.293641	-0.379851	-0.207431	5.50836	-6.92613	6.03338e-08	1.34657e-06	7.13213
RNASeqTranscript.16796	SRR	-	11478	40061469	40081267	16	CM008482.1	Chromosome11	ENSOARG00000015317	-0.266516	-0.344789	-0.188242	5.24421	-6.92372	6.0758e-08	1.35469e-06	7.1547
RNASeqTranscript.7359	MYL6	-	3727	175009739	175017233	24	CM008474.1	Chromosome3	ENSOARG00000010069	-0.205219	-0.265508	-0.144931	8.37861	-6.92173	6.11091e-08	1.36117e-06	6.94806
RNASeqTranscript.2735	SLC9A9	+	3345	267736948	268388283	18	CM008472.1	Chromosome1	ENSOARG00000005774	0.345405	0.243916	0.446894	4.85737	6.92055	6.13191e-08	1.36449e-06	7.19276
RNASeqTranscript.19855	MAG	+	2416	48710539	48726138	12	CM008485.1	Chromosome14	ENSOARG00000004767	1.34484	0.949666	1.74002	2.56787	6.92008	6.14029e-08	1.365e-06	7.59933
RNASeqTranscript.13180	ENTPD5	-	12101	89109901	89144776	33	CM008478.1	Chromosome7	ENSOARG00000000860	0.515866	0.364235	0.667498	5.52839	6.91799	6.17764e-08	1.37194e-06	7.10221
RNASeqTranscript.5250	XKR8	-	3069	254905477	254913799	6	CM008473.1	Chromosome2	ENSOARG00000003207	-0.400097	-0.517726	-0.282468	2.89062	-6.91644	6.20535e-08	1.37569e-06	7.53016
RNASeqTranscript.30443		+	2929	142081238	142084769	11	CM008498.1	ChromosomeX	ENSOARG00000001638	-0.477104	-0.617374	-0.336833	6.77842	-6.91636	6.2068e-08	1.37569e-06	7.00613
RNASeqTranscript.17157		+	1824	546922	546922	1	CM008483.1	Chromosome12		0.945681	0.667617	1.22374	5.75798	6.91564	6.21991e-08	1.37723e-06	7.07574
RNASeqTranscript.498		+	1556	30294857	30295327	5	CM008472.1	Chromosome1		-1.56722	-2.02854	-1.10591	-1.95555	-6.90818	6.35601e-08	1.40598e-06	8.18982
RNASeqTranscript.19057	STK4	+	8459	76484146	76607048	19	CM008484.1	Chromosome13	ENSOARG00000004730	0.328809	0.231992	0.425625	6.31973	6.90598	6.3966e-08	1.41356e-06	7.00119
RNASeqTranscript.25456	CD83	-	2334	46085878	46105893	8	CM008491.1	Chromosome20	ENSOARG00000012936	0.676596	0.477342	0.87585	2.94375	6.90486	6.41749e-08	1.41678e-06	7.4842
RNASeqTranscript.19697		+	3681	38745809	38792550	21	CM008485.1	Chromosome14		-0.506455	-0.655673	-0.357237	6.05443	-6.90163	6.47785e-08	1.4287e-06	7.01166
RNASeqTranscript.25866		+	6986	35054445	35564559	9	CM008492.1	Chromosome21		0.558596	0.393967	0.723225	6.35542	6.89959	6.51636e-08	1.43578e-06	6.98036
RNASeqTranscript.23926	SLC4A7	-	12558	1936627	2060613	32	CM008490.1	Chromosome19	ENSOARG00000014224	0.363419	0.256294	0.470545	6.17974	6.89838	6.5394e-08	1.43803e-06	6.98862
RNASeqTranscript.27707		+	24556	11856663	12331692	18	CM008495.1	Chromosome24	ENSOARG00000007260, ENSOARG00000007287	1.11787	0.788359	1.44738	5.33814	6.89844	6.53809e-08	1.43803e-06	7.07348
RNASeqTranscript.16432		-	1465	26846511	26848301	3	CM008482.1	Chromosome11		1.423	1.00348	1.84251	-0.122102	6.89748	6.55646e-08	1.44036e-06	7.93947
RNASeqTranscript.21638		-	2667	2008710	2008710	1	CM008487.1	Chromosome16		-1.30776	-1.69332	-0.922197	1.31292	-6.89709	6.56389e-08	1.44058e-06	7.73846
RNASeqTranscript.5571		+	5185	2708737	2728029	26	CM008474.1	Chromosome3	ENSOARG00000003482	0.270791	0.190916	0.350667	6.76993	6.89369	6.62899e-08	1.45345e-06	6.93771
RNASeqTranscript.344	TOE1	+	3813	20640028	20642914	20	CM008472.1	Chromosome1	ENSOARG00000001561	-0.221643	-0.287025	-0.156261	5.18302	-6.89332	6.63618e-08	1.4536e-06	7.07306
RNASeqTranscript.18673	MYT1	-	7118	55978365	56042723	31	CM008484.1	Chromosome13	ENSOARG00000007966	-0.535137	-0.693146	-0.377128	4.70736	-6.88675	6.76387e-08	1.48013e-06	7.12649
RNASeqTranscript.12973	SIX1	-	11470	75668089	75686876	19	CM008478.1	Chromosome7	ENSOARG00000021129	0.453888	0.319743	0.588033	7.72972	6.88029	6.89201e-08	1.50644e-06	6.85229
RNASeqTranscript.18804		-	988	63034892	63036213	2	CM008484.1	Chromosome13		1.55497	1.09536	2.01457	-1.0707	6.87967	6.90431e-08	1.50644e-06	8.01383
RNASeqTranscript.24813	SNRPC	+	3950	10462727	10473187	12	CM008491.1	Chromosome20	ENSOARG00000010823	-0.198438	-0.25709	-0.139785	4.80314	-6.87972	6.90335e-08	1.50644e-06	7.08495
RNASeqTranscript.9596	IFI30	-	5712	5052253	5135005	14	CM008476.1	Chromosome5	ENSOARG00000013291	0.523702	0.368822	0.678582	2.68883	6.87577	6.98312e-08	1.52216e-06	7.44319
RNASeqTranscript.25433	FAM8A1	-	4086	43147532	43158707	8	CM008491.1	Chromosome20	ENSOARG00000011736	0.277367	0.195334	0.359401	6.58135	6.87538	6.99096e-08	1.52238e-06	6.89497
RNASeqTranscript.22494	P2RX2	-	1714	52460548	52463888	13	CM008488.1	Chromosome17	ENSOARG00000011040	-0.551898	-0.71517	-0.388627	4.71456	-6.87355	7.0282e-08	1.52901e-06	7.08683
RNASeqTranscript.6969	C12orf10	-	4514	142735022	142746129	19	CM008474.1	Chromosome3	ENSOARG00000016542	-0.283324	-0.367165	-0.199483	7.26466	-6.87165	7.0672e-08	1.536e-06	6.84863
RNASeqTranscript.24422	RPL29	+	799	50894989	50906224	8	CM008490.1	Chromosome19	ENSOARG00000006456	-0.375283	-0.486374	-0.264193	7.118	-6.86933	7.11503e-08	1.5449e-06	6.84926
RNASeqTranscript.9554	SLC25A42	-	5565	4168134	4214746	20	CM008476.1	Chromosome5	ENSOARG00000009578	-0.380557	-0.493264	-0.26785	3.87193	-6.86594	7.18541e-08	1.55777e-06	7.20481
RNASeqTranscript.13046	SPTB	-	11323	80314733	80442610	46	CM008478.1	Chromosome7	ENSOARG00000021154	0.486517	0.342426	0.630609	5.85168	6.8658	7.18821e-08	1.55777e-06	6.91877
RNASeqTranscript.18985		-	1757	69059523	69064029	3	CM008484.1	Chromosome13		-0.767217	-0.994492	-0.539942	1.25308	-6.86434	7.2189e-08	1.56291e-06	7.64208
RNASeqTranscript.28178	MCM7	+	3461	37025372	37033068	24	CM008495.1	Chromosome24	ENSOARG00000017802	-0.274356	-0.355683	-0.193028	5.62126	-6.85973	7.31621e-08	1.58245e-06	6.92658
RNASeqTranscript.13818	CNR1	+	6850	54693384	54719592	4	CM008479.1	Chromosome8	ENSOARG00000019995	-0.765215	-0.992222	-0.538208	5.57281	-6.85449	7.42842e-08	1.60517e-06	6.92268
RNASeqTranscript.6651		-	1785	102667277	102669418	17	CM008474.1	Chromosome3		-0.291443	-0.37791	-0.204977	3.44507	-6.8539	7.44118e-08	1.60638e-06	7.24717
RNASeqTranscript.23510	HEATR5A	-	9177	40692902	40790114	44	CM008489.1	Chromosome18	ENSOARG00000006260	0.351923	0.24728	0.456565	6.38203	6.83865	7.77857e-08	1.6776e-06	6.79975
RNASeqTranscript.14942	VIRMA	+	7278	90841449	90901337	47	CM008480.1	Chromosome9	ENSOARG00000007416	-0.196914	-0.255468	-0.13836	7.30777	-6.83832	7.78609e-08	1.6776e-06	6.74864
RNASeqTranscript.10329	MISP	+	5544	45439893	45468210	6	CM008476.1	Chromosome5	ENSOARG00000009328	-0.595124	-0.772154	-0.418094	3.10311	-6.83586	7.84201e-08	1.68803e-06	7.25959
RNASeqTranscript.18442		+	5988	39896304	39907962	20	CM008484.1	Chromosome13	ENSOARG00000008647, ENSOARG00000000315	-0.244564	-0.317333	-0.171796	4.86476	-6.83409	7.88236e-08	1.69509e-06	6.94297
RNASeqTranscript.9569	CRLF1	+	2474	4639874	4651360	18	CM008476.1	Chromosome5	ENSOARG00000011433	-0.675392	-0.87637	-0.474414	3.6655	-6.83342	7.89775e-08	1.69514e-06	7.15178
RNASeqTranscript.16461		-	1141	27731005	27731005	1	CM008482.1	Chromosome11		0.622987	0.437605	0.808369	0.894395	6.8335	7.89594e-08	1.69514e-06	7.59603
RNASeqTranscript.27302	SKA1	+	776	55413576	55426534	6	CM008494.1	Chromosome23	ENSOARG00000004359	1.10578	0.776622	1.43493	-0.96017	6.83124	7.94812e-08	1.70432e-06	7.85589
RNASeqTranscript.12633	FRMD6	+	5805	45458740	45632433	18	CM008478.1	Chromosome7	ENSOARG00000020699	0.524443	0.368255	0.680632	5.37958	6.82781	8.02779e-08	1.71741e-06	6.85428
RNASeqTranscript.14493		+	3209	32035714	32059125	11	CM008480.1	Chromosome9		0.214038	0.150296	0.27778	6.5449	6.82806	8.02183e-08	1.71741e-06	6.75848
RNASeqTranscript.24034		+	789	13888567	13891942	7	CM008490.1	Chromosome19		-0.317241	-0.411724	-0.222759	9.04633	-6.82762	8.03216e-08	1.71741e-06	6.64851
RNASeqTranscript.27091		-	1045	35415115	35435870	7	CM008494.1	Chromosome23		0.804793	0.565042	1.04454	-0.727246	6.82584	8.07397e-08	1.7247e-06	7.80957
RNASeqTranscript.29132	PLEKHA2	+	6520	36994866	37058445	17	CM008497.1	Chromosome26	ENSOARG00000001704	0.295381	0.207341	0.383421	5.43832	6.82234	8.1564e-08	1.74065e-06	6.83118
RNASeqTranscript.7775	STRAP	-	4202	214060460	214080747	13	CM008474.1	Chromosome3	ENSOARG00000020610	0.263423	0.184866	0.34198	7.27219	6.81871	8.24302e-08	1.75579e-06	6.69217
RNASeqTranscript.19973		+	1508	51264531	51277016	12	CM008485.1	Chromosome14		-0.289569	-0.375921	-0.203216	6.45976	-6.8188	8.24102e-08	1.75579e-06	6.73819
RNASeqTranscript.22393	LPGAT1	+	9506	38923375	39070962	18	CM008488.1	Chromosome17	ENSOARG00000011368	0.285328	0.200152	0.370503	6.38305	6.81176	8.41143e-08	1.78996e-06	6.72082
RNASeqTranscript.5161	TMEM54	+	1631	250387638	250395257	8	CM008473.1	Chromosome2	ENSOARG00000020874	0.540723	0.37925	0.702196	2.9778	6.80937	8.4702e-08	1.80076e-06	7.19846
RNASeqTranscript.29004		-	2866	20933777	20933777	1	CM008497.1	Chromosome26		1.19447	0.837653	1.55128	0.732702	6.80714	8.52548e-08	1.8108e-06	7.54631
RNASeqTranscript.8635		+	5489	51364839	52096758	10	CM008475.1	Chromosome4	ENSOARG00000008266	-0.491652	-0.638712	-0.344592	5.26168	-6.79823	8.74942e-08	1.8566e-06	6.78832
RNASeqTranscript.30138		+	5197	107846742	107855768	6	CM008498.1	ChromosomeX	ENSOARG00000011561	0.211871	0.148469	0.275273	5.79204	6.79517	8.8276e-08	1.87142e-06	6.71693
RNASeqTranscript.2883		-	2718	281643553	281646133	4	CM008472.1	Chromosome1		0.455983	0.319515	0.592451	4.66554	6.79438	8.84794e-08	1.87396e-06	6.85222
RNASeqTranscript.630		+	8176	43366884	44225837	32	CM008472.1	Chromosome1	ENSOARG00000010499, ENSOARG00000010058	0.503947	0.35308	0.654813	4.17675	6.79241	8.89903e-08	1.883e-06	6.92915
RNASeqTranscript.29361	ARHGAP6	-	5315	9781971	10323203	18	CM008498.1	ChromosomeX	ENSOARG00000010821	-0.39725	-0.516188	-0.278313	4.15943	-6.79168	8.91786e-08	1.8852e-06	6.93499
RNASeqTranscript.8408		-	983	17898626	17898626	1	CM008475.1	Chromosome4		-0.918538	-1.19371	-0.643364	-1.37577	-6.78767	9.02253e-08	1.90553e-06	7.78415
RNASeqTranscript.15494	RNF219	-	3422	57958248	57999133	7	CM008481.1	Chromosome10	ENSOARG00000000201	-0.300582	-0.390644	-0.210519	4.89037	-6.78657	9.05158e-08	1.90987e-06	6.80038
RNASeqTranscript.23797		+	3316	68268754	68268754	1	CM008489.1	Chromosome18		-0.878387	-1.1416	-0.615173	2.49787	-6.78591	9.06891e-08	1.91172e-06	7.22103
RNASeqTranscript.14115		-	3194	89877136	89922636	17	CM008479.1	Chromosome8	ENSOARG00000002759	-0.389316	-0.505986	-0.272645	6.26083	-6.78535	9.0838e-08	1.91306e-06	6.65396
RNASeqTranscript.4781		+	6644	207103939	207114017	16	CM008473.1	Chromosome2		0.401482	0.281112	0.521851	2.78371	6.78236	9.16321e-08	1.92685e-06	7.15359
RNASeqTranscript.10837		-	4680	85953380	86086666	13	CM008476.1	Chromosome5	ENSOARG00000015502	-0.397206	-0.516296	-0.278116	7.77795	-6.78224	9.16645e-08	1.92685e-06	6.56333
RNASeqTranscript.18150		+	626	12615071	12615071	1	CM008484.1	Chromosome13		-0.380425	-0.494493	-0.266357	3.68316	-6.78167	9.18174e-08	1.92825e-06	6.99326
RNASeqTranscript.15352	WASF3	-	6484	34791562	34866177	24	CM008481.1	Chromosome10	ENSOARG00000012699	-0.283165	-0.368086	-0.198245	6.18443	-6.78048	9.21347e-08	1.9331e-06	6.64456
RNASeqTranscript.204	NDUFS5	+	2546	14283965	14289097	5	CM008472.1	Chromosome1	ENSOARG00000019983	-0.29066	-0.377839	-0.203482	6.27846	-6.77965	9.23577e-08	1.93597e-06	6.63565
RNASeqTranscript.30015	ATP6AP1	-	2529	88555510	88563723	12	CM008498.1	ChromosomeX	ENSOARG00000004743	0.250632	0.175446	0.325819	7.57911	6.77843	9.26883e-08	1.94108e-06	6.5599
RNASeqTranscript.1020		+	1151	85399705	85399705	1	CM008472.1	Chromosome1		1.27714	0.89395	1.66033	-0.808458	6.77732	9.2988e-08	1.94218e-06	7.68305
IsoSeq.7859		-	1265	70685097	70685097	1	CM008475.1	Chromosome4		-1.68817	-2.19464	-1.18169	-2.87578	-6.77779	9.28619e-08	1.94218e-06	7.86759
RNASeqTranscript.13459	DOPEY1	+	16137	11481571	11567704	49	CM008479.1	Chromosome8	ENSOARG00000007379	0.276893	0.193814	0.359971	6.2882	6.77727	9.30006e-08	1.94218e-06	6.62586
RNASeqTranscript.16302	RARA	-	3910	22586059	22629388	12	CM008482.1	Chromosome11	ENSOARG00000014119	-0.399856	-0.519851	-0.279862	4.82624	-6.77603	9.3337e-08	1.94739e-06	6.78053
RNASeqTranscript.18443	RBBP9	-	7120	39898656	39916769	13	CM008484.1	Chromosome13	ENSOARG00000000615	0.714445	0.499922	0.928968	6.41343	6.77216	9.43976e-08	1.96656e-06	6.60285
RNASeqTranscript.21927	NIM1K	-	3813	33156948	33232957	8	CM008487.1	Chromosome16	ENSOARG00000008720	-0.46071	-0.599048	-0.322372	3.90845	-6.77203	9.44313e-08	1.96656e-06	6.92449
RNASeqTranscript.10245	TRIM52	-	8139	40828921	40849209	22	CM008476.1	Chromosome5	ENSOARG00000007288, ENSOARG00000012019, ENSOARG00000007350	-0.301583	-0.39219	-0.210976	9.51489	-6.76823	9.54821e-08	1.98659e-06	6.45903
RNASeqTranscript.6461		-	2766	84630376	84630376	1	CM008474.1	Chromosome3		-0.948761	-1.23403	-0.663494	0.512104	-6.76295	9.69627e-08	2.01553e-06	7.4603
RNASeqTranscript.20207	DACT3	-	4075	57254982	57265734	9	CM008485.1	Chromosome14	ENSOARG00000010655	0.611513	0.427606	0.795419	3.42624	6.76146	9.73846e-08	2.02242e-06	6.97696
RNASeqTranscript.20829	SLC35F2	-	2140	19033022	19174056	11	CM008486.1	Chromosome15	ENSOARG00000010786	0.498166	0.348247	0.648086	1.65665	6.75692	9.86833e-08	2.0475e-06	7.26055
RNASeqTranscript.21088		+	1751	41301729	41301729	1	CM008486.1	Chromosome15		1.40117	0.979396	1.82295	-0.204096	6.75523	9.91701e-08	2.05569e-06	7.53594
RNASeqTranscript.17850		+	807	66586368	66586368	1	CM008483.1	Chromosome12		-0.672472	-0.87513	-0.469815	1.64378	-6.7475	1.01431e-07	2.10061e-06	7.24124
RNASeqTranscript.29073	SARAF	-	2724	28635528	28661638	13	CM008497.1	Chromosome26	ENSOARG00000010298	0.273628	0.191162	0.356094	7.3062	6.74713	1.01541e-07	2.10096e-06	6.48027
RNASeqTranscript.24987	GTPBP2	-	4575	18855245	18862962	13	CM008491.1	Chromosome20	ENSOARG00000007931	0.354113	0.247385	0.460842	4.97932	6.74672	1.01663e-07	2.10153e-06	6.66584
RNASeqTranscript.20920		+	2532	28252733	28257394	4	CM008486.1	Chromosome15		1.51655	1.05898	1.97412	-0.137836	6.73955	1.0381e-07	2.14196e-06	7.4814
RNASeqTranscript.24778		+	2418	9148727	9153331	8	CM008491.1	Chromosome20		-0.355406	-0.462638	-0.248175	8.83385	-6.7396	1.03795e-07	2.14196e-06	6.39727
RNASeqTranscript.26377		+	556	8844838	8865944	2	CM008493.1	Chromosome22		0.731172	0.51031	0.952033	-0.962938	6.7318	1.06184e-07	2.18893e-06	7.5681
RNASeqTranscript.26621		-	1965	26001247	26007690	10	CM008493.1	Chromosome22	ENSOARG00000000880, ENSOARG00000002137	1.13585	0.79247	1.47924	-0.44976	6.72627	1.07911e-07	2.22249e-06	7.48619
RNASeqTranscript.16320	GRB7	-	2267	23076225	23084764	17	CM008482.1	Chromosome11	ENSOARG00000012023	-0.484732	-0.631378	-0.338085	2.45821	-6.72142	1.09447e-07	2.25205e-06	7.03467
RNASeqTranscript.887	TGFBR3	-	5997	72945436	73121105	17	CM008472.1	Chromosome1	ENSOARG00000016047	0.437736	0.305283	0.57019	9.24994	6.72017	1.09847e-07	2.25821e-06	6.3256
RNASeqTranscript.23668	LGMN	-	4789	57718325	57757121	19	CM008489.1	Chromosome18	ENSOARG00000013162	0.454947	0.317274	0.59262	7.82083	6.7196	1.1003e-07	2.2599e-06	6.37662
RNASeqTranscript.16914	NLK	-	8146	43597657	43726031	16	CM008482.1	Chromosome11	ENSOARG00000017279	0.362375	0.252639	0.472111	5.68838	6.71491	1.11546e-07	2.28894e-06	6.49034
RNASeqTranscript.22283		+	1222	14871240	14873002	3	CM008488.1	Chromosome17		0.996575	0.694771	1.29838	-0.263085	6.71454	1.11668e-07	2.28934e-06	7.42238
RNASeqTranscript.10675		-	2444	64480298	64483989	8	CM008476.1	Chromosome5	ENSOARG00000007328	-0.466063	-0.607461	-0.324664	8.70383	-6.70241	1.15691e-07	2.36965e-06	6.29264
RNASeqTranscript.4988		-	673	233055315	233055315	1	CM008473.1	Chromosome2		0.979577	0.68234	1.27681	3.03816	6.70143	1.16024e-07	2.37432e-06	6.87481
RNASeqTranscript.3150		-	13260	2394608	2485294	54	CM008473.1	Chromosome2	ENSOARG00000003273	0.32567	0.226795	0.424546	6.13234	6.69762	1.17323e-07	2.39869e-06	6.40271
RNASeqTranscript.23951	STT3B	+	6188	6491842	6590943	27	CM008490.1	Chromosome19	ENSOARG00000014854	0.274558	0.19119	0.357925	7.46172	6.69684	1.17588e-07	2.40193e-06	6.32521
RNASeqTranscript.21696	ARHGEF28	-	6582	8148612	8491742	41	CM008487.1	Chromosome16	ENSOARG00000004819	0.284961	0.198421	0.371501	6.3841	6.69576	1.17959e-07	2.40732e-06	6.37981
RNASeqTranscript.26495	CCNJ	+	4632	19903009	19917916	10	CM008493.1	Chromosome22	ENSOARG00000006990	0.324845	0.226167	0.423522	3.6898	6.69406	1.18547e-07	2.41711e-06	6.72928
RNASeqTranscript.16403	SNF8	-	3218	25721760	25729527	12	CM008482.1	Chromosome11	ENSOARG00000006606	-0.189451	-0.247033	-0.131868	5.0921	-6.69019	1.19895e-07	2.44238e-06	6.48799
RNASeqTranscript.17543	CLCN6	-	6382	45241016	45274207	26	CM008483.1	Chromosome12	ENSOARG00000018297	0.351154	0.244405	0.457903	6.79561	6.68906	1.20292e-07	2.44601e-06	6.33536
RNASeqTranscript.18272		+	3813	25201488	25202096	2	CM008484.1	Chromosome13	ENSOARG00000004506	-0.389692	-0.508155	-0.271228	5.20867	-6.68909	1.20278e-07	2.44601e-06	6.47242
RNASeqTranscript.29524		-	19055	41457440	41747039	57	CM008498.1	ChromosomeX		0.300982	0.209428	0.392535	6.70988	6.68494	1.21748e-07	2.47337e-06	6.32807
RNASeqTranscript.30856		-	2755	13956	16041	3	PEKD01006466.1	Contig2489		-0.264133	-0.344511	-0.183755	6.17827	-6.68215	1.22744e-07	2.49135e-06	6.35574
RNASeqTranscript.23773		+	870	67009153	67009153	1	CM008489.1	Chromosome18		-1.9543	-2.54924	-1.35937	0.553252	-6.67966	1.23639e-07	2.50723e-06	7.23931
RNASeqTranscript.12748	GCOM1	-	4951	53883397	54024819	23	CM008478.1	Chromosome7	ENSOARG00000020863	-0.248913	-0.324699	-0.173127	5.99292	-6.67869	1.2399e-07	2.51209e-06	6.36006
RNASeqTranscript.23728	SETD3	-	5488	64931349	65009257	20	CM008489.1	Chromosome18	ENSOARG00000000401	0.242615	0.168726	0.316505	5.65192	6.67675	1.24693e-07	2.52405e-06	6.38163
RNASeqTranscript.21693		-	7949	7299896	7333280	18	CM008487.1	Chromosome16	ENSOARG00000004593	0.302444	0.210327	0.39456	5.47795	6.67634	1.24843e-07	2.52481e-06	6.39792
RNASeqTranscript.11396		+	384	50720415	50720642	2	CM008477.1	Chromosome6		-0.608752	-0.79433	-0.423174	4.78479	-6.67029	1.27071e-07	2.56754e-06	6.48064
RNASeqTranscript.12494	RAD51	+	3063	36253534	36284475	10	CM008478.1	Chromosome7	ENSOARG00000020254	0.607495	0.422175	0.792816	0.60657	6.66578	1.28755e-07	2.59559e-06	7.1485
RNASeqTranscript.17631	KLHL21	+	4871	50452458	50462102	5	CM008483.1	Chromosome12	ENSOARG00000011354	-0.35208	-0.459486	-0.244673	5.07397	-6.66565	1.28807e-07	2.59559e-06	6.42032
RNASeqTranscript.22375		-	2265	37942769	37942769	1	CM008488.1	Chromosome17		0.839867	0.583663	1.09607	1.12676	6.66587	1.28723e-07	2.59559e-06	7.07405
RNASeqTranscript.8765	HERPUD2	+	6932	68241199	68277390	19	CM008475.1	Chromosome4	ENSOARG00000005064	-0.477035	-0.62267	-0.331399	6.07992	-6.66061	1.30718e-07	2.62938e-06	6.30144
RNASeqTranscript.20025	PRX	+	6069	52940938	52952480	12	CM008485.1	Chromosome14	ENSOARG00000006630	-0.414555	-0.541111	-0.287999	3.20707	-6.66088	1.30614e-07	2.62938e-06	6.72606
RNASeqTranscript.6686		+	12542	106678428	106713334	27	CM008474.1	Chromosome3	ENSOARG00000013231	0.35587	0.247217	0.464523	6.46417	6.66008	1.30918e-07	2.63105e-06	6.26963
RNASeqTranscript.28304		-	710	41802420	41802420	1	CM008495.1	Chromosome24		0.668047	0.464031	0.872064	-0.148992	6.65847	1.31538e-07	2.64113e-06	7.24053
RNASeqTranscript.7898		+	2336	224295352	224299054	3	CM008474.1	Chromosome3		0.696088	0.483347	0.90883	0.420821	6.65341	1.33495e-07	2.67803e-06	7.13995
RNASeqTranscript.25969	UBXN1	-	1206	42868608	42871167	13	CM008492.1	Chromosome21	ENSOARG00000016445	-0.258349	-0.337403	-0.179295	5.21597	-6.64526	1.36716e-07	2.74019e-06	6.3409
RNASeqTranscript.28942	CASP3	-	10807	15948002	15976563	14	CM008497.1	Chromosome26	ENSOARG00000007472	0.615994	0.427424	0.804564	3.89708	6.64257	1.37797e-07	2.75939e-06	6.5403
RNASeqTranscript.28019		-	4751	30516080	30545909	15	CM008495.1	Chromosome24	ENSOARG00000010757	0.491737	0.341167	0.642307	4.87495	6.64088	1.38476e-07	2.77051e-06	6.36946
RNASeqTranscript.26077	SCYL1	+	6871	45499360	45511859	24	CM008492.1	Chromosome21	ENSOARG00000014886	0.272594	0.189103	0.356085	5.57476	6.63906	1.39216e-07	2.78282e-06	6.27824
RNASeqTranscript.29668	MAGED1	-	6475	55920054	56011048	29	CM008498.1	ChromosomeX	ENSOARG00000009294	0.246371	0.170837	0.321906	8.86518	6.63251	1.41909e-07	2.83414e-06	6.08038
RNASeqTranscript.10786	ZBED8	-	7386	74889098	74896878	5	CM008476.1	Chromosome5	ENSOARG00000010347	0.353135	0.244859	0.461411	5.64123	6.63191	1.42158e-07	2.83657e-06	6.25052
RNASeqTranscript.25390		-	8716	39171161	39670323	19	CM008491.1	Chromosome20		-0.416452	-0.54418	-0.288724	5.58612	-6.62996	1.42974e-07	2.85031e-06	6.25525
RNASeqTranscript.28692		-	2491	30690678	30719875	7	CM008496.1	Chromosome25	ENSOARG00000004857, ENSOARG00000007887	-2.28546	-2.9866	-1.58432	-2.30319	-6.62829	1.43673e-07	2.86171e-06	7.42054
RNASeqTranscript.8581		+	2335	47062781	47062781	1	CM008475.1	Chromosome4		-0.576888	-0.753939	-0.399837	1.16912	-6.6256	1.44806e-07	2.88171e-06	6.95386
RNASeqTranscript.19961	KCNK6	+	4690	51011321	51021740	4	CM008485.1	Chromosome14	ENSOARG00000005574	0.397395	0.275411	0.519379	2.98512	6.62446	1.45291e-07	2.88881e-06	6.65479
RNASeqTranscript.4992		+	1466	233175444	233184447	2	CM008473.1	Chromosome2		0.845335	0.58577	1.1049	-0.262806	6.6224	1.4617e-07	2.90371e-06	7.15389
RNASeqTranscript.15042		+	5804	103325487	103347624	10	CM008480.1	Chromosome9		0.239801	0.16611	0.313492	5.32974	6.6171	1.48452e-07	2.94643e-06	6.24001
RNASeqTranscript.13913	EYA4	+	7293	64728787	65050210	36	CM008479.1	Chromosome8	ENSOARG00000014564	-0.334655	-0.437521	-0.231789	5.23566	-6.61542	1.49185e-07	2.95835e-06	6.25156
RNASeqTranscript.21245		-	3041	54044973	54083836	20	CM008486.1	Chromosome15		0.352278	0.243972	0.460584	6.73862	6.61398	1.49813e-07	2.96818e-06	6.11741
RNASeqTranscript.13418	IRAK1BP1	+	5756	6679657	6696094	9	CM008479.1	Chromosome8	ENSOARG00000006789	-0.273134	-0.357146	-0.189123	3.74984	-6.61106	1.51102e-07	2.99106e-06	6.47758
RNASeqTranscript.11277		-	2838	33554016	33554505	2	CM008477.1	Chromosome6		-0.456424	-0.596902	-0.315945	4.44097	-6.60678	1.53005e-07	3.02606e-06	6.34526
RNASeqTranscript.14638		+	237	48318601	48318601	1	CM008480.1	Chromosome9	ENSOARG00000014483	-0.457734	-0.598623	-0.316846	3.29474	-6.60647	1.53146e-07	3.02618e-06	6.55108
RNASeqTranscript.5722	DPM2	+	2866	8546453	8548796	9	CM008474.1	Chromosome3	ENSOARG00000011136	0.250838	0.173625	0.328051	4.89446	6.60594	1.53383e-07	3.02819e-06	6.2638
RNASeqTranscript.9571		-	577	4656196	4658564	5	CM008476.1	Chromosome5	ENSOARG00000011540	-0.298931	-0.390956	-0.206905	7.34666	-6.60533	1.53656e-07	3.03092e-06	6.06164
RNASeqTranscript.9182	CLEC2L	+	2981	111926229	111946881	8	CM008475.1	Chromosome4	ENSOARG00000011618	1.24547	0.861997	1.62894	1.14722	6.60434	1.541e-07	3.037e-06	6.89543
RNASeqTranscript.18615	ATRN	-	9032	53597705	53782543	36	CM008484.1	Chromosome13	ENSOARG00000002627	0.226393	0.156674	0.296111	7.54013	6.60308	1.54671e-07	3.0429e-06	6.04549
RNASeqTranscript.30416	NRK	+	5138	140538182	140737900	31	CM008498.1	ChromosomeX	ENSOARG00000000776	1.25881	0.871157	1.64646	0.429517	6.60312	1.54652e-07	3.0429e-06	7.00036
RNASeqTranscript.3492	BAG1	+	6377	39909711	39919748	12	CM008473.1	Chromosome2	ENSOARG00000009520	0.212815	0.147258	0.278372	6.03097	6.60108	1.55581e-07	3.05812e-06	6.12611
RNASeqTranscript.8442		+	538	25466081	25469578	2	CM008475.1	Chromosome4		2.33308	1.61419	3.05198	-2.3982	6.59927	1.56404e-07	3.0716e-06	7.33874
RNASeqTranscript.16676		-	1675	36551376	36554056	9	CM008482.1	Chromosome11		-0.300752	-0.393432	-0.208073	4.4496	-6.59869	1.5667e-07	3.07413e-06	6.31729
RNASeqTranscript.16708		+	411	36902229	36904436	3	CM008482.1	Chromosome11		-0.784833	-1.0267	-0.542964	-1.1248	-6.59825	1.56872e-07	3.07427e-06	7.20802
RNASeqTranscript.26496		+	9227	19977507	20160859	26	CM008493.1	Chromosome22	ENSOARG00000014860, ENSOARG00000007571	0.515959	0.356947	0.67497	6.99943	6.59808	1.56951e-07	3.07427e-06	6.05652
RNASeqTranscript.24759	LRRC1	-	8933	8159046	8292141	24	CM008491.1	Chromosome20	ENSOARG00000007006	0.356438	0.246564	0.466313	5.28973	6.59658	1.57643e-07	3.08513e-06	6.18411
RNASeqTranscript.18916		-	1472	67091056	67091056	1	CM008484.1	Chromosome13		0.737182	0.509911	0.964452	-0.181286	6.59574	1.5803e-07	3.09e-06	7.0635
RNASeqTranscript.14612		-	2439	46520157	46522645	5	CM008480.1	Chromosome9		0.85821	0.593458	1.12296	-0.213616	6.59151	1.59999e-07	3.12577e-06	7.05778
RNASeqTranscript.5982		+	2352	35454863	35454863	1	CM008474.1	Chromosome3		-0.978346	-1.28024	-0.676448	0.872853	-6.58968	1.60857e-07	3.13798e-06	6.89937
RNASeqTranscript.12581		-	1567	43619657	43621593	6	CM008478.1	Chromosome7		-0.332318	-0.434866	-0.22977	7.20893	-6.58959	1.60904e-07	3.13798e-06	6.02199
RNASeqTranscript.12123		+	258	12285585	12285585	1	CM008478.1	Chromosome7	ENSOARG00000011641	-0.532362	-0.696671	-0.368054	1.12319	-6.58839	1.61467e-07	3.14348e-06	6.85222
RNASeqTranscript.13650		+	2861	31131767	31131767	1	CM008479.1	Chromosome8		0.407678	0.281858	0.533498	2.32044	6.58868	1.61333e-07	3.14348e-06	6.66352
RNASeqTranscript.12170	ZWILCH	+	6818	14275847	14317700	30	CM008478.1	Chromosome7	ENSOARG00000018225	0.277022	0.191504	0.362539	4.26995	6.58702	1.62115e-07	3.15336e-06	6.30863
RNASeqTranscript.2349		-	4403	219138994	219157744	16	CM008472.1	Chromosome1	ENSOARG00000020530	0.302869	0.209279	0.39646	5.21165	6.58045	1.65265e-07	3.21185e-06	6.14603
RNASeqTranscript.20880		+	2207	24757591	24758418	4	CM008486.1	Chromosome15	ENSOARG00000016991	-0.729561	-0.955096	-0.504026	0.581849	-6.57778	1.66566e-07	3.23433e-06	6.90482
RNASeqTranscript.30368	RNF128	-	3075	136991925	137089534	9	CM008498.1	ChromosomeX	ENSOARG00000018913	0.588103	0.406259	0.769948	5.27054	6.57635	1.67261e-07	3.24502e-06	6.12716
RNASeqTranscript.16207		+	2209	19156165	19174557	8	CM008482.1	Chromosome11		0.262852	0.181445	0.344258	5.48299	6.56573	1.72548e-07	3.34168e-06	6.07153
RNASeqTranscript.20141		-	1984	55983795	55987882	3	CM008485.1	Chromosome14		0.796512	0.549817	1.04321	1.61986	6.56545	1.72691e-07	3.34168e-06	6.70592
RNASeqTranscript.20964	TTC36, TMEM25	+	5753	32011504	32025802	27	CM008486.1	Chromosome15	ENSOARG00000010143, ENSOARG00000010253	0.268852	0.185589	0.352114	5.44637	6.56593	1.72448e-07	3.34168e-06	6.07609
RNASeqTranscript.7731		+	4170	207705063	207723207	18	CM008474.1	Chromosome3	ENSOARG00000020280	0.242717	0.167538	0.317896	8.49729	6.56503	1.72904e-07	3.3429e-06	5.89455
RNASeqTranscript.8812		+	3331	72574048	72582652	8	CM008475.1	Chromosome4	ENSOARG00000008128	-0.596602	-0.781492	-0.411712	2.81426	-6.5615	1.747e-07	3.37181e-06	6.50493
RNASeqTranscript.25765		+	1179	24613849	24614506	4	CM008492.1	Chromosome21	ENSOARG00000007960	-0.66992	-0.877529	-0.462312	2.4227	-6.56159	1.74654e-07	3.37181e-06	6.57263
RNASeqTranscript.28405	EGLN1	-	6572	3687439	3819388	16	CM008496.1	Chromosome25	ENSOARG00000003271	-0.205613	-0.269389	-0.141836	7.00151	-6.55568	1.77705e-07	3.42686e-06	5.93204
RNASeqTranscript.30398	PLP1	+	4225	137804692	137819326	10	CM008498.1	ChromosomeX	ENSOARG00000000548	0.910273	0.627886	1.19266	8.03812	6.55479	1.78171e-07	3.4329e-06	5.8825
RNASeqTranscript.6146	EHBP1	-	6909	47135126	47487836	44	CM008474.1	Chromosome3	ENSOARG00000020108	0.297924	0.205415	0.390433	7.13995	6.54868	1.81389e-07	3.49189e-06	5.9036
RNASeqTranscript.28131		-	605	36249876	36249876	1	CM008495.1	Chromosome24		2.38072	1.64143	3.12002	-1.13863	6.54822	1.81632e-07	3.49357e-06	7.08506
RNASeqTranscript.5906	LDAH	-	13008	29856884	29962551	26	CM008474.1	Chromosome3	ENSOARG00000017366	0.300965	0.207448	0.394481	5.65091	6.54421	1.83784e-07	3.53194e-06	5.991
RNASeqTranscript.19160	ATP9A	-	9138	82851626	82980097	35	CM008484.1	Chromosome13	ENSOARG00000014351	0.264269	0.182133	0.346405	8.11746	6.5425	1.84708e-07	3.54665e-06	5.84258
RNASeqTranscript.884		+	373	72524853	72524853	1	CM008472.1	Chromosome1		-0.948451	-1.24344	-0.653457	1.02708	-6.53783	1.87253e-07	3.59243e-06	6.72448
RNASeqTranscript.13924	AHI1	-	12827	66777042	66993429	43	CM008479.1	Chromosome8	ENSOARG00000014967	0.318393	0.219359	0.417428	6.26852	6.53746	1.87453e-07	3.59319e-06	5.92098
RNASeqTranscript.2929	ABCG1	+	8693	285800683	285868507	21	CM008472.1	Chromosome1	ENSOARG00000010625	0.430259	0.296289	0.56423	6.71362	6.53058	1.91277e-07	3.66337e-06	5.87273
RNASeqTranscript.24734	BAG2	-	2210	4032050	4215595	4	CM008491.1	Chromosome20	ENSOARG00000005824	0.325834	0.224357	0.427312	4.75308	6.5292	1.92051e-07	3.67506e-06	6.05829
RNASeqTranscript.383		+	1774	21882567	21882567	1	CM008472.1	Chromosome1		1.57732	1.08597	2.06867	-0.676742	6.52775	1.92869e-07	3.68755e-06	6.94709
RNASeqTranscript.4523		+	1146	159310974	159310974	1	CM008473.1	Chromosome2		0.893751	0.615305	1.1722	0.55161	6.52691	1.93347e-07	3.69353e-06	6.75289
RNASeqTranscript.18768	AURKA	+	4784	61875158	61892607	11	CM008484.1	Chromosome13	ENSOARG00000018369	0.807584	0.555708	1.05946	-0.837911	6.51978	1.97431e-07	3.76835e-06	6.93725
RNASeqTranscript.1950	CLDND1	-	3128	178659478	178667620	11	CM008472.1	Chromosome1	ENSOARG00000017694	0.236797	0.162921	0.310674	6.4783	6.51781	1.98577e-07	3.78699e-06	5.84915
RNASeqTranscript.29694	PLP2	-	1998	58302630	58334369	10	CM008498.1	ChromosomeX	ENSOARG00000010859	-0.289247	-0.379493	-0.199001	4.32157	-6.51738	1.98829e-07	3.78857e-06	6.09862
RNASeqTranscript.21155		-	1442	47025171	47029508	7	CM008486.1	Chromosome15	ENSOARG00000000374	-0.423508	-0.555667	-0.291349	9.11566	-6.51623	1.99497e-07	3.79807e-06	5.72931
RNASeqTranscript.15745	TMCO3	+	3021	96783766	96804543	19	CM008481.1	Chromosome10	ENSOARG00000008433	0.390682	0.268712	0.512651	6.76384	6.51333	2.01204e-07	3.82732e-06	5.81894
RNASeqTranscript.7264	SRGAP1	-	9892	166825555	167123189	28	CM008474.1	Chromosome3	ENSOARG00000003915	0.340232	0.233888	0.446577	4.90734	6.50568	2.05769e-07	3.91084e-06	5.966
RNASeqTranscript.11175	HADH	-	1962	20694391	20738038	11	CM008477.1	Chromosome6	ENSOARG00000008236	-0.237993	-0.312442	-0.163545	5.52283	-6.5004	2.08981e-07	3.96851e-06	5.8779
RNASeqTranscript.28283	CARD11	+	6772	41229726	41332769	34	CM008495.1	Chromosome24	ENSOARG00000004356	0.561906	0.386116	0.737697	6.14084	6.49979	2.09355e-07	3.97225e-06	5.81888
RNASeqTranscript.28293		-	2351	41568696	41578101	13	CM008495.1	Chromosome24		-0.826333	-1.08487	-0.567792	3.20764	-6.49917	2.0974e-07	3.97619e-06	6.25488
RNASeqTranscript.28466	LGALS8	+	5663	8815800	8837681	16	CM008496.1	Chromosome25	ENSOARG00000003629	0.34391	0.236295	0.451524	6.59176	6.49838	2.10226e-07	3.98204e-06	5.78477
IsoSeq.14161		-	1397	15104790	15111200	6	CM008482.1	Chromosome11		1.74648	1.19982	2.29313	-2.92881	6.49656	2.11352e-07	3.99998e-06	7.07143
RNASeqTranscript.6379		-	399	75348725	75349285	2	CM008474.1	Chromosome3		-1.26698	-1.66369	-0.870267	3.24881	-6.49421	2.12815e-07	4.02426e-06	6.24692
RNASeqTranscript.14326		-	1699	14852109	14853954	2	CM008480.1	Chromosome9		-1.12339	-1.47515	-0.77162	-0.0795652	-6.4939	2.13007e-07	4.0245e-06	6.76909
RNASeqTranscript.9535	PBX4	+	8634	3753307	3817342	14	CM008476.1	Chromosome5	ENSOARG00000007632	0.935521	0.642543	1.2285	2.6097	6.49307	2.13526e-07	4.0309e-06	6.33648
RNASeqTranscript.21533	ACP2	-	8609	83388186	83401391	21	CM008486.1	Chromosome15	ENSOARG00000005614	0.360253	0.247426	0.47308	7.42486	6.49269	2.13767e-07	4.03206e-06	5.72473
RNASeqTranscript.18194		+	3668	17931469	17953826	13	CM008484.1	Chromosome13		0.928649	0.637737	1.21956	-0.59615	6.49115	2.14734e-07	4.0469e-06	6.82143
RNASeqTranscript.13669	OSTM1	+	3206	32409178	32447272	10	CM008479.1	Chromosome8	ENSOARG00000010883	0.269277	0.184881	0.353673	6.03764	6.48799	2.16734e-07	4.08115e-06	5.79176
RNASeqTranscript.17722		-	2354	55173919	55176376	4	CM008483.1	Chromosome12		-0.635282	-0.834506	-0.436058	1.02296	-6.48419	2.19167e-07	4.12351e-06	6.56311
RNASeqTranscript.3231	UGCG	-	5514	11951916	11989876	11	CM008473.1	Chromosome2	ENSOARG00000006584	0.44091	0.302598	0.579221	6.29488	6.48221	2.20443e-07	4.14404e-06	5.75601
RNASeqTranscript.27205	RAB31	+	4266	46999658	47078567	9	CM008494.1	Chromosome23	ENSOARG00000001243	-0.293593	-0.385824	-0.201362	5.97301	-6.47295	2.26522e-07	4.25474e-06	5.75481
RNASeqTranscript.24893	KCNK5	-	2717	14630068	14670031	6	CM008491.1	Chromosome20	ENSOARG00000016548	-0.666468	-0.875864	-0.457073	2.51673	-6.47209	2.27094e-07	4.26192e-06	6.29288
RNASeqTranscript.7750		+	1652	208751854	208751854	1	CM008474.1	Chromosome3		0.63356	0.434435	0.832686	1.19642	6.46984	2.28599e-07	4.28656e-06	6.4882
RNASeqTranscript.12253		-	463	21530620	21530620	1	CM008478.1	Chromosome7		-0.849028	-1.11605	-0.582002	-0.630299	-6.46548	2.31545e-07	4.33817e-06	6.7595
RNASeqTranscript.9067	TNPO3	-	8840	101745223	101828638	29	CM008475.1	Chromosome4	ENSOARG00000004026	-0.172786	-0.227164	-0.118408	6.17555	-6.46125	2.34442e-07	4.38879e-06	5.70379
RNASeqTranscript.3454	IDNK	-	7379	37978090	38000311	23	CM008473.1	Chromosome2	ENSOARG00000009024	-0.258235	-0.339546	-0.176923	3.66188	-6.45794	2.36729e-07	4.4279e-06	6.0429
RNASeqTranscript.21298	UCP2	-	1690	56517338	56523800	11	CM008486.1	Chromosome15	ENSOARG00000008561	0.729152	0.499527	0.958777	5.45417	6.457	2.37383e-07	4.43642e-06	5.75473
RNASeqTranscript.6026	BABAM2	+	2421	36423827	36826112	19	CM008474.1	Chromosome3	ENSOARG00000019458	-0.219037	-0.288055	-0.15002	5.33958	-6.45347	2.3986e-07	4.47899e-06	5.75943
RNASeqTranscript.15225	ATP7B	-	6551	23704674	23780645	23	CM008481.1	Chromosome10	ENSOARG00000009056	0.656662	0.449705	0.863619	4.14528	6.452	2.40899e-07	4.49465e-06	5.93242
RNASeqTranscript.30082		-	2014	94807892	94807892	1	CM008498.1	ChromosomeX		0.626099	0.428762	0.823436	1.79523	6.45157	2.41199e-07	4.49649e-06	6.34417
RNASeqTranscript.18965	SAMHD1	-	5421	68707348	68775069	21	CM008484.1	Chromosome13	ENSOARG00000016807	0.342098	0.234265	0.449932	5.50978	6.45103	2.41585e-07	4.49994e-06	5.72989
RNASeqTranscript.22560	TCTN2	-	8988	60985200	61015883	30	CM008488.1	Chromosome17	ENSOARG00000002876	0.249002	0.170491	0.327514	6.581	6.44912	2.42942e-07	4.52146e-06	5.63985
RNASeqTranscript.16427	SAMD14	-	4678	26780876	26799453	15	CM008482.1	Chromosome11	ENSOARG00000005246	-0.578397	-0.760868	-0.395926	4.68893	-6.44561	2.45465e-07	4.56463e-06	5.8322
RNASeqTranscript.19996		-	3027	52017079	52020184	8	CM008485.1	Chromosome14		-0.341739	-0.449598	-0.23388	7.99592	-6.44272	2.47558e-07	4.59974e-06	5.55315
RNASeqTranscript.8760		+	1778	67647761	67647761	1	CM008475.1	Chromosome4		0.66062	0.45207	0.869171	0.185968	6.44128	2.48609e-07	4.61544e-06	6.55566
RNASeqTranscript.2869	ACAD11	+	8394	279733776	279848426	27	CM008472.1	Chromosome1	ENSOARG00000008905	0.266155	0.182125	0.350184	5.39615	6.44072	2.49012e-07	4.6191e-06	5.71186
RNASeqTranscript.23515		-	8041	40814227	40826030	4	CM008489.1	Chromosome18		0.245034	0.16765	0.322419	5.97728	6.43879	2.50429e-07	4.64154e-06	5.65108
RNASeqTranscript.3606	ERP44	+	4948	50433387	50521645	16	CM008473.1	Chromosome2	ENSOARG00000010908	0.228778	0.156511	0.301044	7.06046	6.43737	2.51482e-07	4.6572e-06	5.57869
RNASeqTranscript.23183	FAM174B	+	3005	14409679	14553071	17	CM008489.1	Chromosome18	ENSOARG00000010509	0.495652	0.339048	0.652257	4.66801	6.43582	2.52625e-07	4.67451e-06	5.79572
RNASeqTranscript.23916		-	2405	1272492	1272492	1	CM008490.1	Chromosome19		-0.868436	-1.14292	-0.593957	0.258398	-6.43369	2.54213e-07	4.7e-06	6.5374
RNASeqTranscript.6889	ATP2B1	-	8536	135344243	135478810	36	CM008474.1	Chromosome3	ENSOARG00000015680	0.362954	0.248187	0.477721	8.70063	6.43082	2.56364e-07	4.73587e-06	5.4905
RNASeqTranscript.11015		+	3381	117511722	117511722	1	CM008476.1	Chromosome5		-0.711494	-0.936516	-0.486473	1.48856	-6.42953	2.57344e-07	4.74615e-06	6.3335
RNASeqTranscript.25019	ENPP4	+	5659	21051627	21064338	8	CM008491.1	Chromosome20	ENSOARG00000010497	0.417179	0.285245	0.549113	6.72787	6.42981	2.57133e-07	4.74615e-06	5.5741
RNASeqTranscript.20879	CRYAB	-	1051	24753682	24773659	7	CM008486.1	Chromosome15	ENSOARG00000015194	-0.570357	-0.750775	-0.389938	4.88417	-6.42833	2.58253e-07	4.75899e-06	5.75137
RNASeqTranscript.23772		+	396	67008316	67008316	1	CM008489.1	Chromosome18	ENSOARG00000013904	-1.66573	-2.19286	-1.1386	0.0502906	-6.42569	2.60263e-07	4.79209e-06	6.55946
RNASeqTranscript.1219	NOTCH2	-	13827	102273230	102488289	41	CM008472.1	Chromosome1	ENSOARG00000020442	-0.305096	-0.40169	-0.208503	8.53207	-6.42275	2.62524e-07	4.82975e-06	5.47315
RNASeqTranscript.4447	DYNC1I2	-	4056	148899979	148955840	23	CM008473.1	Chromosome2	ENSOARG00000001885	-0.233511	-0.307472	-0.159551	7.67392	-6.42004	2.64621e-07	4.86433e-06	5.49944
RNASeqTranscript.27376	MC4R	-	999	65224673	65224673	1	CM008494.1	Chromosome23	ENSOARG00000004034	1.752	1.19704	2.30697	-2.1421	6.41949	2.65047e-07	4.86818e-06	6.80455
RNASeqTranscript.20922	CADM1	-	4531	28267395	28625525	19	CM008486.1	Chromosome15	ENSOARG00000001539	-0.370118	-0.487404	-0.252832	7.89601	-6.41689	2.67086e-07	4.90161e-06	5.48087
RNASeqTranscript.15562		-	6847	78044939	78232922	44	CM008481.1	Chromosome10	ENSOARG00000000935	-0.39833	-0.524635	-0.272024	6.4302	-6.41286	2.70271e-07	4.95601e-06	5.54409
RNASeqTranscript.30354	ATG4A	-	3372	135508154	135587576	17	CM008498.1	ChromosomeX	ENSOARG00000018450	0.243517	0.16628	0.320754	4.04953	6.41113	2.71643e-07	4.97709e-06	5.82904
RNASeqTranscript.21644	LCP2	-	6546	2440148	2491425	29	CM008487.1	Chromosome16	ENSOARG00000003167	0.62593	0.427348	0.824512	3.34482	6.4094	2.7303e-07	4.99841e-06	5.95624
RNASeqTranscript.20408		+	4265	61686065	61693976	6	CM008485.1	Chromosome14	ENSOARG00000014998	-0.27149	-0.357627	-0.185353	4.56717	-6.4091	2.73276e-07	4.99883e-06	5.73806
RNASeqTranscript.21012	TRIM29	-	3091	33483421	33510574	13	CM008486.1	Chromosome15	ENSOARG00000016590	-0.724999	-0.955064	-0.494935	1.83596	-6.40796	2.74191e-07	5.01147e-06	6.21535
RNASeqTranscript.3210		+	1255	10756351	10758274	2	CM008473.1	Chromosome2		-1.54064	-2.02962	-1.05165	-1.24809	-6.40674	2.75178e-07	5.02543e-06	6.67905
RNASeqTranscript.6259	KRCC1	-	2633	62761754	62775942	5	CM008474.1	Chromosome3	ENSOARG00000015966	-0.252061	-0.332116	-0.172006	5.66174	-6.40248	2.78646e-07	5.0846e-06	5.57436
RNASeqTranscript.2079	QTRT2	+	3342	196381374	196406910	14	CM008472.1	Chromosome1	ENSOARG00000019572	0.332279	0.226705	0.437854	4.33657	6.39995	2.80728e-07	5.11844e-06	5.74469
RNASeqTranscript.22111	ADCY2	-	7180	71422789	71973029	30	CM008487.1	Chromosome16	ENSOARG00000014702	-0.522665	-0.688895	-0.356434	5.29311	-6.39359	2.86031e-07	5.21088e-06	5.59196
RNASeqTranscript.14135	IGF2R	+	8118	90912839	91027246	57	CM008479.1	Chromosome8	ENSOARG00000004632	0.293616	0.200107	0.387125	6.46233	6.38498	2.93367e-07	5.34018e-06	5.4574
RNASeqTranscript.20262		-	885	58717202	58720993	8	CM008485.1	Chromosome14		-0.375614	-0.495249	-0.255979	7.77471	-6.38431	2.93944e-07	5.34635e-06	5.38958
RNASeqTranscript.29886	ATP7A	-	11482	73062500	73220932	27	CM008498.1	ChromosomeX	ENSOARG00000018349	0.315214	0.214768	0.41566	6.17169	6.38122	2.96627e-07	5.39077e-06	5.46592
RNASeqTranscript.15183		+	248	21213350	21213350	1	CM008481.1	Chromosome10		-1.07555	-1.41855	-0.732545	0.280951	-6.3762	3.01046e-07	5.46664e-06	6.37176
RNASeqTranscript.9293		+	6764	121469887	121562149	28	CM008475.1	Chromosome4	ENSOARG00000018724	0.210397	0.143282	0.277512	6.58205	6.37456	3.02503e-07	5.48866e-06	5.41919
IsoSeq.10038		-	1569	64877266	64881175	2	CM008477.1	Chromosome6		1.2011	0.817917	1.58429	-2.13897	6.37385	3.03136e-07	5.49568e-06	6.66537
RNASeqTranscript.25483	PAK1IP1	-	6084	48933162	48945582	15	CM008491.1	Chromosome20	ENSOARG00000015920	-0.248967	-0.328413	-0.16952	5.10966	-6.37233	3.04492e-07	5.51582e-06	5.54831
RNASeqTranscript.5507		+	3786	804337	808279	16	CM008474.1	Chromosome3	ENSOARG00000002189, ENSOARG00000002186	0.416731	0.283654	0.549808	5.29897	6.36773	3.08649e-07	5.5866e-06	5.50694
RNASeqTranscript.4178	GALNT7	-	4720	115920080	116073892	17	CM008473.1	Chromosome2	ENSOARG00000015402	0.380583	0.258985	0.502182	5.40303	6.36433	3.11749e-07	5.63815e-06	5.48498
RNASeqTranscript.26553	CUTC	+	2062	23331896	23364159	10	CM008493.1	Chromosome22	ENSOARG00000012781	-0.286234	-0.377693	-0.194776	3.56918	-6.364	3.12056e-07	5.63916e-06	5.7827
RNASeqTranscript.3680		+	1168	54554208	54554208	1	CM008473.1	Chromosome2		-0.855481	-1.12886	-0.582097	0.738385	-6.3631	3.12878e-07	5.64945e-06	6.25405
RNASeqTranscript.14611		-	3003	46514088	46514088	1	CM008480.1	Chromosome9		1.03054	0.701151	1.35992	0.0810617	6.36197	3.13921e-07	5.66239e-06	6.34555
RNASeqTranscript.17482	ATP1B1	+	4461	40006764	40093686	14	CM008483.1	Chromosome12	ENSOARG00000009371	0.262851	0.178835	0.346867	9.67673	6.36178	3.141e-07	5.66239e-06	5.25409
RNASeqTranscript.13331		+	2644	104580181	104580181	1	CM008478.1	Chromosome7		0.788408	0.536338	1.04048	0.443323	6.36005	3.15701e-07	5.68373e-06	6.27965
RNASeqTranscript.26761		+	640	42389914	42389914	1	CM008493.1	Chromosome22		-0.534564	-0.705478	-0.36365	2.95443	-6.35996	3.15791e-07	5.68373e-06	5.88552
RNASeqTranscript.26757	CACUL1	-	9829	42090428	42163361	13	CM008493.1	Chromosome22	ENSOARG00000000294	0.251062	0.170768	0.331355	7.60642	6.35816	3.17463e-07	5.70924e-06	5.31865
RNASeqTranscript.18525	FAM208B	-	16267	44430625	44510349	35	CM008484.1	Chromosome13	ENSOARG00000008366	0.226879	0.154315	0.299442	6.71894	6.3578	3.17798e-07	5.71068e-06	5.36153
RNASeqTranscript.25402		-	3586	39767139	39770479	6	CM008491.1	Chromosome20		1.02315	0.69588	1.35042	0.106006	6.35717	3.18394e-07	5.7168e-06	6.32469
RNASeqTranscript.7497	TXNRD1	+	3993	185721513	185782235	21	CM008474.1	Chromosome3	ENSOARG00000016814	0.224457	0.152643	0.296271	6.59924	6.35558	3.19884e-07	5.7378e-06	5.36194
RNASeqTranscript.8128		-	1477	233590725	233600955	6	CM008474.1	Chromosome3	ENSOARG00000018451	-0.227438	-0.300211	-0.154665	6.87552	-6.35511	3.20331e-07	5.7378e-06	5.34582
RNASeqTranscript.25537		-	566	53949091	53968397	5	CM008491.1	Chromosome20		-0.459327	-0.606296	-0.312359	3.052	-6.35521	3.20237e-07	5.7378e-06	5.85328
RNASeqTranscript.6509		-	918	87634871	87634871	1	CM008474.1	Chromosome3		-0.852383	-1.12514	-0.57963	-0.489931	-6.35472	3.207e-07	5.73982e-06	6.41841
RNASeqTranscript.24648	XPC	+	4008	59919355	59942303	27	CM008490.1	Chromosome19	ENSOARG00000000732	0.367858	0.250115	0.485602	6.04333	6.35295	3.22377e-07	5.76522e-06	5.39176
RNASeqTranscript.23837	TDRD9	+	7262	69187972	69282320	38	CM008489.1	Chromosome18	ENSOARG00000006675	0.787224	0.535162	1.03929	2.88664	6.35071	3.24509e-07	5.7941e-06	5.86711
RNASeqTranscript.26578	TWNK	+	3326	24442067	24447406	11	CM008493.1	Chromosome22	ENSOARG00000016072	-0.248558	-0.328142	-0.168973	4.28486	-6.35084	3.24378e-07	5.7941e-06	5.61294
RNASeqTranscript.18717	RPS21	-	794	57221878	57223077	7	CM008484.1	Chromosome13	ENSOARG00000013126	-0.414926	-0.547856	-0.281995	7.09842	-6.34713	3.2794e-07	5.85071e-06	5.31111
RNASeqTranscript.3123	TMEM18	-	5829	511211	519907	7	CM008473.1	Chromosome2	ENSOARG00000005219	-0.295663	-0.390419	-0.200907	3.89797	-6.34484	3.3016e-07	5.87657e-06	5.66572
RNASeqTranscript.16537		+	3540	30153662	30153662	1	CM008482.1	Chromosome11		-0.473236	-0.624902	-0.32157	2.12439	-6.34483	3.30177e-07	5.87657e-06	5.9815
RNASeqTranscript.26273		+	4623	51851689	51864158	12	CM008492.1	Chromosome21	ENSOARG00000005377	-0.582534	-0.769215	-0.395852	4.48514	-6.34528	3.29737e-07	5.87657e-06	5.56734
RNASeqTranscript.9183	HIPK2	-	15589	111955955	112161760	22	CM008475.1	Chromosome4	ENSOARG00000011742	0.312889	0.212602	0.413177	6.59646	6.34418	3.30807e-07	5.87845e-06	5.3283
RNASeqTranscript.12358	TRAC	-	8092	23562289	24521237	40	CM008478.1	Chromosome7	ENSOARG00000019445, ENSOARG00000019487, ENSOARG00000002589	1.01047	0.686602	1.33434	1.70972	6.34431	3.3068e-07	5.87845e-06	6.04372
RNASeqTranscript.17681	SKI	-	6563	54273625	54327276	22	CM008483.1	Chromosome12	ENSOARG00000000230	-0.284924	-0.376263	-0.193585	6.11806	-6.34312	3.31843e-07	5.88595e-06	5.35917
RNASeqTranscript.24574		-	1287	55487093	55487093	1	CM008490.1	Chromosome19		1.17312	0.797036	1.5492	-0.450691	6.34294	3.32017e-07	5.88595e-06	6.37075
RNASeqTranscript.25486	GCNT2	-	8817	48963470	49066425	14	CM008491.1	Chromosome20	ENSOARG00000016278	0.437979	0.297578	0.57838	5.36923	6.34328	3.3168e-07	5.88595e-06	5.42649
RNASeqTranscript.20677		-	12547	70402866	70543338	14	CM008485.1	Chromosome14	ENSOARG00000003759, ENSOARG00000003770	-0.19599	-0.258872	-0.133108	6.29562	-6.33782	3.37061e-07	5.96904e-06	5.33009
RNASeqTranscript.23406	UBE2Q2	+	2870	29079071	29138881	15	CM008489.1	Chromosome18	ENSOARG00000001259	0.347872	0.236257	0.459488	7.11612	6.33764	3.37237e-07	5.96904e-06	5.28063
RNASeqTranscript.9885	CERS4	+	6465	15211390	15246043	15	CM008476.1	Chromosome5	ENSOARG00000003587	-0.255077	-0.336972	-0.173183	4.97468	-6.33357	3.41304e-07	6.0331e-06	5.45212
RNASeqTranscript.27991		-	7032	28505028	28522322	20	CM008495.1	Chromosome24	ENSOARG00000010150, ENSOARG00000010228	-0.362967	-0.479503	-0.246432	4.87785	-6.33348	3.41395e-07	6.0331e-06	5.46739
RNASeqTranscript.8790	KBTBD2	+	11856	70707226	70725376	10	CM008475.1	Chromosome4	ENSOARG00000006780	-0.272083	-0.359451	-0.184716	6.44987	-6.33262	3.42269e-07	6.04378e-06	5.30454
RNASeqTranscript.7295		+	5354	173531351	173533955	10	CM008474.1	Chromosome3	ENSOARG00000005320	-0.252529	-0.333694	-0.171365	5.82625	-6.32669	3.48295e-07	6.14536e-06	5.33454
RNASeqTranscript.1636	RGS4	+	5128	121931800	121936553	6	CM008472.1	Chromosome1	ENSOARG00000011014	0.715882	0.48575	0.946014	5.87986	6.32552	3.49499e-07	6.16175e-06	5.32395
RNASeqTranscript.2324		+	1729	214870343	214870343	1	CM008472.1	Chromosome1		-1.08996	-1.44068	-0.739237	-0.52209	-6.31944	3.5582e-07	6.26825e-06	6.32334
RNASeqTranscript.29135	ADAM9	+	6169	37082081	37177972	30	CM008497.1	Chromosome26	ENSOARG00000001816	0.296725	0.201228	0.392223	4.95443	6.31821	3.57111e-07	6.28606e-06	5.40497
RNASeqTranscript.16028		+	3541	12079602	12079602	1	CM008482.1	Chromosome11		0.392329	0.26604	0.518617	3.10259	6.31708	3.58296e-07	6.30196e-06	5.72732
RNASeqTranscript.16751	TEKT1	+	7659	38299579	38316944	11	CM008482.1	Chromosome11	ENSOARG00000000274	-0.653045	-0.863315	-0.442774	3.36478	-6.31533	3.60148e-07	6.32957e-06	5.68093
RNASeqTranscript.7722	ETNK1	-	8943	206564817	206619559	12	CM008474.1	Chromosome3	ENSOARG00000020117	0.299846	0.203295	0.396398	8.61207	6.31499	3.60515e-07	6.33106e-06	5.15065
RNASeqTranscript.24438		-	2615	51226960	51234917	5	CM008490.1	Chromosome19		0.522538	0.354125	0.690951	0.987946	6.3092	3.66717e-07	6.43492e-06	6.04642
IsoSeq.2963		-	1304	13512434	13514003	2	CM008473.1	Chromosome2		-1.26923	-1.67861	-0.859851	-1.54625	-6.3044	3.71939e-07	6.51769e-06	6.41509
RNASeqTranscript.16631	SHBG	-	2947	36075147	36079992	22	CM008482.1	Chromosome11	ENSOARG00000015191	0.371836	0.251901	0.49177	3.45466	6.30433	3.72016e-07	6.51769e-06	5.62419
RNASeqTranscript.13372	SPG11	-	9345	107397358	107476889	47	CM008478.1	Chromosome7	ENSOARG00000003712	0.202607	0.13724	0.267974	6.37665	6.30269	3.73816e-07	6.54412e-06	5.21927
RNASeqTranscript.4855	TRAK2	-	6489	217747352	217831212	17	CM008473.1	Chromosome2	ENSOARG00000017068	0.206077	0.139584	0.272569	5.69349	6.30213	3.74438e-07	6.54989e-06	5.27107
RNASeqTranscript.21889		+	9859	27318113	27336568	18	CM008487.1	Chromosome16	ENSOARG00000008150	0.307949	0.208575	0.407322	6.81848	6.30144	3.75205e-07	6.55818e-06	5.18893
RNASeqTranscript.5113	TRIP12	-	13956	247428432	247585275	49	CM008473.1	Chromosome2	ENSOARG00000020614	0.179765	0.121747	0.237783	8.53194	6.30044	3.76305e-07	6.57228e-06	5.11051
RNASeqTranscript.384	TEX38	+	702	21885008	21886028	2	CM008472.1	Chromosome1	ENSOARG00000002719	1.33562	0.904162	1.76708	-1.9206	6.2947	3.82734e-07	6.67854e-06	6.41723
RNASeqTranscript.7369		-	3160	175056464	175063855	19	CM008474.1	Chromosome3	ENSOARG00000010335	-0.19805	-0.262031	-0.13407	6.94951	-6.29447	3.82985e-07	6.67854e-06	5.16205
RNASeqTranscript.7195	RAB3IP	-	10804	160838443	160909243	24	CM008474.1	Chromosome3	ENSOARG00000020251	0.424738	0.287502	0.561974	5.35365	6.2934	3.84199e-07	6.6945e-06	5.28058
RNASeqTranscript.8705		-	495	56433398	56433398	1	CM008475.1	Chromosome4		-0.727165	-0.962141	-0.49219	1.22831	-6.29278	3.84908e-07	6.70164e-06	5.97111
ENSOARG00000014941	E2F7	-	2816	120116529	120152855	14	CM008474.1	Chromosome3	ENSOARG00000014941	1.00847	0.682337	1.33459	-1.43215	6.28788	3.90505e-07	6.79382e-06	6.3415
RNASeqTranscript.16414	PHB	-	1948	26120631	26132021	9	CM008482.1	Chromosome11	ENSOARG00000006032	-0.261197	-0.345716	-0.176678	6.32144	-6.28415	3.94826e-07	6.86366e-06	5.16962
RNASeqTranscript.29169		-	1567	40404464	40404464	1	CM008497.1	Chromosome26		3.0582	2.06854	4.04785	-2.17613	6.28368	3.95366e-07	6.86721e-06	6.42681
RNASeqTranscript.30312		-	3612	130571819	131311321	8	CM008498.1	ChromosomeX	ENSOARG00000009890	0.805675	0.544944	1.06641	3.24293	6.28345	3.95643e-07	6.86721e-06	5.6033
RNASeqTranscript.6151	COMMD1	-	8084	48010058	48181551	12	CM008474.1	Chromosome3	ENSOARG00000020137	-0.252251	-0.333923	-0.170578	4.46772	-6.2804	3.99212e-07	6.92244e-06	5.37356
RNASeqTranscript.22666	HSPB8	-	2750	65105445	65117615	8	CM008488.1	Chromosome17	ENSOARG00000001872	-0.369053	-0.488547	-0.249559	6.03874	-6.2802	3.99443e-07	6.92244e-06	5.17952
RNASeqTranscript.14331	MAF1	-	12171	14926404	14940109	51	CM008480.1	Chromosome9	ENSOARG00000014895	-0.226427	-0.299757	-0.153097	5.94997	-6.27884	4.01057e-07	6.94503e-06	5.18202
RNASeqTranscript.29149		-	2976	39582025	39582025	1	CM008497.1	Chromosome26		-0.491365	-0.650582	-0.332147	7.43439	-6.27545	4.05084e-07	7.00937e-06	5.08246
RNASeqTranscript.25820	STT3A	+	7842	30014294	30039655	24	CM008492.1	Chromosome21	ENSOARG00000011533	0.231081	0.156171	0.305991	7.75192	6.27272	4.08353e-07	7.06047e-06	5.05918
RNASeqTranscript.9606		-	1532	5279793	5283153	6	CM008476.1	Chromosome5	ENSOARG00000014457	-0.365994	-0.484688	-0.247299	7.29102	-6.2701	4.11521e-07	7.10977e-06	5.07305
RNASeqTranscript.8484		+	6332	33651749	33727692	14	CM008475.1	Chromosome4		-0.330477	-0.437676	-0.223278	6.17935	-6.26875	4.13165e-07	7.13267e-06	5.13484
RNASeqTranscript.4288	C2orf88	-	285	128877490	128877490	1	CM008473.1	Chromosome2	ENSOARG00000019590	0.728679	0.492291	0.965067	0.0853111	6.2682	4.13841e-07	7.13884e-06	6.06426
RNASeqTranscript.27812		-	2484	20552337	20552337	1	CM008495.1	Chromosome24		-0.615706	-0.815456	-0.415955	0.965158	-6.26783	4.1429e-07	7.14108e-06	5.93537
RNASeqTranscript.22376		-	1089	37945749	37982881	7	CM008488.1	Chromosome17		0.859278	0.580478	1.13808	-0.599666	6.26718	4.1508e-07	7.1492e-06	6.1682
RNASeqTranscript.7368		-	1452	175053314	175054736	6	CM008474.1	Chromosome3		-0.548505	-0.726516	-0.370494	8.45041	-6.26564	4.1698e-07	7.17641e-06	5.01128
RNASeqTranscript.9842	PRKCSH	+	2723	14121632	14135495	22	CM008476.1	Chromosome5	ENSOARG00000018402	0.309655	0.209133	0.410176	6.80047	6.26397	4.19037e-07	7.20629e-06	5.07882
RNASeqTranscript.17812	RASAL2	+	16527	63831435	64226913	32	CM008483.1	Chromosome12	ENSOARG00000015973	-0.298581	-0.395517	-0.201645	7.47875	-6.26336	4.19785e-07	7.2071e-06	5.04404
RNASeqTranscript.22362	HSPA4L	-	11184	33155104	33212884	26	CM008488.1	Chromosome17	ENSOARG00000015941	0.357321	0.241311	0.473332	7.35123	6.26315	4.20049e-07	7.2071e-06	5.04852
RNASeqTranscript.27823	SCNN1G	+	2105	21545128	21572804	13	CM008495.1	Chromosome24	ENSOARG00000016612	1.16623	0.787615	1.54484	0.364723	6.26354	4.19563e-07	7.2071e-06	6.01253
RNASeqTranscript.14159		+	3721	93539558	93539558	1	CM008479.1	Chromosome8		-0.389836	-0.516419	-0.263253	3.26298	-6.26238	4.21009e-07	7.21804e-06	5.53975
RNASeqTranscript.19539		-	733	25521555	25522410	4	CM008485.1	Chromosome14		-0.655237	-0.868012	-0.442462	5.80102	-6.26195	4.21536e-07	7.22155e-06	5.15027
RNASeqTranscript.4794	GTF3C3	-	6341	212852162	212888718	25	CM008473.1	Chromosome2	ENSOARG00000014975	-0.257234	-0.340776	-0.173691	6.11383	-6.26113	4.2256e-07	7.23355e-06	5.11654
RNASeqTranscript.17946	SERTAD4	-	9693	76563966	76578152	15	CM008483.1	Chromosome12	ENSOARG00000012256	0.419921	0.283486	0.556356	4.50914	6.25855	4.25788e-07	7.28325e-06	5.2968
RNASeqTranscript.24732		-	6049	3990638	4003864	2	CM008491.1	Chromosome20		0.503004	0.339534	0.666474	2.41002	6.25697	4.27774e-07	7.30607e-06	5.67123
RNASeqTranscript.30447		+	8442	142164127	142172400	22	CM008498.1	ChromosomeX	ENSOARG00000001664	0.390805	0.2638	0.517811	5.48206	6.25704	4.27685e-07	7.30607e-06	5.15851
RNASeqTranscript.1102	DENND2D	-	4549	93161405	93183702	15	CM008472.1	Chromosome1	ENSOARG00000019512	0.530502	0.358018	0.702986	3.00392	6.25418	4.31309e-07	7.35638e-06	5.55953
RNASeqTranscript.21979	SLC1A3	-	10414	39259911	39679365	18	CM008487.1	Chromosome16	ENSOARG00000010729	-0.631527	-0.83686	-0.426195	8.52401	-6.25413	4.31377e-07	7.35638e-06	4.97429
RNASeqTranscript.11702	PAQR3	-	4110	103657215	103686832	12	CM008477.1	Chromosome6	ENSOARG00000018831	-0.363973	-0.482323	-0.245622	5.38233	-6.25361	4.32034e-07	7.36199e-06	5.16464
RNASeqTranscript.15480	KCTD12	-	6764	56103955	56213397	10	CM008481.1	Chromosome10	ENSOARG00000015960	-0.37274	-0.493974	-0.251506	8.04205	-6.25191	4.34208e-07	7.39342e-06	4.98603
RNASeqTranscript.12032		-	9196	4990997	5258331	8	CM008478.1	Chromosome7		0.28045	0.189219	0.371681	8.04215	6.25095	4.35442e-07	7.4088e-06	4.98261
RNASeqTranscript.27074	DSC3	+	8798	30673737	30779657	28	CM008494.1	Chromosome23	ENSOARG00000006831	-0.564655	-0.748383	-0.380927	5.52099	-6.24941	4.37427e-07	7.43692e-06	5.13881
RNASeqTranscript.17409	CDC42BPA	-	15637	32643565	32940478	48	CM008483.1	Chromosome12	ENSOARG00000002215	0.276808	0.186736	0.36688	8.30441	6.24914	4.37777e-07	7.43722e-06	4.96693
RNASeqTranscript.23970	TMPPE	-	3790	7939565	8040200	19	CM008490.1	Chromosome19	ENSOARG00000015609	0.368088	0.248285	0.487891	6.03681	6.24763	4.39732e-07	7.46479e-06	5.08016
RNASeqTranscript.10685	ZNF300	-	3820	64950577	64960450	13	CM008476.1	Chromosome5	ENSOARG00000007879	-0.467425	-0.619575	-0.315275	2.25183	-6.247	4.40551e-07	7.47035e-06	5.67123
RNASeqTranscript.13330		+	2055	104576974	104576974	1	CM008478.1	Chromosome7		0.392984	0.26506	0.520908	4.45739	6.24677	4.40844e-07	7.47035e-06	5.27059
RNASeqTranscript.16527	TTC19	+	16449	29822501	29850995	18	CM008482.1	Chromosome11	ENSOARG00000017392	-0.165245	-0.219037	-0.111454	5.27069	-6.24661	4.4106e-07	7.47035e-06	5.15444
RNASeqTranscript.13925	PDE7B	+	7977	67309769	67666165	23	CM008479.1	Chromosome8	ENSOARG00000015035	0.346253	0.233516	0.458991	7.37804	6.24535	4.42698e-07	7.49242e-06	4.99449
RNASeqTranscript.22417	KIAA1109	-	24647	41316420	41524301	99	CM008488.1	Chromosome17	ENSOARG00000000316	-0.252561	-0.33482	-0.170303	7.95513	-6.24335	4.45324e-07	7.53119e-06	4.964
RNASeqTranscript.8225	CRELD2	+	1657	240359501	240366887	15	CM008474.1	Chromosome3	ENSOARG00000019646	0.553364	0.373109	0.73362	3.93568	6.24244	4.46512e-07	7.54559e-06	5.35106
RNASeqTranscript.6456		-	32953	84494603	84589643	18	CM008474.1	Chromosome3		-0.688326	-0.912582	-0.464069	5.55864	-6.24138	4.47914e-07	7.55787e-06	5.11376
RNASeqTranscript.18293		-	4232	27749303	27749303	1	CM008484.1	Chromosome13		-0.340272	-0.45113	-0.229415	5.10463	-6.24155	4.47685e-07	7.55787e-06	5.16306
RNASeqTranscript.19540	BBS2	+	5010	25525022	25634279	22	CM008485.1	Chromosome14	ENSOARG00000018388	-0.209147	-0.277307	-0.140986	6.45478	-6.23953	4.50373e-07	7.59275e-06	5.02815
RNASeqTranscript.28663	ANAPC16	+	1961	29357798	29367202	21	CM008496.1	Chromosome25	ENSOARG00000007129	-0.257539	-0.341473	-0.173605	6.18229	-6.23931	4.50658e-07	7.59275e-06	5.0469
RNASeqTranscript.30429	XKRX	-	4105	141670828	141684080	5	CM008498.1	ChromosomeX	ENSOARG00000001133	0.924114	0.622807	1.22542	-0.337376	6.2366	4.54285e-07	7.6481e-06	6.04041
RNASeqTranscript.1135		-	1519	95287456	95296853	4	CM008472.1	Chromosome1	ENSOARG00000019767	2.12393	1.43118	2.81668	-2.50587	6.23437	4.5728e-07	7.69011e-06	6.30354
RNASeqTranscript.20821		+	3408	17904982	18432035	8	CM008486.1	Chromosome15	ENSOARG00000010375	0.941165	0.634182	1.24815	0.28351	6.23423	4.57467e-07	7.69011e-06	5.93729
RNASeqTranscript.5023	STK36	+	9038	235457329	235491356	28	CM008473.1	Chromosome2	ENSOARG00000019667	-0.259787	-0.344529	-0.175046	4.56675	-6.23378	4.5807e-07	7.69447e-06	5.21864
RNASeqTranscript.9086		+	2644	102742602	102771213	20	CM008475.1	Chromosome4		0.664104	0.447415	0.880793	1.78774	6.23205	4.6042e-07	7.72816e-06	5.69788
RNASeqTranscript.602		+	4614	41607019	41685326	51	CM008472.1	Chromosome1	ENSOARG00000009875	0.479212	0.322766	0.635658	3.77872	6.22867	4.65034e-07	7.79975e-06	5.33962
RNASeqTranscript.17404		-	6851	32324535	32429985	10	CM008483.1	Chromosome12		-0.409845	-0.543659	-0.276031	6.2443	-6.22803	4.65919e-07	7.80877e-06	5.00969
RNASeqTranscript.21403	RCN1	+	4450	67898625	67910400	8	CM008486.1	Chromosome15	ENSOARG00000016258	0.349752	0.235544	0.463959	6.31793	6.22725	4.66985e-07	7.82077e-06	4.99941
RNASeqTranscript.2243	TFRC	-	5088	208718356	208742904	19	CM008472.1	Chromosome1	ENSOARG00000020307	0.334692	0.225365	0.444019	6.17038	6.22515	4.6989e-07	7.86355e-06	5.00351
RNASeqTranscript.26502	TLL2	-	6427	20185222	20329134	25	CM008493.1	Chromosome22	ENSOARG00000007861	-0.483151	-0.640994	-0.325307	4.98177	-6.22426	4.71135e-07	7.8785e-06	5.1303
RNASeqTranscript.17959	HSD11B1	-	1467	77036858	77096482	8	CM008483.1	Chromosome12	ENSOARG00000013020	-0.461395	-0.612149	-0.310641	6.25889	-6.22353	4.72155e-07	7.88966e-06	4.99552
RNASeqTranscript.17883	LAMC1	+	7850	68634414	68753112	31	CM008483.1	Chromosome12	ENSOARG00000019180	0.311726	0.209821	0.413631	6.89266	6.22028	4.76701e-07	7.9597e-06	4.9442
RNASeqTranscript.6366	GPR75	+	4925	75051571	75057647	5	CM008474.1	Chromosome3	ENSOARG00000016114	-0.48805	-0.647777	-0.328324	7.28314	-6.21327	4.8667e-07	8.1201e-06	4.90519
RNASeqTranscript.3910	SLC1A1	+	3990	78300227	78373394	18	CM008473.1	Chromosome2	ENSOARG00000013399	0.920727	0.619373	1.22208	3.2492	6.21276	4.87405e-07	8.12632e-06	5.39452
RNASeqTranscript.20082	PAFAH1B3	+	1111	54143300	54146377	9	CM008485.1	Chromosome14	ENSOARG00000007926	-0.384499	-0.510385	-0.258614	4.04927	-6.21086	4.90139e-07	8.16583e-06	5.24166
RNASeqTranscript.21195	ARFIP2	+	3719	49751246	49755608	15	CM008486.1	Chromosome15	ENSOARG00000018201	0.23187	0.155935	0.307806	5.35615	6.20914	4.92648e-07	8.20152e-06	5.03054
RNASeqTranscript.24367	CHDH	+	4479	49055453	49142589	13	CM008490.1	Chromosome19	ENSOARG00000015923	0.606843	0.408064	0.805622	1.40656	6.20779	4.94604e-07	8.22799e-06	5.68526
RNASeqTranscript.14862	YWHAZ	+	3462	84225001	84258809	11	CM008480.1	Chromosome9	ENSOARG00000018661	0.197339	0.13269	0.261989	8.7293	6.20698	4.95795e-07	8.24168e-06	4.82608
RNASeqTranscript.22072	TRIO	-	12891	63989119	64344441	82	CM008487.1	Chromosome16	ENSOARG00000013279	0.18069	0.121491	0.239889	6.62207	6.20652	4.96467e-07	8.24605e-06	4.91873
RNASeqTranscript.29505	DYNLT3	-	4275	38783564	38794713	8	CM008498.1	ChromosomeX	ENSOARG00000000125	0.309709	0.208235	0.411182	7.41153	6.2063	4.96795e-07	8.24605e-06	4.87708
RNASeqTranscript.22219		-	5692	5860706	5881329	4	CM008488.1	Chromosome17		-0.254066	-0.337343	-0.170789	5.79088	-6.20372	5.00588e-07	8.30286e-06	4.9732
RNASeqTranscript.25427	KDM1B	-	5705	42714779	42757392	25	CM008491.1	Chromosome20	ENSOARG00000010531	0.191004	0.128376	0.253633	4.80097	6.20162	5.03706e-07	8.34841e-06	5.08193
RNASeqTranscript.22129	ADAMTS16	-	4132	74200748	74383152	26	CM008487.1	Chromosome16	ENSOARG00000015446	1.83174	1.23101	2.43247	-0.553555	6.20038	5.05547e-07	8.37273e-06	5.98297
RNASeqTranscript.906		+	1590	74150406	74158401	11	CM008472.1	Chromosome1		-0.343915	-0.456721	-0.231109	9.85075	-6.19941	5.07003e-07	8.39064e-06	4.768
RNASeqTranscript.29731	PORCN	-	3660	58845879	58857236	19	CM008498.1	ChromosomeX	ENSOARG00000012420	0.354062	0.237922	0.470202	3.96079	6.19911	5.07447e-07	8.39179e-06	5.21767
RNASeqTranscript.7996	RAD52	-	3929	228522689	228544536	16	CM008474.1	Chromosome3	ENSOARG00000012465	0.284732	0.191295	0.378169	4.48351	6.19655	5.11309e-07	8.44942e-06	5.11731
RNASeqTranscript.26178	AIP	+	2005	47122574	47128322	10	CM008492.1	Chromosome21	ENSOARG00000012489	-0.353629	-0.469687	-0.23757	4.77233	-6.19587	5.12326e-07	8.45998e-06	5.07506
RNASeqTranscript.22579		+	9861	61380888	61535992	41	CM008488.1	Chromosome17		-0.347313	-0.461374	-0.233252	5.11815	-6.19179	5.18539e-07	8.55628e-06	5.01323
RNASeqTranscript.28005	KCTD7	+	5636	28923476	28934187	7	CM008495.1	Chromosome24	ENSOARG00000010460	-0.247937	-0.329365	-0.166508	5.08107	-6.19151	5.18965e-07	8.557e-06	5.01667
RNASeqTranscript.23770		-	2427	67003655	67035585	13	CM008489.1	Chromosome18		-0.652947	-0.867402	-0.438491	2.73263	-6.19117	5.19498e-07	8.5595e-06	5.42753
RNASeqTranscript.2008		+	1749	189119689	189124087	2	CM008472.1	Chromosome1		-0.463913	-0.616289	-0.311537	4.36579	-6.19086	5.19969e-07	8.56096e-06	5.12754
RNASeqTranscript.12070	F2R	+	5748	8746990	8763138	3	CM008478.1	Chromosome7	ENSOARG00000016937	0.372083	0.249839	0.494327	6.00136	6.18934	5.22311e-07	8.59321e-06	4.91002
RNASeqTranscript.13813	PNRC1	-	7282	53959872	53967225	7	CM008479.1	Chromosome8	ENSOARG00000012871	-0.350602	-0.465824	-0.235379	6.40415	-6.18741	5.25296e-07	8.63597e-06	4.8777
RNASeqTranscript.13048		-	2313	80498796	80498796	1	CM008478.1	Chromosome7		0.37492	0.251605	0.498234	4.13508	6.18238	5.33165e-07	8.75892e-06	5.13615
RNASeqTranscript.10295	METTL3	-	9681	44573019	44606175	32	CM008476.1	Chromosome5	ENSOARG00000019618	-0.265391	-0.352715	-0.178066	7.87091	-6.17988	5.37116e-07	8.81736e-06	4.77916
RNASeqTranscript.229		+	828	15487396	15488035	2	CM008472.1	Chromosome1		-0.591431	-0.786117	-0.396745	1.12739	-6.17734	5.41151e-07	8.8771e-06	5.64499
RNASeqTranscript.22373	RPS6KC1	-	6018	37679726	37894241	22	CM008488.1	Chromosome17	ENSOARG00000009437	0.400995	0.268981	0.533009	5.86746	6.17662	5.42312e-07	8.88314e-06	4.88323
RNASeqTranscript.28592	SIRT1	+	8936	25346365	25371433	17	CM008496.1	Chromosome25	ENSOARG00000004826	-0.265993	-0.353559	-0.178427	5.57605	-6.17686	5.41931e-07	8.88314e-06	4.91471
RNASeqTranscript.27769		+	6159	17354402	17494885	42	CM008495.1	Chromosome24		0.180078	0.120775	0.239381	6.04403	6.17471	5.45379e-07	8.92684e-06	4.86348
RNASeqTranscript.7365	ZC3H10	-	3978	175046496	175049166	2	CM008474.1	Chromosome3	ENSOARG00000010330	-0.258048	-0.343035	-0.173061	4.16396	-6.17419	5.46224e-07	8.92764e-06	5.1111
RNASeqTranscript.10819		-	3274	84339001	84339001	1	CM008476.1	Chromosome5		0.439449	0.294723	0.584175	4.76114	6.17439	5.45892e-07	8.92764e-06	5.00709
RNASeqTranscript.11263		-	2805	29918527	29930878	12	CM008477.1	Chromosome6		1.62739	1.09126	2.16352	2.20168	6.17237	5.49169e-07	8.96922e-06	5.46137
RNASeqTranscript.17156		+	676	544645	573809	5	CM008483.1	Chromosome12	ENSOARG00000001628	0.928731	0.622716	1.23475	3.18706	6.17132	5.50875e-07	8.99054e-06	5.28298
RNASeqTranscript.14096	ZDHHC14	+	6579	88738568	89026992	15	CM008479.1	Chromosome8	ENSOARG00000004263	0.360965	0.242002	0.479928	4.87334	6.16999	5.53041e-07	9.01569e-06	4.97718
RNASeqTranscript.19070	PIGT	+	2335	76972712	76983448	16	CM008484.1	Chromosome13	ENSOARG00000005497	0.351299	0.235519	0.467078	5.35728	6.16988	5.53221e-07	9.01569e-06	4.91374
RNASeqTranscript.29099	DUSP26	-	2763	31703272	31709736	8	CM008497.1	Chromosome26	ENSOARG00000000476	-0.627457	-0.834404	-0.420509	4.47378	-6.16532	5.60721e-07	9.13128e-06	5.03944
RNASeqTranscript.25843	KIRREL3	-	8683	30752981	31440184	28	CM008492.1	Chromosome21	ENSOARG00000013028	0.672586	0.450744	0.894427	2.97488	6.16505	5.61179e-07	9.1321e-06	5.3015
RNASeqTranscript.318		+	510	20049915	20049915	1	CM008472.1	Chromosome1	ENSOARG00000001417	-0.773876	-1.0292	-0.518554	-0.880315	-6.16332	5.64056e-07	9.15897e-06	5.91206
RNASeqTranscript.743		+	26164	57380891	57593812	23	CM008472.1	Chromosome1		0.637618	0.427264	0.847973	7.47741	6.16368	5.63445e-07	9.15897e-06	4.74763
RNASeqTranscript.7314	GLI1	-	3324	173800892	173807708	11	CM008474.1	Chromosome3	ENSOARG00000006674	0.875377	0.586568	1.16419	1.30675	6.16333	5.64026e-07	9.15897e-06	5.5708
RNASeqTranscript.23200		+	1915	16793491	16793491	1	CM008489.1	Chromosome18		0.940134	0.629771	1.2505	-1.4608	6.15958	5.70323e-07	9.25402e-06	5.97144
RNASeqTranscript.7065	MCRS1	+	2943	146600672	146609776	17	CM008474.1	Chromosome3	ENSOARG00000018702	-0.236732	-0.314892	-0.158571	4.68281	-6.15887	5.71508e-07	9.26654e-06	4.97748
RNASeqTranscript.26937		-	1328	2735585	2737892	2	CM008494.1	Chromosome23		1.94842	1.30487	2.59198	-2.59129	6.15641	5.75689e-07	9.32758e-06	6.08129
RNASeqTranscript.25933	TKFC	+	5399	41730453	41741712	21	CM008492.1	Chromosome21	ENSOARG00000012675	0.345681	0.231449	0.459913	4.10223	6.15345	5.80751e-07	9.40279e-06	5.05637
RNASeqTranscript.10532		-	18769	54058438	54097716	32	CM008476.1	Chromosome5	ENSOARG00000018101, ENSOARG00000018153	0.211106	0.141323	0.280889	6.8239	6.15155	5.84021e-07	9.44891e-06	4.74401
RNASeqTranscript.5795		+	25220	12896239	13040674	41	CM008474.1	Chromosome3	ENSOARG00000013864, ENSOARG00000018025	0.278586	0.186492	0.37068	7.5136	6.15118	5.84653e-07	9.45231e-06	4.70884
RNASeqTranscript.2566	B3GALNT1	+	8212	247010017	247039367	37	CM008472.1	Chromosome1	ENSOARG00000014923	-0.441454	-0.587425	-0.295482	6.27253	-6.14963	5.87344e-07	9.48898e-06	4.77527
RNASeqTranscript.5747	RALGPS1	-	13715	9178908	9481078	33	CM008474.1	Chromosome3	ENSOARG00000012455	0.205714	0.137685	0.273744	5.97795	6.14893	5.88565e-07	9.50184e-06	4.79204
RNASeqTranscript.462	CC2D1B	-	10424	28350308	28368798	27	CM008472.1	Chromosome1	ENSOARG00000005145	0.212904	0.142471	0.283338	6.35986	6.14664	5.92549e-07	9.55928e-06	4.75739
RNASeqTranscript.15224	DHRS12	-	1671	23565550	23607368	12	CM008481.1	Chromosome10	ENSOARG00000008965	-0.330043	-0.439299	-0.220786	3.2796	-6.14262	5.99637e-07	9.66667e-06	5.18144
RNASeqTranscript.23804		-	1570	68500558	68501525	2	CM008489.1	Chromosome18		-0.386055	-0.513872	-0.258237	5.61826	-6.14171	6.01263e-07	9.6859e-06	4.80752
RNASeqTranscript.13839		-	394	55713530	55713530	1	CM008479.1	Chromosome8		2.25129	1.50564	2.99693	0.40326	6.13945	6.05291e-07	9.73968e-06	5.66251
RNASeqTranscript.28052	METTL27	+	959	34186060	34189969	10	CM008495.1	Chromosome24	ENSOARG00000011998	-0.61022	-0.812334	-0.408106	2.13238	-6.13935	6.0547e-07	9.73968e-06	5.37465
RNASeqTranscript.23383		-	809	28440903	28440903	1	CM008489.1	Chromosome18		1.00238	0.670313	1.33445	-0.791944	6.13817	6.07589e-07	9.76675e-06	5.81995
RNASeqTranscript.28092	HSPB1	+	1130	35038929	35040403	6	CM008495.1	Chromosome24	ENSOARG00000013748	-0.625626	-0.832981	-0.418271	6.59704	-6.13525	6.12853e-07	9.8443e-06	4.71257
RNASeqTranscript.26532	AVPI1	-	5714	21332219	21344398	6	CM008493.1	Chromosome22	ENSOARG00000011185	0.450718	0.301323	0.600113	3.99629	6.13479	6.13681e-07	9.85055e-06	5.02052
RNASeqTranscript.27972		+	6348	28010702	28043330	28	CM008495.1	Chromosome24	ENSOARG00000008869	-0.217748	-0.289938	-0.145557	8.08106	-6.13345	6.16123e-07	9.88267e-06	4.63262
RNASeqTranscript.5320		+	2124	257261273	257266412	11	CM008473.1	Chromosome2	ENSOARG00000006348	-0.270852	-0.360745	-0.180959	5.44205	-6.12688	6.28207e-07	1.00693e-05	4.78102
RNASeqTranscript.27869		+	610	26478619	26484384	3	CM008495.1	Chromosome24		1.01052	0.675088	1.34595	-0.956885	6.12595	6.29942e-07	1.00899e-05	5.80675
RNASeqTranscript.12080		-	215	9225722	9225722	1	CM008478.1	Chromosome7		-0.845369	-1.12602	-0.56472	0.677073	-6.12511	6.3151e-07	1.01078e-05	5.56272
RNASeqTranscript.3544		+	2546	42876478	42876478	1	CM008473.1	Chromosome2		0.514985	0.344006	0.685964	4.80179	6.12469	6.32296e-07	1.01131e-05	4.85361
RNASeqTranscript.5117		-	2076	247694948	247694948	1	CM008473.1	Chromosome2		0.560792	0.374582	0.747002	2.15122	6.12393	6.33714e-07	1.01286e-05	5.32068
RNASeqTranscript.18501	GZF1	+	5988	43447135	43455799	17	CM008484.1	Chromosome13	ENSOARG00000005257	-0.203594	-0.271213	-0.135975	4.7566	-6.1225	6.36401e-07	1.01643e-05	4.85743
RNASeqTranscript.30193	LAMP2	-	9065	112281226	112324282	16	CM008498.1	ChromosomeX	ENSOARG00000013179	0.186076	0.124241	0.247912	8.35038	6.11905	6.42931e-07	1.02613e-05	4.57897
RNASeqTranscript.13964	ABRACL	+	1239	70311049	70325721	5	CM008479.1	Chromosome8	ENSOARG00000001146	0.523761	0.349643	0.697878	2.0586	6.11676	6.4729e-07	1.03235e-05	5.31438
RNASeqTranscript.5877		+	2122	21791387	21792031	3	CM008474.1	Chromosome3	ENSOARG00000016157	0.620915	0.414479	0.827352	3.94962	6.11614	6.48483e-07	1.03351e-05	4.97393
RNASeqTranscript.23452	MPI	-	4989	31650277	31658744	14	CM008489.1	Chromosome18	ENSOARG00000002920	0.25133	0.16773	0.334931	4.93133	6.11319	6.54163e-07	1.04183e-05	4.80046
RNASeqTranscript.23187		+	366	15156559	15157383	2	CM008489.1	Chromosome18		2.13832	1.42688	2.84977	-3.9134	6.11171	6.5704e-07	1.04566e-05	6.00494
RNASeqTranscript.10957	NUDT12	-	4262	109348909	109363258	15	CM008476.1	Chromosome5	ENSOARG00000018705	-0.291285	-0.388259	-0.194312	4.47004	-6.10798	6.64332e-07	1.05652e-05	4.86205
RNASeqTranscript.27449		+	821	578360	580258	2	CM008495.1	Chromosome24		-0.838266	-1.11737	-0.55916	-0.149252	-6.10723	6.6581e-07	1.05812e-05	5.64256
RNASeqTranscript.3165		+	834	4357311	4357311	1	CM008473.1	Chromosome2		1.18859	0.792759	1.58443	-1.5526	6.10591	6.68407e-07	1.06074e-05	5.82896
RNASeqTranscript.30095		+	11018	98437447	98575121	23	CM008498.1	ChromosomeX	ENSOARG00000013353	0.499062	0.332864	0.665259	5.27469	6.10607	6.68096e-07	1.06074e-05	4.73399
RNASeqTranscript.7762		+	1687	210474776	210476462	2	CM008474.1	Chromosome3		0.563495	0.375809	0.751181	0.925554	6.10506	6.70098e-07	1.06267e-05	5.45447
RNASeqTranscript.24918	MED20, CCND3	-	18395	17354524	17546122	32	CM008491.1	Chromosome20	ENSOARG00000002672, ENSOARG00000002807, ENSOARG00000002924	-0.195026	-0.260004	-0.130047	6.57617	-6.10314	6.73913e-07	1.06797e-05	4.61544
RNASeqTranscript.4998	IGFBP5	-	6450	233461464	233503922	6	CM008473.1	Chromosome2	ENSOARG00000019421	-0.44666	-0.59556	-0.29776	9.3144	-6.09978	6.80637e-07	1.07769e-05	4.48842
RNASeqTranscript.7243	MSRB3	-	4045	165575442	165758642	9	CM008474.1	Chromosome3	ENSOARG00000002947	0.285336	0.190213	0.380459	5.32917	6.09959	6.81011e-07	1.07769e-05	4.7084
RNASeqTranscript.17885	NMNAT2	-	9252	68865092	69085887	20	CM008483.1	Chromosome12	ENSOARG00000000968	0.447472	0.298237	0.596708	7.48844	6.09712	6.86008e-07	1.08483e-05	4.54939
RNASeqTranscript.11611		-	5596	96214928	96252975	10	CM008477.1	Chromosome6		-0.365317	-0.48717	-0.243464	7.18577	-6.0963	6.87681e-07	1.08671e-05	4.56205
RNASeqTranscript.19893	TBCB	+	4543	49501898	49509984	8	CM008485.1	Chromosome14	ENSOARG00000005271	-0.222752	-0.297057	-0.148447	5.25772	-6.09587	6.88553e-07	1.08732e-05	4.70956
RNASeqTranscript.20653		-	1048	69818175	69818175	1	CM008485.1	Chromosome14		-0.497036	-0.6629	-0.331173	0.596538	-6.09354	6.9332e-07	1.09371e-05	5.47631
RNASeqTranscript.30307	HTR2C	-	4790	128270448	128577271	8	CM008498.1	ChromosomeX	ENSOARG00000017383	-0.803992	-1.07229	-0.535691	3.56167	-6.09342	6.93572e-07	1.09371e-05	4.9873
RNASeqTranscript.1953		-	8067	178958634	179041948	18	CM008472.1	Chromosome1		0.380027	0.253199	0.506855	7.09654	6.09299	6.94455e-07	1.09433e-05	4.55568
RNASeqTranscript.10033	AES	+	2386	19193906	19201771	11	CM008476.1	Chromosome5	ENSOARG00000013150	-0.237548	-0.316834	-0.158262	8.21	-6.09237	6.95729e-07	1.09557e-05	4.5055
RNASeqTranscript.23223	ACAN	+	8110	17837472	17876570	21	CM008489.1	Chromosome18	ENSOARG00000011225	1.01645	0.677173	1.35573	1.99896	6.09203	6.96432e-07	1.0959e-05	5.25484
RNASeqTranscript.11016	STARD4	-	8292	117515509	117538962	17	CM008476.1	Chromosome5	ENSOARG00000000226	-0.273063	-0.364257	-0.18187	6.14599	-6.08878	7.03156e-07	1.10571e-05	4.6021
RNASeqTranscript.15317	USPL1	-	5330	32013391	32040783	12	CM008481.1	Chromosome10	ENSOARG00000011882	-0.30421	-0.405877	-0.202544	5.68778	-6.08453	7.12054e-07	1.11891e-05	4.62976
RNASeqTranscript.716		-	982	54400265	54400265	1	CM008472.1	Chromosome1		3.26337	2.17261	4.35412	-3.24555	6.08373	7.13736e-07	1.12077e-05	5.9155
RNASeqTranscript.16604	RANGRF	-	1690	35522002	35527724	14	CM008482.1	Chromosome11	ENSOARG00000000523	-0.284136	-0.379147	-0.189125	3.60777	-6.08114	7.19224e-07	1.1286e-05	4.93804
RNASeqTranscript.9562	UPF1	-	5596	4384228	4417148	30	CM008476.1	Chromosome5	ENSOARG00000010739	-0.20146	-0.268886	-0.134033	7.22538	-6.07559	7.31139e-07	1.14649e-05	4.49829
RNASeqTranscript.8668	HBP1	+	4212	54263040	54293354	18	CM008475.1	Chromosome4	ENSOARG00000005055	-0.229831	-0.306756	-0.152906	6.33544	-6.07535	7.31657e-07	1.1465e-05	4.54899
ENSOARG00000012541	EXPH5	-	5958	20025094	20116454	6	CM008486.1	Chromosome15	ENSOARG00000012541	0.982734	0.653365	1.3121	0.383563	6.06714	7.49654e-07	1.17388e-05	5.43155
RNASeqTranscript.1625	DUSP12	+	3735	120287001	120292858	8	CM008472.1	Chromosome1	ENSOARG00000010315	-0.278531	-0.371901	-0.185162	5.21378	-6.06595	7.52305e-07	1.17475e-05	4.62709
RNASeqTranscript.3687	CLTA	-	3297	55048650	55073513	13	CM008473.1	Chromosome2	ENSOARG00000011612	-0.211513	-0.282411	-0.140616	6.5704	-6.06654	7.50997e-07	1.17475e-05	4.50726
RNASeqTranscript.12255	NPTN	-	5460	21668199	21739778	17	CM008478.1	Chromosome7	ENSOARG00000019020	0.250336	0.166419	0.334254	8.31629	6.06603	7.52119e-07	1.17475e-05	4.42276
RNASeqTranscript.18548	KLF6	+	4332	46153632	46160189	7	CM008484.1	Chromosome13	ENSOARG00000012925	-0.381084	-0.508826	-0.253342	5.41078	-6.06623	7.51675e-07	1.17475e-05	4.60491
RNASeqTranscript.5495		+	2317	685781	685781	1	CM008474.1	Chromosome3		-0.881635	-1.17726	-0.586012	0.806732	-6.06432	7.55957e-07	1.17963e-05	5.36474
RNASeqTranscript.27034	MAPRE2	-	4294	26165047	26351540	12	CM008494.1	Chromosome23	ENSOARG00000005783	0.277556	0.184448	0.370664	7.3311	6.06171	7.61807e-07	1.18793e-05	4.45138
RNASeqTranscript.16323	PGAP3	+	2902	23126843	23139251	12	CM008482.1	Chromosome11	ENSOARG00000011754	-0.284363	-0.379795	-0.188931	4.76354	-6.05913	7.67648e-07	1.19621e-05	4.67022
RNASeqTranscript.25831	FAM118B	+	2867	30566715	30613567	18	CM008492.1	Chromosome21	ENSOARG00000012306	0.28785	0.191232	0.384467	5.23425	6.05819	7.69794e-07	1.19872e-05	4.59676
RNASeqTranscript.8443		+	1370	25472676	25472676	1	CM008475.1	Chromosome4		1.71631	1.14014	2.29249	-1.48478	6.05726	7.71909e-07	1.20111e-05	5.68217
RNASeqTranscript.26523	EXOSC1	-	5041	21145513	21153576	21	CM008493.1	Chromosome22	ENSOARG00000010136	-0.235803	-0.314966	-0.15664	4.00177	-6.05705	7.72402e-07	1.20111e-05	4.79262
RNASeqTranscript.21087		+	1543	41298197	41298197	1	CM008486.1	Chromosome15		1.22804	0.815755	1.64033	-0.178625	6.05679	7.72977e-07	1.20117e-05	5.48887
RNASeqTranscript.13336	TTC8	+	5612	104818858	104877642	27	CM008478.1	Chromosome7	ENSOARG00000003343	-0.233047	-0.311323	-0.154771	5.70469	-6.05404	7.79316e-07	1.20934e-05	4.53643
RNASeqTranscript.17416	SCCPDH	-	3292	33259589	33288501	18	CM008483.1	Chromosome12	ENSOARG00000003802	0.225026	0.149446	0.300606	6.56159	6.0542	7.7894e-07	1.20934e-05	4.47003
RNASeqTranscript.9537		+	1636	3766808	3766808	1	CM008476.1	Chromosome5		0.86431	0.573921	1.1547	-0.857427	6.05229	7.83348e-07	1.2143e-05	5.57743
RNASeqTranscript.24040		-	1065	13931328	13931328	1	CM008490.1	Chromosome19		-0.431463	-0.576428	-0.286498	2.36188	-6.05219	7.83591e-07	1.2143e-05	5.07669
RNASeqTranscript.6587		-	795	98501099	98501099	1	CM008474.1	Chromosome3		-0.264534	-0.353426	-0.175643	7.80721	-6.05138	7.85476e-07	1.21637e-05	4.40016
RNASeqTranscript.18918		-	866	67095951	67095951	1	CM008484.1	Chromosome13		0.768941	0.510521	1.02736	-0.880801	6.0506	7.87277e-07	1.21832e-05	5.57477
RNASeqTranscript.4365	PLEKHA3	-	5018	142242115	142468740	14	CM008473.1	Chromosome2	ENSOARG00000017288	0.256171	0.170063	0.34228	6.16085	6.04944	7.89983e-07	1.22167e-05	4.48251
RNASeqTranscript.673	CTH	+	3682	48690471	48739583	25	CM008472.1	Chromosome1	ENSOARG00000011995	0.530568	0.352177	0.70896	2.47078	6.04782	7.938e-07	1.22588e-05	5.04226
RNASeqTranscript.19054	TOMM34	-	1876	76458873	76479063	8	CM008484.1	Chromosome13	ENSOARG00000004587	0.402509	0.267179	0.53784	3.42345	6.048	7.93371e-07	1.22588e-05	4.87072
RNASeqTranscript.9804	TYK2	-	9003	13205496	13237946	41	CM008476.1	Chromosome5	ENSOARG00000016012	0.204452	0.135663	0.27324	6.56925	6.04372	8.03487e-07	1.23998e-05	4.43837
RNASeqTranscript.2802	MRAS	-	4385	273395953	273462766	8	CM008472.1	Chromosome1	ENSOARG00000007444	-0.276012	-0.368916	-0.183108	6.15912	-6.0412	8.09514e-07	1.24822e-05	4.46047
RNASeqTranscript.16592		+	857	35442959	35448133	9	CM008482.1	Chromosome11	ENSOARG00000019688	-0.42203	-0.564087	-0.279972	7.94433	-6.04102	8.09941e-07	1.24822e-05	4.36397
RNASeqTranscript.30021		-	1885	88599940	88602363	10	CM008498.1	ChromosomeX	ENSOARG00000004976	-0.376115	-0.50273	-0.2495	9.09634	-6.04043	8.11358e-07	1.24955e-05	4.31911
RNASeqTranscript.16101	ERN1	+	8312	14619605	14700334	25	CM008482.1	Chromosome11	ENSOARG00000014398	0.391793	0.259889	0.523697	6.10374	6.03993	8.12561e-07	1.24968e-05	4.45841
RNASeqTranscript.24941		-	3100	18144723	18148288	4	CM008491.1	Chromosome20		-0.202325	-0.270439	-0.134212	5.42367	-6.04016	8.12008e-07	1.24968e-05	4.52434
RNASeqTranscript.19037	OSER1	-	3533	75795385	75805472	12	CM008484.1	Chromosome13	ENSOARG00000003781	-0.201634	-0.269551	-0.133717	4.60605	-6.03691	8.19863e-07	1.26005e-05	4.62747
RNASeqTranscript.9829		-	13239	13706461	13733640	6	CM008476.1	Chromosome5		0.307218	0.20365	0.410786	3.91079	6.03187	8.32193e-07	1.27812e-05	4.73092
RNASeqTranscript.6998		-	2387	144030393	144030393	1	CM008474.1	Chromosome3		-0.528729	-0.707001	-0.350457	1.06207	-6.03088	8.34622e-07	1.28097e-05	5.22011
RNASeqTranscript.1529		+	753	113993499	114011697	2	CM008472.1	Chromosome1		1.09962	0.728723	1.47052	0.128812	6.02866	8.40133e-07	1.28686e-05	5.35508
RNASeqTranscript.3556		+	887	44443450	44468556	3	CM008473.1	Chromosome2		1.37181	0.909101	1.83451	-2.16738	6.02864	8.40177e-07	1.28686e-05	5.67164
RNASeqTranscript.5468	ARHGEF19	+	4741	265407155	265422386	28	CM008473.1	Chromosome2	ENSOARG00000012297	-0.49748	-0.665276	-0.329685	2.8097	-6.02875	8.39904e-07	1.28686e-05	4.93164
RNASeqTranscript.7891	LPCAT3	+	5855	224223645	224258785	17	CM008474.1	Chromosome3	ENSOARG00000004814	0.242675	0.160775	0.324576	4.11544	6.02518	8.4885e-07	1.29925e-05	4.67352
RNASeqTranscript.25184	PPP1R10	+	5674	30137188	30173335	23	CM008491.1	Chromosome20	ENSOARG00000012809	0.198792	0.131675	0.265908	5.98543	6.0228	8.54853e-07	1.30755e-05	4.41676
RNASeqTranscript.1381	S100A13	-	3372	110217742	110224491	8	CM008472.1	Chromosome1	ENSOARG00000002404	-0.407057	-0.544525	-0.269588	5.05883	-6.02121	8.58885e-07	1.31192e-05	4.51621
RNASeqTranscript.12433	EMC7	+	7250	28206863	28223037	9	CM008478.1	Chromosome7	ENSOARG00000019905	0.272472	0.180455	0.364488	7.16843	6.02126	8.58747e-07	1.31192e-05	4.33897
RNASeqTranscript.1602	B4GALT3	-	2221	119688650	119694749	14	CM008472.1	Chromosome1	ENSOARG00000009668	0.31101	0.205962	0.416059	5.47677	6.0203	8.612e-07	1.31456e-05	4.45628
RNASeqTranscript.1829		-	225	155355327	155355327	1	CM008472.1	Chromosome1		-0.639336	-0.855373	-0.423299	1.14296	-6.01772	8.67802e-07	1.32374e-05	5.17042
RNASeqTranscript.14286		-	8100	14449900	14464492	12	CM008480.1	Chromosome9	ENSOARG00000012544	-0.209166	-0.279871	-0.13846	4.99424	-6.01545	8.7365e-07	1.33175e-05	4.50498
RNASeqTranscript.27747		-	2562	14483560	14502632	14	CM008495.1	Chromosome24		-0.183088	-0.245006	-0.121171	5.00556	-6.01285	8.8042e-07	1.34116e-05	4.49526
RNASeqTranscript.18322		-	3890	30266374	30338969	11	CM008484.1	Chromosome13	ENSOARG00000006835	0.445717	0.294956	0.596478	4.86096	6.01176	8.83269e-07	1.34458e-05	4.50954
RNASeqTranscript.3562	RHOBTB2	-	8757	44829782	44851269	22	CM008473.1	Chromosome2	ENSOARG00000010174	0.53199	0.352013	0.711968	5.05447	6.01059	8.86339e-07	1.34811e-05	4.47934
RNASeqTranscript.20046	FBL	+	24563	53304174	53353825	47	CM008485.1	Chromosome14	ENSOARG00000006339, ENSOARG00000006334	-0.2086	-0.279175	-0.138025	6.80125	-6.0103	8.87093e-07	1.34811e-05	4.32643
RNASeqTranscript.21487	CD82	+	2693	80805751	80861531	13	CM008486.1	Chromosome15	ENSOARG00000001792	-0.41039	-0.549239	-0.271542	5.33276	-6.01019	8.87389e-07	1.34811e-05	4.44928
RNASeqTranscript.3884	TMEM252	+	2953	73391035	73394487	4	CM008473.1	Chromosome2	ENSOARG00000013093	4.28241	2.83306	5.73176	-1.22799	6.00823	8.92537e-07	1.35501e-05	5.57742
RNASeqTranscript.10449	TRPC7	-	3836	49843711	49993075	13	CM008476.1	Chromosome5	ENSOARG00000015217	-0.927539	-1.24151	-0.613571	3.81073	-6.00728	8.95062e-07	1.35792e-05	4.69648
RNASeqTranscript.134		+	4291	10496452	10497162	11	CM008472.1	Chromosome1	ENSOARG00000019443	-0.410629	-0.549644	-0.271613	4.38522	-6.00645	8.9726e-07	1.36034e-05	4.57772
RNASeqTranscript.26822		+	7595	47864734	47931969	30	CM008493.1	Chromosome22		-0.253349	-0.339149	-0.167549	6.00518	-6.00431	9.02976e-07	1.36808e-05	4.36258
RNASeqTranscript.14384		-	1737	15845579	15848264	4	CM008480.1	Chromosome9		-0.41426	-0.554569	-0.273952	2.32372	-6.00373	9.0454e-07	1.36952e-05	4.93962
RNASeqTranscript.6149		-	8740	47727421	47727421	1	CM008474.1	Chromosome3		0.587673	0.388597	0.786748	2.37916	6.00273	9.07215e-07	1.37265e-05	4.92413
RNASeqTranscript.13508		-	4189	15187968	16386460	18	CM008479.1	Chromosome8	ENSOARG00000008031, ENSOARG00000008039	0.831611	0.549888	1.11333	3.12894	6.00247	9.07915e-07	1.37278e-05	4.79296
RNASeqTranscript.22380	NSL1	+	3563	38111807	38151849	10	CM008488.1	Chromosome17	ENSOARG00000010342	-0.258558	-0.346165	-0.170951	3.89501	-6.00137	9.10862e-07	1.3763e-05	4.64758
RNASeqTranscript.27579		-	3934	2773389	2778656	5	CM008495.1	Chromosome24		-0.42167	-0.564619	-0.278721	3.97398	-5.99823	9.19377e-07	1.38823e-05	4.62692
RNASeqTranscript.21201		-	2458	49834499	49838537	8	CM008486.1	Chromosome15		0.343881	0.227291	0.460472	5.14026	5.99758	9.21155e-07	1.38998e-05	4.42848
RNASeqTranscript.14181		-	8565	95746808	95750647	2	CM008479.1	Chromosome8		1.23184	0.81414	1.64955	0.829239	5.99677	9.2337e-07	1.39239e-05	5.16074
RNASeqTranscript.15361	ATP8A2	-	15519	35242526	35853287	61	CM008481.1	Chromosome10	ENSOARG00000013009	0.388899	0.256982	0.520815	5.91435	5.99471	9.29038e-07	1.39999e-05	4.33891
RNASeqTranscript.1400		+	3329	110525598	110528237	13	CM008472.1	Chromosome1		-0.328949	-0.440536	-0.217361	4.65175	-5.99437	9.29968e-07	1.40045e-05	4.49567
RNASeqTranscript.9709		+	365	10060009	10060009	1	CM008476.1	Chromosome5		-0.603049	-0.807637	-0.398461	0.71356	-5.99383	9.3145e-07	1.40174e-05	5.16588
RNASeqTranscript.13007		+	1217	77306323	77307128	2	CM008478.1	Chromosome7		-1.28727	-1.72403	-0.850513	-1.21336	-5.99322	9.33146e-07	1.40335e-05	5.46749
RNASeqTranscript.30400	RAB9B	-	4318	137854154	137863457	8	CM008498.1	ChromosomeX	ENSOARG00000009986	-0.392683	-0.525922	-0.259444	4.5707	-5.99297	9.33843e-07	1.40346e-05	4.50503
RNASeqTranscript.21335	DGAT2	+	2747	58341478	58359517	10	CM008486.1	Chromosome15	ENSOARG00000012189	-0.606921	-0.812864	-0.400977	3.61782	-5.99259	9.34882e-07	1.40408e-05	4.67992
RNASeqTranscript.28251	KDELR2	-	2713	39150629	39166941	7	CM008495.1	Chromosome24	ENSOARG00000002185	0.290158	0.19169	0.388626	7.62052	5.99198	9.36564e-07	1.40566e-05	4.23104
RNASeqTranscript.4472	CCDC173	+	2484	150866576	150957817	20	CM008473.1	Chromosome2	ENSOARG00000003082	0.373477	0.246678	0.500275	2.03164	5.98937	9.43833e-07	1.41562e-05	4.94156
RNASeqTranscript.8183	FAM118A	+	3922	236644969	236669536	18	CM008474.1	Chromosome3	ENSOARG00000019370	0.333985	0.220527	0.447442	4.93646	5.98584	9.5376e-07	1.42956e-05	4.42125
IsoSeq.25378		-	2471	136045818	136045818	1	CM008498.1	ChromosomeX		0.846286	0.55876	1.13381	-0.266282	5.98511	9.55843e-07	1.43172e-05	5.28892
RNASeqTranscript.21756	PIK3R1	-	12408	11835518	11933412	28	CM008487.1	Chromosome16	ENSOARG00000005870	-0.374636	-0.501931	-0.24734	7.69502	-5.9845	9.5757e-07	1.43335e-05	4.20625
RNASeqTranscript.2310		+	8030	212929424	213539803	15	CM008472.1	Chromosome1		0.43393	0.286418	0.581443	5.16115	5.98167	9.65633e-07	1.44445e-05	4.37855
RNASeqTranscript.29732		-	3540	58891101	58900553	30	CM008498.1	ChromosomeX	ENSOARG00000012432	0.198278	0.130856	0.265701	5.03173	5.98004	9.70304e-07	1.45047e-05	4.39118
RNASeqTranscript.9311	KRBA1	+	16245	122123612	122145564	54	CM008475.1	Chromosome4	ENSOARG00000000514	0.348261	0.229803	0.466719	5.69159	5.9782	9.75605e-07	1.45742e-05	4.30951
RNASeqTranscript.8469	TSPAN13	+	3888	28717315	28754597	10	CM008475.1	Chromosome4	ENSOARG00000008934	0.330635	0.218155	0.443115	7.71963	5.97728	9.78274e-07	1.46016e-05	4.18304
RNASeqTranscript.9802	ICAM3	-	13032	13179360	13200875	26	CM008476.1	Chromosome5	ENSOARG00000015886, ENSOARG00000015922	-0.250433	-0.335631	-0.165234	6.10008	-5.97712	9.78741e-07	1.46016e-05	4.27412
RNASeqTranscript.13678		+	2557	33296538	33296538	1	CM008479.1	Chromosome8		-0.331351	-0.444121	-0.218581	2.28475	-5.97484	9.85377e-07	1.46908e-05	4.85927
RNASeqTranscript.23048		-	5229	81995284	82011392	7	CM008488.1	Chromosome17	ENSOARG00000002883	-0.252916	-0.339014	-0.166819	4.47909	-5.97335	9.89752e-07	1.47463e-05	4.46
RNASeqTranscript.22571	RILPL2	+	3049	61165351	61193797	7	CM008488.1	Chromosome17	ENSOARG00000003644	-0.308198	-0.413121	-0.203275	4.41305	-5.97296	9.90871e-07	1.47531e-05	4.4705
RNASeqTranscript.1457		+	5189	111603098	111612260	14	CM008472.1	Chromosome1		0.412549	0.272066	0.553033	3.20342	5.97149	9.95204e-07	1.48078e-05	4.68501
RNASeqTranscript.3430		+	3195	35959627	35968091	3	CM008473.1	Chromosome2		-2.78279	-3.73049	-1.83508	-2.9667	-5.97089	9.96976e-07	1.48243e-05	5.58821
RNASeqTranscript.10627		+	405	61186266	61187901	4	CM008476.1	Chromosome5	ENSOARG00000007815	-0.470731	-0.631107	-0.310355	8.83797	-5.9685	1.00406e-06	1.49198e-05	4.11423
RNASeqTranscript.17717		+	7483	55037444	55056108	27	CM008483.1	Chromosome12	ENSOARG00000006080, ENSOARG00000006133	0.275686	0.181729	0.369643	7.2333	5.96645	1.01019e-06	1.50009e-05	4.17285
RNASeqTranscript.21104		-	279	43195380	43195380	1	CM008486.1	Chromosome15	ENSOARG00000017111	-0.496475	-0.665705	-0.327246	7.72991	-5.96558	1.0128e-06	1.50198e-05	4.14898
RNASeqTranscript.30470	PCDH19	+	8702	143415640	143541736	8	CM008498.1	ChromosomeX	ENSOARG00000002370	-0.429377	-0.575735	-0.283018	5.48588	-5.96559	1.01278e-06	1.50198e-05	4.29889
RNASeqTranscript.11734	SEC31A	-	12600	107961972	108021773	39	CM008477.1	Chromosome6	ENSOARG00000001565	0.268942	0.17726	0.360624	7.53145	5.96493	1.01474e-06	1.50386e-05	4.15453
RNASeqTranscript.16366	MRPL45	-	2614	24330648	24346836	10	CM008482.1	Chromosome11	ENSOARG00000008781	-0.188644	-0.252962	-0.124327	5.15946	-5.96411	1.01723e-06	1.50655e-05	4.32998
RNASeqTranscript.19630		+	660	37205067	37205067	1	CM008485.1	Chromosome14	ENSOARG00000011079	-0.413446	-0.554418	-0.272475	2.23065	-5.96375	1.01831e-06	1.50715e-05	4.83661
RNASeqTranscript.13595		-	5219	26378290	26385081	26	CM008479.1	Chromosome8	ENSOARG00000009527	-0.245358	-0.329021	-0.161694	9.01975	-5.96338	1.01942e-06	1.50779e-05	4.0924
RNASeqTranscript.19119	NCOA3	+	12069	79410465	79535169	29	CM008484.1	Chromosome13	ENSOARG00000009818	0.238659	0.157266	0.320051	7.34711	5.96244	1.02227e-06	1.51102e-05	4.15553
RNASeqTranscript.18823	ID1	+	449	63520524	63521095	2	CM008484.1	Chromosome13	ENSOARG00000001111	-0.722363	-0.968732	-0.475994	3.67138	-5.96212	1.02324e-06	1.51145e-05	4.57943
RNASeqTranscript.9981	UBXN6	+	3038	18143840	18156366	12	CM008476.1	Chromosome5	ENSOARG00000009581	-0.287127	-0.385103	-0.18915	4.69794	-5.95912	1.03239e-06	1.52397e-05	4.38317
RNASeqTranscript.22399		-	2656	39867418	39867418	1	CM008488.1	Chromosome17		0.892168	0.587703	1.19663	-0.515909	5.95856	1.0341e-06	1.52548e-05	5.25039
ENSOARG00000012556	UMOD	-	2896	18193605	18208381	10	CM008495.1	Chromosome24	ENSOARG00000012556	-1.40149	-1.88035	-0.922622	-2.07026	-5.95125	1.05676e-06	1.55788e-05	5.44891
RNASeqTranscript.28882	GPM6A	-	11426	7053032	7308919	22	CM008497.1	Chromosome26	ENSOARG00000006518	-0.278889	-0.374228	-0.18355	9.44281	-5.94828	1.0661e-06	1.57062e-05	4.03372
RNASeqTranscript.6789	ZC3H6	+	9714	112557057	112630063	21	CM008474.1	Chromosome3	ENSOARG00000014503	-0.230651	-0.309507	-0.151795	5.71947	-5.94776	1.06774e-06	1.57201e-05	4.21952
RNASeqTranscript.3466	SIGMAR1	+	1597	38901014	38906675	7	CM008473.1	Chromosome2	ENSOARG00000009180	0.29298	0.192767	0.393193	4.34414	5.94493	1.07676e-06	1.58424e-05	4.39419
RNASeqTranscript.24575		-	8237	55488651	55488651	1	CM008490.1	Chromosome19		1.01495	0.667701	1.3622	1.90637	5.9434	1.08163e-06	1.59037e-05	4.82901
RNASeqTranscript.27115	MIB1	-	11207	39194685	39406179	38	CM008494.1	Chromosome23	ENSOARG00000008311, ENSOARG00000003413	-0.177571	-0.23837	-0.116772	7.37996	-5.9389	1.09617e-06	1.61069e-05	4.08449
RNASeqTranscript.7937	KCNA1	-	9788	226061498	226160225	10	CM008474.1	Chromosome3	ENSOARG00000009243	-0.608194	-0.816508	-0.399879	4.73963	-5.93682	1.10295e-06	1.61959e-05	4.3154
RNASeqTranscript.6706		+	1933	107664388	108074774	18	CM008474.1	Chromosome3	ENSOARG00000013344	0.542153	0.356379	0.727927	2.16508	5.93429	1.11128e-06	1.63074e-05	4.7567
RNASeqTranscript.26	HDLBP	+	6248	467779	525617	33	CM008472.1	Chromosome1	ENSOARG00000017870	0.256582	0.168583	0.344581	7.93376	5.929	1.12885e-06	1.65545e-05	4.03046
RNASeqTranscript.11242	DNAJB14	+	8188	28455448	28503331	15	CM008477.1	Chromosome6	ENSOARG00000014034	0.27669	0.181785	0.371596	7.17102	5.92835	1.13101e-06	1.65754e-05	4.06255
RNASeqTranscript.23343	CFAP161	+	3515	24859148	24879539	15	CM008489.1	Chromosome18	ENSOARG00000015687	-1.02143	-1.37192	-0.670933	0.0574531	-5.92594	1.13912e-06	1.66832e-05	5.07486
RNASeqTranscript.7034	LIMA1	+	9380	145976959	146065377	19	CM008474.1	Chromosome3	ENSOARG00000017839, ENSOARG00000017895	0.356775	0.234254	0.479296	7.13373	5.92129	1.15494e-06	1.69039e-05	4.04338
RNASeqTranscript.17994		-	2116	81273063	81351218	3	CM008483.1	Chromosome12		0.835745	0.548631	1.12286	-0.862618	5.91903	1.16271e-06	1.70065e-05	5.18764
RNASeqTranscript.18247		-	2772	23847995	23847995	1	CM008484.1	Chromosome13		0.540318	0.354675	0.725962	1.52959	5.91836	1.16502e-06	1.70292e-05	4.81082
RNASeqTranscript.15703	COL4A1	-	6620	94949307	95078006	56	CM008481.1	Chromosome10	ENSOARG00000006115	0.465556	0.305451	0.62566	5.90902	5.91289	1.18409e-06	1.72967e-05	4.09625
RNASeqTranscript.2811		-	219	273911638	273911638	1	CM008472.1	Chromosome1		-0.606196	-0.814721	-0.39767	1.15501	-5.91132	1.1896e-06	1.73659e-05	4.85479
RNASeqTranscript.392	STIL	-	4695	22457644	22506122	19	CM008472.1	Chromosome1	ENSOARG00000003564	0.423558	0.277802	0.569314	1.50464	5.90906	1.19762e-06	1.74716e-05	4.78694
RNASeqTranscript.14558		-	3267	38716971	38725554	2	CM008480.1	Chromosome9		1.76271	1.15592	2.3695	-0.988351	5.90708	1.20466e-06	1.75628e-05	5.17808
RNASeqTranscript.1676	DUSP27	+	4451	126888056	126953129	8	CM008472.1	Chromosome1	ENSOARG00000011991	-0.60549	-0.814014	-0.396966	2.22779	-5.9045	1.21392e-06	1.76864e-05	4.6638
RNASeqTranscript.27050	GAREM1	+	7395	29287178	29520425	13	CM008494.1	Chromosome23	ENSOARG00000006054	-0.339111	-0.455937	-0.222285	5.215	-5.90247	1.22127e-06	1.77818e-05	4.14175
RNASeqTranscript.29722	SUV39H1	-	3088	58718330	58731336	7	CM008498.1	ChromosomeX	ENSOARG00000012096	-0.28549	-0.383882	-0.187099	2.91198	-5.90017	1.22961e-06	1.78916e-05	4.5294
RNASeqTranscript.19583	TEPP	+	817	27493408	27500467	8	CM008485.1	Chromosome14	ENSOARG00000001042	1.38016	0.904433	1.85588	-1.593	5.89934	1.23264e-06	1.7924e-05	5.23203
RNASeqTranscript.586		+	4431	39817136	39874672	16	CM008472.1	Chromosome1		-0.245297	-0.329914	-0.16068	6.12724	-5.89475	1.24954e-06	1.8158e-05	4.0271
RNASeqTranscript.3788		-	1805	65905933	65905933	1	CM008473.1	Chromosome2		0.478341	0.313277	0.643405	1.6499	5.89274	1.25704e-06	1.82372e-05	4.71617
RNASeqTranscript.24949	CNPY3	+	4449	18304049	18311664	9	CM008491.1	Chromosome20	ENSOARG00000004246	0.326507	0.213835	0.439179	6.26611	5.89263	1.25743e-06	1.82372e-05	4.00876
RNASeqTranscript.28291		+	979	41533678	41534283	3	CM008495.1	Chromosome24		-0.682902	-0.918549	-0.447256	1.56134	-5.8929	1.25643e-06	1.82372e-05	4.73697
RNASeqTranscript.12301	ZFHX2	+	13076	22706555	22737134	26	CM008478.1	Chromosome7	ENSOARG00000019296	0.380566	0.249176	0.511955	5.11664	5.8898	1.26804e-06	1.83792e-05	4.11123
RNASeqTranscript.9889	RPS28	+	425	15285544	15286543	5	CM008476.1	Chromosome5	ENSOARG00000003689	-0.528519	-0.711054	-0.345985	6.98102	-5.88773	1.27584e-06	1.84804e-05	3.95344
RNASeqTranscript.5083	DOCK10	-	11181	241994917	242303884	69	CM008473.1	Chromosome2	ENSOARG00000020437	0.512864	0.335669	0.690059	6.11343	5.88548	1.28439e-06	1.85922e-05	3.99853
RNASeqTranscript.1715		-	843	130017169	130024551	5	CM008472.1	Chromosome1		-0.341661	-0.459745	-0.223576	1.74573	-5.88347	1.29207e-06	1.86913e-05	4.67627
RNASeqTranscript.28	PPP1R7	-	3390	557547	577079	11	CM008472.1	Chromosome1	ENSOARG00000017998	-0.230627	-0.310347	-0.150907	4.65306	-5.88266	1.29518e-06	1.87242e-05	4.16147
RNASeqTranscript.16080	C17orf58	-	1819	13921652	13924298	4	CM008482.1	Chromosome11	ENSOARG00000015412	0.323806	0.21186	0.435752	4.53956	5.88176	1.29865e-06	1.87503e-05	4.17321
RNASeqTranscript.19841	SCN1B	+	2181	48477682	48488445	10	CM008485.1	Chromosome14	ENSOARG00000004677	0.598412	0.391529	0.805295	2.62833	5.88176	1.29867e-06	1.87503e-05	4.52326
RNASeqTranscript.29681		-	4836	57433934	57541828	21	CM008498.1	ChromosomeX	ENSOARG00000009908	-0.362084	-0.487287	-0.236881	3.6307	-5.88067	1.30284e-06	1.87985e-05	4.33977
RNASeqTranscript.26107		+	3969	45847104	45861449	29	CM008492.1	Chromosome21		-0.230563	-0.310296	-0.15083	5.66785	-5.8801	1.30508e-06	1.88065e-05	4.02315
RNASeqTranscript.29854	PHKA1	-	6422	67936351	68422647	44	CM008498.1	ChromosomeX	ENSOARG00000017889	0.22769	0.148953	0.306426	6.21754	5.88029	1.30431e-06	1.88065e-05	3.97558
RNASeqTranscript.27866	CD19	-	3614	26432714	26445284	19	CM008495.1	Chromosome24	ENSOARG00000001710	-0.714308	-0.961377	-0.467238	0.879219	-5.87893	1.30961e-06	1.88598e-05	4.80214
RNASeqTranscript.5197	PEF1	+	2659	251453174	251470263	8	CM008473.1	Chromosome2	ENSOARG00000001240	-0.239126	-0.321841	-0.156411	5.3149	-5.87859	1.31091e-06	1.88664e-05	4.05714
RNASeqTranscript.25755		-	3118	21958698	21958698	1	CM008492.1	Chromosome21		-0.563292	-0.758191	-0.368393	3.34087	-5.87699	1.31716e-06	1.89441e-05	4.38548
RNASeqTranscript.25951		-	2192	42304962	42369441	9	CM008492.1	Chromosome21	ENSOARG00000014339	-0.242297	-0.326154	-0.158439	9.22175	-5.87538	1.32347e-06	1.90227e-05	3.82388
RNASeqTranscript.6015	KRTCAP3	+	1386	36019283	36020882	12	CM008474.1	Chromosome3	ENSOARG00000019317	0.464459	0.303702	0.625216	2.25639	5.87501	1.32492e-06	1.90313e-05	4.56603
RNASeqTranscript.1337	LYSMD1	-	2428	106808103	106815912	6	CM008472.1	Chromosome1	ENSOARG00000020938	-0.214825	-0.28924	-0.140409	4.21069	-5.87018	1.34404e-06	1.92936e-05	4.19936
RNASeqTranscript.13696		+	2309	35516476	35516476	1	CM008479.1	Chromosome8		1.19152	0.778688	1.60435	-1.53076	5.86894	1.34901e-06	1.93525e-05	5.13537
RNASeqTranscript.16439	LRRC59	-	2723	27029831	27042592	9	CM008482.1	Chromosome11	ENSOARG00000004440	0.215956	0.141118	0.290794	5.99435	5.8678	1.35357e-06	1.94056e-05	3.9552
RNASeqTranscript.2985	POFUT2	-	2362	288440570	288454500	10	CM008472.1	Chromosome1	ENSOARG00000012504	0.315282	0.205986	0.424578	6.4455	5.86579	1.3617e-06	1.95095e-05	3.91697
RNASeqTranscript.1797	NCAM2	-	14263	145555150	146255827	22	CM008472.1	Chromosome1	ENSOARG00000015555	0.715705	0.467485	0.963924	6.06735	5.86314	1.37244e-06	1.96509e-05	3.93646
RNASeqTranscript.1603		-	6294	119701089	119711060	10	CM008472.1	Chromosome1		0.924381	0.603767	1.245	0.465476	5.86273	1.37409e-06	1.96583e-05	4.81341
RNASeqTranscript.26974	TMX3	+	5272	10002058	10037183	19	CM008494.1	Chromosome23	ENSOARG00000005009	0.295716	0.193147	0.398286	7.11595	5.86258	1.37471e-06	1.96583e-05	3.86962
RNASeqTranscript.12929	C14orf37	-	9403	72841599	72991046	12	CM008478.1	Chromosome7	ENSOARG00000021107	0.48747	0.318355	0.656585	6.58614	5.86134	1.37978e-06	1.97181e-05	3.89501
RNASeqTranscript.3262		-	299	17285284	17287075	2	CM008473.1	Chromosome2		-0.601764	-0.810546	-0.392981	3.39203	-5.86089	1.38164e-06	1.97322e-05	4.33
RNASeqTranscript.20227	NAPA	-	1213	57926336	57951370	12	CM008485.1	Chromosome14	ENSOARG00000011245	-0.278018	-0.3745	-0.181536	5.33095	-5.85947	1.38747e-06	1.98029e-05	3.99928
RNASeqTranscript.5092	RHBDD1	+	6146	244334124	244468740	22	CM008473.1	Chromosome2	ENSOARG00000020485	0.304661	0.198888	0.410434	4.4505	5.85699	1.39773e-06	1.99366e-05	4.11456
RNASeqTranscript.17187		+	4091	1762412	1767552	8	CM008483.1	Chromosome12	ENSOARG00000002556	0.295332	0.192789	0.397875	7.28148	5.85647	1.39987e-06	1.99544e-05	3.84339
RNASeqTranscript.26439	PPP1R3C	-	2634	15171336	15176108	3	CM008493.1	Chromosome22	ENSOARG00000016224	-0.399232	-0.537866	-0.260598	4.4733	-5.85582	1.40259e-06	1.99804e-05	4.11373
RNASeqTranscript.29704	TFE3	+	6322	58402832	58413238	17	CM008498.1	ChromosomeX	ENSOARG00000011157	0.202886	0.132423	0.273349	5.95405	5.85491	1.40636e-06	2.00215e-05	3.92005
RNASeqTranscript.26979	CDH19	+	6471	11714810	11791149	15	CM008494.1	Chromosome23	ENSOARG00000005056	-1.21782	-1.64096	-0.794683	1.7593	-5.85239	1.41691e-06	2.01589e-05	4.59162
IsoSeq.3462		+	2157	66103593	66111321	3	CM008473.1	Chromosome2		0.621862	0.405754	0.837971	-0.0610843	5.85133	1.42141e-06	2.021e-05	4.86155
RNASeqTranscript.15817		+	849	6093965	6098128	6	CM008482.1	Chromosome11	ENSOARG00000013155	-0.396533	-0.534401	-0.258664	6.3159	-5.8485	1.43338e-06	2.03652e-05	3.87692
RNASeqTranscript.22638	TCTN1	+	3333	63453633	63484229	31	CM008488.1	Chromosome17	ENSOARG00000017176	0.277013	0.180696	0.373329	7.06498	5.84832	1.43414e-06	2.03652e-05	3.82981
RNASeqTranscript.21639	FAM196B	-	1602	2011527	2032289	3	CM008487.1	Chromosome16	ENSOARG00000003116	-1.32014	-1.77926	-0.861014	0.0727758	-5.84685	1.44041e-06	2.04412e-05	4.85281
RNASeqTranscript.4802		+	1858	213532645	213534647	5	CM008473.1	Chromosome2	ENSOARG00000015545	-0.300784	-0.405397	-0.19617	5.29386	-5.84654	1.44175e-06	2.04474e-05	3.96452
RNASeqTranscript.28274	WIPI2	-	7375	39834554	39861866	17	CM008495.1	Chromosome24	ENSOARG00000003369	-0.175489	-0.236528	-0.11445	5.79269	-5.84619	1.44323e-06	2.04553e-05	3.91
RNASeqTranscript.15486		+	464	56350681	56350681	1	CM008481.1	Chromosome10		1.79914	1.17332	2.42496	-2.07306	5.84583	1.44481e-06	2.04648e-05	5.13655
RNASeqTranscript.4927	FZD5	-	7269	223957033	223965474	10	CM008473.1	Chromosome2	ENSOARG00000018896	-0.32984	-0.444603	-0.215076	7.70363	-5.84428	1.45146e-06	2.0546e-05	3.78878
RNASeqTranscript.21471	TTC17	+	6096	79404650	79759299	39	CM008486.1	Chromosome15	ENSOARG00000000479	0.174846	0.113997	0.235695	5.95439	5.84295	1.4572e-06	2.06143e-05	3.88455
RNASeqTranscript.4298		-	8143	129352242	129368698	15	CM008473.1	Chromosome2		0.73974	0.482288	0.997191	3.53752	5.84271	1.45822e-06	2.06157e-05	4.24064
RNASeqTranscript.19412		+	3611	14983437	15026813	16	CM008485.1	Chromosome14	ENSOARG00000013758	-0.304825	-0.410931	-0.198718	3.4666	-5.84169	1.46267e-06	2.06655e-05	4.25388
RNASeqTranscript.6515		-	1606	89592286	89595574	2	CM008474.1	Chromosome3		2.72046	1.77335	3.66756	-2.79031	5.84086	1.46627e-06	2.07034e-05	5.19764
RNASeqTranscript.23646	CCDC88C	-	10385	56352048	56497409	35	CM008489.1	Chromosome18	ENSOARG00000011731	-0.361364	-0.487238	-0.23549	4.43945	-5.83769	1.48015e-06	2.08861e-05	4.06529
RNASeqTranscript.4053		-	7050	96549045	96549045	1	CM008473.1	Chromosome2		0.606905	0.395411	0.818398	2.3453	5.83519	1.49116e-06	2.1017e-05	4.43382
RNASeqTranscript.15889		-	3230	7521575	7525303	11	CM008482.1	Chromosome11	ENSOARG00000009079	-0.483995	-0.652658	-0.315332	2.95746	-5.83516	1.4913e-06	2.1017e-05	4.3298
RNASeqTranscript.16980	RAD51D	-	5018	48780439	48794260	12	CM008482.1	Chromosome11	ENSOARG00000007527	0.305947	0.199317	0.412578	3.55418	5.83441	1.49462e-06	2.10373e-05	4.21192
RNASeqTranscript.25784		-	7321	26561805	26561805	1	CM008492.1	Chromosome21		0.835238	0.544146	1.12633	1.56096	5.8346	1.49375e-06	2.10373e-05	4.55912
RNASeqTranscript.14258	ADGRB3	-	11992	5006091	5917540	41	CM008480.1	Chromosome9	ENSOARG00000012103	-0.369936	-0.498878	-0.240995	6.83593	-5.83399	1.49646e-06	2.105e-05	3.80108
RNASeqTranscript.19181	CYP24A1	-	6848	85047550	85071701	14	CM008484.1	Chromosome13	ENSOARG00000015114	-1.01086	-1.36322	-0.658489	0.723345	-5.83344	1.49891e-06	2.10712e-05	4.6989
RNASeqTranscript.18436		+	1619	39731838	39735276	2	CM008484.1	Chromosome13		0.544076	0.354396	0.733757	1.17105	5.83268	1.50232e-06	2.1106e-05	4.61246
RNASeqTranscript.28578		-	5671	22902246	24688920	17	CM008496.1	Chromosome25	ENSOARG00000004731, ENSOARG00000004744	0.700052	0.455977	0.944128	1.10452	5.83227	1.50414e-06	2.11182e-05	4.62312
RNASeqTranscript.7378	PYM1	+	4197	175288102	175304954	5	CM008474.1	Chromosome3	ENSOARG00000010856	-0.254869	-0.343761	-0.165978	3.67535	-5.83027	1.51311e-06	2.12096e-05	4.18026
RNASeqTranscript.16477		-	6159	28379638	28392588	23	CM008482.1	Chromosome11	ENSOARG00000002034	-0.289545	-0.390525	-0.188564	5.13475	-5.83054	1.51188e-06	2.12096e-05	3.93703
RNASeqTranscript.21153	ST5	+	6435	46851548	47016958	30	CM008486.1	Chromosome15	ENSOARG00000014317	-0.194554	-0.26241	-0.126698	6.4327	-5.83018	1.51348e-06	2.12096e-05	3.81305
RNASeqTranscript.15865		-	6321	7157069	7157069	1	CM008482.1	Chromosome11		-1.80815	-2.43886	-1.17745	0.87203	-5.82961	1.51607e-06	2.12326e-05	4.68362
RNASeqTranscript.18698		-	1289	56437290	56438953	8	CM008484.1	Chromosome13	ENSOARG00000002849	-0.45445	-0.61303	-0.295869	4.32974	-5.82731	1.52647e-06	2.13648e-05	4.05527
RNASeqTranscript.7596	PVALB	-	824	193227215	193288781	9	CM008474.1	Chromosome3	ENSOARG00000019026	-1.34122	-1.8093	-0.873141	0.403464	-5.82655	1.52992e-06	2.13998e-05	4.73767
RNASeqTranscript.15881		-	2770	7442703	7446024	5	CM008482.1	Chromosome11	ENSOARG00000009555	-0.234974	-0.316989	-0.152959	9.47369	-5.82583	1.53318e-06	2.1432e-05	3.66843
RNASeqTranscript.30236		+	5796	121582250	121598699	19	CM008498.1	ChromosomeX	ENSOARG00000015129	-0.275517	-0.371713	-0.179322	5.83777	-5.82406	1.54126e-06	2.15315e-05	3.84111
RNASeqTranscript.9313		-	10095	122162913	122183772	16	CM008475.1	Chromosome4	ENSOARG00000000639	-0.319741	-0.431399	-0.208083	4.3132	-5.82289	1.5466e-06	2.15927e-05	4.04322
RNASeqTranscript.248		-	1502	16199761	16199761	1	CM008472.1	Chromosome1		0.846208	0.550657	1.14176	-0.845863	5.82206	1.55044e-06	2.16035e-05	4.90074
RNASeqTranscript.2570		-	533	247122229	247122469	2	CM008472.1	Chromosome1		-0.533501	-0.71984	-0.347162	4.99231	-5.82189	1.55123e-06	2.16035e-05	3.93647
RNASeqTranscript.20697		+	7438	70868563	70884014	9	CM008485.1	Chromosome14	ENSOARG00000003831	-0.177773	-0.239863	-0.115683	5.62792	-5.82207	1.55038e-06	2.16035e-05	3.85369
RNASeqTranscript.22604	MLXIP	-	7569	62204672	62262658	20	CM008488.1	Chromosome17	ENSOARG00000012001	0.257948	0.167854	0.348042	5.32774	5.82196	1.55091e-06	2.16035e-05	3.88331
RNASeqTranscript.18672		-	7306	55966160	55966160	1	CM008484.1	Chromosome13		-0.717621	-0.968313	-0.466929	2.45523	-5.82085	1.55601e-06	2.16565e-05	4.37803
RNASeqTranscript.6985		-	2108	143010534	143013908	8	CM008474.1	Chromosome3	ENSOARG00000016773	-0.428869	-0.578702	-0.279036	5.02797	-5.82035	1.55834e-06	2.16755e-05	3.92453
RNASeqTranscript.5158		-	425	250251712	250251898	3	CM008473.1	Chromosome2		-0.466307	-0.629264	-0.30335	3.87247	-5.81877	1.56567e-06	2.17639e-05	4.11264
RNASeqTranscript.4736	CFAP221	+	7089	198291009	198419988	30	CM008473.1	Chromosome2	ENSOARG00000012695	0.789669	0.51369	1.06565	0.694613	5.81835	1.5676e-06	2.17772e-05	4.64446
ENSOARG00000015786	ICAM5	+	2683	13160384	13164724	10	CM008476.1	Chromosome5	ENSOARG00000015786	-1.34803	-1.81919	-0.87687	-0.320678	-5.81783	1.57001e-06	2.17972e-05	4.82651
RNASeqTranscript.9784	PIN1	+	874	12706085	12717904	4	CM008476.1	Chromosome5	ENSOARG00000013457	-0.272395	-0.367633	-0.177158	5.28383	-5.81597	1.57871e-06	2.19045e-05	3.87511
RNASeqTranscript.5057	OBSL1	-	17408	236282796	236326936	51	CM008473.1	Chromosome2	ENSOARG00000020239	-0.425657	-0.574491	-0.276822	5.89254	-5.8155	1.58094e-06	2.19218e-05	3.81218
RNASeqTranscript.20280		+	2777	58929866	58946882	20	CM008485.1	Chromosome14		0.269992	0.175581	0.364404	7.94268	5.81512	1.58271e-06	2.19329e-05	3.6913
RNASeqTranscript.20027	PLD3	-	13441	52965132	52986273	24	CM008485.1	Chromosome14	ENSOARG00000006607	0.418029	0.271836	0.564223	10.3778	5.81448	1.58574e-06	2.19612e-05	3.60893
RNASeqTranscript.5961		-	2279	34767889	34767889	1	CM008474.1	Chromosome3		0.343218	0.223151	0.463285	5.66088	5.81271	1.59407e-06	2.20629e-05	3.82033
RNASeqTranscript.21999	PRLR	+	12723	41117239	41314491	23	CM008487.1	Chromosome16	ENSOARG00000011449	0.457509	0.297419	0.617599	8.03259	5.81121	1.60119e-06	2.21479e-05	3.676
RNASeqTranscript.7199	FRS2	-	6793	161091731	161202227	13	CM008474.1	Chromosome3	ENSOARG00000020339	-0.216871	-0.292782	-0.140961	6.30319	-5.80941	1.60978e-06	2.22158e-05	3.76009
RNASeqTranscript.9848	ACP5	-	2977	14222333	14226239	11	CM008476.1	Chromosome5	ENSOARG00000018673	-0.376139	-0.507792	-0.244487	3.86391	-5.80966	1.60859e-06	2.22158e-05	4.08498
RNASeqTranscript.14188		-	1616	96067613	96080451	10	CM008479.1	Chromosome8	ENSOARG00000004872	-0.479752	-0.647679	-0.311825	2.13169	-5.80935	1.61007e-06	2.22158e-05	4.39547
RNASeqTranscript.26308		-	3946	52493813	52493813	1	CM008492.1	Chromosome21		-0.617303	-0.833356	-0.40125	0.962207	-5.8099	1.60742e-06	2.22158e-05	4.58342
RNASeqTranscript.5612	GBGT1	+	2033	3948070	3955263	10	CM008474.1	Chromosome3	ENSOARG00000005261	0.422307	0.274441	0.570173	3.20312	5.80754	1.61872e-06	2.23214e-05	4.19852
RNASeqTranscript.5063	EPHA4	-	8297	238465758	238642066	22	CM008473.1	Chromosome2	ENSOARG00000020270	-0.430096	-0.580699	-0.279494	5.51594	-5.80717	1.62052e-06	2.23325e-05	3.82424
RNASeqTranscript.13198		-	2150	89886589	89886589	1	CM008478.1	Chromosome7		0.465925	0.302695	0.629155	1.55244	5.80426	1.63457e-06	2.25122e-05	4.46944
RNASeqTranscript.19118		+	3953	79280843	79280843	1	CM008484.1	Chromosome13		0.663219	0.430803	0.895636	1.155	5.80259	1.64272e-06	2.26106e-05	4.52633
RNASeqTranscript.2818	STAG1	+	7860	275117673	275585378	36	CM008472.1	Chromosome1	ENSOARG00000007863	-0.211851	-0.286099	-0.137604	6.66413	-5.80205	1.64535e-06	2.26329e-05	3.71509
RNASeqTranscript.14490	TBC1D31	-	5194	31955574	32018241	30	CM008480.1	Chromosome9	ENSOARG00000010832	0.301253	0.195651	0.406855	4.56602	5.80083	1.65132e-06	2.27011e-05	3.92825
RNASeqTranscript.6584		+	5544	98125973	98140728	15	CM008474.1	Chromosome3		-0.246437	-0.33287	-0.160003	3.45849	-5.79766	1.66696e-06	2.2902e-05	4.12407
RNASeqTranscript.8339	CDK6	-	11482	11564867	11828043	9	CM008475.1	Chromosome4	ENSOARG00000018572	0.458526	0.297578	0.619474	5.26649	5.79307	1.6898e-06	2.32016e-05	3.80487
RNASeqTranscript.431	FAF1	-	6882	26534177	27026380	21	CM008472.1	Chromosome1	ENSOARG00000004305	-0.186245	-0.25163	-0.120861	6.18714	-5.79217	1.69436e-06	2.325e-05	3.71705
RNASeqTranscript.8815		-	2371	72720784	72720784	1	CM008475.1	Chromosome4		-0.490971	-0.663417	-0.318526	2.15997	-5.78943	1.70817e-06	2.34251e-05	4.33144
RNASeqTranscript.8840		+	1918	73993126	73993126	1	CM008475.1	Chromosome4		-0.395647	-0.534626	-0.256668	4.41833	-5.78883	1.71124e-06	2.34522e-05	3.92427
RNASeqTranscript.19760	HYDIN	+	16933	42633962	42981258	91	CM008485.1	Chromosome14	ENSOARG00000003997	0.522449	0.338923	0.705976	3.94383	5.78863	1.71224e-06	2.34522e-05	4.00267
RNASeqTranscript.5328	NCMAP	-	3751	257868404	257919951	6	CM008473.1	Chromosome2	ENSOARG00000006464	-0.409356	-0.553173	-0.265539	4.20475	-5.78792	1.71587e-06	2.34876e-05	3.95907
RNASeqTranscript.29114	BRF2	-	3088	36083168	36087677	9	CM008497.1	Chromosome26	ENSOARG00000000986	-0.357747	-0.483464	-0.23203	3.17798	-5.78647	1.72328e-06	2.35747e-05	4.14429
RNASeqTranscript.11821		-	2134	114611030	114615676	7	CM008477.1	Chromosome6	ENSOARG00000007388	-0.481975	-0.651383	-0.312568	6.95269	-5.78527	1.72944e-06	2.36445e-05	3.65029
RNASeqTranscript.19370		+	928	12441771	12448440	7	CM008485.1	Chromosome14		-0.285664	-0.386079	-0.18525	6.81011	-5.78482	1.73172e-06	2.36612e-05	3.65561
RNASeqTranscript.5752	ZBTB43	-	7586	9545688	9576253	9	CM008474.1	Chromosome3	ENSOARG00000012600	-0.207034	-0.279824	-0.134245	4.99382	-5.78367	1.73765e-06	2.37147e-05	3.81557
RNASeqTranscript.19627	CKLF	+	990	37064431	37084051	5	CM008485.1	Chromosome14	ENSOARG00000001962	1.03113	0.668601	1.39366	-0.939165	5.78365	1.73775e-06	2.37147e-05	4.80392
RNASeqTranscript.5541		-	4437	1387997	1396252	7	CM008474.1	Chromosome3		-0.781372	-1.05615	-0.506591	1.41233	-5.78232	1.74464e-06	2.37942e-05	4.43677
RNASeqTranscript.19368		-	3793	12327649	12401284	13	CM008485.1	Chromosome14		-0.610182	-0.824776	-0.395588	1.50452	-5.78193	1.74666e-06	2.38072e-05	4.41578
ENSOARG00000005144		-	1236	48677429	48677429	1	CM008483.1	Chromosome12	ENSOARG00000005144	-1.03031	-1.39281	-0.667801	-0.823343	-5.77939	1.75989e-06	2.39731e-05	4.78499
RNASeqTranscript.26873		+	2293	55153318	55154253	3	CM008493.1	Chromosome22		1.17168	0.759391	1.58397	1.65475	5.77879	1.76304e-06	2.40014e-05	4.38251
RNASeqTranscript.28551		+	5939	16245371	16257862	10	CM008496.1	Chromosome25	ENSOARG00000004318	0.422991	0.27409	0.571892	2.86116	5.7765	1.77509e-06	2.41507e-05	4.16922
RNASeqTranscript.1152	BCL2L15	-	2059	96014005	96018543	5	CM008472.1	Chromosome1	ENSOARG00000019924	1.0579	0.685436	1.43037	-0.262675	5.77552	1.78025e-06	2.42062e-05	4.67423
RNASeqTranscript.18796	TBC1D20	+	3893	62911287	62928090	11	CM008484.1	Chromosome13	ENSOARG00000019076	0.177272	0.114844	0.2397	5.44664	5.77416	1.78744e-06	2.42893e-05	3.72802
RNASeqTranscript.21701		-	3224	8581064	8587562	12	CM008487.1	Chromosome16		-0.245572	-0.332059	-0.159085	6.92149	-5.7738	1.78936e-06	2.43006e-05	3.61659
RNASeqTranscript.5392	EIF4G3	+	9630	261009762	261390714	53	CM008473.1	Chromosome2	ENSOARG00000008710	0.218183	0.141337	0.29503	8.17964	5.7734	1.79148e-06	2.43146e-05	3.55765
RNASeqTranscript.17851		+	336	66587256	66587256	1	CM008483.1	Chromosome12	ENSOARG00000005256	-0.595536	-0.805391	-0.385682	0.416662	-5.7706	1.80644e-06	2.45029e-05	4.55465
RNASeqTranscript.802	WDR63	+	3055	66650865	66743162	30	CM008472.1	Chromosome1	ENSOARG00000014238	1.35772	0.879257	1.83617	1.74813	5.77027	1.80821e-06	2.4512e-05	4.34459
RNASeqTranscript.29003	MTUS1	+	13827	20922959	21126163	24	CM008497.1	Chromosome26	ENSOARG00000009096	0.43411	0.281114	0.587106	6.7618	5.76966	1.81151e-06	2.45419e-05	3.61199
RNASeqTranscript.10041	ZNF555	-	3179	19310436	19321048	5	CM008476.1	Chromosome5	ENSOARG00000013428	-0.307683	-0.416138	-0.199228	3.24293	-5.7688	1.81616e-06	2.45901e-05	4.07933
RNASeqTranscript.3497	SMU1	+	2582	40101538	40131904	14	CM008473.1	Chromosome2	ENSOARG00000009567	-0.20121	-0.272186	-0.130235	6.78327	-5.76468	1.83851e-06	2.48776e-05	3.59698
RNASeqTranscript.15775		-	811	1267340	1273047	3	CM008482.1	Chromosome11		2.45539	1.58874	3.32204	-1.83697	5.76112	1.85806e-06	2.51269e-05	4.87423
RNASeqTranscript.19653		+	1614	37636452	37638353	11	CM008485.1	Chromosome14		0.225632	0.145989	0.305275	4.93888	5.76083	1.85963e-06	2.51331e-05	3.75225
RNASeqTranscript.1137	MAGI3	+	11823	95569847	95808235	28	CM008472.1	Chromosome1	ENSOARG00000019818	0.322269	0.208468	0.436071	6.73475	5.7584	1.87314e-06	2.53004e-05	3.57999
RNASeqTranscript.5923	SF3B6	-	2578	33275448	33285278	5	CM008474.1	Chromosome3	ENSOARG00000017819	-0.245911	-0.332768	-0.159054	6.16141	-5.75711	1.8803e-06	2.53665e-05	3.61512
RNASeqTranscript.6793		+	20606	113919185	113959560	20	CM008474.1	Chromosome3	ENSOARG00000014616, ENSOARG00000014625	0.253651	0.164061	0.343242	7.69108	5.75714	1.88013e-06	2.53665e-05	3.52936
RNASeqTranscript.18427		+	315	39375119	39375119	1	CM008484.1	Chromosome13		0.720277	0.465768	0.974786	0.944697	5.75477	1.89347e-06	2.55288e-05	4.41771
RNASeqTranscript.6658		+	2007	102956136	103205164	14	CM008474.1	Chromosome3		-0.535889	-0.725406	-0.346372	3.39806	-5.74987	1.92121e-06	2.58872e-05	3.9969
RNASeqTranscript.4623	RND3	+	3360	170451799	170471351	6	CM008473.1	Chromosome2	ENSOARG00000009225	0.386322	0.249688	0.522957	4.33803	5.74938	1.92402e-06	2.59095e-05	3.81401
RNASeqTranscript.19454	GPT2	+	4097	16097060	16129507	13	CM008485.1	Chromosome14	ENSOARG00000015775	-0.241143	-0.326454	-0.155832	5.82608	-5.74779	1.93309e-06	2.6016e-05	3.61436
RNASeqTranscript.14050		-	9346	82580255	82618629	26	CM008479.1	Chromosome8		-0.324211	-0.43892	-0.209502	5.14141	-5.74728	1.93607e-06	2.60405e-05	3.68939
RNASeqTranscript.9491		+	1427	2279078	2279078	1	CM008476.1	Chromosome5		0.914308	0.590797	1.23782	0.0244617	5.74692	1.93811e-06	2.60523e-05	4.54354
RNASeqTranscript.3989		+	7329	89493335	89556672	20	CM008473.1	Chromosome2		-0.358139	-0.485021	-0.231257	4.41299	-5.73962	1.98063e-06	2.66079e-05	3.77846
RNASeqTranscript.28100		-	1758	35259032	35259244	2	CM008495.1	Chromosome24		0.648219	0.418537	0.877901	-0.0523455	5.73887	1.98501e-06	2.66508e-05	4.52853
RNASeqTranscript.9781		+	2167	12691672	12698956	17	CM008476.1	Chromosome5		-0.248296	-0.336284	-0.160309	6.82308	-5.73826	1.98861e-06	2.66831e-05	3.51627
RNASeqTranscript.2634	ARHGEF26	-	7854	254422362	254563928	17	CM008472.1	Chromosome1	ENSOARG00000003561	-0.336552	-0.455866	-0.217238	5.3226	-5.73578	2.00333e-06	2.68645e-05	3.63302
RNASeqTranscript.5582		+	1294	2845732	2848843	5	CM008474.1	Chromosome3		-0.351285	-0.475869	-0.226701	4.98329	-5.73362	2.01624e-06	2.70054e-05	3.67126
RNASeqTranscript.18658	SNRPB	+	2508	54990249	54998703	14	CM008484.1	Chromosome13	ENSOARG00000006740	-0.240291	-0.32551	-0.155073	5.73303	-5.73371	2.01569e-06	2.70054e-05	3.58149
RNASeqTranscript.1801	CHODL	-	5490	149754581	150391513	18	CM008472.1	Chromosome1	ENSOARG00000015708	-0.59291	-0.803342	-0.382477	4.46417	-5.72939	2.04177e-06	2.73309e-05	3.74537
RNASeqTranscript.21073	C11orf58	-	6931	38584125	38613574	12	CM008486.1	Chromosome15	ENSOARG00000005707	-0.223161	-0.302387	-0.143935	8.19808	-5.72773	2.05182e-06	2.7449e-05	3.42141
RNASeqTranscript.10235	ZFP62	-	5389	40281740	40298407	7	CM008476.1	Chromosome5	ENSOARG00000006879	-0.217561	-0.294834	-0.140288	5.1914	-5.7251	2.06793e-06	2.7648e-05	3.61588
RNASeqTranscript.24651		-	7594	59975572	60011058	9	CM008490.1	Chromosome19		0.585295	0.377348	0.793242	4.96667	5.7234	2.0784e-06	2.77714e-05	3.63726
RNASeqTranscript.21382	ARL14EP	+	5176	66095761	66108654	8	CM008486.1	Chromosome15	ENSOARG00000015515	-0.23705	-0.321334	-0.152767	5.43982	-5.71913	2.10497e-06	2.81097e-05	3.56846
RNASeqTranscript.21406		+	8763	68342751	68367604	27	CM008486.1	Chromosome15		-0.224878	-0.304844	-0.144913	7.17595	-5.7184	2.1095e-06	2.81535e-05	3.43853
RNASeqTranscript.6992	ACVR1B	-	4587	143880198	143914118	10	CM008474.1	Chromosome3	ENSOARG00000017232	-0.272037	-0.368799	-0.175275	5.98874	-5.71684	2.11935e-06	2.82513e-05	3.5089
RNASeqTranscript.28290		+	4828	41528761	41532045	7	CM008495.1	Chromosome24		-0.733341	-0.994178	-0.472504	2.94223	-5.71701	2.11829e-06	2.82513e-05	3.98607
RNASeqTranscript.27600	TFAP4	-	2092	3500724	3512376	9	CM008495.1	Chromosome24	ENSOARG00000003120	-0.488246	-0.66192	-0.314571	1.29645	-5.71654	2.12121e-06	2.82592e-05	4.25359
RNASeqTranscript.16076		-	1470	13540902	13540902	1	CM008482.1	Chromosome11		-2.00482	-2.71811	-1.29154	-2.45802	-5.71536	2.12866e-06	2.83416e-05	4.81662
RNASeqTranscript.14255	COL9A1	+	4945	3838793	3925941	51	CM008480.1	Chromosome9	ENSOARG00000011573	0.601135	0.387241	0.81503	5.35258	5.71484	2.13197e-06	2.8352e-05	3.56204
RNASeqTranscript.20979	TRAPPC4	+	3187	32402059	32405088	11	CM008486.1	Chromosome15	ENSOARG00000012517	-0.186246	-0.252514	-0.119978	5.42581	-5.71495	2.13125e-06	2.8352e-05	3.557
RNASeqTranscript.23908	VOPP1	+	3433	414192	580899	8	CM008490.1	Chromosome19	ENSOARG00000013649	0.468478	0.301754	0.635201	3.94522	5.71377	2.13873e-06	2.8425e-05	3.77954
RNASeqTranscript.14754		-	2743	63124741	63154133	5	CM008480.1	Chromosome9		0.366471	0.235997	0.496944	6.66535	5.71147	2.15344e-06	2.86036e-05	3.44439
RNASeqTranscript.24478	DAG1	-	6078	52595357	52644479	7	CM008490.1	Chromosome19	ENSOARG00000013645	-0.276107	-0.374435	-0.17778	7.56831	-5.70997	2.16305e-06	2.87142e-05	3.395
RNASeqTranscript.12859		+	1669	63593628	63593628	1	CM008478.1	Chromosome7		0.625985	0.403038	0.848932	-0.28902	5.70944	2.16648e-06	2.87427e-05	4.48052
RNASeqTranscript.16819		+	10845	40596693	40631132	73	CM008482.1	Chromosome11	ENSOARG00000013312, ENSOARG00000013105	-0.159705	-0.216601	-0.102808	8.76463	-5.70771	2.1776e-06	2.88732e-05	3.3405
RNASeqTranscript.6899	BTG1	-	4007	137781168	137922844	14	CM008474.1	Chromosome3	ENSOARG00000016760	0.25876	0.166564	0.350957	7.49439	5.70709	2.18161e-06	2.89093e-05	3.38911
RNASeqTranscript.5782	PSMB7	+	966	11688707	11744991	9	CM008474.1	Chromosome3	ENSOARG00000013597	-0.18901	-0.25636	-0.12166	5.77855	-5.70664	2.18455e-06	2.89311e-05	3.49625
RNASeqTranscript.18912	GGT7	-	7277	66960363	66984544	23	CM008484.1	Chromosome13	ENSOARG00000010514	0.415939	0.267693	0.564185	5.85311	5.7053	2.19327e-06	2.90294e-05	3.48337
RNASeqTranscript.21452		+	387	71997814	71997814	1	CM008486.1	Chromosome15	ENSOARG00000002798	-0.396686	-0.538227	-0.255145	7.64076	-5.69897	2.23492e-06	2.95632e-05	3.35924
RNASeqTranscript.11711		+	3663	105834537	105853851	15	CM008477.1	Chromosome6	ENSOARG00000018972	-1.36556	-1.85287	-0.878259	4.27074	-5.69828	2.23951e-06	2.96065e-05	3.70841
ENSOARG00000016429	DNAH2	-	13289	35906256	36008658	85	CM008482.1	Chromosome11	ENSOARG00000016429	1.27629	0.820622	1.73195	-1.13719	5.69552	2.25797e-06	2.98329e-05	4.57732
RNASeqTranscript.1031	VAV3	-	6356	89478488	89903765	32	CM008472.1	Chromosome1	ENSOARG00000018811	0.603263	0.387822	0.818704	6.34192	5.6939	2.26887e-06	2.99592e-05	3.41308
RNASeqTranscript.24188		-	7454	24717358	25766053	40	CM008490.1	Chromosome19		0.590927	0.379858	0.801996	5.96865	5.69299	2.275e-06	3.00225e-05	3.43723
RNASeqTranscript.20874		-	5728	24622309	24731478	24	CM008486.1	Chromosome15	ENSOARG00000014873	-0.211367	-0.286886	-0.135848	4.42053	-5.69132	2.2863e-06	3.01538e-05	3.63106
RNASeqTranscript.12967	C14orf39	-	4315	75479718	75556151	40	CM008478.1	Chromosome7	ENSOARG00000021127	-0.52312	-0.710069	-0.336171	2.37786	-5.68997	2.29555e-06	3.02581e-05	4.00136
RNASeqTranscript.24489	CCDC71	+	1788	52843396	52845524	3	CM008490.1	Chromosome19	ENSOARG00000014388	-0.301953	-0.409892	-0.194015	3.46273	-5.68846	2.30587e-06	3.03762e-05	3.79945
RNASeqTranscript.1640	PBX1	+	9395	123890697	124225930	20	CM008472.1	Chromosome1	ENSOARG00000011306	-0.274888	-0.373187	-0.176589	8.69983	-5.68641	2.31993e-06	3.05435e-05	3.27961
RNASeqTranscript.3653	TMOD1	-	3209	52721144	52812007	15	CM008473.1	Chromosome2	ENSOARG00000011271	0.926363	0.595048	1.25768	5.6088	5.68554	2.32596e-06	3.05869e-05	3.45058
RNASeqTranscript.22630	ATP2A2	+	8382	63194365	63250682	33	CM008488.1	Chromosome17	ENSOARG00000016226	0.183323	0.117759	0.248887	7.96432	5.68569	2.32493e-06	3.05869e-05	3.30531
RNASeqTranscript.7326	STAT6	+	5118	174134001	174147464	26	CM008474.1	Chromosome3	ENSOARG00000007588	-0.294356	-0.399649	-0.189064	5.62869	-5.68469	2.3318e-06	3.06458e-05	3.44605
RNASeqTranscript.12934	ARID4A	+	11790	73106246	73163859	42	CM008478.1	Chromosome7	ENSOARG00000021110	-0.265915	-0.361042	-0.170788	5.94831	-5.68421	2.33514e-06	3.06716e-05	3.41506
RNASeqTranscript.10369	TCF3	-	4689	46084061	46116426	26	CM008476.1	Chromosome5	ENSOARG00000012495	-0.215894	-0.293135	-0.138652	4.73667	-5.68357	2.3396e-06	3.07123e-05	3.55643
RNASeqTranscript.1546	CADM3	+	3737	116757418	116787888	13	CM008472.1	Chromosome1	ENSOARG00000007676	-0.644595	-0.875287	-0.413904	6.00382	-5.68181	2.35187e-06	3.08552e-05	3.40723
RNASeqTranscript.26205		+	2056	48215190	48215190	1	CM008492.1	Chromosome21		-0.658218	-0.893967	-0.422469	0.795103	-5.67743	2.3827e-06	3.12414e-05	4.21892
RNASeqTranscript.17481	DPT	-	1674	39539558	39575875	5	CM008483.1	Chromosome12	ENSOARG00000009230	1.05642	0.678006	1.43484	0.0269153	5.67672	2.38774e-06	3.12891e-05	4.33949
RNASeqTranscript.20499	CACNG7	+	6654	66164272	66181480	9	CM008485.1	Chromosome14	ENSOARG00000000883	0.302472	0.194086	0.410858	5.06253	5.6747	2.4021e-06	3.1459e-05	3.47875
RNASeqTranscript.16272	CNP	-	2837	21000680	21008033	7	CM008482.1	Chromosome11	ENSOARG00000018154	0.653389	0.419192	0.887586	5.22479	5.67313	2.41337e-06	3.15881e-05	3.45453
RNASeqTranscript.2074	GRAMD1C	+	4422	196166318	196264305	26	CM008472.1	Chromosome1	ENSOARG00000019513	0.414781	0.266054	0.563508	5.06993	5.67101	2.42863e-06	3.17692e-05	3.46674
RNASeqTranscript.4755	TSN	+	8478	200383644	200396036	18	CM008473.1	Chromosome2	ENSOARG00000013339	-0.157096	-0.213468	-0.100724	6.71233	-5.66671	2.45982e-06	3.21585e-05	3.30942
RNASeqTranscript.798		-	3329	66533368	66596663	17	CM008472.1	Chromosome1		1.24043	0.794601	1.68625	1.10612	5.65766	2.52689e-06	3.29973e-05	4.10965
RNASeqTranscript.14699	STAU2	-	7945	54184914	54495701	29	CM008480.1	Chromosome9	ENSOARG00000006011	0.192602	0.123378	0.261825	7.28124	5.65766	2.52693e-06	3.29973e-05	3.25198
RNASeqTranscript.8199		-	1080	237416360	237416360	1	CM008474.1	Chromosome3		-0.95107	-1.29294	-0.6092	-0.735313	-5.65696	2.53221e-06	3.3047e-05	4.40923
RNASeqTranscript.2772		-	15223	270162659	270244030	15	CM008472.1	Chromosome1		-0.151535	-0.20602	-0.0970499	6.61256	-5.65546	2.54352e-06	3.31753e-05	3.28179
RNASeqTranscript.5962	KIF3C	-	3457	34770316	34803206	11	CM008474.1	Chromosome3	ENSOARG00000018463	0.387658	0.2482	0.527115	5.41853	5.65246	2.56628e-06	3.34345e-05	3.3689
RNASeqTranscript.12770		-	1960	55986346	55999954	2	CM008478.1	Chromosome7		-0.664835	-0.904011	-0.425659	0.46833	-5.65233	2.5673e-06	3.34345e-05	4.19767
RNASeqTranscript.19104	CD40	+	3484	78208688	78221430	12	CM008484.1	Chromosome13	ENSOARG00000008369	0.745983	0.47761	1.01436	0.391352	5.65225	2.56787e-06	3.34345e-05	4.20195
RNASeqTranscript.16765	NCBP3	+	7179	38878133	38902964	15	CM008482.1	Chromosome11	ENSOARG00000017750	0.185104	0.118509	0.251699	5.58146	5.65204	2.56953e-06	3.34368e-05	3.35052
RNASeqTranscript.5744		+	6036	9006798	9006798	1	CM008474.1	Chromosome3		1.09604	0.701596	1.49048	0.916127	5.65034	2.58252e-06	3.35667e-05	4.1168
RNASeqTranscript.19312		+	8749	8504464	8954587	37	CM008485.1	Chromosome14		0.71345	0.456695	0.970206	3.86856	5.65035	2.58246e-06	3.35667e-05	3.60842
RNASeqTranscript.27667	C16orf72	+	10852	8119120	8142741	7	CM008495.1	Chromosome24	ENSOARG00000005554	-0.181477	-0.246821	-0.116133	8.85628	-5.64741	2.6051e-06	3.38406e-05	3.15785
RNASeqTranscript.29367	TLR8	+	3181	11482585	11494712	2	CM008498.1	ChromosomeX	ENSOARG00000018099	0.734481	0.47001	0.998953	0.491268	5.6472	2.60673e-06	3.38422e-05	4.17159
RNASeqTranscript.13226		-	1359	90901337	90909742	8	CM008478.1	Chromosome7		0.461194	0.295102	0.627286	1.36803	5.64633	2.61353e-06	3.39108e-05	4.03067
RNASeqTranscript.1635	CCDC190	-	1627	121648400	121656536	6	CM008472.1	Chromosome1	ENSOARG00000010949	-0.853806	-1.16131	-0.546299	1.7699	-5.64593	2.61657e-06	3.39116e-05	3.97428
RNASeqTranscript.2580	C3orf80	-	5997	247869507	247881722	8	CM008472.1	Chromosome1	ENSOARG00000015065	-0.602529	-0.819536	-0.385522	3.87263	-5.64593	2.61662e-06	3.39116e-05	3.60068
RNASeqTranscript.11153		+	525	19456749	19456749	1	CM008477.1	Chromosome6		-0.746166	-1.01499	-0.477345	5.23445	-5.64421	2.63005e-06	3.4066e-05	3.37819
RNASeqTranscript.10113		+	2247	25578181	25731720	13	CM008476.1	Chromosome5		-0.334603	-0.455163	-0.214043	3.66941	-5.64363	2.63452e-06	3.41042e-05	3.62734
RNASeqTranscript.24169	SUMF1	+	2381	23393366	23491149	13	CM008490.1	Chromosome19	ENSOARG00000008479	0.302215	0.193274	0.411156	6.46978	5.64101	2.65514e-06	3.43512e-05	3.24678
RNASeqTranscript.3986	NFIB	-	8850	89235343	89719304	18	CM008473.1	Chromosome2	ENSOARG00000013887	-0.287657	-0.391355	-0.18396	7.51839	-5.64078	2.65695e-06	3.43548e-05	3.1914
RNASeqTranscript.23953		-	3874	6611265	6933272	15	CM008490.1	Chromosome19	ENSOARG00000014924	0.480648	0.307357	0.653939	1.97407	5.64006	2.66267e-06	3.4409e-05	3.91619
RNASeqTranscript.27254	PSTPIP2	-	4774	51193934	51291550	18	CM008494.1	Chromosome23	ENSOARG00000002845	0.568594	0.363589	0.7736	3.12086	5.63986	2.66422e-06	3.44092e-05	3.7166
RNASeqTranscript.12325		+	6593	23079119	23117638	32	CM008478.1	Chromosome7		0.193968	0.12402	0.263916	8.00741	5.63881	2.67261e-06	3.44976e-05	3.16409
RNASeqTranscript.4126	ZNF395	-	6860	111014404	111078806	27	CM008473.1	Chromosome2	ENSOARG00000014938	-0.238393	-0.324367	-0.152418	5.51731	-5.63837	2.67612e-06	3.4523e-05	3.31963
RNASeqTranscript.19137		-	8601	80842425	80842425	1	CM008484.1	Chromosome13		0.383541	0.245213	0.52187	5.00523	5.6381	2.67821e-06	3.45302e-05	3.37779
RNASeqTranscript.14661	LACTB2	-	4864	51751197	51787185	9	CM008480.1	Chromosome9	ENSOARG00000004110	-0.292613	-0.398162	-0.187064	4.63272	-5.63728	2.68478e-06	3.45949e-05	3.43679
RNASeqTranscript.486	LRP8	-	9076	29381643	29462919	28	CM008472.1	Chromosome1	ENSOARG00000006261	0.342294	0.218809	0.465779	5.31793	5.63659	2.69028e-06	3.4626e-05	3.33314
RNASeqTranscript.13199	DLST	+	7777	89887964	89905921	17	CM008478.1	Chromosome7	ENSOARG00000001500	-0.181432	-0.246883	-0.115981	7.04439	-5.63676	2.68889e-06	3.4626e-05	3.20212
RNASeqTranscript.8746	LRRN3	-	4910	64038389	64079381	6	CM008475.1	Chromosome4	ENSOARG00000003374	0.434223	0.277511	0.590936	6.10151	5.63433	2.70843e-06	3.48396e-05	3.25245
RNASeqTranscript.17125		-	6748	58852488	59258040	24	CM008482.1	Chromosome11		0.231843	0.148129	0.315557	7.97227	5.63154	2.73098e-06	3.51094e-05	3.14388
RNASeqTranscript.11017		+	1725	117515818	117515818	1	CM008476.1	Chromosome5		-0.902444	-1.22832	-0.576566	-0.488475	-5.63115	2.73417e-06	3.51304e-05	4.29571
RNASeqTranscript.16637	CD68	-	1390	36110798	36112716	8	CM008482.1	Chromosome11	ENSOARG00000014729	0.503098	0.321416	0.684781	3.19139	5.63082	2.73682e-06	3.51442e-05	3.67662
IsoSeq.8300		-	2193	121985704	121988197	4	CM008475.1	Chromosome4		-1.14877	-1.56367	-0.733875	-0.890968	-5.63023	2.74161e-06	3.51855e-05	4.35849
RNASeqTranscript.1605		-	301	119711810	119711810	1	CM008472.1	Chromosome1		1.57218	1.00416	2.1402	-2.25309	5.62822	2.7581e-06	3.53769e-05	4.52497
RNASeqTranscript.1016	COL11A1	-	10179	84673442	84899958	73	CM008472.1	Chromosome1	ENSOARG00000018591	0.437315	0.279298	0.595333	7.38939	5.62757	2.76341e-06	3.54153e-05	3.15733
RNASeqTranscript.1617	ATF6	+	7346	120013129	120547498	25	CM008472.1	Chromosome1	ENSOARG00000010418	0.240303	0.153472	0.327135	7.45525	5.62747	2.76425e-06	3.54153e-05	3.15402
RNASeqTranscript.15528		-	279	72492776	72492776	1	CM008481.1	Chromosome10		-0.800019	-1.08917	-0.510868	0.676118	-5.62609	2.77559e-06	3.55402e-05	4.09092
RNASeqTranscript.30010	LAGE3	+	1144	88515527	88516821	6	CM008498.1	ChromosomeX	ENSOARG00000004266	-0.398838	-0.543	-0.254676	3.53098	-5.62571	2.77877e-06	3.55606e-05	3.60111
RNASeqTranscript.15404	XPO4	+	8651	37676570	37764630	32	CM008481.1	Chromosome10	ENSOARG00000013784	-0.202961	-0.276333	-0.12959	5.30098	-5.62495	2.78504e-06	3.56002e-05	3.30394
RNASeqTranscript.21094	FAR1	-	12214	42000823	42081406	17	CM008486.1	Chromosome15	ENSOARG00000007397	0.185355	0.118349	0.252361	7.14749	5.62498	2.78473e-06	3.56002e-05	3.16127
RNASeqTranscript.1483		+	339	112211719	112211719	1	CM008472.1	Chromosome1	ENSOARG00000020259	-0.534947	-0.728352	-0.341542	6.19185	-5.62438	2.78978e-06	3.56405e-05	3.22093
RNASeqTranscript.2394	MAP6D1	+	8175	221762820	221826547	20	CM008472.1	Chromosome1	ENSOARG00000020640	-0.196707	-0.267828	-0.125586	5.16451	-5.62409	2.79219e-06	3.56509e-05	3.31881
RNASeqTranscript.14918	SDC2	-	3626	88641148	88762560	7	CM008480.1	Chromosome9	ENSOARG00000004813	-0.336618	-0.458356	-0.21488	8.28142	-5.62267	2.80394e-06	3.57805e-05	3.1057
RNASeqTranscript.14451	TRIB1	-	4883	30101451	30109733	11	CM008480.1	Chromosome9	ENSOARG00000008183	0.346548	0.221211	0.471885	4.78303	5.6223	2.80702e-06	3.57995e-05	3.36309
RNASeqTranscript.20802	CEP57	-	3151	15827079	15869420	14	CM008486.1	Chromosome15	ENSOARG00000008840	0.212763	0.13579	0.289736	4.66855	5.62067	2.8207e-06	3.59535e-05	3.37639
RNASeqTranscript.5185	EIF3I, EIF3I EIF3S2	-	5969	250930933	250938609	13	CM008473.1	Chromosome2	ENSOARG00000000261	0.174965	0.111617	0.238312	6.43724	5.61631	2.85751e-06	3.6402e-05	3.17544
RNASeqTranscript.15699		-	5169	94711736	94738006	2	CM008481.1	Chromosome10		-0.281301	-0.38323	-0.179371	4.88547	-5.61181	2.89597e-06	3.68709e-05	3.32197
RNASeqTranscript.5820		-	1444	15506570	15506570	1	CM008474.1	Chromosome3	ENSOARG00000019335	-1.02184	-1.39219	-0.65149	0.191115	-5.61051	2.90719e-06	3.69928e-05	4.12908
RNASeqTranscript.3107		-	2895	301104105	301122102	10	CM008472.1	Chromosome1	ENSOARG00000015824	0.580368	0.369978	0.790758	-0.27181	5.60931	2.91762e-06	3.70834e-05	4.18295
RNASeqTranscript.20987	H2AFX, DPAGT1	-	5617	32483883	32491721	24	CM008486.1	Chromosome15	ENSOARG00000017039, ENSOARG00000013201	0.243738	0.155382	0.332094	4.33281	5.60941	2.91674e-06	3.70834e-05	3.39911
RNASeqTranscript.23734		-	641	65441544	65441951	2	CM008489.1	Chromosome18		-1.69563	-2.3105	-1.08075	-0.914133	-5.60758	2.93265e-06	3.72533e-05	4.30976
RNASeqTranscript.29102		-	3469	33941180	33948912	2	CM008497.1	Chromosome26		1.94697	1.24083	2.65311	-1.6041	5.60659	2.94125e-06	3.73414e-05	4.38624
RNASeqTranscript.5496	SLC34A3	-	6151	691722	702087	22	CM008474.1	Chromosome3	ENSOARG00000002535, ENSOARG00000018588	0.637453	0.406194	0.868712	2.47476	5.60508	2.95457e-06	3.74892e-05	3.72914
RNASeqTranscript.11159	OSTC	-	1075	19762192	19773306	5	CM008477.1	Chromosome6	ENSOARG00000007776	0.239132	0.15236	0.325905	5.62581	5.60388	2.96506e-06	3.7601e-05	3.20278
RNASeqTranscript.14992		-	6161	98221383	98270828	20	CM008480.1	Chromosome9		0.373193	0.237718	0.508668	6.77133	5.60153	2.98584e-06	3.78432e-05	3.11132
RNASeqTranscript.25783		-	4398	26555191	26569394	5	CM008492.1	Chromosome21		0.751065	0.478324	1.02381	1.38994	5.59962	3.00286e-06	3.80373e-05	3.89013
RNASeqTranscript.1251		+	2713	104911996	104911996	1	CM008472.1	Chromosome1		0.750997	0.478198	1.0238	-1.00406	5.59793	3.01804e-06	3.8208e-05	4.26643
RNASeqTranscript.11631		+	1731	98754482	98755646	6	CM008477.1	Chromosome6	ENSOARG00000014592	0.811566	0.516743	1.10639	1.01818	5.5975	3.02192e-06	3.82355e-05	3.94278
RNASeqTranscript.19558		+	1897	26579309	26579309	1	CM008485.1	Chromosome14		0.388138	0.247096	0.52918	0.75189	5.5959	3.03628e-06	3.83955e-05	3.97678
RNASeqTranscript.23982	STAC	+	2965	10744650	10859152	14	CM008490.1	Chromosome19	ENSOARG00000016427	0.817339	0.520279	1.1144	2.41282	5.59488	3.04553e-06	3.84908e-05	3.7105
RNASeqTranscript.11539	TMEM165	+	11367	77994060	78020304	11	CM008477.1	Chromosome6	ENSOARG00000001532	0.271071	0.172529	0.369613	5.50555	5.59362	3.05692e-06	3.8613e-05	3.1845
RNASeqTranscript.20213	ARHGAP35	+	12325	57422667	57537554	15	CM008485.1	Chromosome14	ENSOARG00000010829	0.213968	0.136172	0.291764	7.54108	5.59274	3.06497e-06	3.86929e-05	3.04687
RNASeqTranscript.13270		+	2705	92835355	92843786	9	CM008478.1	Chromosome7	ENSOARG00000002642	-0.206019	-0.280933	-0.131106	4.54366	-5.59216	3.07028e-06	3.87381e-05	3.31555
RNASeqTranscript.5378		-	1381	260256274	260256274	1	CM008473.1	Chromosome2		-0.526729	-0.71837	-0.335088	-0.0532518	-5.58895	3.09973e-06	3.90877e-05	4.0937
RNASeqTranscript.1323	SETDB1	+	7429	106637807	106667204	39	CM008472.1	Chromosome1	ENSOARG00000020880	0.250563	0.159385	0.341741	5.966	5.58803	3.10815e-06	3.91717e-05	3.1253
RNASeqTranscript.14921		+	4196	88763285	88784041	9	CM008480.1	Chromosome9		-0.544989	-0.743429	-0.346549	2.91813	-5.58457	3.1403e-06	3.95547e-05	3.5948
RNASeqTranscript.13084	RDH11	-	3429	83065202	83077419	10	CM008478.1	Chromosome7	ENSOARG00000021172	0.310019	0.197127	0.422911	5.05386	5.58415	3.14428e-06	3.95826e-05	3.2107
RNASeqTranscript.15615	UBAC2	+	2368	85115136	85284973	12	CM008481.1	Chromosome10	ENSOARG00000004044	0.233456	0.148433	0.31848	5.76327	5.58339	3.15135e-06	3.96493e-05	3.12896
RNASeqTranscript.10024	NFIC	-	8939	18901342	18974913	18	CM008476.1	Chromosome5	ENSOARG00000012667	-0.302071	-0.412125	-0.192017	7.48653	-5.58128	3.17124e-06	3.98772e-05	3.01591
RNASeqTranscript.13673		-	1931	32766542	32766542	1	CM008479.1	Chromosome8		0.465253	0.295679	0.634827	1.35969	5.57906	3.19222e-06	4.01185e-05	3.83299
RNASeqTranscript.6468		+	2051	84792972	84812294	11	CM008474.1	Chromosome3		-0.484735	-0.661436	-0.308035	2.68915	-5.57826	3.19984e-06	4.01917e-05	3.61575
RNASeqTranscript.15519		+	506	68671887	68671887	1	CM008481.1	Chromosome10		-0.611164	-0.834154	-0.388174	1.03862	-5.57319	3.24848e-06	4.07798e-05	3.8734
RNASeqTranscript.7331	ZBTB39	+	6355	174237724	174242328	4	CM008474.1	Chromosome3	ENSOARG00000017907	-0.184919	-0.25243	-0.117408	4.91886	-5.56978	3.28154e-06	4.11717e-05	3.19033
RNASeqTranscript.29685		-	4338	57945258	57948899	3	CM008498.1	ChromosomeX		-0.34658	-0.473122	-0.220037	4.79505	-5.56927	3.28651e-06	4.12111e-05	3.20917
RNASeqTranscript.29398	CA5B	+	7802	14552549	14657724	19	CM008498.1	ChromosomeX	ENSOARG00000012701	0.285853	0.181469	0.390237	5.80707	5.56852	3.29384e-06	4.12798e-05	3.08077
RNASeqTranscript.10398	C5orf15	-	10424	47715515	47728007	8	CM008476.1	Chromosome5	ENSOARG00000013696	0.186223	0.118203	0.254242	6.74322	5.56715	3.30733e-06	4.14257e-05	3.01076
RNASeqTranscript.17947		+	4626	76576322	76584430	5	CM008483.1	Chromosome12		-0.429104	-0.585852	-0.272357	4.13147	-5.56665	3.31228e-06	4.14645e-05	3.31577
RNASeqTranscript.17940		+	852	75530780	75530780	1	CM008483.1	Chromosome12	ENSOARG00000012084	-0.279529	-0.381654	-0.177404	7.99182	-5.56578	3.32085e-06	4.15487e-05	2.94803
RNASeqTranscript.19794		+	993	46070898	46070898	1	CM008485.1	Chromosome14		1.12842	0.716096	1.54075	0.0519714	5.56495	3.32907e-06	4.16282e-05	4.00465
RNASeqTranscript.19777	ZNF536	+	7149	43557476	44007780	8	CM008485.1	Chromosome14	ENSOARG00000004111	0.450207	0.285678	0.614737	3.30382	5.56416	3.33683e-06	4.1702e-05	3.4571
RNASeqTranscript.9579	PGPEP1	-	5511	4865907	4903056	9	CM008476.1	Chromosome5	ENSOARG00000012497	0.317258	0.20131	0.433206	4.53934	5.56391	3.33933e-06	4.17099e-05	3.22849
RNASeqTranscript.23978	CLASP2	-	13332	8346018	8526137	53	CM008490.1	Chromosome19	ENSOARG00000016028	-0.319063	-0.435686	-0.20244	7.99638	-5.56318	3.34655e-06	4.17768e-05	2.94012
IsoSeq.9549		+	2420	109836939	109836939	1	CM008476.1	Chromosome5		0.869845	0.551683	1.18801	-0.147824	5.55936	3.38487e-06	4.22317e-05	4.01703
RNASeqTranscript.22643		-	4984	64084989	64093983	5	CM008488.1	Chromosome17		-0.293084	-0.400305	-0.185863	3.04382	-5.55831	3.39543e-06	4.23398e-05	3.49111
RNASeqTranscript.18244	DNAJC1	-	10658	23814595	24005566	16	CM008484.1	Chromosome13	ENSOARG00000001045	0.266008	0.168668	0.363347	5.72741	5.55694	3.40924e-06	4.24885e-05	3.05345
RNASeqTranscript.1042	GPSM2	+	3429	90783971	90833041	23	CM008472.1	Chromosome1	ENSOARG00000018981	0.24705	0.15664	0.337459	4.05167	5.55651	3.4136e-06	4.25191e-05	3.2927
RNASeqTranscript.231	SMAP2	+	6772	15553436	15602341	19	CM008472.1	Chromosome1	ENSOARG00000020242	0.194912	0.123577	0.266247	6.31385	5.55609	3.41794e-06	4.25496e-05	3.00456
RNASeqTranscript.25042	MUT	-	4247	23750519	23791006	17	CM008491.1	Chromosome20	ENSOARG00000012068	0.213793	0.135541	0.292045	6.67355	5.55559	3.42302e-06	4.25891e-05	2.98039
RNASeqTranscript.4160		-	7283	114915462	114950648	21	CM008473.1	Chromosome2		-0.231245	-0.3159	-0.146589	4.6356	-5.55455	3.43357e-06	4.26967e-05	3.18973
RNASeqTranscript.20481		+	2482	65317574	65322468	14	CM008485.1	Chromosome14	ENSOARG00000000370	2.85715	1.81113	3.90317	-1.70858	5.55424	3.43679e-06	4.2713e-05	4.25827
RNASeqTranscript.8033	GGA1	+	3597	230297274	230315659	21	CM008474.1	Chromosome3	ENSOARG00000013836	-0.211816	-0.289367	-0.134264	5.53452	-5.55394	3.43979e-06	4.27266e-05	3.06652
RNASeqTranscript.5012	CATIP	+	2612	235199136	235204811	15	CM008473.1	Chromosome2	ENSOARG00000019531	-0.653521	-0.892853	-0.414188	1.24966	-5.5525	3.45458e-06	4.28865e-05	3.77703
RNASeqTranscript.1975	ABI3BP	-	8005	181171418	181464969	75	CM008472.1	Chromosome1	ENSOARG00000018194	-0.717863	-0.98082	-0.454905	6.06473	-5.5512	3.46797e-06	4.29576e-05	3.01408
RNASeqTranscript.16526	ZSWIM7	-	4365	29813085	29822566	12	CM008482.1	Chromosome11	ENSOARG00000017433	-0.220727	-0.301579	-0.139875	5.51724	-5.55132	3.46672e-06	4.29576e-05	3.06108
RNASeqTranscript.26080		+	1546	45534302	45536566	3	CM008492.1	Chromosome21		0.476604	0.302026	0.651182	0.347146	5.55136	3.46631e-06	4.29576e-05	3.90976
RNASeqTranscript.26946	ZNF407	-	7837	3818967	4203056	10	CM008494.1	Chromosome23	ENSOARG00000004638	-0.195946	-0.267721	-0.124171	4.45992	-5.55127	3.46721e-06	4.29576e-05	3.20841
RNASeqTranscript.22916	PIK3IP1	-	2545	79283826	79294337	9	CM008488.1	Chromosome17	ENSOARG00000009970	-0.497002	-0.679106	-0.314898	5.28922	-5.54971	3.48341e-06	4.31249e-05	3.08629
RNASeqTranscript.22074		+	16615	64497164	64808054	96	CM008487.1	Chromosome16	ENSOARG00000013498	-0.639062	-0.873367	-0.404757	4.01732	-5.54617	3.52022e-06	4.35566e-05	3.27644
RNASeqTranscript.23296	HOMER2	-	13199	20525436	20663735	32	CM008489.1	Chromosome18	ENSOARG00000013896	0.413097	0.261604	0.56459	6.42915	5.54485	3.53404e-06	4.37035e-05	2.96347
IsoSeq.6926		-	1860	198245736	198256459	3	CM008474.1	Chromosome3		0.666466	0.422005	0.910928	-0.518513	5.5437	3.54622e-06	4.38299e-05	4.03085
RNASeqTranscript.13227	TTLL5	+	5793	90909977	91220481	45	CM008478.1	Chromosome7	ENSOARG00000001992	0.272812	0.172698	0.372927	4.61776	5.54112	3.57351e-06	4.41428e-05	3.14796
RNASeqTranscript.28492		+	8863	12749153	12773589	18	CM008496.1	Chromosome25		0.258202	0.163429	0.352974	6.9584	5.53998	3.5856e-06	4.42678e-05	2.91816
RNASeqTranscript.4647		-	5889	173017073	173111620	17	CM008473.1	Chromosome2		-0.217712	-0.297656	-0.137768	5.33354	-5.53767	3.61041e-06	4.45353e-05	3.04098
RNASeqTranscript.24061	CCK	-	348	15495450	15499768	2	CM008490.1	Chromosome19	ENSOARG00000003317	-0.905105	-1.23747	-0.572744	1.16302	-5.53759	3.61124e-06	4.45353e-05	3.75029
RNASeqTranscript.20029	C19orf47	+	12026	52986483	53009593	15	CM008485.1	Chromosome14	ENSOARG00000006598	-0.190925	-0.261057	-0.120793	4.76669	-5.53578	3.63071e-06	4.47508e-05	3.11206
RNASeqTranscript.12009		+	4894	2188380	2221199	18	CM008478.1	Chromosome7	ENSOARG00000016178	0.338369	0.214059	0.462679	5.93175	5.53499	3.63931e-06	4.48321e-05	2.97031
RNASeqTranscript.25457	RNF182	-	5395	46152613	46259550	10	CM008491.1	Chromosome20	ENSOARG00000020104	0.730371	0.461983	0.998759	2.59928	5.53365	3.65376e-06	4.49855e-05	3.49645
RNASeqTranscript.18026	PTPN7	+	3557	83992802	84000606	18	CM008483.1	Chromosome12	ENSOARG00000000687	0.811736	0.513431	1.11004	0.533185	5.53332	3.65738e-06	4.50052e-05	3.82937
RNASeqTranscript.22468		+	1282	52019332	52019332	1	CM008488.1	Chromosome17		-0.517447	-0.70773	-0.327164	2.801	-5.52964	3.69761e-06	4.54754e-05	3.45197
RNASeqTranscript.7500		-	2535	186041060	186041060	1	CM008474.1	Chromosome3		-1.00518	-1.37489	-0.635478	-1.97456	-5.52866	3.70844e-06	4.55835e-05	4.20573
RNASeqTranscript.11041	ANXA5	+	7574	4515043	4577907	26	CM008477.1	Chromosome6	ENSOARG00000014830	0.371539	0.234879	0.508198	8.21439	5.52834	3.71197e-06	4.56019e-05	2.82729
IsoSeq.24288		-	2601	31415630	31420678	2	CM008497.1	Chromosome26		0.817409	0.51667	1.11815	-0.945162	5.5269	3.72787e-06	4.57721e-05	4.04965
RNASeqTranscript.8651	PUS7	-	5181	52573996	52638873	25	CM008475.1	Chromosome4	ENSOARG00000003160	-0.340658	-0.466016	-0.215299	3.99806	-5.5258	3.74006e-06	4.58715e-05	3.21538
RNASeqTranscript.22282	HHIP	-	9428	14754348	14870165	16	CM008488.1	Chromosome17	ENSOARG00000010036	0.701128	0.443124	0.959133	3.54906	5.52589	3.73911e-06	4.58715e-05	3.29862
RNASeqTranscript.14425	ZFAT	+	7284	21628361	21926433	17	CM008480.1	Chromosome9	ENSOARG00000005227	0.257178	0.16253	0.351825	3.62951	5.52532	3.74549e-06	4.58949e-05	3.27997
RNASeqTranscript.16038	PYCR1	-	1726	12147790	12152401	9	CM008482.1	Chromosome11	ENSOARG00000017754	0.409915	0.259055	0.560774	4.20701	5.52527	3.74606e-06	4.58949e-05	3.17147
RNASeqTranscript.8038		+	5410	230358005	230362620	9	CM008474.1	Chromosome3	ENSOARG00000013969	-0.232484	-0.318051	-0.146917	4.06271	-5.52484	3.75084e-06	4.59283e-05	3.20039
RNASeqTranscript.22136	LPCAT1	+	3886	77489601	77527210	19	CM008487.1	Chromosome16	ENSOARG00000016205	0.270249	0.170746	0.369752	5.81369	5.52282	3.77346e-06	4.61801e-05	2.94425
RNASeqTranscript.16766		+	8646	38945855	38973707	28	CM008482.1	Chromosome11	ENSOARG00000017553	-0.314715	-0.430607	-0.198824	3.99737	-5.52202	3.78236e-06	4.62638e-05	3.20567
RNASeqTranscript.11610	SLC4A4	+	3882	95705627	96541363	23	CM008477.1	Chromosome6	ENSOARG00000012378	-0.355913	-0.487001	-0.224825	5.12385	-5.52092	3.79479e-06	4.63852e-05	3.01777
RNASeqTranscript.27995		-	10947	28646719	28665224	22	CM008495.1	Chromosome24	ENSOARG00000010314, ENSOARG00000001578	0.341174	0.215511	0.466838	4.71681	5.52077	3.79643e-06	4.63852e-05	3.07166
RNASeqTranscript.21839		-	7647	23698135	23772578	25	CM008487.1	Chromosome16		-0.257417	-0.352262	-0.162572	6.39167	-5.51891	3.81758e-06	4.66181e-05	2.89025
RNASeqTranscript.8633		+	1133	50517412	50517412	1	CM008475.1	Chromosome4		-0.951942	-1.30272	-0.601166	3.4248	-5.51839	3.82349e-06	4.66649e-05	3.31342
RNASeqTranscript.27357	FECH	-	4052	62873112	62909371	18	CM008494.1	Chromosome23	ENSOARG00000005202	-0.192999	-0.264119	-0.121879	5.53135	-5.51819	3.82573e-06	4.66668e-05	2.96082
RNASeqTranscript.17852		+	856	66587705	66587705	1	CM008483.1	Chromosome12		-0.539239	-0.737965	-0.340514	2.91113	-5.51771	3.83116e-06	4.67077e-05	3.39777
RNASeqTranscript.18205		-	622	18161450	18161789	3	CM008484.1	Chromosome13		-0.703931	-0.963515	-0.444348	0.908141	-5.51422	3.87112e-06	4.71691e-05	3.7225
RNASeqTranscript.11885	AFAP1	-	8065	126145368	126295378	25	CM008477.1	Chromosome6	ENSOARG00000011947	0.389638	0.245911	0.533366	4.33855	5.51257	3.89018e-06	4.73757e-05	3.11034
RNASeqTranscript.22123	MED10	+	1106	72995502	73003457	8	CM008487.1	Chromosome16	ENSOARG00000015197	-0.252377	-0.345482	-0.159272	3.63485	-5.51199	3.89695e-06	4.74323e-05	3.24285
RNASeqTranscript.29166		+	1495	40329757	40329757	1	CM008497.1	Chromosome26		-0.862313	-1.18045	-0.544175	-0.394568	-5.51164	3.90105e-06	4.74564e-05	3.9278
RNASeqTranscript.8105		-	2204	232930674	232930674	1	CM008474.1	Chromosome3		0.616913	0.389282	0.844544	0.59884	5.51093	3.90926e-06	4.75304e-05	3.7517
RNASeqTranscript.17562	CASZ1	+	7911	46206740	46360205	28	CM008483.1	Chromosome12	ENSOARG00000004576	0.396507	0.250173	0.542841	5.0129	5.50983	3.92209e-06	4.76607e-05	2.9955
RNASeqTranscript.19176		+	780	84737642	84747320	2	CM008484.1	Chromosome13		2.37282	1.49652	3.24912	-3.28111	5.50611	3.96564e-06	4.81637e-05	4.2647
RNASeqTranscript.25750		-	1523	20055728	20055728	1	CM008492.1	Chromosome21		0.876857	0.552987	1.20073	0.412376	5.5054	3.97409e-06	4.8217e-05	3.76678
RNASeqTranscript.28593		-	3626	25364503	25364503	1	CM008496.1	Chromosome25		0.627087	0.395469	0.858706	1.01187	5.50538	3.97433e-06	4.8217e-05	3.66967
RNASeqTranscript.24997		+	271	19358443	19358443	1	CM008491.1	Chromosome20		0.795644	0.501738	1.08955	-1.12365	5.50481	3.981e-06	4.82718e-05	4.01184
RNASeqTranscript.7820	DUSP16	+	6640	217502018	217608294	19	CM008474.1	Chromosome3	ENSOARG00000020857	-0.372304	-0.50984	-0.234768	5.32294	-5.50443	3.9855e-06	4.83003e-05	2.9451
RNASeqTranscript.16413		+	3338	26087618	26098097	5	CM008482.1	Chromosome11		-0.413661	-0.566487	-0.260835	1.84541	-5.50402	3.99044e-06	4.83339e-05	3.53665
RNASeqTranscript.9950		+	1983	17124890	17128483	14	CM008476.1	Chromosome5		-0.305749	-0.418721	-0.192778	4.23838	-5.50336	3.99826e-06	4.84025e-05	3.1064
RNASeqTranscript.5474		+	2987	265580563	265585387	4	CM008473.1	Chromosome2		1.69785	1.07022	2.32549	-1.13074	5.50077	4.02921e-06	4.87509e-05	4.00792
RNASeqTranscript.10332	PLPPR3	-	2703	45486654	45495353	9	CM008476.1	Chromosome5	ENSOARG00000009579	-0.437326	-0.599012	-0.275641	4.09423	-5.50005	4.03787e-06	4.88292e-05	3.12361
RNASeqTranscript.1070	AMPD2	+	18173	91414576	91439220	29	CM008472.1	Chromosome1	ENSOARG00000019266	0.208309	0.131219	0.285398	6.42422	5.49472	4.10234e-06	4.95731e-05	2.81485
RNASeqTranscript.15722		+	13025	96006089	96167506	18	CM008481.1	Chromosome10		-0.577394	-0.791076	-0.363712	4.1997	-5.4946	4.1038e-06	4.95731e-05	3.09237
RNASeqTranscript.19333		-	2735	10906352	10910433	2	CM008485.1	Chromosome14		0.686747	0.432491	0.941003	1.57265	5.49234	4.13152e-06	4.98809e-05	3.54356
RNASeqTranscript.9044	SND1	+	4572	100726183	101146338	43	CM008475.1	Chromosome4	ENSOARG00000002149	0.238534	0.15021	0.326859	6.70831	5.49163	4.14021e-06	4.99589e-05	2.78827
RNASeqTranscript.12566	MDGA2	-	14055	40329320	40967935	36	CM008478.1	Chromosome7	ENSOARG00000020597	0.288202	0.181464	0.39494	5.58121	5.49046	4.15463e-06	5.0106e-05	2.87004
RNASeqTranscript.5346		-	4338	258658526	258666928	8	CM008473.1	Chromosome2	ENSOARG00000007158	-0.210428	-0.288418	-0.132438	6.06643	-5.48651	4.20368e-06	5.06703e-05	2.81748
RNASeqTranscript.18997	KIAA1755	-	5451	69884625	69929126	21	CM008484.1	Chromosome13	ENSOARG00000018663	0.66108	0.416008	0.906152	2.76954	5.48519	4.2203e-06	5.08161e-05	3.32254
RNASeqTranscript.20277	PPP1R15A	+	2398	58918512	58921739	6	CM008485.1	Chromosome14	ENSOARG00000012344	-0.359389	-0.49262	-0.226158	5.0151	-5.48519	4.22032e-06	5.08161e-05	2.92802
RNASeqTranscript.22775	RNF10	+	9426	72005477	72042901	39	CM008488.1	Chromosome17	ENSOARG00000012664	0.161524	0.10162	0.221427	8.10989	5.48297	4.24828e-06	5.11253e-05	2.69663
RNASeqTranscript.6453		+	4743	84443362	84453313	6	CM008474.1	Chromosome3		0.554648	0.34893	0.760366	3.81982	5.48247	4.25457e-06	5.11736e-05	3.11664
RNASeqTranscript.11500	CORIN	-	15083	72763518	73066678	33	CM008477.1	Chromosome6	ENSOARG00000016215	-0.63688	-0.873123	-0.400637	7.29092	-5.48189	4.26184e-06	5.12336e-05	2.73071
RNASeqTranscript.17210	NUCKS1	-	6498	3106426	3138258	8	CM008483.1	Chromosome12	ENSOARG00000004262	-0.18869	-0.258685	-0.118696	9.56983	-5.48171	4.26417e-06	5.12341e-05	2.64172
RNASeqTranscript.1001	EXTL2	-	4556	82730058	82747687	7	CM008472.1	Chromosome1	ENSOARG00000018348	0.230794	0.145174	0.316415	4.76757	5.48123	4.27028e-06	5.12799e-05	2.94646
RNASeqTranscript.24316	C3orf67	+	10148	44346894	44606736	27	CM008490.1	Chromosome19	ENSOARG00000011949	0.405936	0.255299	0.556573	4.73696	5.47971	4.28966e-06	5.14851e-05	2.94666
RNASeqTranscript.4675	CXCR4	+	1673	187227559	187229657	3	CM008473.1	Chromosome2	ENSOARG00000010462	-0.405241	-0.55571	-0.254772	5.94964	-5.47643	4.33164e-06	5.19434e-05	2.79893
RNASeqTranscript.29634	WNK3	+	26930	53807091	54166621	60	CM008498.1	ChromosomeX	ENSOARG00000006658	0.177786	0.111772	0.243799	7.4619	5.47637	4.33248e-06	5.19434e-05	2.70455
RNASeqTranscript.18209	CREM	-	10017	18407694	18475261	28	CM008484.1	Chromosome13	ENSOARG00000016854	0.382065	0.240186	0.523943	4.92336	5.47585	4.33922e-06	5.19964e-05	2.90733
RNASeqTranscript.22487		+	7220	52265536	52290414	19	CM008488.1	Chromosome17		0.212889	0.133764	0.292014	4.28326	5.47108	4.40122e-06	5.27111e-05	2.99717
RNASeqTranscript.28936		-	2801	15614880	15614880	1	CM008497.1	Chromosome26		0.549699	0.345355	0.754042	3.92787	5.4701	4.41395e-06	5.28354e-05	3.05983
RNASeqTranscript.9058		-	6296	101534859	101552541	9	CM008475.1	Chromosome4		0.540277	0.339381	0.741173	3.19141	5.46861	4.43356e-06	5.29569e-05	3.19483
RNASeqTranscript.10798	HMMR	+	3580	78394794	78426407	26	CM008476.1	Chromosome5	ENSOARG00000014126	0.335066	0.210486	0.459646	2.26322	5.46907	4.42754e-06	5.29569e-05	3.36188
RNASeqTranscript.12944	DAAM1	+	8286	74323952	74504106	28	CM008478.1	Chromosome7	ENSOARG00000021117	0.235705	0.148065	0.323344	6.24822	5.46891	4.42966e-06	5.29569e-05	2.75002
RNASeqTranscript.27194	MTCL1	+	12314	46328255	46438586	26	CM008494.1	Chromosome23	ENSOARG00000000803	0.300528	0.188783	0.412272	4.67592	5.46877	4.43145e-06	5.29569e-05	2.92372
RNASeqTranscript.2737		-	2363	268552341	268552341	1	CM008472.1	Chromosome1		-0.40002	-0.54879	-0.25125	5.43771	-5.46761	4.44683e-06	5.30588e-05	2.82273
RNASeqTranscript.19302	C16orf46	-	8694	7936232	7952313	6	CM008485.1	Chromosome14	ENSOARG00000008270	-0.454937	-0.624127	-0.285747	3.48252	-5.46773	4.44517e-06	5.30588e-05	3.14284
RNASeqTranscript.8124	CSDC2	+	3067	233498179	233511119	9	CM008474.1	Chromosome3	ENSOARG00000018326	-0.447969	-0.614626	-0.281312	4.71726	-5.46583	4.47039e-06	5.33116e-05	2.91568
RNASeqTranscript.6950	CBX5	+	12604	141809095	141842654	31	CM008474.1	Chromosome3	ENSOARG00000016251	-0.162236	-0.222598	-0.101874	8.91664	-5.46528	4.47776e-06	5.33711e-05	2.61416
RNASeqTranscript.1052	KIAA1324	+	13003	90983032	91090472	55	CM008472.1	Chromosome1	ENSOARG00000019083, ENSOARG00000019108	0.403649	0.253444	0.553853	8.63123	5.46452	4.48788e-06	5.34633e-05	2.62184
RNASeqTranscript.5026		+	4370	235570829	235629720	13	CM008473.1	Chromosome2		-0.354405	-0.486315	-0.222494	5.10701	-5.46327	4.50457e-06	5.36336e-05	2.84996
RNASeqTranscript.3984		-	620	88883387	88883387	1	CM008473.1	Chromosome2		-0.70864	-0.972504	-0.444777	0.652511	-5.46107	4.53411e-06	5.39567e-05	3.60616
RNASeqTranscript.5552		+	7540	2162232	2195481	25	CM008474.1	Chromosome3		-0.197807	-0.271473	-0.124141	5.16361	-5.46018	4.54613e-06	5.40423e-05	2.83143
RNASeqTranscript.21707		+	870	8888470	8889758	4	CM008487.1	Chromosome16	ENSOARG00000005147	-0.399024	-0.547624	-0.250424	3.4322	-5.46024	4.54542e-06	5.40423e-05	3.13113
RNASeqTranscript.28040		+	2435	33578257	33578902	2	CM008495.1	Chromosome24		0.441912	0.277305	0.606519	0.829392	5.45908	4.56104e-06	5.41908e-05	3.5607
RNASeqTranscript.17115		-	9410	58538345	58547714	14	CM008482.1	Chromosome11		-0.298039	-0.409124	-0.186954	4.20437	-5.45568	4.60743e-06	5.47129e-05	2.96949
RNASeqTranscript.3148	GSN	-	5631	2251336	2313273	26	CM008473.1	Chromosome2	ENSOARG00000005473	-0.4363	-0.598924	-0.273676	7.17635	-5.45546	4.6104e-06	5.47133e-05	2.65715
RNASeqTranscript.13313	FLRT2	+	10601	101340997	101540803	5	CM008478.1	Chromosome7	ENSOARG00000017560	0.478202	0.299955	0.656449	7.43097	5.45532	4.61234e-06	5.47133e-05	2.64345
RNASeqTranscript.8155	PACSIN2	-	4464	234646164	234758371	18	CM008474.1	Chromosome3	ENSOARG00000019085	0.232497	0.145815	0.319179	6.46477	5.45408	4.6294e-06	5.48576e-05	2.69149
RNASeqTranscript.11783	KLHL8	-	8423	112376289	112436814	20	CM008477.1	Chromosome6	ENSOARG00000004639	0.319944	0.200663	0.439224	6.49246	5.45426	4.62699e-06	5.48576e-05	2.69021
RNASeqTranscript.9867	XAB2	-	4781	14776463	14787241	27	CM008476.1	Chromosome5	ENSOARG00000002015	-0.319111	-0.438097	-0.200125	4.85777	-5.45353	4.63694e-06	5.49178e-05	2.85613
RNASeqTranscript.7550	FBXO7	+	6035	188904915	188922628	16	CM008474.1	Chromosome3	ENSOARG00000018147	0.235401	0.147535	0.323268	5.75883	5.44774	4.71753e-06	5.58427e-05	2.72622
RNASeqTranscript.280	EBNA1BP2	-	2346	18439634	18446205	10	CM008472.1	Chromosome1	ENSOARG00000020502	-0.192349	-0.264151	-0.120547	4.92639	-5.44735	4.72299e-06	5.58779e-05	2.82559
RNASeqTranscript.10320		+	1461	45313680	45320252	12	CM008476.1	Chromosome5	ENSOARG00000008783	0.333506	0.208995	0.458017	8.53424	5.44663	4.73313e-06	5.59683e-05	2.57227
RNASeqTranscript.4930	PLEKHM3	-	10511	224019244	224233254	12	CM008473.1	Chromosome2	ENSOARG00000018903	-0.172017	-0.236242	-0.107792	5.66758	-5.44626	4.73835e-06	5.60005e-05	2.73267
RNASeqTranscript.22339		+	2350	26766797	26766797	1	CM008488.1	Chromosome17		-0.366834	-0.503828	-0.22984	2.03975	-5.44501	4.75596e-06	5.6179e-05	3.33033
RNASeqTranscript.10395	FSTL4	-	5451	46913454	47384638	18	CM008476.1	Chromosome5	ENSOARG00000013615	-0.461523	-0.633926	-0.289119	5.53755	-5.4435	4.77745e-06	5.63868e-05	2.74103
RNASeqTranscript.16437	MRPL27	-	4166	27016893	27023430	6	CM008482.1	Chromosome11	ENSOARG00000004651	-0.299888	-0.411915	-0.187862	4.93397	-5.44339	4.77901e-06	5.63868e-05	2.81519
RNASeqTranscript.18870	CBFA2T2	+	6710	65696597	65830744	15	CM008484.1	Chromosome13	ENSOARG00000008032	-0.161847	-0.222308	-0.101385	5.37097	-5.44324	4.7811e-06	5.63868e-05	2.75548
RNASeqTranscript.4346		-	7914	138358960	138395559	7	CM008473.1	Chromosome2		3.35268	2.09993	4.60542	-2.41263	5.44201	4.7986e-06	5.65634e-05	4.01552
RNASeqTranscript.11838		+	3682	117524507	117524507	1	CM008477.1	Chromosome6		1.04861	0.656768	1.44045	-0.0778948	5.44169	4.80321e-06	5.65764e-05	3.66061
RNASeqTranscript.13049	RAB15	-	639	80501256	80522138	7	CM008478.1	Chromosome7	ENSOARG00000021157	0.317961	0.199143	0.436778	2.29749	5.44158	4.80476e-06	5.65764e-05	3.27473
RNASeqTranscript.3821	GDA	-	5318	68680791	68834942	17	CM008473.1	Chromosome2	ENSOARG00000012755	0.726137	0.454735	0.997539	3.19451	5.44047	4.82061e-06	5.67334e-05	3.1117
RNASeqTranscript.26186		+	2742	47286484	47305775	14	CM008492.1	Chromosome21	ENSOARG00000014292	-0.512967	-0.704718	-0.321215	2.92862	-5.43979	4.83044e-06	5.68192e-05	3.1627
RNASeqTranscript.21739		+	2577	10712434	10712434	1	CM008487.1	Chromosome16		0.453034	0.283673	0.622395	1.80307	5.43936	4.83657e-06	5.68615e-05	3.34957
RNASeqTranscript.4834	AOX1	+	8016	216846919	216916240	40	CM008473.1	Chromosome2	ENSOARG00000016052	-0.636968	-0.875102	-0.398834	6.2387	-5.4391	4.84032e-06	5.68679e-05	2.66645
RNASeqTranscript.5741		+	3070	8973080	8980361	15	CM008474.1	Chromosome3		-0.397276	-0.545803	-0.248748	7.80196	-5.43897	4.8422e-06	5.68679e-05	2.57929
RNASeqTranscript.16254	ATP6V0A1	-	4411	20527386	20585019	25	CM008482.1	Chromosome11	ENSOARG00000001896	0.244669	0.153184	0.336154	7.41334	5.43828	4.85214e-06	5.69496e-05	2.59358
RNASeqTranscript.17082	RNF43	+	7182	54552665	54620673	12	CM008482.1	Chromosome11	ENSOARG00000010239	-0.470543	-0.64649	-0.294597	3.13498	-5.43814	4.85424e-06	5.69496e-05	3.1197
RNASeqTranscript.28749		+	5936	36324901	36365098	18	CM008496.1	Chromosome25	ENSOARG00000009924	-0.236976	-0.325606	-0.148345	5.76168	-5.43691	4.87195e-06	5.71275e-05	2.69639
RNASeqTranscript.4033	ACER2	+	7967	95062920	95097790	11	CM008473.1	Chromosome2	ENSOARG00000014252	0.245622	0.153729	0.337514	4.56878	5.43523	4.89634e-06	5.73835e-05	2.84161
RNASeqTranscript.4603		+	483	168657624	168657624	1	CM008473.1	Chromosome2	ENSOARG00000012610	-0.328947	-0.452035	-0.205859	8.74069	-5.43428	4.91018e-06	5.74751e-05	2.52856
RNASeqTranscript.11900	LRPAP1	+	6108	127409724	127422790	18	CM008477.1	Chromosome6	ENSOARG00000013363	0.267824	0.167606	0.368043	6.57959	5.43417	4.91186e-06	5.74751e-05	2.62522
RNASeqTranscript.25821	CHEK1	+	4353	30042146	30058425	18	CM008492.1	Chromosome21	ENSOARG00000011655	0.437288	0.273662	0.600914	1.35335	5.43435	4.90927e-06	5.74751e-05	3.40618
RNASeqTranscript.11383	SOD3	+	2094	48977520	49049534	10	CM008477.1	Chromosome6	ENSOARG00000000485	-0.543694	-0.747159	-0.340229	4.135	-5.4337	4.91866e-06	5.75247e-05	2.92136
RNASeqTranscript.24376	DCP1A	+	11313	49636389	49674628	16	CM008490.1	Chromosome19	ENSOARG00000016637	0.219897	0.137587	0.302208	5.93594	5.43249	4.93649e-06	5.77032e-05	2.6656
RNASeqTranscript.2289	LSG1	+	4907	210974162	211000372	28	CM008472.1	Chromosome1	ENSOARG00000020403	-0.207678	-0.285417	-0.129938	4.71534	-5.43223	4.94024e-06	5.77168e-05	2.81307
RNASeqTranscript.21656		+	7516	3488097	3500921	18	CM008487.1	Chromosome16	ENSOARG00000003553	-0.22864	-0.314234	-0.143045	8.05032	-5.43172	4.94776e-06	5.77746e-05	2.54717
RNASeqTranscript.374		+	1800	21547417	21558210	11	CM008472.1	Chromosome1		-0.225311	-0.309667	-0.140954	5.68553	-5.43118	4.95569e-06	5.7837e-05	2.68696
RNASeqTranscript.19144	SLC9A8	+	10148	81321320	81388187	24	CM008484.1	Chromosome13	ENSOARG00000013014	0.159906	0.100027	0.219784	5.75779	5.43031	4.96853e-06	5.79567e-05	2.67478
RNASeqTranscript.19409		+	2067	14813078	14817547	10	CM008485.1	Chromosome14		-0.17787	-0.244495	-0.111246	6.4369	-5.42876	4.99147e-06	5.8194e-05	2.61946
RNASeqTranscript.30366	MORC4	+	9754	136761994	136829136	25	CM008498.1	ChromosomeX	ENSOARG00000018851	0.259019	0.161993	0.356046	4.73965	5.4284	4.99691e-06	5.82271e-05	2.79395
RNASeqTranscript.22139		-	2874	77624898	77624898	1	CM008487.1	Chromosome16		-0.470696	-0.64705	-0.294341	1.947	-5.42732	5.01289e-06	5.8383e-05	3.29491
RNASeqTranscript.10290	CHD8	-	11758	44485271	44541852	43	CM008476.1	Chromosome5	ENSOARG00000019643	0.170927	0.106867	0.234988	7.38552	5.42565	5.03787e-06	5.8613e-05	2.5574
RNASeqTranscript.26742	ENO4	+	13152	40396066	40423932	42	CM008493.1	Chromosome22	ENSOARG00000017691	0.545183	0.340864	0.749501	3.94429	5.42582	5.03539e-06	5.8613e-05	2.92511
RNASeqTranscript.25369		-	13736	35956614	35972754	6	CM008491.1	Chromosome20		2.96355	1.85232	4.07477	1.09195	5.42303	5.07729e-06	5.9041e-05	3.47283
RNASeqTranscript.5970	SELENOI	+	9735	35062092	35099905	14	CM008474.1	Chromosome3	ENSOARG00000018771	0.194026	0.121262	0.266791	6.77042	5.42216	5.09046e-06	5.91634e-05	2.57838
RNASeqTranscript.8101		+	1222	232587043	232587043	1	CM008474.1	Chromosome3		0.333124	0.20819	0.458059	3.69465	5.42194	5.09386e-06	5.91722e-05	2.96057
RNASeqTranscript.12212		+	528	17557627	17559789	5	CM008478.1	Chromosome7		-0.422625	-0.581209	-0.264042	8.71905	-5.41912	5.13675e-06	5.96395e-05	2.4844
RNASeqTranscript.17660	TPRG1L	-	2000	53253478	53256882	11	CM008483.1	Chromosome12	ENSOARG00000016431	-0.208555	-0.286858	-0.130252	6.40785	-5.41596	5.18526e-06	6.01715e-05	2.58327
RNASeqTranscript.16422	KAT7	+	5434	26479802	26514046	21	CM008482.1	Chromosome11	ENSOARG00000005653	-0.152368	-0.209586	-0.0951503	6.96236	-5.41496	5.2007e-06	6.03196e-05	2.54718
RNASeqTranscript.21318	SLCO2B1	+	4609	57482945	57531862	21	CM008486.1	Chromosome15	ENSOARG00000011065	0.350437	0.218788	0.482086	5.03634	5.41283	5.23369e-06	6.06707e-05	2.70428
RNASeqTranscript.2978	PTTG1IP	-	2468	288044606	288064173	12	CM008472.1	Chromosome1	ENSOARG00000012316	0.296085	0.184842	0.407328	7.15602	5.41222	5.24317e-06	6.07492e-05	2.52848
RNASeqTranscript.11132		-	234	18289895	18289895	1	CM008477.1	Chromosome6		-0.999383	-1.37495	-0.623814	-0.453083	-5.41096	5.26295e-06	6.09469e-05	3.64467
RNASeqTranscript.19429		-	4099	15364911	15374556	27	CM008485.1	Chromosome14	ENSOARG00000014492, ENSOARG00000001141	-0.300971	-0.41408	-0.187862	3.17937	-5.41076	5.26599e-06	6.09505e-05	3.02889
RNASeqTranscript.11944		-	3380	128842356	128852953	24	CM008477.1	Chromosome6	ENSOARG00000015964	0.521865	0.325732	0.717998	1.51234	5.41051	5.26991e-06	6.09644e-05	3.31081
RNASeqTranscript.14707		+	7646	55219443	55266750	16	CM008480.1	Chromosome9		0.256073	0.159814	0.352332	6.70746	5.40945	5.28663e-06	6.11263e-05	2.54422
RNASeqTranscript.13385		-	4868	282333	288843	18	CM008479.1	Chromosome8	ENSOARG00000009152, ENSOARG00000005805	-0.291245	-0.400737	-0.181753	12.4584	-5.40889	5.29543e-06	6.11649e-05	2.36038
RNASeqTranscript.16752		+	1258	38321343	38321343	1	CM008482.1	Chromosome11		-0.815007	-1.1214	-0.50861	-0.977905	-5.40889	5.29537e-06	6.11649e-05	3.71693
RNASeqTranscript.19503	CYLD	+	16961	20518597	20580525	23	CM008485.1	Chromosome14	ENSOARG00000017520	0.232189	0.144892	0.319486	7.62889	5.40846	5.30217e-06	6.12112e-05	2.49538
RNASeqTranscript.24258		+	1476	35460736	35463212	3	CM008490.1	Chromosome19		-0.865087	-1.19046	-0.539718	-0.385082	-5.40648	5.33348e-06	6.1541e-05	3.61714
RNASeqTranscript.22731		+	3617	71042644	71047842	12	CM008488.1	Chromosome17	ENSOARG00000009765	-0.273834	-0.376832	-0.170837	8.86517	-5.40623	5.33752e-06	6.15559e-05	2.44072
RNASeqTranscript.14913	TSPYL5	+	4435	87738228	87741952	18	CM008480.1	Chromosome9	ENSOARG00000004645	0.2015	0.125702	0.277298	6.56043	5.40565	5.34674e-06	6.16305e-05	2.5417
RNASeqTranscript.2836		-	4754	276778443	277235009	19	CM008472.1	Chromosome1		-0.589702	-0.811548	-0.367857	4.46471	-5.40523	5.35342e-06	6.16758e-05	2.78334
RNASeqTranscript.385		-	7186	21888347	21925967	13	CM008472.1	Chromosome1	ENSOARG00000002745	0.257232	0.160445	0.354019	7.70315	5.40432	5.36783e-06	6.18101e-05	2.47986
RNASeqTranscript.8685	NRCAM	-	22241	55371266	55749620	47	CM008475.1	Chromosome4	ENSOARG00000007707	-0.255379	-0.351475	-0.159282	9.1891	-5.40392	5.37427e-06	6.18524e-05	2.4228
RNASeqTranscript.20992	HINFP	+	3711	32510581	32520025	14	CM008486.1	Chromosome15	ENSOARG00000013643	-0.169399	-0.233174	-0.105624	5.21563	-5.40124	5.41727e-06	6.23153e-05	2.64956
RNASeqTranscript.871		+	1517	71156075	71156075	1	CM008472.1	Chromosome1		0.505797	0.315348	0.696246	1.27821	5.40043	5.43035e-06	6.24337e-05	3.31782
RNASeqTranscript.20813	PIWIL4	-	4418	17366687	17421596	23	CM008486.1	Chromosome15	ENSOARG00000009613	0.972326	0.606121	1.33853	1.57979	5.39906	5.45244e-06	6.26555e-05	3.26925
RNASeqTranscript.2648	SUCNR1	-	5530	257096870	257108242	4	CM008472.1	Chromosome1	ENSOARG00000003740	-0.502349	-0.691606	-0.313092	2.58126	-5.3974	5.47943e-06	6.29334e-05	3.09879
RNASeqTranscript.25633		-	8171	8760826	8804643	10	CM008492.1	Chromosome21		0.712294	0.443902	0.980686	2.70219	5.39662	5.49226e-06	6.30484e-05	3.07204
RNASeqTranscript.16340		+	1160	23673622	23673622	1	CM008482.1	Chromosome11		0.774226	0.48247	1.06598	-0.25438	5.3961	5.50064e-06	6.308e-05	3.55462
RNASeqTranscript.23710	BDKRB2	+	5484	61393012	61677828	12	CM008489.1	Chromosome18	ENSOARG00000015990	-0.470005	-0.647115	-0.292894	2.9962	-5.39621	5.49891e-06	6.308e-05	3.02059
RNASeqTranscript.6766	ZNF2	-	2494	110706905	110717131	7	CM008474.1	Chromosome3	ENSOARG00000014166	-0.214874	-0.295849	-0.133899	3.30697	-5.3959	5.50405e-06	6.30868e-05	2.95997
RNASeqTranscript.29701		+	2700	58367113	58368989	4	CM008498.1	ChromosomeX		0.225171	0.140287	0.310054	5.56977	5.39412	5.5332e-06	6.33885e-05	2.58535
RNASeqTranscript.4012		-	1332	92366368	92371607	4	CM008473.1	Chromosome2		0.737217	0.459278	1.01516	0.617142	5.39358	5.54212e-06	6.34582e-05	3.40206
RNASeqTranscript.4333	FRZB	+	4435	136994100	137026652	9	CM008473.1	Chromosome2	ENSOARG00000016764	-0.395873	-0.545154	-0.246592	7.10851	-5.39241	5.56139e-06	6.36464e-05	2.47331
RNASeqTranscript.5719	NAIF1	+	5391	8442175	8446422	5	CM008474.1	Chromosome3	ENSOARG00000010974	-0.22875	-0.315087	-0.142412	3.29865	-5.38758	5.64195e-06	6.45354e-05	2.93722
RNASeqTranscript.14721	IL7	-	4175	59922676	59981431	10	CM008480.1	Chromosome9	ENSOARG00000007883	-0.759156	-1.04575	-0.472561	1.42764	-5.38634	5.66272e-06	6.47399e-05	3.2597
RNASeqTranscript.5787		+	5433	12255197	12788406	25	CM008474.1	Chromosome3	ENSOARG00000013754, ENSOARG00000013769	-0.187931	-0.258882	-0.116979	5.6609	-5.38602	5.66808e-06	6.47454e-05	2.55453
RNASeqTranscript.30006	G6PD	+	3142	88469085	88483622	18	CM008498.1	ChromosomeX	ENSOARG00000004237	-0.260444	-0.358773	-0.162115	6.23633	-5.38597	5.66898e-06	6.47454e-05	2.50623
RNASeqTranscript.17534		+	1379	44822503	44825346	2	CM008483.1	Chromosome12		1.90293	1.18441	2.62145	-3.34215	5.38536	5.67919e-06	6.4829e-05	3.92062
RNASeqTranscript.30036		-	1922	88929456	88929456	1	CM008498.1	ChromosomeX		-1.2191	-1.67948	-0.758725	-1.40874	-5.38465	5.69121e-06	6.49331e-05	3.71439
RNASeqTranscript.21928		+	3917	33233338	33249068	7	CM008487.1	Chromosome16		0.52097	0.324197	0.717744	0.400547	5.38367	5.70779e-06	6.50891e-05	3.40685
RNASeqTranscript.1917	AKAP8L	+	10311	175277996	175308739	27	CM008472.1	Chromosome1	ENSOARG00000003411	0.268203	0.166889	0.369518	6.50441	5.38299	5.71944e-06	6.51888e-05	2.4779
RNASeqTranscript.19244		+	19152	2478708	2953419	19	CM008485.1	Chromosome14	ENSOARG00000007001, ENSOARG00000017727	0.278398	0.173212	0.383583	7.08605	5.38198	5.73658e-06	6.5351e-05	2.44221
RNASeqTranscript.1880	POU1F1	-	3630	169006611	169024029	8	CM008472.1	Chromosome1	ENSOARG00000017058	1.38742	0.863154	1.9117	4.00579	5.38128	5.74862e-06	6.54549e-05	2.79881
RNASeqTranscript.15860		+	1819	7039610	7042254	7	CM008482.1	Chromosome11		-0.225361	-0.310533	-0.140188	4.20584	-5.38034	5.76474e-06	6.5605e-05	2.74566
RNASeqTranscript.22728	RPH3A	-	4268	70513002	70576277	23	CM008488.1	Chromosome17	ENSOARG00000009430	0.412191	0.256391	0.567991	4.86681	5.37976	5.7746e-06	6.56838e-05	2.63027
RNASeqTranscript.1612	CFAP126	-	6579	119837381	119865465	25	CM008472.1	Chromosome1	ENSOARG00000010023	-0.299958	-0.413367	-0.186549	3.82441	-5.37829	5.8e-06	6.59393e-05	2.8107
RNASeqTranscript.27903	SEZ6L2	+	5490	26896152	26916775	26	CM008495.1	Chromosome24	ENSOARG00000005130	0.330066	0.2052	0.454932	7.89385	5.37514	5.85457e-06	6.6526e-05	2.38515
RNASeqTranscript.4925		-	1153	223946821	223946821	1	CM008473.1	Chromosome2		-0.509126	-0.701831	-0.316421	0.406238	-5.37235	5.90328e-06	6.70454e-05	3.38072
RNASeqTranscript.11915	ADD1	-	8500	127863965	127954781	24	CM008477.1	Chromosome6	ENSOARG00000014772	-0.191975	-0.264665	-0.119286	7.6617	-5.37039	5.93776e-06	6.74029e-05	2.38136
RNASeqTranscript.6252		-	3905	62413598	62457832	9	CM008474.1	Chromosome3	ENSOARG00000020684	-0.198688	-0.273959	-0.123417	6.67526	-5.36755	5.98814e-06	6.79404e-05	2.42286
RNASeqTranscript.2813		+	3629	274067509	274091778	4	CM008472.1	Chromosome1		-0.751196	-1.03579	-0.466602	1.00989	-5.36733	5.99202e-06	6.79499e-05	3.27498
ENSOARG00000015089	OTOGL	+	7055	123878348	124050768	58	CM008474.1	Chromosome3	ENSOARG00000015089	0.895353	0.555792	1.23491	-1.38955	5.36177	6.09196e-06	6.90423e-05	3.6343
RNASeqTranscript.14297	COMMD5	-	4326	14562921	14567488	3	CM008480.1	Chromosome9	ENSOARG00000020146	-0.242829	-0.334924	-0.150734	4.98124	-5.36163	6.09451e-06	6.90423e-05	2.56465
RNASeqTranscript.13809		+	2176	53879634	53879634	1	CM008479.1	Chromosome8		-1.38626	-1.91206	-0.860458	-0.270392	-5.36109	6.10423e-06	6.91065e-05	3.47799
RNASeqTranscript.28829	ZNF22	-	2452	46352040	46357007	3	CM008496.1	Chromosome25	ENSOARG00000003699	-0.188685	-0.260255	-0.117116	5.27027	-5.36098	6.10634e-06	6.91065e-05	2.52359
RNASeqTranscript.7933	CD9	-	3412	224881770	224918076	12	CM008474.1	Chromosome3	ENSOARG00000008605	-0.278352	-0.383939	-0.172764	7.03207	-5.3606	6.11324e-06	6.91497e-05	2.38253
RNASeqTranscript.11493		+	456	72436378	72436378	1	CM008477.1	Chromosome6	ENSOARG00000004920	-0.456343	-0.62947	-0.283217	6.94912	-5.35994	6.12525e-06	6.92506e-05	2.38572
RNASeqTranscript.18274	KIAA1217	+	27905	25226432	26359628	81	CM008484.1	Chromosome13	ENSOARG00000002785	-0.318713	-0.439728	-0.197697	6.94655	-5.35538	6.20884e-06	7.01602e-05	2.37159
RNASeqTranscript.25450		-	4941	44326532	44347384	10	CM008491.1	Chromosome20	ENSOARG00000012390, ENSOARG00000002253	0.352915	0.218886	0.486944	5.82388	5.35431	6.22865e-06	7.03486e-05	2.44302
RNASeqTranscript.16764	CAMKK1	+	3825	38843278	38872054	18	CM008482.1	Chromosome11	ENSOARG00000017826	-0.709568	-0.979144	-0.439992	4.16949	-5.35235	6.26511e-06	7.07247e-05	2.67829
RNASeqTranscript.403	BEND5	-	6951	23908767	23958000	17	CM008472.1	Chromosome1	ENSOARG00000004077	-0.221192	-0.305242	-0.137142	3.79419	-5.35133	6.28401e-06	7.09024e-05	2.7357
RNASeqTranscript.1826	RBM11	-	4490	154487617	154510105	12	CM008472.1	Chromosome1	ENSOARG00000016446	-0.199515	-0.275389	-0.123641	4.07881	-5.34703	6.36495e-06	7.17795e-05	2.67002
RNASeqTranscript.1901	NSUN3	+	2655	172288394	172347864	7	CM008472.1	Chromosome1	ENSOARG00000017347	-0.247867	-0.342161	-0.153573	4.05005	-5.34523	6.39903e-06	7.20982e-05	2.67042
RNASeqTranscript.16374	OSBPL7, MRPL10	-	9139	24678929	24698351	46	CM008482.1	Chromosome11	ENSOARG00000008101, ENSOARG00000008051	-0.166597	-0.229977	-0.103218	6.02256	-5.34503	6.40287e-06	7.20982e-05	2.40083
RNASeqTranscript.25587	C11orf54, CEP295	-	16723	695054	784857	47	CM008492.1	Chromosome21	ENSOARG00000002146, ENSOARG00000002317	0.251069	0.155555	0.346582	7.34867	5.34515	6.40065e-06	7.20982e-05	2.32016
RNASeqTranscript.26266		+	4022	51298634	51376664	22	CM008492.1	Chromosome21		0.925331	0.573273	1.27739	2.84848	5.34459	6.41134e-06	7.21573e-05	2.89348
RNASeqTranscript.12302		-	2207	22715706	22715706	1	CM008478.1	Chromosome7		-1.07433	-1.48311	-0.665547	-0.647866	-5.34415	6.41978e-06	7.2216e-05	3.48164
RNASeqTranscript.5342	HMGCL	+	5535	258626910	258645494	10	CM008473.1	Chromosome2	ENSOARG00000007033	-0.225431	-0.311221	-0.139642	4.93107	-5.34333	6.43537e-06	7.23459e-05	2.51703
RNASeqTranscript.17161		+	2571	566639	566639	1	CM008483.1	Chromosome12		1.70188	1.0542	2.34956	-0.468851	5.3432	6.43778e-06	7.23459e-05	3.44819
RNASeqTranscript.11505	TEC	-	3932	73302498	73581048	26	CM008477.1	Chromosome6	ENSOARG00000017000	0.4911	0.304099	0.678101	2.79902	5.3402	6.49551e-06	7.29581e-05	2.88706
RNASeqTranscript.29271	CD99	+	7355	547440	580940	17	CM008498.1	ChromosomeX	ENSOARG00000008203	-0.330305	-0.456108	-0.204502	6.93915	-5.33894	6.51994e-06	7.31959e-05	2.32329
RNASeqTranscript.659		-	2477	45964283	45964283	1	CM008472.1	Chromosome1		-0.515914	-0.712547	-0.319281	2.31366	-5.33522	6.59242e-06	7.39724e-05	2.96055
RNASeqTranscript.1494	TMEM79	+	2341	112445019	112450630	6	CM008472.1	Chromosome1	ENSOARG00000005803	-0.507108	-0.700443	-0.313773	1.79066	-5.33361	6.62406e-06	7.42902e-05	3.04348
[truncated: 20,410 more rows]

## Sheet: SPTime
			Gene annotation							Polynomial regression											Catagorical regression							LP data summary					Peaks		Troughs
Geneid	transcriptsxref	names	Chr	Strand	Length	FirstStart	LastEnd	n_exons	ChrName	orthopolynomial1	orthopolynomial2	orthopolynomial3	orthopolynomial4	orthopolynomial5	AveExpr CPM	max SP difference of means across time	F	P.Value	adj.P.Val	significant and expressed SP polynomial	catagorical_F	catagorical_F.p.value	catagorical_F.FDR	SP max CPM	SP max difference pairwise	significant and expressed SP catagorical	significant and expressed SP either polynomial or catagorical	significantAndExpressedLP_polynomial	significantAndExpressedLP_catagorical	significantAndExpressedLP_either	SP max CPM	LP max difference pairwise	LP Peak ZT	SP Peak ZT	LP trough ZT	SP trough ZT
RNASeqTranscript.10049			CM008476.1	-	2379	19599594	19602290	6	Chromosome5	2.378	1.61939	-2.87103	-3.57178	-2.33999	2.87277	4.35357	101.346	1.03121e-12	2.31073e-08	TRUE	102.953	1.46107e-12	1.63699e-08	5.87597	4.21191	TRUE	TRUE	TRUE	TRUE	TRUE	3.9815	2.02185	0	20	12	12
RNASeqTranscript.7604	ENSOARG00000019171	KCTD17	CM008474.1	+	8204	193513103	193531750	14	Chromosome3	-0.744488	-2.17706	1.00009	-1.64525	0.217717	5.71279	1.90994	81.6459	6.86533e-12	5.12794e-08	TRUE	88.5888	5.11209e-12	3.81839e-08	6.66437	1.86627	TRUE	TRUE	TRUE	TRUE	TRUE	6.36372	1.08451	16	4	20	0
RNASeqTranscript.7697	ENSOARG00000019968		CM008474.1	+	5387	202615070	202619755	10	Chromosome3	1.95755	3.37202	-2.00443	-2.84786	-3.21679	7.18578	4.28227	84.5834	5.04172e-12	5.12794e-08	TRUE	141.607	1.00512e-13	2.25227e-09	9.92693	4.09588	TRUE	TRUE	TRUE	TRUE	TRUE	7.74423	2.00535	0	20	12	16
RNASeqTranscript.23456			CM008489.1	-	2172	31706022	31710644	12	Chromosome18	1.38439	7.8457	-1.14372	-2.25106	-3.58248	4.19241	4.81278	78.2869	9.9018e-12	5.54699e-08	TRUE	66.873	5.22109e-11	2.33989e-07	6.44834	4.70562	TRUE	TRUE	TRUE	TRUE	TRUE	4.91277	2.85012	4	20	16	16
RNASeqTranscript.12507	ENSOARG00000020309	DLL4	CM008478.1	+	3518	36453299	36461956	12	Chromosome7	2.27514	0.705256	-2.86718	-3.84971	-2.38022	3.98074	4.27811	69.0907	2.92903e-11	1.31267e-07	TRUE	80.8368	1.09287e-11	6.12225e-08	7.08308	4.07088	TRUE	TRUE	TRUE	TRUE	TRUE	4.23201	1.10495	20	20	12	12
RNASeqTranscript.8769	ENSOARG00000005327		CM008475.1	+	12339	68692286	68791120	28	Chromosome4	0.834843	4.6032	-0.687894	-2.26765	-2.80331	2.72101	3.58209	58.5974	1.20877e-10	4.51434e-07	TRUE	47.8266	7.97634e-10	9.92136e-07	4.54269	3.50842	TRUE	TRUE	TRUE	TRUE	TRUE	4.60785	3.26477	4	20	16	12
RNASeqTranscript.9414	ENSOARG00000006609	INSIG1	CM008475.1	+	3048	127202302	127277364	9	Chromosome4	0.542117	5.44034	-0.554417	-2.13661	-1.8832	5.56246	3.45445	55.2434	1.99984e-10	6.40177e-07	TRUE	61.735	1.00512e-10	2.90366e-07	7.07081	3.27902	TRUE	TRUE	TRUE	TRUE	TRUE	5.83192	2.22297	8	20	20	16
RNASeqTranscript.15915	ENSOARG00000007161	AANAT	CM008482.1	+	1979	7980171	7994409	12	Chromosome11	2.35887	9.77532	-2.76237	-3.80195	-6.25017	0.835326	7.50337	53.4395	2.65304e-10	6.60549e-07	TRUE	45.6117	1.16754e-09	1.30811e-06	4.84526	7.32926	TRUE	TRUE	TRUE	TRUE	TRUE	0.773763	4.84106	20	20	12	12
RNASeqTranscript.23184			CM008489.1	-	7414	14612794	14612794	1	Chromosome18	6.50764	-5.15123	-8.26235	1.66176	0.36858	0.0912987	7.64024	54	2.42775e-10	6.60549e-07	TRUE	59.4707	1.36383e-10	2.90366e-07	3.53494	7.02507	TRUE	TRUE	TRUE	TRUE	TRUE	1.00746	6.02085	16	16	8	4
RNASeqTranscript.20264			CM008485.1	-	8107	58728883	58742358	28	Chromosome14	0.353156	2.14894	-0.207199	-0.955078	-0.989592	7.59046	1.49438	50.7435	4.11669e-10	9.22468e-07	TRUE	51.1997	4.60291e-10	6.44638e-07	8.31194	1.48475	TRUE	TRUE	TRUE	TRUE	TRUE	8.25621	1.24512	4	20	16	16
RNASeqTranscript.16312	ENSOARG00000013027	NR1D1	CM008482.1	+	3740	22782745	22790466	15	Chromosome11	1.58881	2.21556	-1.67947	-2.90878	-2.83268	6.30873	3.77387	50.0781	4.60334e-10	9.37743e-07	TRUE	47.5112	8.41243e-10	9.92136e-07	8.77504	3.62333	TRUE	TRUE	TRUE	TRUE	TRUE	8.21036	3.88646	0	20	12	12
RNASeqTranscript.20536			CM008485.1	-	5459	66927823	66933699	5	Chromosome14	-0.713323	3.94402	0.958087	-0.599464	-0.943209	3.86865	2.59964	49.3382	5.2208e-10	9.74897e-07	TRUE	38.9701	4.09465e-09	3.27689e-06	5.08186	2.58838	TRUE	TRUE	FALSE	FALSE	FALSE	4.54218	1.03415	4	0	0	16
RNASeqTranscript.26567	ENSOARG00000014674	SCD	CM008493.1	+	5509	23878783	23894780	9	Chromosome22	-0.560966	3.29462	0.824207	-0.442042	-0.308606	6.89411	1.98067	48.6087	5.92072e-10	1.01602e-06	TRUE	38.2858	4.7112e-09	3.51895e-06	7.8785	1.97842	TRUE	TRUE	TRUE	TRUE	TRUE	7.86263	1.89234	8	0	20	16
RNASeqTranscript.28339	ENSOARG00000006153	PDGFA	CM008495.1	+	4075	42809896	42827371	17	Chromosome24	1.09589	0.828704	-1.51	-1.31034	-0.655282	4.59984	1.7615	48.2091	6.34787e-10	1.01602e-06	TRUE	41.2708	2.59637e-09	2.42414e-06	5.80475	1.74237	TRUE	TRUE	FALSE	FALSE	FALSE	4.89744	0.632217	20	20	12	8
RNASeqTranscript.8117	ENSOARG00000018238	TEF	CM008474.1	+	5478	233359053	233378655	11	Chromosome3	0.136269	2.23272	0.12267	-1.2077	-1.27151	7.06823	1.61424	47.4846	7.21211e-10	1.05795e-06	TRUE	37.6376	5.39209e-09	3.55371e-06	7.78447	1.61636	TRUE	TRUE	TRUE	TRUE	TRUE	7.72879	1.816	4	20	16	16
RNASeqTranscript.14403	ENSOARG00000003763	AGO2, AGO2 EIF2C2	CM008480.1	+	15730	17302559	17391196	33	Chromosome9	0.691214	0.247861	-0.844783	-1.43789	-0.983504	6.72306	1.52989	47.2242	7.55408e-10	1.05795e-06	TRUE	59.8043	1.30297e-10	2.90366e-07	7.82643	1.43843	TRUE	TRUE	FALSE	FALSE	FALSE	6.92989	0.527998	4	20	12	12
RNASeqTranscript.17184	ENSOARG00000007640	PLEKHA6	CM008483.1	-	21224	1587911	1713089	58	Chromosome12	0.738963	1.08746	-0.835237	-2.31608	-1.22128	6.89666	2.34067	46.6114	8.43185e-10	1.11142e-06	TRUE	40.0088	3.32353e-09	2.90879e-06	8.2902	2.40212	TRUE	TRUE	FALSE	FALSE	FALSE	7.18123	0.597395	0	20	8	12
RNASeqTranscript.15342	ENSOARG00000012551	GTF3A	CM008481.1	-	3272	34302816	34314935	16	Chromosome10	-0.0131674	2.08869	0.0404473	-0.886665	-0.767095	4.34293	1.35103	44.6654	1.20621e-09	1.50159e-06	TRUE	35.6528	8.26389e-09	5.04679e-06	4.91554	1.35284	TRUE	TRUE	TRUE	TRUE	TRUE	5.0046	1.28057	4	0	0	12
RNASeqTranscript.10441	ENSOARG00000014847		CM008476.1	+	15609	49560675	49591555	15	Chromosome5	1.13804	-3.10077	-3.53897	-1.5238	0.558144	7.10792	3.26502	44.1671	1.32507e-09	1.56275e-06	TRUE	35.5999	8.36091e-09	5.04679e-06	8.81765	3.32243	TRUE	TRUE	TRUE	TRUE	TRUE	8.7934	2.36791	16	16	20	0
RNASeqTranscript.12795	ENSOARG00000020918	UNC13C	CM008478.1	-	10323	57197407	57909891	34	Chromosome7	2.49341	-4.58514	-3.49439	1.8232	1.63976	3.5931	4.11182	43.5261	1.49747e-09	1.67776e-06	TRUE	35.4942	8.55847e-09	5.04679e-06	6.0691	3.96982	TRUE	TRUE	TRUE	TRUE	TRUE	5.33568	2.70121	20	16	4	4
RNASeqTranscript.15847	ENSOARG00000011445	CDR2L	CM008482.1	+	3503	6837033	6847863	10	Chromosome11	0.0517646	-2.09209	-0.342788	-0.661375	0.464892	5.35363	1.38329	42.9527	1.67295e-09	1.78512e-06	TRUE	34.8339	9.91828e-09	5.16858e-06	5.92858	1.36123	TRUE	TRUE	FALSE	FALSE	FALSE	5.5853	0.60806	16	16	8	0
RNASeqTranscript.21096	ENSOARG00000007809	ARNTL	CM008486.1	-	3615	42322687	42432113	25	Chromosome15	-0.194931	-3.49823	-0.220036	0.139596	0.98515	5.05905	2.14445	42.1468	1.95942e-09	1.99576e-06	TRUE	33.2829	1.41668e-08	6.90108e-06	6.08741	2.15916	TRUE	TRUE	TRUE	TRUE	TRUE	6.12706	2.11674	16	16	20	0
RNASeqTranscript.15952	ENSOARG00000003538	CYTH1	CM008482.1	-	9410	9629824	9705548	23	Chromosome11	0.325806	0.139142	-0.625877	-1.14106	-0.352089	5.76125	1.03253	40.9744	2.47816e-09	2.31863e-06	TRUE	33.4507	1.36212e-08	6.78275e-06	6.43886	1.03624	TRUE	TRUE	FALSE	FALSE	FALSE	6.05845	0.366715	0	20	12	12
RNASeqTranscript.24162	ENSOARG00000007840	BHLHE40	CM008490.1	-	3120	22882378	22888888	7	Chromosome19	0.807267	0.828007	-0.575742	-2.11593	-1.42229	5.97577	2.15863	40.9641	2.48336e-09	2.31863e-06	TRUE	37.7687	5.24592e-09	3.55371e-06	7.37007	2.07636	TRUE	TRUE	FALSE	FALSE	FALSE	6.05346	0.569381	0	20	12	12
RNASeqTranscript.23185			CM008489.1	-	981	14635456	14650243	3	Chromosome18	6.84984	-4.16215	-8.0063	1.5678	0.442925	-1.87741	7.41434	39.5467	3.3264e-09	2.98152e-06	TRUE	53.1366	3.40793e-10	5.45463e-07	1.24196	6.57914	TRUE	TRUE	FALSE	FALSE	FALSE	-1.28993	4.28613	16	16	8	4
RNASeqTranscript.12797			CM008478.1	-	1148	57951786	57951786	1	Chromosome7	2.50313	-6.56721	-3.13445	1.28542	1.82541	-1.67663	4.97235	39.1905	3.58526e-09	3.08994e-06	TRUE	38.4673	4.53813e-09	3.50656e-06	0.940514	4.71619	TRUE	TRUE	FALSE	FALSE	FALSE	0.247216	3.17079	20	16	0	0
RNASeqTranscript.4155			CM008473.1	+	3991	113859511	113885675	11	Chromosome2	-0.313077	3.01878	0.218977	-0.238114	-0.424199	6.32014	1.82231	37.9799	4.64688e-09	3.66285e-06	TRUE	30.3299	2.91725e-08	1.23339e-05	7.31259	1.82444	TRUE	TRUE	TRUE	TRUE	TRUE	6.92038	1.52778	8	0	20	16
RNASeqTranscript.7698			CM008474.1	+	1038	202623148	202623148	1	Chromosome3	1.53766	4.63637	-1.30132	-3.01287	-3.02062	-0.331921	4.39388	37.7329	4.90385e-09	3.66285e-06	TRUE	35.6472	8.274e-09	5.04679e-06	2.15306	4.17368	TRUE	TRUE	TRUE	TRUE	TRUE	1.07087	2.82778	0	20	16	16
RNASeqTranscript.10736			CM008476.1	+	10351	69958482	70935565	16	Chromosome5	1.42827	-0.28432	-0.842964	-0.461342	-0.994925	6.84579	1.52212	37.825	4.80621e-09	3.66285e-06	TRUE	31.8527	1.99501e-08	9.12333e-06	7.77266	1.52133	TRUE	TRUE	FALSE	FALSE	FALSE	6.70753	0.886089	20	20	8	4
RNASeqTranscript.14326			CM008480.1	-	1699	14852109	14853954	2	Chromosome9	1.35243	4.54605	-2.16101	-3.14761	-2.82503	0.488796	4.56554	37.9118	4.71622e-09	3.66285e-06	TRUE	31.0277	2.44597e-08	1.07469e-05	3.04355	4.49067	TRUE	TRUE	FALSE	FALSE	FALSE	0.688501	2.28283	4	20	12	12
RNASeqTranscript.2327			CM008472.1	+	3218	215476238	215491410	5	Chromosome1	-0.630222	2.63964	0.939705	-0.939666	-1.00146	5.19567	1.89639	37.0388	5.71434e-09	4.00146e-06	TRUE	29.9612	3.20663e-08	1.30094e-05	5.9436	1.85687	TRUE	TRUE	FALSE	FALSE	FALSE	5.70447	0.837888	4	0	0	16
RNASeqTranscript.9831	ENSOARG00000017639	LDLR	CM008476.1	+	4503	13846229	13879123	20	Chromosome5	-0.473237	4.49277	0.422449	-1.17518	-0.604308	5.38246	2.80458	37.0605	5.68687e-09	4.00146e-06	TRUE	29.1089	4.00633e-08	1.49623e-05	6.7232	2.77892	TRUE	TRUE	TRUE	TRUE	TRUE	6.16412	1.91945	8	0	20	12
RNASeqTranscript.29068	ENSOARG00000010272	DUSP4	CM008497.1	-	5608	28065269	28081465	6	Chromosome26	-0.464384	-0.2264	-0.0186442	-1.91293	-0.680054	4.67969	1.23494	36.677	6.19497e-09	4.20657e-06	TRUE	35.2853	8.96476e-09	5.13586e-06	5.4038	1.26784	TRUE	TRUE	FALSE	FALSE	FALSE	5.01532	0.675414	0	20	12	0
RNASeqTranscript.1304	ENSOARG00000020795	CIART	CM008472.1	+	1675	106114083	106117131	11	Chromosome1	1.92632	4.0962	-2.2612	-1.01461	-2.144	3.85166	3.13936	36.0084	7.20561e-09	4.61324e-06	TRUE	32.0527	1.90017e-08	8.87064e-06	5.73853	2.97599	TRUE	TRUE	TRUE	TRUE	TRUE	5.33697	3.34058	4	20	12	4
RNASeqTranscript.16764	ENSOARG00000017826	CAMKK1	CM008482.1	+	3825	38843278	38872054	18	Chromosome11	1.46982	3.65454	-1.49787	-1.45205	-2.24266	4.52264	3.03797	36.0623	7.11782e-09	4.61324e-06	TRUE	30.5466	2.76086e-08	1.18972e-05	6.27277	2.92714	TRUE	TRUE	TRUE	TRUE	TRUE	5.45913	2.32057	4	20	16	12
RNASeqTranscript.7569	ENSOARG00000018544	RASD2	CM008474.1	+	3288	191770844	191782189	4	Chromosome3	2.61157	5.39611	-3.12697	-2.70609	-4.05998	3.05446	5.32632	35.6235	7.86974e-09	4.89847e-06	TRUE	44.2717	1.48264e-09	1.54435e-06	6.43357	5.19825	TRUE	TRUE	TRUE	TRUE	TRUE	5.19678	3.88844	4	20	16	16
RNASeqTranscript.12058			CM008478.1	+	5508	7536856	7556912	28	Chromosome7	-0.254915	3.25569	0.304313	-0.896736	-0.384509	7.40326	2.0069	35.3225	8.4362e-09	5.10914e-06	TRUE	29.9077	3.2512e-08	1.30094e-05	8.33277	1.89405	TRUE	TRUE	TRUE	TRUE	TRUE	8.54134	1.76455	8	0	20	12
RNASeqTranscript.11540	ENSOARG00000001602	CLOCK	CM008477.1	-	11765	78022481	78146172	33	Chromosome6	0.35556	-2.60029	-0.929213	1.04885	1.24948	7.22144	1.88811	34.733	9.68178e-09	5.5628e-06	TRUE	32.461	1.72183e-08	8.20908e-06	8.32102	1.80391	TRUE	TRUE	TRUE	TRUE	TRUE	8.64995	1.62741	16	12	4	0
RNASeqTranscript.29235	ENSOARG00000004526	NR1D2	CM008497.1	-	7312	45581525	45611386	16	Chromosome26	0.454201	1.51853	-0.157473	-1.41773	-1.36451	7.7897	1.72015	34.8305	9.46222e-09	5.5628e-06	TRUE	28.4989	4.71528e-08	1.70419e-05	8.74599	1.69339	TRUE	TRUE	TRUE	TRUE	TRUE	8.11963	1.55189	4	20	12	16
RNASeqTranscript.27827	ENSOARG00000017007	GGA2	CM008495.1	-	3023	21839416	21867696	20	Chromosome24	-0.81778	1.00755	1.06494	-0.457583	-0.55408	5.79562	1.16532	34.0574	1.13661e-08	6.36729e-06	TRUE	27.1035	6.9275e-08	2.24973e-05	6.23088	1.16357	TRUE	TRUE	TRUE	TRUE	TRUE	6.3076	1.25819	4	4	0	16
RNASeqTranscript.5859	ENSOARG00000015319	KLF11	CM008474.1	+	4385	19894520	19903633	7	Chromosome3	0.250364	2.28994	-0.49616	0.140477	-1.1539	4.35595	1.49396	33.445	1.31769e-08	6.8667e-06	TRUE	27.8	5.70505e-08	1.88398e-05	5.2073	1.46173	TRUE	TRUE	FALSE	FALSE	FALSE	4.27946	0.637552	4	0	16	12
RNASeqTranscript.24691	ENSOARG00000004299		CM008490.1	+	7184	61291477	61302623	22	Chromosome19	1.223	1.12451	-1.77845	-3.2665	-1.28228	5.92344	3.26814	33.4952	1.3017e-08	6.8667e-06	TRUE	34.8425	9.89895e-09	5.16858e-06	7.92178	3.44666	TRUE	TRUE	TRUE	FALSE	TRUE	6.26782	1.35502	0	20	12	12
RNASeqTranscript.26595	ENSOARG00000017427	LDB1	CM008493.1	-	9093	25406073	25419972	23	Chromosome22	0.546915	1.01752	-0.54457	-0.837306	-0.831103	7.40054	1.21993	33.5944	1.27074e-08	6.8667e-06	TRUE	27.8336	5.6525e-08	1.88398e-05	8.14243	1.19133	TRUE	TRUE	FALSE	FALSE	FALSE	7.44169	0.471578	4	20	12	12
RNASeqTranscript.19692	ENSOARG00000003422	SMPD3	CM008485.1	-	6123	38493303	38577229	17	Chromosome14	-0.0113414	-2.51271	-0.0169994	-1.45823	-0.00842603	4.50557	1.48176	33.1702	1.40918e-08	7.17656e-06	TRUE	26.2971	8.72184e-08	2.69988e-05	4.98528	1.48131	TRUE	TRUE	TRUE	TRUE	TRUE	5.4709	1.48314	0	20	20	0
RNASeqTranscript.1440	ENSOARG00000003579		CM008472.1	+	2526	111446785	111454464	6	Chromosome1	1.06388	2.8322	-0.715018	-2.79399	-3.18371	3.43537	3.6064	32.5314	1.65029e-08	8.21771e-06	TRUE	56.647	2.02713e-10	3.78532e-07	5.67867	3.96745	TRUE	TRUE	TRUE	TRUE	TRUE	4.23873	2.11568	4	20	12	16
RNASeqTranscript.18800			CM008484.1	-	2106	63020697	63020697	1	Chromosome13	-0.193385	1.99484	0.359509	-0.592515	-0.528982	4.56552	1.23451	32.1537	1.81419e-08	8.83749e-06	TRUE	44.1479	1.51624e-09	1.54435e-06	5.13153	1.41329	TRUE	TRUE	TRUE	TRUE	TRUE	5.15458	1.36258	8	0	20	12
RNASeqTranscript.26600			CM008493.1	+	12278	25511442	25635435	67	Chromosome22	0.145042	-1.22182	-0.206716	-0.0561401	0.304422	7.51815	0.799324	31.8984	1.93518e-08	9.22627e-06	FALSE	28.0354	5.34786e-08	1.84361e-05	7.87291	0.767525	FALSE	FALSE	FALSE	FALSE	FALSE	8.26283	0.396675	16	16	4	0
RNASeqTranscript.1232	ENSOARG00000020547	CHD1L	CM008472.1	+	17958	103893356	103964821	36	Chromosome1	0.765404	2.44713	-0.808025	-0.38221	-1.26823	5.99457	1.52483	31.6219	2.07638e-08	9.69322e-06	TRUE	25.2021	1.20464e-07	3.29189e-05	6.80605	1.49481	TRUE	TRUE	TRUE	TRUE	TRUE	7.06429	1.7682	20	20	12	12
RNASeqTranscript.6983			CM008474.1	+	12231	142924940	142941457	7	Chromosome3	-0.161984	3.66182	-0.180817	-1.71922	-1.18467	2.02051	2.48628	31.2853	2.26394e-08	1.03532e-05	TRUE	25.3039	1.1684e-07	3.2727e-05	3.09177	2.39958	TRUE	TRUE	TRUE	TRUE	TRUE	5.07082	3.41913	4	0	16	12
RNASeqTranscript.10058	ENSOARG00000014021	LINGO3	CM008476.1	+	4933	19738673	19755203	7	Chromosome5	0.421398	-1.54818	-0.490755	-2.9183	-0.369045	6.69749	2.14695	29.7421	3.40181e-08	1.52455e-05	TRUE	37.6565	5.37078e-09	3.55371e-06	7.86973	2.05533	TRUE	TRUE	FALSE	FALSE	FALSE	6.72747	0.569998	0	20	12	0
RNASeqTranscript.26222	ENSOARG00000001371	DHCR7	CM008492.1	-	13729	50108157	50137178	14	Chromosome21	-0.516976	2.67998	0.0674601	-0.421589	0.154637	5.63193	1.72183	29.382	3.7508e-08	1.648e-05	TRUE	25.2397	1.19111e-07	3.29189e-05	6.56573	1.83073	TRUE	TRUE	TRUE	TRUE	TRUE	6.16748	1.0971	8	0	20	12
RNASeqTranscript.27041	ENSOARG00000005828	NOL4	CM008494.1	+	20916	27119268	27890421	35	Chromosome23	0.442257	-2.12508	-0.695525	-0.785813	0.142392	6.77057	1.4113	29.0899	4.06314e-08	1.7509e-05	TRUE	23.312	2.1675e-07	4.92349e-05	7.36712	1.38809	TRUE	TRUE	TRUE	TRUE	TRUE	6.84836	1.06904	16	16	4	0
RNASeqTranscript.5878	ENSOARG00000016168	TRIB2	CM008474.1	+	4720	22203202	22230998	16	Chromosome3	0.0653133	-2.47109	-0.0140966	0.0347152	0.817598	6.32836	1.57961	28.6274	4.61847e-08	1.95265e-05	TRUE	25.03	1.26878e-07	3.40328e-05	7.06508	1.58624	TRUE	TRUE	FALSE	FALSE	FALSE	6.64802	0.782183	16	12	4	0
RNASeqTranscript.28178	ENSOARG00000017802	MCM7	CM008495.1	+	3461	37025372	37033068	24	Chromosome24	0.628326	0.141912	-0.697985	0.312566	-0.0514351	5.75891	0.629178	28.3812	4.94803e-08	2.05325e-05	FALSE	23.3009	2.17523e-07	4.92349e-05	5.97253	0.634101	FALSE	FALSE	FALSE	FALSE	FALSE	5.7852	0.620719	0	16	8	4
RNASeqTranscript.21925	ENSOARG00000008682	HMGCS1	CM008487.1	+	5095	33125267	33146216	28	Chromosome16	0.0311675	2.85583	0.136574	-0.299175	-0.636357	7.84902	1.66317	28.0039	5.50489e-08	2.24279e-05	TRUE	25.6	1.06978e-07	3.09583e-05	8.70126	1.74219	TRUE	TRUE	TRUE	TRUE	TRUE	8.43318	1.51923	8	0	20	16
RNASeqTranscript.6889	ENSOARG00000015680	ATP2B1	CM008474.1	-	8536	135344243	135478810	36	Chromosome3	0.630301	-1.81008	-0.928728	0.348435	0.637039	8.51917	1.39564	27.6829	6.03358e-08	2.41429e-05	TRUE	29.6335	3.49081e-08	1.37232e-05	9.25294	1.28989	TRUE	TRUE	FALSE	FALSE	FALSE	9.20999	0.445531	16	16	8	0
RNASeqTranscript.22168	ENSOARG00000016126	MSMO1	CM008488.1	+	3088	950792	966892	15	Chromosome17	-0.88762	3.15155	0.626641	-0.530004	-0.050708	7.57368	2.00677	27.361	6.62088e-08	2.60282e-05	TRUE	25.5753	1.07763e-07	3.09583e-05	8.62763	2.06881	TRUE	TRUE	TRUE	TRUE	TRUE	8.35745	1.9259	8	0	0	16
RNASeqTranscript.22830	ENSOARG00000000375	SEZ6L	CM008488.1	+	7367	75117930	75310053	30	Chromosome17	-1.90447	-0.215063	2.75871	-0.190752	0.348659	6.47221	2.30735	27.2285	6.88092e-08	2.65841e-05	TRUE	21.5231	3.93048e-07	7.09458e-05	7.67631	2.30719	TRUE	TRUE	FALSE	FALSE	FALSE	7.16555	1.03399	0	4	20	20
RNASeqTranscript.23439	ENSOARG00000002056	PTPN9	CM008489.1	+	4173	31150828	31221774	19	Chromosome18	-0.0108764	-0.694381	-0.0129293	-0.86094	-0.154957	5.99938	0.675344	26.9067	7.5606e-08	2.87149e-05	FALSE	23.0344	2.37094e-07	5.2602e-05	6.30917	0.664179	FALSE	FALSE	FALSE	FALSE	FALSE	6.1646	0.56094	4	20	20	0
RNASeqTranscript.14169	ENSOARG00000004847	PDE10A	CM008479.1	-	21153	95157094	95764555	48	Chromosome8	-1.36815	-0.406468	2.10723	-2.07231	0.175972	5.91729	2.12459	26.4941	8.54361e-08	3.08783e-05	TRUE	24.1599	1.65721e-07	3.993e-05	7.38264	2.10501	TRUE	TRUE	TRUE	TRUE	TRUE	8.6018	2.98906	4	4	8	12
RNASeqTranscript.15388	ENSOARG00000013453	FGF9	CM008481.1	-	10397	37359222	37390667	17	Chromosome10	1.0754	-1.1255	-1.39476	-1.82611	-0.347957	5.42444	1.85652	26.5118	8.49841e-08	3.08783e-05	TRUE	23.9592	1.76459e-07	4.1622e-05	6.63245	1.81142	TRUE	TRUE	TRUE	TRUE	TRUE	6.22133	1.05449	0	20	12	0
RNASeqTranscript.30095	ENSOARG00000013353		CM008498.1	+	11018	98437447	98575121	23	ChromosomeX	1.01355	-1.90606	-1.11543	-1.1995	-0.908483	5.0218	1.88303	26.583	8.32035e-08	3.08783e-05	TRUE	21.3029	4.24152e-07	7.42531e-05	6.13841	1.89948	TRUE	TRUE	TRUE	TRUE	TRUE	6.16964	1.15749	16	20	8	0
RNASeqTranscript.6695	ENSOARG00000013285	NPAS2	CM008474.1	-	4358	106910515	107115560	30	Chromosome3	0.550121	-2.30021	-1.53434	-1.31449	0.551738	3.71348	2.02378	26.3361	8.95668e-08	3.18573e-05	TRUE	35.0743	9.39709e-09	5.13586e-06	4.87601	2.20292	TRUE	TRUE	TRUE	TRUE	TRUE	4.13591	1.35158	16	16	4	0
RNASeqTranscript.2649	ENSOARG00000003776		CM008472.1	-	3643	257348697	257367129	14	Chromosome1	-3.50423	4.29044	4.61288	-0.523049	-2.48355	2.61734	4.58158	26.0396	9.79341e-08	3.41871e-05	TRUE	20.6874	5.26679e-07	8.57203e-05	4.11229	4.50699	TRUE	TRUE	FALSE	FALSE	FALSE	3.87881	1.41702	16	0	4	16
RNASeqTranscript.10437			CM008476.1	-	345	49523865	49560704	2	Chromosome5	3.23054	-3.51043	-5.37877	0.0214715	2.05515	-4.42861	4.53516	25.9491	1.00656e-07	3.41871e-05	FALSE	20.9587	4.78423e-07	8.1216e-05	-1.46854	4.53389	FALSE	FALSE	FALSE	FALSE	FALSE	-1.62439	3.39192	16	16	4	8
RNASeqTranscript.19190			CM008485.1	-	3682	988679	988679	1	Chromosome14	4.34521	-9.91069	-3.39754	1.18276	2.91619	-1.39087	7.88309	25.9479	1.00694e-07	3.41871e-05	TRUE	21.9219	3.42973e-07	6.56867e-05	2.42815	7.62208	TRUE	TRUE	FALSE	FALSE	FALSE	-0.00754874	5.00721	16	16	4	0
RNASeqTranscript.1460	ENSOARG00000004341		CM008472.1	+	10274	111640596	111663003	40	Chromosome1	-0.951955	1.45431	0.861209	-0.513084	-0.0298072	6.30675	1.18526	25.7997	1.05337e-07	3.47118e-05	TRUE	21.9493	3.398e-07	6.564e-05	6.85511	1.13089	TRUE	TRUE	TRUE	TRUE	TRUE	6.97227	1.03483	8	4	20	12
RNASeqTranscript.3325	ENSOARG00000003312	DIRAS2	CM008473.1	-	4156	27081204	27139162	6	Chromosome2	-1.08265	-4.21031	0.474084	-0.296677	1.8209	5.45563	2.621	25.8405	1.04037e-07	3.47118e-05	TRUE	21.4792	3.99043e-07	7.09458e-05	6.69984	2.72739	TRUE	TRUE	TRUE	TRUE	TRUE	7.2097	2.78561	16	16	4	0
RNASeqTranscript.8767			CM008475.1	-	1669	68679050	68679050	1	Chromosome4	0.356307	5.309	-0.724935	-3.1728	-4.25598	-2.24015	4.63599	25.7289	1.0764e-07	3.49566e-05	TRUE	20.6568	5.3246e-07	8.57203e-05	0.142608	4.71435	TRUE	TRUE	TRUE	TRUE	TRUE	0.259186	6.16453	4	20	12	16
RNASeqTranscript.6706	ENSOARG00000013344		CM008474.1	+	1933	107664388	108074774	18	Chromosome3	1.03832	-1.88527	-1.40167	-0.809168	-0.806542	1.88692	1.77177	25.4064	1.18859e-07	3.80486e-05	TRUE	20.2912	6.07222e-07	9.25621e-05	2.92053	1.77953	TRUE	TRUE	TRUE	FALSE	TRUE	3.18384	1.27876	16	20	8	0
RNASeqTranscript.15916			CM008482.1	-	4256	7995171	8020050	24	Chromosome11	1.00537	0.353905	-1.14466	-1.52317	-1.07387	2.43093	1.77019	25.1708	1.27874e-07	4.03578e-05	TRUE	20.7089	5.22677e-07	8.57203e-05	3.69787	1.74264	TRUE	TRUE	FALSE	FALSE	FALSE	2.49221	0.623881	20	20	12	12
RNASeqTranscript.2337			CM008472.1	-	6488	218057339	218063565	6	Chromosome1	1.39026	-2.16078	-2.64404	1.02976	1.91504	4.42481	2.75616	24.9684	1.36227e-07	4.23969e-05	TRUE	22.3476	2.97233e-07	6.06154e-05	6.41707	2.82776	TRUE	TRUE	TRUE	TRUE	TRUE	5.97126	1.61146	0	16	4	4
RNASeqTranscript.2902	ENSOARG00000009912	PCP4	CM008472.1	+	1810	283038854	283106786	9	Chromosome1	0.433553	-1.83557	-0.522545	-0.33943	0.618484	5.95147	1.37961	24.9156	1.38502e-07	4.25144e-05	TRUE	20.475	5.68269e-07	8.8429e-05	6.60575	1.34172	TRUE	TRUE	FALSE	FALSE	FALSE	7.08974	0.660589	16	16	12	0
RNASeqTranscript.21335	ENSOARG00000012189	DGAT2	CM008486.1	+	2747	58341478	58359517	10	Chromosome15	1.00836	3.28867	-0.289622	-0.625713	-2.03997	3.92849	2.19665	24.7755	1.44752e-07	4.38326e-05	TRUE	27.7923	5.71719e-08	1.88398e-05	5.01066	2.42216	TRUE	TRUE	TRUE	TRUE	TRUE	4.3374	1.91265	20	20	16	16
RNASeqTranscript.14457	ENSOARG00000008478	SQLE	CM008480.1	-	2050	30460957	30482380	12	Chromosome9	0.0103477	2.47231	0.0188114	-0.625466	-0.599279	6.51247	1.5189	24.6714	1.496e-07	4.46966e-05	TRUE	22.5146	2.81185e-07	5.94415e-05	7.22586	1.50219	TRUE	TRUE	TRUE	TRUE	TRUE	7.12386	1.31328	8	0	0	16
RNASeqTranscript.24163	ENSOARG00000008132	ITPR1	CM008490.1	-	11463	23015238	23363285	66	Chromosome19	-0.0311445	-1.62093	-0.144988	-0.510606	0.0614406	7.27704	0.955007	24.6091	1.52583e-07	4.49878e-05	FALSE	19.5142	8.08248e-07	0.000113789	7.60571	0.951526	FALSE	FALSE	TRUE	TRUE	TRUE	8.28588	1.02755	16	16	8	0
RNASeqTranscript.7568			CM008474.1	+	761	191769958	191769958	1	Chromosome3	3.59142	5.31992	-4.28142	-1.34545	-5.04503	-0.301787	6.12816	24.5588	1.55044e-07	4.51199e-05	TRUE	20.1173	6.46841e-07	9.72779e-05	3.29771	6.11222	TRUE	TRUE	TRUE	TRUE	TRUE	2.09798	4.98321	4	20	8	4
RNASeqTranscript.15777	ENSOARG00000015372	RGS9	CM008482.1	-	12384	1310974	1384472	36	Chromosome11	-0.538223	0.78902	0.781826	-1.05722	-0.590613	5.56569	1.12454	24.102	1.79501e-07	5.15674e-05	TRUE	22.5464	2.78242e-07	5.93795e-05	6.0345	1.05668	TRUE	TRUE	TRUE	TRUE	TRUE	6.81098	1.40659	4	4	8	12
RNASeqTranscript.17482	ENSOARG00000009371	ATP1B1	CM008483.1	+	4461	40006764	40093686	14	Chromosome12	0.111918	-0.78892	-0.0956823	-1.14731	-0.08043	9.54566	0.858519	23.6375	2.08837e-07	5.92358e-05	FALSE	20.7696	5.11506e-07	8.57203e-05	9.96805	0.837564	FALSE	FALSE	FALSE	FALSE	FALSE	9.90591	0.226882	4	20	20	0
RNASeqTranscript.21929	ENSOARG00000008729	ZNF131	CM008487.1	-	4176	33241997	33269380	14	Chromosome16	0.690978	-0.0175877	-0.552935	-1.0008	-0.718497	5.50289	1.06302	23.5253	2.16697e-07	6.06969e-05	TRUE	28.3497	4.90927e-08	1.74614e-05	6.32657	1.0269	TRUE	TRUE	FALSE	FALSE	FALSE	5.64177	0.290294	4	20	12	0
RNASeqTranscript.3793	ENSOARG00000012659	RORB, Nr1f2 RORB	CM008473.1	-	10636	66141261	66356232	24	Chromosome2	-0.895993	0.362562	1.62528	-0.945728	-0.278008	8.48146	1.49747	23.176	2.43338e-07	6.4471e-05	TRUE	19.6584	7.65919e-07	0.000110727	9.2739	1.41384	TRUE	TRUE	FALSE	FALSE	FALSE	9.06805	0.517022	16	4	20	16
RNASeqTranscript.4480	ENSOARG00000003388	KLHL41	CM008473.1	-	3071	151046190	151060062	7	Chromosome2	2.59223	0.829628	-3.28331	3.13892	0.942095	5.93444	3.46712	23.161	2.44557e-07	6.4471e-05	TRUE	59.1496	1.4254e-10	2.90366e-07	7.26218	3.25165	TRUE	TRUE	TRUE	TRUE	TRUE	7.03514	2.62211	20	12	4	4
RNASeqTranscript.10618			CM008476.1	-	4078	60230270	60814077	26	Chromosome5	0.41325	-1.65137	-0.543315	-0.932628	0.332478	7.19685	1.22501	23.2469	2.37647e-07	6.4471e-05	TRUE	24.2716	1.60063e-07	3.94142e-05	7.84992	1.32416	TRUE	TRUE	TRUE	TRUE	TRUE	7.72511	1.30717	16	16	4	0
RNASeqTranscript.17060	ENSOARG00000012565	YPEL2	CM008482.1	-	6802	53555869	53644637	11	Chromosome11	-0.215588	-0.889259	0.199061	0.156903	0.751678	6.06083	0.676137	23.1683	2.43963e-07	6.4471e-05	FALSE	24.696	1.40438e-07	3.57606e-05	6.46616	0.765073	FALSE	FALSE	TRUE	TRUE	TRUE	6.76425	1.319	16	16	20	20
RNASeqTranscript.30524	ENSOARG00000005301	HLF	KZ319282.1	-	10521	754413	811353	14	Contig36	0.0407474	0.774552	0.236894	-1.62514	-1.04849	7.28903	1.39533	23.1633	2.44369e-07	6.4471e-05	TRUE	23.3812	2.11987e-07	4.89712e-05	7.99321	1.49306	TRUE	TRUE	TRUE	TRUE	TRUE	8.05962	1.39593	4	20	20	12
RNASeqTranscript.3209	ENSOARG00000006300	WDR31	CM008473.1	+	16403	10707211	10736316	15	Chromosome2	0.278947	-0.740024	-0.574016	0.466518	0.508042	5.78103	0.707391	22.9588	2.61729e-07	6.81957e-05	FALSE	18.9403	1.00462e-06	0.000134799	6.28841	0.734909	FALSE	FALSE	FALSE	FALSE	FALSE	5.91346	0.400799	0	16	4	4
RNASeqTranscript.24934	ENSOARG00000003358	TRERF1	CM008491.1	-	9529	17689154	17897001	30	Chromosome20	-0.257418	1.76583	0.334093	-0.296603	-0.145746	4.75751	1.05722	22.7074	2.84953e-07	7.33934e-05	TRUE	28.2233	5.08068e-08	1.77887e-05	5.2955	1.22907	TRUE	TRUE	TRUE	TRUE	TRUE	5.85231	1.44965	20	0	0	12
RNASeqTranscript.15876			CM008482.1	-	1907	7360262	7362821	3	Chromosome11	-0.0798416	4.00189	-0.780188	-1.89291	-1.23878	-0.026379	2.82112	22.3176	3.25626e-07	8.10738e-05	TRUE	19.8427	7.15397e-07	0.000106163	1.26567	3.05112	TRUE	TRUE	FALSE	FALSE	FALSE	-0.646626	1.74557	4	0	8	12
RNASeqTranscript.22291	ENSOARG00000011798	INPP4B	CM008488.1	+	9363	16348944	17235600	38	Chromosome17	1.03259	-1.03719	-1.31591	-0.797552	-0.0698343	4.99485	1.27426	22.3793	3.18787e-07	8.10738e-05	TRUE	31.0417	2.43745e-08	1.07469e-05	5.74539	1.20358	TRUE	TRUE	FALSE	FALSE	FALSE	5.48895	0.870751	16	20	8	0
RNASeqTranscript.22461	ENSOARG00000008232	GUCY1A3, GUCY1A1	CM008488.1	-	17676	51541744	51612819	22	Chromosome17	0.450162	1.97033	-0.510782	1.65193	0.0204877	7.36393	1.63085	22.3411	3.23e-07	8.10738e-05	TRUE	21.7276	3.6642e-07	6.78573e-05	8.23454	1.57132	TRUE	TRUE	TRUE	TRUE	TRUE	8.22163	1.47673	20	0	0	4
RNASeqTranscript.10055			CM008476.1	+	1087	19731229	19732142	4	Chromosome5	1.26479	-6.69632	-1.91149	-1.44943	1.40676	3.35905	4.5932	22.1618	3.43658e-07	8.44196e-05	TRUE	18.521	1.18174e-06	0.000154857	5.3796	4.40791	TRUE	TRUE	TRUE	TRUE	TRUE	6.73513	3.46668	20	16	4	0
RNASeqTranscript.14581	ENSOARG00000015885	TOX	CM008480.1	-	5030	40678956	40989059	11	Chromosome9	0.194619	1.62975	-0.497723	1.07215	-0.0506802	5.92836	1.24149	22.1372	3.46599e-07	8.44196e-05	TRUE	20.6303	5.37525e-07	8.57203e-05	6.65432	1.28312	TRUE	TRUE	FALSE	FALSE	FALSE	5.84428	0.689118	8	0	4	4
RNASeqTranscript.3771	ENSOARG00000012515	PCSK5	CM008473.1	-	10823	64080197	64953495	42	Chromosome2	0.922409	-2.11037	-1.71275	0.340935	0.636226	6.04248	1.79823	22.0184	3.61225e-07	8.611e-05	TRUE	22.3956	2.92522e-07	6.06154e-05	7.00881	1.65651	TRUE	TRUE	FALSE	FALSE	FALSE	6.74463	0.999732	20	16	4	0
RNASeqTranscript.14321	ENSOARG00000014008, ENSOARG00000014070	SCRT1	CM008480.1	+	11664	14799400	14819741	36	Chromosome9	0.158166	1.66285	-0.31097	-0.856686	-0.621448	5.71176	1.20154	22.0427	3.58188e-07	8.611e-05	TRUE	17.8395	1.54895e-06	0.000188635	6.2423	1.23186	TRUE	TRUE	FALSE	FALSE	FALSE	5.55302	0.273875	4	20	0	12
RNASeqTranscript.26186	ENSOARG00000014292		CM008492.1	+	2742	47286484	47305775	14	Chromosome21	-0.0527443	2.10464	0.131097	-1.07421	-1.23575	3.18952	1.4924	21.6026	4.18066e-07	9.86107e-05	TRUE	17.3579	1.88513e-06	0.000222327	3.7902	1.46988	TRUE	TRUE	FALSE	FALSE	FALSE	2.9925	0.752556	20	20	0	12
RNASeqTranscript.14848	ENSOARG00000017131	KLF10	CM008480.1	+	5966	82598994	82604540	13	Chromosome9	0.54111	0.225385	-0.883684	-1.71069	-0.742948	4.6421	1.60501	21.4486	4.41586e-07	0.000103074	TRUE	20.6768	5.28676e-07	8.57203e-05	5.75205	1.51156	TRUE	TRUE	FALSE	FALSE	FALSE	4.82764	0.415951	8	20	16	12
RNASeqTranscript.15878			CM008482.1	-	2348	7363906	7368182	7	Chromosome11	-0.0744728	4.09265	-0.747504	-1.3883	-1.62523	1.38397	2.81703	21.1224	4.9638e-07	0.000114669	TRUE	16.8576	2.32302e-06	0.000251469	2.78283	2.88559	TRUE	TRUE	FALSE	FALSE	FALSE	0.398537	1.31935	0	0	8	12
RNASeqTranscript.5982			CM008474.1	+	2352	35454863	35454863	1	Chromosome3	-0.116928	-0.458124	0.64235	-3.87473	-0.70809	1.35787	2.22956	20.9295	5.32321e-07	0.000121294	TRUE	24.0222	1.73007e-07	4.12419e-05	2.52783	2.47407	TRUE	TRUE	FALSE	FALSE	FALSE	0.959569	1.28279	4	20	12	12
RNASeqTranscript.6944	ENSOARG00000016195	ZNF385A	CM008474.1	+	3163	141711472	141733445	14	Chromosome3	-0.20299	-1.13974	0.134877	-0.873677	0.432316	6.26161	0.957895	20.9111	5.35885e-07	0.000121294	FALSE	18.2114	1.33492e-06	0.000166183	6.71095	0.934624	FALSE	FALSE	FALSE	FALSE	FALSE	6.97786	0.823806	16	4	20	0
RNASeqTranscript.27225	ENSOARG00000001837	SPIRE1	CM008494.1	-	8069	48364865	48507800	21	Chromosome23	-0.457989	-0.0362284	0.662597	-0.807571	0.0656566	6.87241	0.751963	20.7832	5.61489e-07	0.000125819	FALSE	18.9753	9.91224e-07	0.000133803	7.38972	0.7937	FALSE	FALSE	FALSE	FALSE	FALSE	7.08761	0.606696	16	4	20	12
RNASeqTranscript.5541			CM008474.1	-	4437	1387997	1396252	7	Chromosome3	1.24074	-3.69675	-1.28435	-1.69365	-0.233485	1.81047	2.67332	20.6918	5.80611e-07	0.000128815	TRUE	16.9741	2.21173e-06	0.000247803	3.01667	2.70786	TRUE	TRUE	TRUE	TRUE	TRUE	1.72386	1.84857	0	20	8	0
RNASeqTranscript.5258	ENSOARG00000003320	FAM76A	CM008473.1	-	3122	255115107	255149618	10	Chromosome2	-0.0999618	0.621984	0.448863	-0.459682	-0.572374	5.32005	0.604685	20.5607	6.09331e-07	0.000130037	FALSE	16.6865	2.49799e-06	0.000263319	5.48745	0.605295	FALSE	FALSE	FALSE	FALSE	FALSE	5.53214	0.414905	4	0	0	16
RNASeqTranscript.5675			CM008474.1	-	5535	7289034	7302838	6	Chromosome3	1.28975	2.0821	-1.98475	1.8559	0.281934	3.17288	2.22534	20.6322	5.93469e-07	0.000130037	TRUE	37.6906	5.3324e-09	3.55371e-06	4.08372	2.26688	TRUE	TRUE	TRUE	TRUE	TRUE	2.72408	1.79028	20	0	16	8
RNASeqTranscript.7510	ENSOARG00000017296	NUAK1	CM008474.1	-	5407	187287201	187360727	9	Chromosome3	0.848229	0.0533233	-0.783451	-1.19904	-0.670334	5.53729	1.2773	20.5767	6.05739e-07	0.000130037	TRUE	22.7631	2.59066e-07	5.58187e-05	6.42435	1.37908	TRUE	TRUE	FALSE	FALSE	FALSE	6.13434	0.753134	0	20	16	12
RNASeqTranscript.7871	ENSOARG00000002389	FOXJ2	CM008474.1	+	5691	222685650	222706076	12	Chromosome3	0.423904	0.711948	-0.401919	-0.131907	-0.477641	6.10083	0.615182	20.5818	6.04603e-07	0.000130037	FALSE	20.5755	5.48148e-07	8.64993e-05	6.47141	0.61442	FALSE	FALSE	FALSE	FALSE	FALSE	6.12366	0.380535	4	20	12	4
RNASeqTranscript.27431	ENSOARG00000011961	NME4	CM008495.1	+	2004	351675	354546	11	Chromosome24	-0.629854	1.58242	0.779679	-0.304811	-0.0492018	3.86039	1.06259	20.4426	6.36524e-07	0.000134559	TRUE	24.6037	1.44468e-07	3.63735e-05	4.34824	1.14577	TRUE	TRUE	FALSE	FALSE	FALSE	4.08767	0.918517	8	0	0	12
RNASeqTranscript.8817	ENSOARG00000008301		CM008475.1	-	7668	72727731	72838442	11	Chromosome4	-0.437496	0.822474	0.708357	-0.444695	-0.552718	5.25772	0.83289	20.2847	6.75026e-07	0.000141059	FALSE	17.1305	2.07163e-06	0.00023564	5.51003	0.784438	FALSE	FALSE	FALSE	FALSE	FALSE	5.51286	0.806308	8	4	0	16
RNASeqTranscript.19967	ENSOARG00000005621	SPRED3	CM008485.1	+	6955	51081703	51092334	16	Chromosome14	0.0907653	-0.83227	0.0287346	-1.44058	-0.741674	4.70892	1.14251	20.2656	6.79865e-07	0.000141059	TRUE	16.2145	3.06164e-06	0.000298284	5.37823	1.14248	TRUE	TRUE	TRUE	TRUE	TRUE	5.99571	1.73389	4	20	20	0
RNASeqTranscript.30160	ENSOARG00000011981	FAM122B	CM008498.1	+	4801	108841295	108863374	28	ChromosomeX	-0.275602	1.89293	0.349005	0.155428	-0.0223059	6.00712	1.09712	20.1883	6.99812e-07	0.000143866	TRUE	21.1058	4.54343e-07	7.7717e-05	6.63986	1.21544	TRUE	TRUE	FALSE	FALSE	FALSE	5.6049	0.329258	8	0	12	12
RNASeqTranscript.5110			CM008473.1	-	3394	247015364	247393770	23	Chromosome2	1.02366	0.278205	-1.34203	-0.673556	0.0735052	8.91847	1.27561	20.0874	7.26823e-07	0.000146243	TRUE	16.5461	2.65245e-06	0.000276447	9.67381	1.33408	TRUE	TRUE	FALSE	FALSE	FALSE	9.06246	0.585542	16	20	8	8
RNASeqTranscript.15956	ENSOARG00000003393	USP36	CM008482.1	-	6662	9716330	9748592	24	Chromosome11	0.358703	1.00272	-0.281071	-0.404886	-0.86882	5.17137	0.871904	20.1177	7.1859e-07	0.000146243	FALSE	20.1358	6.42493e-07	9.72769e-05	5.69666	0.974029	FALSE	FALSE	FALSE	FALSE	FALSE	5.50039	0.675933	4	20	16	16
RNASeqTranscript.18538	ENSOARG00000011087		CM008484.1	+	8789	45145637	45155169	16	Chromosome13	0.0019516	2.80651	-0.0467457	1.46496	-0.751573	3.04002	1.83388	20.0724	7.30953e-07	0.000146243	TRUE	16.427	2.79196e-06	0.000285672	4.19395	1.85671	TRUE	TRUE	TRUE	TRUE	TRUE	3.532	1.39173	20	0	0	4
RNASeqTranscript.7258	ENSOARG00000003650	C12orf56	CM008474.1	+	15360	166601708	166702247	24	Chromosome3	1.19932	-0.925975	-1.14427	-1.50932	-0.342329	4.55178	1.71283	19.9662	7.60805e-07	0.000150868	TRUE	24.7729	1.3718e-07	3.53325e-05	5.59538	1.634	TRUE	TRUE	FALSE	FALSE	FALSE	5.46486	1.44434	0	20	4	0
RNASeqTranscript.20084	ENSOARG00000008020	ERF	CM008485.1	+	2919	54186715	54192729	9	Chromosome14	0.675522	0.99892	-0.90526	-0.542487	-0.602259	4.77435	1.09235	19.9255	7.72621e-07	0.000151868	TRUE	16.2894	2.96339e-06	0.000296037	5.4753	1.06217	TRUE	TRUE	FALSE	FALSE	FALSE	4.24782	0.307917	0	20	12	12
RNASeqTranscript.5512			CM008474.1	-	11247	844925	858506	8	Chromosome3	-0.923814	2.49097	1.23537	0.00988302	-0.378866	4.34553	1.80263	19.8282	8.01679e-07	0.000155843	TRUE	15.8715	3.5603e-06	0.000331034	5.16006	1.83965	TRUE	TRUE	FALSE	FALSE	FALSE	4.23883	0.464758	12	0	0	16
RNASeqTranscript.23300	ENSOARG00000014006		CM008489.1	-	2050	20714118	20714118	1	Chromosome18	1.63729	4.04819	-4.19394	2.02437	0.495574	0.631422	3.97309	19.8116	8.06755e-07	0.000155843	TRUE	17.4944	1.78223e-06	0.000213562	2.5832	4.25208	TRUE	TRUE	TRUE	TRUE	TRUE	1.21654	3.89624	20	0	16	8
RNASeqTranscript.13940			CM008479.1	+	4764	68010724	68014872	3	Chromosome8	0.310164	-5.7593	-2.89479	4.59179	3.41447	0.60887	4.69942	19.762	8.22135e-07	0.000157335	TRUE	54.8081	2.65079e-10	4.56915e-07	4.5335	5.50661	TRUE	TRUE	FALSE	FALSE	FALSE	0.796918	1.77671	12	12	4	0
RNASeqTranscript.18704	ENSOARG00000011406	ARFGAP1	CM008484.1	-	2810	56588083	56598047	24	Chromosome13	0.446728	-0.569143	-0.531981	0.264207	0.272026	5.28067	0.620034	19.7417	8.28522e-07	0.000157335	FALSE	20.6354	5.36536e-07	8.57203e-05	5.60965	0.547428	FALSE	FALSE	FALSE	FALSE	FALSE	5.81592	0.775244	4	16	8	4
RNASeqTranscript.10184	ENSOARG00000002915	SNCB	CM008476.1	-	1397	38352780	38361474	8	Chromosome5	1.14461	2.53903	-1.80218	0.0308761	-0.386626	3.86712	1.78479	19.6381	8.62013e-07	0.000162319	TRUE	22.8224	2.54073e-07	5.52745e-05	4.72414	2.00302	TRUE	TRUE	FALSE	FALSE	FALSE	3.28497	1.06379	0	0	8	8
RNASeqTranscript.63			CM008472.1	+	2389	2910016	2911306	6	Chromosome1	1.62242	-0.0122162	-1.88122	-2.58456	-1.11591	1.11571	2.63874	19.5956	8.7618e-07	0.000163502	TRUE	16.91	2.27221e-06	0.000248369	3.06306	2.54053	TRUE	TRUE	FALSE	FALSE	FALSE	1.2605	1.63137	0	20	8	12
RNASeqTranscript.2355			CM008472.1	+	5078	219645549	219703845	17	Chromosome1	-0.234918	-0.815276	0.263014	-1.69123	-0.597654	6.51752	1.13351	19.5712	8.84418e-07	0.000163502	TRUE	18.2986	1.28963e-06	0.000163266	7.06751	1.09135	TRUE	TRUE	TRUE	TRUE	TRUE	8.07056	1.95933	4	20	20	0
RNASeqTranscript.28041	ENSOARG00000011517	GTF2IRD1	CM008495.1	-	11248	33614985	33733191	38	Chromosome24	0.199583	-0.336942	-0.736438	-0.744522	-0.0702957	5.11459	0.800035	19.5543	8.90187e-07	0.000163502	FALSE	15.9895	3.37917e-06	0.000322214	5.59477	0.80296	FALSE	FALSE	FALSE	FALSE	FALSE	5.22744	0.290612	0	20	12	0
RNASeqTranscript.5029	ENSOARG00000019753	CDK5R2	CM008473.1	+	6908	235721778	235723750	5	Chromosome2	-0.0290379	-0.13251	-0.00501725	-1.78391	-0.0067903	3.95104	1.04899	19.5212	9.0158e-07	0.000164249	TRUE	19.689	7.57272e-07	0.000110727	4.49262	1.13443	TRUE	TRUE	FALSE	FALSE	FALSE	4.31159	0.989998	4	4	20	12
RNASeqTranscript.1649	ENSOARG00000011413	LRRC52	CM008472.1	+	1376	125015570	125036742	3	Chromosome1	-0.672949	-3.8208	0.546495	-3.80247	-1.32326	-0.941731	3.2051	19.4418	9.29622e-07	0.000166483	TRUE	17.9544	1.47901e-06	0.000181102	0.467641	3.29317	TRUE	TRUE	TRUE	TRUE	TRUE	0.877488	2.13664	4	8	8	0
RNASeqTranscript.10228			CM008476.1	+	6009	40066263	40093743	16	Chromosome5	-0.99024	1.97644	0.365862	1.13771	0.129601	5.5176	1.71654	19.437	9.31361e-07	0.000166483	TRUE	21.6209	3.80056e-07	6.98057e-05	6.51587	1.64405	TRUE	TRUE	FALSE	FALSE	FALSE	5.51448	0.688865	0	0	0	20
RNASeqTranscript.13084	ENSOARG00000021172	RDH11	CM008478.1	-	3429	83065202	83077419	10	Chromosome7	-0.39509	1.64732	0.383147	-0.489377	0.0776557	4.90137	1.03637	19.4238	9.36134e-07	0.000166483	TRUE	16.9269	2.25607e-06	0.000248369	5.38625	1.12601	TRUE	TRUE	FALSE	FALSE	FALSE	5.69567	0.709533	8	0	0	12
RNASeqTranscript.1648	ENSOARG00000011401	RXRG	CM008472.1	-	2460	124843291	124895886	16	Chromosome1	-0.466186	-2.03438	1.02366	-1.54488	-0.338268	3.61098	1.68466	18.8742	1.16063e-06	0.000202067	TRUE	15.0402	5.19025e-06	0.00043723	4.38527	1.69779	TRUE	TRUE	FALSE	FALSE	FALSE	4.34313	0.682662	0	4	4	0
RNASeqTranscript.6114			CM008474.1	+	4970	44847521	44968291	19	Chromosome3	-0.0432371	-0.555579	0.174678	-1.37349	-0.503742	5.67754	0.895033	18.8489	1.17229e-06	0.000202067	FALSE	26.2306	8.89165e-08	2.69988e-05	6.15241	0.882361	FALSE	FALSE	FALSE	FALSE	FALSE	6.17928	0.818264	4	20	20	12
RNASeqTranscript.8006	ENSOARG00000012944	LRTM2	CM008474.1	+	3626	229061295	229073179	10	Chromosome3	0.698547	0.747105	-1.07202	-4.62295	-1.11726	3.05768	3.67092	18.8513	1.17118e-06	0.000202067	TRUE	22.0822	3.2489e-07	6.38609e-05	5.10248	3.98981	TRUE	TRUE	FALSE	FALSE	FALSE	4.63472	0.516902	0	20	20	12
RNASeqTranscript.22916	ENSOARG00000009970	PIK3IP1	CM008488.1	-	2545	79283826	79294337	9	Chromosome17	-0.0727462	1.86743	0.163971	0.142433	-0.400243	5.53829	1.13737	18.8772	1.15926e-06	0.000202067	TRUE	17.8132	1.5655e-06	0.00018962	6.16151	1.17629	TRUE	TRUE	FALSE	FALSE	FALSE	5.61079	0.904058	20	0	16	12
RNASeqTranscript.25010			CM008491.1	-	1238	19718567	19720608	2	Chromosome20	2.3948	-6.75189	-4.90662	-0.744698	0.88229	-2.58018	5.48466	18.7622	1.21334e-06	0.000207546	TRUE	18.2277	1.32634e-06	0.000166037	0.705002	5.82343	TRUE	TRUE	FALSE	FALSE	FALSE	-1.78335	3.79726	16	16	8	0
RNASeqTranscript.5858	ENSOARG00000015298	GRHL1	CM008474.1	+	4179	19727210	19861700	25	Chromosome3	0.167282	2.35178	0.311053	-0.972449	-1.1929	2.35998	1.57842	18.6828	1.25231e-06	0.000212589	TRUE	15.8821	3.54353e-06	0.000330847	3.0044	1.66239	TRUE	TRUE	TRUE	TRUE	TRUE	4.63897	1.70208	4	0	20	16
RNASeqTranscript.19775			CM008485.1	-	634	43225420	43233837	7	Chromosome14	-0.38413	4.74986	0.913126	2.34434	-0.0776256	-1.31365	2.97803	18.6088	1.28994e-06	0.000216632	TRUE	15.9246	3.47755e-06	0.000327614	0.577502	3.08504	TRUE	TRUE	FALSE	FALSE	FALSE	-2.03427	2.78012	4	0	16	16
RNASeqTranscript.26302	ENSOARG00000006626	IRF7	CM008492.1	+	2211	52407105	52409991	14	Chromosome21	1.1662	2.8642	-1.09724	-2.15317	-2.2706	1.88869	3.10923	18.5981	1.29546e-06	0.000216632	TRUE	16.3584	2.87602e-06	0.000291943	3.73388	2.98232	TRUE	TRUE	FALSE	FALSE	FALSE	2.89548	2.01336	8	20	16	16
RNASeqTranscript.9891	ENSOARG00000003792	ANGPTL4	CM008476.1	+	2780	15326861	15333250	8	Chromosome5	1.08873	0.902604	-1.01707	-1.63991	-1.51054	1.81853	2.0772	18.5254	1.33379e-06	0.000218157	TRUE	21.5609	3.87961e-07	7.06783e-05	3.27199	2.00529	TRUE	TRUE	FALSE	FALSE	FALSE	2.02582	0.566942	0	20	0	16
RNASeqTranscript.19403	ENSOARG00000013069		CM008485.1	-	3646	14691455	14699322	8	Chromosome14	2.82124	6.94659	-2.64949	-2.00313	-3.63137	-0.813827	5.11706	18.5372	1.32746e-06	0.000218157	TRUE	22.9569	2.43154e-07	5.34177e-05	2.18465	5.21864	TRUE	TRUE	TRUE	TRUE	TRUE	0.931949	5.78075	4	20	16	16
RNASeqTranscript.21337			CM008486.1	+	1998	58364282	58364282	1	Chromosome15	0.784968	3.39665	0.0222397	-0.75368	-2.29235	0.819398	2.40102	18.5483	1.32158e-06	0.000218157	TRUE	29.1592	3.95339e-08	1.49623e-05	1.93328	2.77368	TRUE	TRUE	FALSE	TRUE	TRUE	0.481634	1.48787	4	20	16	16
RNASeqTranscript.9160	ENSOARG00000009957	CREB3L2	CM008475.1	-	7716	110517496	110646547	14	Chromosome4	0.112461	-1.08504	-0.304493	0.621833	0.70283	8.35965	0.822692	18.1459	1.55539e-06	0.00025256	FALSE	19.1081	9.42187e-07	0.000128735	8.92304	0.833446	FALSE	FALSE	FALSE	FALSE	FALSE	8.89675	0.920266	16	12	4	0
RNASeqTranscript.210	ENSOARG00000020088	HEYL	CM008472.1	-	4694	14807248	14822827	15	Chromosome1	-0.753118	2.05503	-0.193931	1.09019	0.512327	4.51994	1.66216	18.1169	1.57396e-06	0.000253736	TRUE	14.6623	6.19491e-06	0.000494005	5.57016	1.64126	TRUE	TRUE	FALSE	FALSE	FALSE	4.73433	0.396784	0	0	20	20
RNASeqTranscript.21497	ENSOARG00000002386	CRY2	CM008486.1	+	4324	82132419	82165283	14	Chromosome15	0.0399168	1.55255	0.163943	-0.435568	-0.726212	5.78809	1.01086	18.094	1.58875e-06	0.000254291	FALSE	14.5675	6.47966e-06	0.000508875	6.22464	0.988299	FALSE	FALSE	FALSE	FALSE	FALSE	5.73566	0.888194	4	0	16	16
RNASeqTranscript.1922	ENSOARG00000003767, ENSOARG00000003966		CM008472.1	+	17520	175434161	175492207	72	Chromosome1	-0.205822	0.983485	-0.250523	0.52732	0.187968	6.67684	0.755071	18.0049	1.64792e-06	0.000260047	FALSE	14.4021	7.01198e-06	0.000532625	7.17439	0.762221	FALSE	FALSE	FALSE	FALSE	FALSE	6.68901	0.339931	8	0	12	8
RNASeqTranscript.5292	ENSOARG00000004999	CEP85	CM008473.1	-	6545	256362643	256405491	31	Chromosome2	-0.344226	0.879846	0.790441	0.325864	-0.186609	4.77844	0.818244	18.0151	1.64102e-06	0.000260047	FALSE	14.5859	6.42302e-06	0.000508576	5.15923	0.827516	FALSE	FALSE	FALSE	FALSE	FALSE	4.85686	0.460601	4	0	0	16
RNASeqTranscript.28347	ENSOARG00000003025	RHOU	CM008496.1	+	6122	226283	277063	8	Chromosome25	-0.247796	-0.395856	0.364585	-1.11438	0.180641	6.27171	0.844866	17.967	1.67382e-06	0.000262287	FALSE	18.1423	1.37203e-06	0.000168925	6.84707	0.877489	FALSE	FALSE	FALSE	FALSE	FALSE	6.83967	0.6496	16	4	20	0
RNASeqTranscript.10353	ENSOARG00000011412	CIRBP	CM008476.1	+	8763	45812274	45824318	23	Chromosome5	0.47025	0.117902	-0.627293	0.628571	0.127044	8.20057	0.669306	17.864	1.74648e-06	0.000271772	FALSE	15.7318	3.78876e-06	0.000347944	8.41032	0.618156	FALSE	FALSE	FALSE	FALSE	FALSE	8.0222	0.303757	0	16	4	4
RNASeqTranscript.14036	ENSOARG00000002898		CM008479.1	-	6030	80750378	80801591	8	Chromosome8	-0.715782	-0.131119	0.717189	-1.1294	0.359696	7.36396	1.06591	17.6782	1.88658e-06	0.000289551	TRUE	14.6061	6.36193e-06	0.000505525	8.13167	1.10149	TRUE	TRUE	FALSE	FALSE	FALSE	8.36302	0.801231	4	4	20	12
RNASeqTranscript.29695	ENSOARG00000010894	MAGIX	CM008498.1	-	5264	58307286	58312654	21	ChromosomeX	0.546419	-0.0397013	-0.953311	-0.13687	0.25755	4.27655	0.730875	17.6867	1.87997e-06	0.000289551	FALSE	16.487	2.72064e-06	0.000280941	4.68985	0.728679	FALSE	FALSE	FALSE	FALSE	FALSE	4.61307	0.534702	20	16	4	8
RNASeqTranscript.23288	ENSOARG00000013595		CM008489.1	-	7857	20266407	20377179	22	Chromosome18	-0.0862478	1.95006	0.373597	-0.594666	-1.40654	5.46382	1.49667	17.4319	2.0919e-06	0.000317148	TRUE	14.5406	6.56306e-06	0.000508875	6.01607	1.56057	TRUE	TRUE	FALSE	TRUE	TRUE	6.39032	1.67753	4	0	16	16
RNASeqTranscript.26519			CM008493.1	-	998	21069138	21069138	1	Chromosome22	0.214781	1.09794	0.100058	-0.677177	-0.853632	3.02189	0.966931	17.4288	2.0947e-06	0.000317148	FALSE	14.3196	7.29582e-06	0.000552313	3.48305	0.995772	FALSE	FALSE	FALSE	FALSE	FALSE	3.26231	0.485431	4	20	20	16
RNASeqTranscript.22683	ENSOARG00000003569	KSR2	CM008488.1	+	18243	66192975	66654292	30	Chromosome17	-0.919049	0.233599	1.24285	-1.723	-0.487563	5.92788	1.60286	17.402	2.11851e-06	0.000318602	TRUE	16.9907	2.19636e-06	0.000247316	6.80602	1.58987	TRUE	TRUE	TRUE	TRUE	TRUE	6.74863	1.10459	16	4	20	12
RNASeqTranscript.16261	ENSOARG00000018964	STAT5B	CM008482.1	+	5464	20756524	20818547	24	Chromosome11	-0.0661847	-0.954787	-0.114473	-0.282304	0.382332	6.3461	0.67218	17.3022	2.20989e-06	0.000330128	FALSE	17.242	1.97768e-06	0.000229616	6.71077	0.725032	FALSE	FALSE	FALSE	FALSE	FALSE	6.57717	0.297568	0	16	4	0
RNASeqTranscript.4743			CM008473.1	-	2891	198898213	198898213	1	Chromosome2	-0.100823	0.923293	0.205295	-0.830507	-0.5847	3.79446	0.811892	17.2431	2.26611e-06	0.000336284	FALSE	13.9799	8.60678e-06	0.000624145	4.1453	0.820436	FALSE	FALSE	FALSE	FALSE	FALSE	4.30211	0.789544	4	20	12	16
RNASeqTranscript.26835			CM008493.1	-	919	49983565	49983565	1	Chromosome22	1.69859	2.0837	-0.894455	-1.96847	-1.3279	1.05305	2.63169	17.1818	2.32612e-06	0.000342918	TRUE	13.8406	9.21851e-06	0.000653698	2.60593	2.63099	TRUE	TRUE	TRUE	TRUE	TRUE	1.4941	1.68849	4	20	12	12
RNASeqTranscript.22828	ENSOARG00000019041	GRK3	CM008488.1	+	11269	74636113	74747767	24	Chromosome17	0.420332	-1.38277	-0.930609	-0.168	0.179896	7.1736	1.10478	17.1612	2.34662e-06	0.000343681	TRUE	13.9041	8.934e-06	0.000639594	7.78079	1.13452	TRUE	TRUE	FALSE	FALSE	FALSE	7.36705	0.439267	0	16	4	0
RNASeqTranscript.21825			CM008487.1	+	2081	21790307	21829620	2	Chromosome16	4.21444	-8.68397	-5.65507	1.6369	2.84927	-3.23708	7.14026	17.078	2.43166e-06	0.000353822	TRUE	35.1519	9.23538e-09	5.13586e-06	0.987153	7.04465	TRUE	TRUE	FALSE	FALSE	FALSE	-1.5827	3.99805	20	12	8	0
RNASeqTranscript.3222	ENSOARG00000006478	KIAA1958	CM008473.1	-	27239	11169767	11467788	31	Chromosome2	0.0765989	-0.683914	-0.396689	-1.15397	-0.236984	6.91217	1.00558	17.034	2.47802e-06	0.00035778	FALSE	19.5226	8.0573e-07	0.000113789	7.41964	0.960847	FALSE	FALSE	FALSE	FALSE	FALSE	7.28275	0.724067	16	20	20	0
RNASeqTranscript.12173	ENSOARG00000018267		CM008478.1	+	6645	14810901	14936460	15	Chromosome7	0.0903111	1.09057	-0.290716	-0.0747287	-0.234077	5.82739	0.68243	17.022	2.4908e-06	0.00035778	FALSE	14.076	8.21112e-06	0.000605222	6.2151	0.719456	FALSE	FALSE	FALSE	FALSE	FALSE	5.99788	0.471025	20	0	12	12
RNASeqTranscript.12052			CM008478.1	+	7269	6764280	6764280	1	Chromosome7	6.15419	-6.71651	-5.91667	4.17585	5.87329	-2.48293	7.99708	16.9936	2.52143e-06	0.000359874	TRUE	22.3443	2.97558e-07	6.06154e-05	1.94882	7.95223	TRUE	TRUE	FALSE	FALSE	FALSE	-0.151293	4.29376	20	16	16	8
RNASeqTranscript.3276			CM008473.1	-	4224	18931270	18942706	13	Chromosome2	-0.636555	0.701331	0.806057	-0.129136	-0.0598951	3.66216	0.772716	16.939	2.5815e-06	0.000366115	FALSE	14.2198	7.65636e-06	0.000573082	4.00346	0.731319	FALSE	FALSE	FALSE	FALSE	FALSE	3.89501	0.511861	12	4	0	16
RNASeqTranscript.7385	ENSOARG00000011231	GDF11	CM008474.1	-	4624	175390895	175413285	7	Chromosome3	-0.387065	-0.742736	0.837356	-0.944318	-0.043644	5.75137	1.01203	16.8931	2.63315e-06	0.000371092	TRUE	13.6591	1.00899e-05	0.000693151	6.32155	1.00186	TRUE	TRUE	FALSE	FALSE	FALSE	6.82588	0.580003	12	4	4	0
RNASeqTranscript.29727	ENSOARG00000012250	RBM3	CM008498.1	-	2939	58810470	58814198	18	ChromosomeX	0.581334	0.267278	-0.591711	0.766987	-0.01249	7.25478	0.760523	16.7962	2.74608e-06	0.000384589	FALSE	14.409	6.98894e-06	0.000532625	7.49349	0.742402	FALSE	FALSE	FALSE	FALSE	FALSE	7.03964	0.35629	0	0	20	4
RNASeqTranscript.13638			CM008479.1	-	2324	30446836	30449867	3	Chromosome8	1.49676	-2.97993	-2.47683	-1.93222	1.63267	0.851139	2.95186	16.7351	2.82003e-06	0.00039007	TRUE	15.6283	3.9688e-06	0.0003586	2.79489	3.15053	TRUE	TRUE	FALSE	FALSE	FALSE	0.90381	1.58703	4	16	8	0
RNASeqTranscript.18560	ENSOARG00000014785	IDI1	CM008484.1	+	2094	47939317	47941318	5	Chromosome13	-0.322807	2.28688	0.337629	-0.0914639	-0.209365	6.34722	1.36399	16.7466	2.80601e-06	0.00039007	TRUE	15.8306	3.62564e-06	0.000335717	7.0851	1.47255	TRUE	TRUE	TRUE	TRUE	TRUE	6.79238	1.01202	8	0	0	16
RNASeqTranscript.3328			CM008473.1	-	1949	27972044	27984948	3	Chromosome2	-0.602171	-1.26826	0.728221	0.853577	0.753356	3.45092	1.3287	16.5882	3.0071e-06	0.000413393	TRUE	15.0557	5.15328e-06	0.000435754	4.12064	1.40988	TRUE	TRUE	TRUE	TRUE	TRUE	4.15021	1.62443	12	12	20	20
RNASeqTranscript.19774	ENSOARG00000004067	CCNE1	CM008485.1	+	3860	43209335	43219652	15	Chromosome14	0.183144	1.82333	0.285491	0.131953	-0.648915	2.53937	1.26921	16.5658	3.03684e-06	0.000414936	TRUE	15.3413	4.51941e-06	0.000395208	3.21037	1.34942	TRUE	TRUE	FALSE	TRUE	TRUE	3.2534	1.12405	4	0	16	16
RNASeqTranscript.10183			CM008476.1	+	1162	38349530	38355993	2	Chromosome5	3.0305	3.51615	-3.87759	4.59027	1.16938	-1.85687	4.67535	16.533	3.08092e-06	0.000415887	TRUE	13.3335	1.18919e-05	0.000794593	0.0595361	4.56827	TRUE	TRUE	FALSE	FALSE	FALSE	-2.50757	3.35563	20	0	16	4
RNASeqTranscript.28328	ENSOARG00000005987	SUN1	CM008495.1	-	9446	42626408	42668795	29	Chromosome24	0.566132	1.81954	-0.499074	-0.331693	-0.613253	7.32308	1.10692	16.546	3.06328e-06	0.000415887	TRUE	13.324	1.19501e-05	0.000794593	7.87438	1.05359	TRUE	TRUE	FALSE	FALSE	FALSE	7.37749	0.509001	4	0	12	12
RNASeqTranscript.11845			CM008477.1	+	2365	120416959	120418900	3	Chromosome6	0.469431	-0.139655	-1.24808	0.707811	1.30095	0.866096	1.51031	16.4872	3.14367e-06	0.000421817	TRUE	16.2674	2.9918e-06	0.000296638	1.78241	1.50428	TRUE	TRUE	FALSE	FALSE	FALSE	1.07783	0.688974	20	16	16	8
RNASeqTranscript.3522	ENSOARG00000009770	DPYSL2	CM008473.1	-	4972	41139819	41257712	17	Chromosome2	-0.501628	0.389119	0.676625	-0.223348	0.012074	8.71005	0.639065	16.4529	3.19156e-06	0.000423175	FALSE	14.2154	7.67247e-06	0.000573082	9.04226	0.594787	FALSE	FALSE	FALSE	FALSE	FALSE	9.04221	0.532424	8	4	20	16
RNASeqTranscript.19349	ENSOARG00000010703	ATP2C2	CM008485.1	+	3493	11283500	11361778	31	Chromosome14	1.11476	2.24181	-1.32992	-1.69351	-1.95064	3.47822	2.63738	16.4611	3.18006e-06	0.000423175	TRUE	13.2272	1.25565e-05	0.000828979	5.0927	2.56981	TRUE	TRUE	FALSE	FALSE	FALSE	4.26769	1.04497	20	20	12	12
RNASeqTranscript.13174	ENSOARG00000000680	ELMSAN1	CM008478.1	-	7677	88887500	88955857	16	Chromosome7	0.236276	0.3974	-0.270812	-1.06845	-0.468154	5.74189	0.979705	16.4116	3.25037e-06	0.000428438	TRUE	23.1907	2.25394e-07	5.05063e-05	6.28225	1.08056	TRUE	TRUE	FALSE	FALSE	FALSE	5.74509	0.306304	8	20	20	12
RNASeqTranscript.11821	ENSOARG00000007388		CM008477.1	-	2134	114611030	114615676	7	Chromosome6	0.545686	-0.339217	-0.961362	-0.70164	0.0724687	7.19448	0.833413	16.3495	3.34103e-06	0.000437811	FALSE	13.6856	9.95689e-06	0.000686505	7.73532	0.787628	FALSE	FALSE	FALSE	FALSE	FALSE	7.06984	0.858434	16	20	12	0
RNASeqTranscript.8323	ENSOARG00000017477	CYP51A1	CM008475.1	-	4657	11076845	11118924	16	Chromosome4	-0.506623	3.44482	0.856491	-0.526916	-0.8665	6.29524	2.23561	16.3043	3.40876e-06	0.000442298	TRUE	26.7329	7.69515e-08	2.42863e-05	7.30055	2.55381	TRUE	TRUE	TRUE	TRUE	TRUE	7.39863	2.22765	8	0	0	16
RNASeqTranscript.30059	ENSOARG00000008146	NSDHL	CM008498.1	-	2840	90048940	90077732	14	ChromosomeX	-0.514658	1.02922	0.524015	-0.137803	0.0544448	5.19172	0.709891	16.3004	3.41474e-06	0.000442298	FALSE	12.9545	1.44571e-05	0.000922946	5.539	0.707458	FALSE	FALSE	FALSE	FALSE	FALSE	5.77325	0.911227	8	0	20	16
RNASeqTranscript.8997	ENSOARG00000018378	FAM3C	CM008475.1	-	5118	93880263	93933981	21	Chromosome4	-0.634394	-0.358054	1.04301	-0.772765	-0.0737654	6.74806	0.923932	16.0457	3.82683e-06	0.000492825	FALSE	14.4692	6.79025e-06	0.000519304	7.33881	0.841415	FALSE	FALSE	FALSE	FALSE	FALSE	7.60895	0.617051	16	4	0	0
RNASeqTranscript.15745	ENSOARG00000008433	TMCO3	CM008481.1	+	3021	96783766	96804543	19	Chromosome10	0.382336	1.32192	-0.688218	-0.25061	-0.285697	6.56881	0.839497	15.9266	4.03824e-06	0.000511236	FALSE	13.776	9.51879e-06	0.000662413	7.00013	0.866164	FALSE	FALSE	FALSE	FALSE	FALSE	7.35199	0.739597	4	0	12	8
RNASeqTranscript.18088	ENSOARG00000010523	JAG1	CM008484.1	-	6313	3691807	3726716	29	Chromosome13	0.0596722	1.36585	-0.230122	0.0732402	-0.00641333	6.05905	0.799255	15.9378	4.01797e-06	0.000511236	FALSE	12.9228	1.46985e-05	0.0009319	6.53265	0.813791	FALSE	FALSE	FALSE	FALSE	FALSE	6.08819	0.346409	8	0	12	8
RNASeqTranscript.23736	ENSOARG00000001585	DEGS2	CM008489.1	-	4689	65590083	65612283	7	Chromosome18	1.05951	1.24136	-0.755034	-2.54726	-1.01382	2.40315	2.51804	15.9491	3.99741e-06	0.000511236	TRUE	13.495	1.0957e-05	0.00074401	3.85641	2.60444	TRUE	TRUE	FALSE	FALSE	FALSE	2.35687	0.516466	20	20	12	12
RNASeqTranscript.3000	ENSOARG00000013023	LSS	CM008472.1	-	4800	289255800	289287729	23	Chromosome1	-0.544979	2.27889	0.553749	-0.240454	-0.37173	5.21191	1.50443	15.8725	4.13858e-06	0.000520995	TRUE	12.5053	1.83292e-05	0.00108501	5.96733	1.51854	TRUE	TRUE	FALSE	FALSE	FALSE	5.62077	0.924322	8	0	0	16
RNASeqTranscript.1514	ENSOARG00000006368	HDGF	CM008472.1	-	2464	112859285	112868741	6	Chromosome1	-0.344019	0.321755	0.616014	-0.326743	0.000738418	6.70993	0.585369	15.7773	4.32186e-06	0.000537735	FALSE	13.822	9.30372e-06	0.000656962	7.02415	0.544566	FALSE	FALSE	FALSE	FALSE	FALSE	7.03238	0.626657	8	4	0	16
RNASeqTranscript.2960	ENSOARG00000011738		CM008472.1	-	4994	287550024	287562036	7	Chromosome1	-0.247523	1.68318	0.00905412	0.229067	-0.163162	4.92562	1.03925	15.7663	4.34354e-06	0.000537735	TRUE	14.2962	7.37871e-06	0.000556708	5.56961	1.10971	TRUE	TRUE	FALSE	FALSE	FALSE	5.14962	0.609855	8	0	12	16
RNASeqTranscript.3890	ENSOARG00000013211	KANK1	CM008473.1	+	10228	74108596	74324016	27	Chromosome2	-0.188251	0.890405	0.24629	0.505048	-0.155149	7.06391	0.636516	15.7753	4.32571e-06	0.000537735	FALSE	13.7634	9.57858e-06	0.00066451	7.43078	0.606697	FALSE	FALSE	FALSE	FALSE	FALSE	7.09265	0.351332	16	0	4	20
RNASeqTranscript.5300	ENSOARG00000005490	SLC30A2	CM008473.1	+	5368	256577934	256584400	7	Chromosome2	0.282864	7.16252	2.29154	-3.14361	-0.731074	-2.37875	5.08618	15.722	4.43246e-06	0.000545467	FALSE	12.8084	1.56065e-05	0.00096605	-0.00419383	4.86654	FALSE	FALSE	FALSE	FALSE	FALSE	-2.39493	2.61747	0	0	16	12
RNASeqTranscript.18721	ENSOARG00000014294	HRH3	CM008484.1	+	6263	57356450	57359511	6	Chromosome13	0.857809	4.52067	-0.945125	-1.76159	-2.14512	2.39183	3.15501	15.6992	4.47902e-06	0.000545467	TRUE	16.3557	2.87931e-06	0.000291943	4.0485	3.28192	TRUE	TRUE	FALSE	FALSE	FALSE	3.29661	2.09704	4	20	8	16
RNASeqTranscript.29531	ENSOARG00000002735	CASK	CM008498.1	-	10954	42302751	42682695	44	ChromosomeX	0.294407	-1.32602	-0.429772	0.915496	0.604721	6.61743	0.940118	15.6999	4.47751e-06	0.000545467	TRUE	22.2052	3.11734e-07	6.20829e-05	7.41381	1.1301	TRUE	TRUE	TRUE	TRUE	TRUE	7.89931	1.37113	20	12	0	0
RNASeqTranscript.26836			CM008493.1	-	907	49984640	49984640	1	Chromosome22	1.6273	1.50935	-1.34917	-1.70123	-1.60875	1.43798	2.48772	15.6867	4.50458e-06	0.000545615	TRUE	13.4704	1.1094e-05	0.000747315	3.11564	2.37564	TRUE	TRUE	TRUE	TRUE	TRUE	2.10909	1.95471	4	20	12	12
RNASeqTranscript.3179			CM008473.1	-	349	8584653	8585271	2	Chromosome2	2.62024	0.903767	0.188694	-0.170098	0.181205	1.78383	1.82713	15.6337	4.61548e-06	0.000556041	TRUE	12.8098	1.55945e-05	0.00096605	2.96135	1.8277	TRUE	TRUE	FALSE	FALSE	FALSE	1.14615	0.580794	20	0	0	0
RNASeqTranscript.11072	ENSOARG00000016964	SEC24D	CM008477.1	+	4403	8029675	8252899	30	Chromosome6	0.237788	-1.15002	-0.42673	-0.256108	0.211058	6.21877	0.805842	15.5924	4.70406e-06	0.000559839	FALSE	12.3985	1.94112e-05	0.00112643	6.61934	0.809119	FALSE	FALSE	FALSE	FALSE	FALSE	6.97814	0.621471	4	16	8	0
RNASeqTranscript.12215			CM008478.1	-	5647	18146360	18194311	30	Chromosome7	0.435733	0.980608	-0.754674	-0.774595	-0.504709	5.17789	1.11571	15.6069	4.67272e-06	0.000559839	TRUE	14.9496	5.41356e-06	0.000450956	5.86248	1.0577	TRUE	TRUE	FALSE	FALSE	FALSE	5.08891	0.328591	0	20	16	8
RNASeqTranscript.20687			CM008485.1	+	622	70680575	70680575	1	Chromosome14	3.65885	-3.08272	4.52675	-2.04809	0.981067	-1.97308	4.76597	15.5841	4.72196e-06	0.000559839	FALSE	13.9317	8.81313e-06	0.000634999	-0.640843	4.92873	FALSE	FALSE	FALSE	FALSE	FALSE	-1.01322	2.12367	16	4	4	0
RNASeqTranscript.19401	ENSOARG00000013010	MVD	CM008485.1	-	1878	14673768	14680287	12	Chromosome14	-0.0393141	1.98544	-0.0684974	0.0404155	-0.134342	3.85025	1.15747	15.5491	4.7989e-06	0.000565968	TRUE	12.3032	2.04376e-05	0.00116531	4.51539	1.13705	TRUE	TRUE	FALSE	FALSE	FALSE	3.72758	0.640383	8	0	20	12
RNASeqTranscript.21287	ENSOARG00000007394	ARHGEF17	CM008486.1	+	25147	55795976	55893089	48	Chromosome15	0.176737	0.0855084	-0.20223	-0.935527	-0.321551	6.57848	0.754623	15.5025	4.90329e-06	0.000572254	FALSE	12.5795	1.76166e-05	0.00105832	7.04661	0.764598	FALSE	FALSE	FALSE	FALSE	FALSE	6.47763	0.195524	20	20	4	12
RNASeqTranscript.21853	ENSOARG00000007720	PLPP1	CM008487.1	+	4511	24990249	25105645	13	Chromosome16	-0.153712	-0.955797	0.19939	-0.713787	0.162335	7.08345	0.761484	15.511	4.88397e-06	0.000572254	FALSE	13.7949	9.4298e-06	0.000658724	7.41748	0.737763	FALSE	FALSE	FALSE	FALSE	FALSE	7.39903	0.419503	16	4	12	0
RNASeqTranscript.13220	ENSOARG00000002901, ENSOARG00000001881		CM008478.1	+	9124	90689211	90799915	37	Chromosome7	-0.569529	0.6172	0.822576	-0.32613	-0.335461	6.22798	0.833344	15.4602	5.00027e-06	0.000577557	FALSE	12.3395	2.00399e-05	0.00114555	6.56323	0.818839	FALSE	FALSE	FALSE	FALSE	FALSE	7.49812	0.797725	12	4	0	16
RNASeqTranscript.14661	ENSOARG00000004110	LACTB2	CM008480.1	-	4864	51751197	51787185	9	Chromosome9	0.172417	1.48876	0.0989211	0.164715	-0.646989	4.78436	1.01287	15.4657	4.9875e-06	0.000577557	TRUE	15.1112	5.02277e-06	0.000427948	5.3053	1.09446	TRUE	TRUE	FALSE	FALSE	FALSE	4.92374	0.956738	20	0	0	16
RNASeqTranscript.24645	ENSOARG00000000248	SLC6A6	CM008490.1	-	8163	59670724	59752445	31	Chromosome19	0.622672	1.87048	-0.644196	-0.0118436	-0.586248	4.81579	1.07716	15.4395	5.04837e-06	0.000580123	TRUE	12.2134	2.14594e-05	0.0012082	5.41598	1.04541	TRUE	TRUE	FALSE	TRUE	TRUE	4.76082	1.03381	20	0	8	12
RNASeqTranscript.10573	ENSOARG00000001132	RELL2	CM008476.1	+	2026	55072798	55076410	13	Chromosome5	-0.482003	1.87417	1.08859	0.282126	0.0489503	1.71745	1.36639	15.4165	5.10274e-06	0.000583379	TRUE	17.4585	1.80869e-06	0.000215581	2.43617	1.50813	TRUE	TRUE	FALSE	FALSE	FALSE	2.25847	0.474158	12	0	0	16
RNASeqTranscript.11648	ENSOARG00000015497	CDKL2	CM008477.1	-	7303	100296619	100340268	17	Chromosome6	-0.11243	1.48033	0.0153602	0.0310707	-0.434656	5.78909	0.962259	15.4015	5.13827e-06	0.000584459	FALSE	12.5624	1.77779e-05	0.00106516	6.32009	0.942668	FALSE	FALSE	FALSE	FALSE	FALSE	6.36134	0.896318	8	0	16	12
RNASeqTranscript.4799	ENSOARG00000015462	COQ10B	CM008473.1	+	2740	213497480	213513396	8	Chromosome2	0.105551	0.818413	0.115252	-0.958355	-0.791113	5.18673	0.981058	15.3534	5.25453e-06	0.000594664	TRUE	12.8161	1.55432e-05	0.00096605	5.70552	1.02485	TRUE	TRUE	FALSE	FALSE	FALSE	5.14582	0.305085	4	20	16	16
RNASeqTranscript.26761			CM008493.1	+	640	42389914	42389914	1	Chromosome22	0.294815	1.1106	0.0354596	-1.64111	-1.30104	3.22824	1.65622	15.2019	5.64039e-06	0.000635125	TRUE	13.0107	1.40405e-05	0.000904078	4.11333	1.72447	TRUE	TRUE	FALSE	FALSE	FALSE	3.04898	0.804605	4	20	20	12
RNASeqTranscript.25467	ENSOARG00000014356	HIVEP1	CM008491.1	-	10154	47791781	47927690	19	Chromosome20	-0.00410005	0.414572	-0.0241106	-0.980357	-0.47422	5.22401	0.821677	15.1631	5.74432e-06	0.000643594	FALSE	12.2344	2.12161e-05	0.00119751	5.67058	0.81815	FALSE	FALSE	FALSE	FALSE	FALSE	5.49443	0.613734	4	20	0	12
RNASeqTranscript.27690	ENSOARG00000010684	SNN	CM008495.1	+	2213	10618033	10624810	3	Chromosome24	-0.527387	0.817918	0.822012	-0.122523	-0.0292622	4.43778	0.762146	15.1188	5.86536e-06	0.000653885	FALSE	12.8139	1.55614e-05	0.00096605	4.765	0.708182	FALSE	FALSE	FALSE	FALSE	FALSE	4.68629	0.805181	4	4	20	16
RNASeqTranscript.17934	ENSOARG00000011554	SLC30A1	CM008483.1	+	7349	75321456	75326317	12	Chromosome12	0.501142	0.933992	-0.134541	-0.977974	-1.16189	6.17229	1.26068	15.0789	5.97672e-06	0.000663002	TRUE	14.893	5.55811e-06	0.000455229	6.96311	1.39993	TRUE	TRUE	TRUE	TRUE	TRUE	6.42678	1.01486	4	20	20	16
[truncated: 22,205 more rows]

## Sheet: LPTime
			Gene annotation							Polynomial regression										Catagorical regression								SP data summary					Peaks		Troughs
[truncated: 22,408 more rows]

## Sheet: CycleAnalysis24hrPeriod
	SP time-series																				LP time-series
[truncated: 1,275 more rows]
