# Supplementary material for: Circadian clock mechanism driving mammalian photoperiodism
Source: Nat Commun. 2020 Aug 27;11:4291. doi: 10.1038/s41467-020-18061-z (PMC7453030; doi:10.1038/s41467-020-18061-z)
Supplement: Supplementary file 10 — Source data [file 41467_2020_18061_MOESM10_ESM.xlsx]

## Sheet: Figure 1b
Figure 1b	Prolactin concentrations
	SHORT PHOTOPERIOD						LONG PHOTOPERIOD																SHORT PHOTOPERIOD
	1	2	3	4	11	12	1	2	3	4	5	6	7	8	9	10	11	12	13	14	15	16	1	2	3	4
	30-Oct-2013	5-Nov-2013	12-Nov-2013	19-Nov-2013	30-Dec-2013	7-Jan-2014	13-Jan-2014	23-Jan-2014	30-Jan-2014	3-Feb-2014	5-Feb-2014	11-Feb-2014	19-Feb-2014	25-Feb-2014	12-Mar-2014	19-Mar-2014	1-Apr-2014	8-Apr-2014	15-Apr-2014	22-Apr-2014	29-Apr-2014	6-May-2014	13-May-2014	20-May-2014	27-May-2014	3-Jun-2014
animal 1	59.94	34.4	30.07	28.04	12.56	25.66	19.68	23.12	66.84	98.57	110.9	200	187.17	66.85	0	18.32	10.87	32.2	53.95	174.91	92.79	160.64	126.72	87.89	56.07	8.67
animal 2	56.44	29.63	18.24	51.06	31.09	54.87	34.78	177.91	147	292.2	164.8	76.71	116.82	171.02	123.97	194.37	190.58	200	192.26	200	200	195.63	200	103.6	69.3	39.93
animal 3	16.93	31.05	13.58	19.28	9.34	47.74	39.66	63.12	90.88	132.27	170.23	52.85	5.92	3	17.04	141.32	123.9	93.4	0	200	190.55	200	200	110.22	39.36	24.77
animal 4	48.25	41.87	33.02	28.26	22.64	31.05	23.47	83.9	90.27	164.6	227.9	200	140.9	188.59	83.03	0	14.12	43.89	108.09	200	156.98	200	200	47.18	99.03	30.38
animal 5	44.77	49.9	41.97	38.94	12.21	19.53	14.12	39.94	52.93	134.15	112.24	200	132.47	0	0	25.72	43.65	65.33	151.89	155.48	200	187.14	200	178.42	114.32	53.83
animal 6	17.55	14.19	31.99	19.48	8.39	13.33	13.3	24.72	57.45	105.22	159.18	45.66	93.44	103.37	200	7.56	0	43.45	77.32	200	200	200	200	143.03	74.72	63.82
animal 7	38.8	28.91	36.02	58.87	39.74	32.61	25.65	46.25	57.93	136.64	148.69	157.26	200	0	0	48.07	87.62	0	0	200	200	200	200	138.22	43.4	0
animal 8	30.96	38.71	16.7	40.94	28.32	60.01	69.33	164.67	180.24	193.61	160.46	200	14.09	0	6.46	90.76	68.04	130.69	177.13	200	200	200	200	74.75	0	0
animal 9	23.72	58.95	29.03	30.15	26.51	23.09	36.16	69.95	111.15	158.97	189.64	158.16	155.59	131.76	174.27	200	195.09	200	194.82	200	200	200	141.72	43.3	0	0
animal 10	20.72	16.11	22.88	27.68	37.49	106.21	59.37	82.7	161.5	133.88	297.4	125.07	200	200	200	200	200	200	200	200	173.62	110.43	0	0	27.23	20.65
animal 11	13.85	15.61	34.86	100.82	51.01	54.06	0	124.62	145.28	208	182.1	200	200	200	146.12	179.52	200	86.11	131.29	200	20.24	41.95	35.77	35.93	0	0
animal 12	29.97	101.11	53.64	114.74	71.11	53.77	171.84	163.7	196.42	265.6	283.7	200	200	200	200	183.57	200	123.92	200	37.06	200	200	200	189.26	12.94	7.16
animal 13	28.21	27.52	10.25	22.02	18.88	30.49	23.18	43.34	28.05	129.43	112.13	200	95.45	200	200	118.9	200	105.75	200	200	101.56	122.81	103.82	33.03	96.04	43.1
animal 14	23.16	50.43	0	41.1	8.77	30.75	21.89	94.48	153.31	174.59	292	200	200	160.18	200	200	200	200	200	68.14	200	200	200	84.08	55.6	25.54
animal 15	57.63	18.76	10.64	27.21	38.89	33.74	46.29	57.98	105.15	182.46	290.7	200	200	195.29	200	200	200	200	200	200	200	158.3	200	56.07	8.67	7.27
animal 16	91.61	57.72	20.49	21.22	31.46	61.57	37.04	49.77	117.07	166.95	160.4	127.3	200	127.43	166.54	200	190.58	116.72	175.82	200	92.79	160.64	126.72	69.3	39.93	3.28
animal 17	18.25	21.06	12.57	21.45	7.89	15	15.07	38.12	44.59	96.76	143.88	74.52	177.18	91.8	119.04	183.74	123.66	135.96	200	174.91	200	195.63	200	39.36	24.77	48.76
animal 18	43.57	21.45	55.8	15.6	12.15	21.91	24.28	64.14	90.13	260.7	259.7	92.48	179.47	168.88	200	183.03	120.8	179.55	163.84	200	190.55	200	200	99.03	30.38	28.8
animal 19	97.86	24.47	12.96	31.13	18.38	53.51	135.18	239.9	118.7	270.5	282.5	79.48	82.06	102.99	80.35	147.89	144.67	42.52	155.47	200	156.98	200	200	114.32	53.83	45.83
animal 20	28.12	38	18.28	27.47	33.46	59.88	91.13	160.36	191.82	114.3	90	61.22	52	82.9	87.32	139.55	127.3	130.73	139.16	200	200	187.14	200	74.72	63.82	37.8
animal 21	52.08	30.58	32.35	34.08	29.76	55.84	59.63	145.09	115.3	242.6	179.67	120.86		108.17	172.72	172.25	200	182.22	168.02	155.48	200	200	200	43.4	0	66.98
animal 22	20.69	28.9	0	13.7	10.25	21.22	16.56	34.78	41.01	97.4	101.24	200	162.57	135.22	42.16	200	200	186.96	200	200	200	200	200	0	0	0
animal 23	18.27	0	0	0	0	23.56	6.44	2.56	3.41	10.15	27.32	51.93	105.67	188.59	86.12	149.92	84.19	66.57	77.18	200	200	200	200	0	0	0
animal 24	21.76	32.99	35.31	34.27	89.18	33.21	25.26	105.65	82.27	96.44	131.34	164.21	115.34	74.65	56.11	58.17	34.69	51.96	54.47	200	200	200	141.72	27.23	20.65	4.23
animal 25	38.45	35.62	14.55	49.73	19.88	15.77	26.41	36.82	34.2	32.04	116.7	200	200	200	200	200	200	200	200	200	173.62	110.43	0	0	0	24.9
animal 26	35.8	16.39	17.35	11.37	0	9.41	4.55	14.47	35.95	33.38	0	200	200	53.35	200	135.47	200	87.32	170.94	200	20.24	41.95	35.77	12.94	7.16	0
animal 27	196.5	58.75	106.89	18.14	0	9.37	4.33	30.62	8.44	0	88.95	120.51	200	96.95	121.14	91.37	200	101.84	157.93	200	200	200	200	96.04	43.1	2.27
animal 28	43.35	14.78	36.92	26.52	0	4.48	0	0	4.06	28.37	52.82	156.29	200	84.46	195.95	185.61	114.4	178.7	94.47	37.06	101.56	122.81	103.82	55.6	25.54	124.41

## Sheet: Figure 1c
Figure 1c (supp figure 1e and f)
	cell	PT Nucleus size	PT cell nucleus % dense chromatin	PT cell mitochondria number/cytosol area			cell	PT Nucleus size	PT cell nucleus % dense chromatin	PT cell mitochondria number/cytosol area
LP4 206	1	33.57	16	0.9		SP4 255	1	22.21	22.4	1.25
	2	30.1	15	0.8			2	24.17	21.1	1.2
	3	29.04	7.5	0.6			3	20.16	18.5	0.8
	4	23.73	15	1			4	15.8	20	1
	5	22.5	11	0.7			5	20.69	23.2	0.85
	6	22.01	9	0.56			6	16.61	25.2	0.84
	7	35.08	15	0.6			7	21.11	21	0.95
	8	31.55	11	0.52			8	17.53	18.5	1.4
	9	20.66	15	0.72			9	12.31	24	1.1
	10	37.68	18	0.82			10	24.33	21	1.2
LP4 218	1	22.13	16	0.66		SP4 269	1	21.41	18	1
	2	33.45	14	0.67			2	25.01	18.5	0.9
	3	14.09	6	0.55			3	21.86	15	1.3
	4	33.45	18	1			4	18.44	17.8	1.1
	5	19.45	17	0.9			5	19.95	16	0.86
	6	34.66	10	0.76			6	16.67	24	0.9
	7	20.07	11	0.87			7	20.4	22.6	1.2
	8	38.47	17	1			8	22.02	23.2	1.2
	9	33.51	19	0.7			9	22.57	21	0.95
	10	29.36	14	0.6			10	22.11	22.4	0.9
LP4 272	1	35.34	17	0.9		SP4 250	1	25.47	18.3	1.1
	2	13.63	7.5	0.75			2	16	16	1
	3	35.03	12	0.55			3	14.47	21	1.2
	4	14.7	20	0.7			4	25.97	22.4	0.9
	5	19.59	15.5	0.8			5	27.8	19	1.2
	6	35.6	13	1			6	21.64	21	1.1
	7	21.69	10	0.62			7	26.36	22	0.84
	8	30.56	9	0.85			8	23.29	15.8	0.94
	9	24.1	17	0.9			9	25.02	23.4	0.9
	10	37.18	11	0.7			10	20.76	22	1
	11	34.18	13	0.4			AVE	21.0713	20.4767	1.036
	12	22.08	9	0.7			SD	3.78193	2.73315	0.160336
	13	28.48	17	0.6			SEM	0.690482	0.499003	0.0292732
	14	28.52	11	0.75
	15	22.5	16	0.95
	16	30.32	9.5	0.65
	17	20.83	18	0.8
	18	30.2	10.5	0.7
	19	29.46	11	0.9
	20	29.29	12	0.5
	AVE	27.696	13.3375	0.74125
	SD	6.91979	3.60446	0.155055
	SEM	1.09411	0.569916	0.0245163
	n=40 cells, 3 sheep

## Sheet: Figure 3c
Figure 3c - luciferase values normalised by total protein measured by bradford assay
Representitive plate for figure - normalised values
luc con	tef	clock, bmal1	tef, clock, bmal1	clock, bmal1, bmal2	tef, clock, bmal1, bmal2
165.398	177.787	293.159	705.036	372.45	919.722
146.09	168.615	313.367	491.538	440.181	844.37
130.431	165.289	322.975	552.438	357.066	918.672
147.328	144.005	309.506	539.947	328.765	935.666
Values relative to empty control vector (average in A12)
	tef	clock, bmal1	tef, clock, bmal1	clock, bmal1, bmal2	tef, clock, bmal1, bmal2
147.312	1.20687	1.99006	4.78601	2.52831	6.24337
	1.14461	2.12723	3.33671	2.98809	5.73185
	1.12204	2.19246	3.75012	2.42388	6.23623
	0.97755	2.10103	3.66533	2.23176	6.3516

## Sheet: Figure 3d
Figure 3c - luciferase values normalised by total protein measured by bradford assay
Representitive plate for figure - normalised values
control	tef,b1,clk	tef,b2,clk	tef,b2_mut,clk	tef,b1,b2,clk	tef,b1,b2_mut,clk
459.012	1264.98	715.128	477.141	1503.97	1637.93
396.597	1308.55	574.777	406.453	1663.93	1444.22
528.799	1183.13	698.705	591.2	1849.21	1909.15
481.394	812.867	913.897	457.156	1344.06	1546.01
Values relative to empty control vector (average in A12)
control	tef,b1,clk	tef,b2,clk	tef,b2_mut,clk	tef,b1,b2,clk	tef,b1,b2_mut,clk
466.45	2.71192	1.53313	1.02292	3.22428	3.51147
	2.80534	1.23224	0.871373	3.56721	3.09619
	2.53645	1.49792	1.26745	3.96444	4.09294
	1.74267	1.95926	0.980074	2.88146	3.31442

## Sheet: Figure 3e
Figure 3e - luciferase values normalised by total protein measured by bradford assay
Representitive plate for figure - normalised values
control	b1,clk	b2,clk	b2m,clk	b1,b2,clk	b1,b2m,clk
18.7316	69.428	32.3035	22.3082	121.095	66.0388
22.7383	52.6833	40.1966	21.1918	148.221	59.6616
22.4061	62.2272	33.1166	28.1302	136.056	69.8303
16.0807	53.1437	53.7528	21.2226	144.104	79.339
Values relative to empty control vector (average in A12)
control	b1,clk	b2,clk	b2m,clk	b1,b2,clk	b1,b2m,clk
19.9892	3.47328	1.61605	1.11601	6.058	3.30373
	2.63559	2.01092	1.06016	7.41504	2.98469
	3.11304	1.65673	1.40727	6.80646	3.4934
	2.65862	2.6891	1.0617	7.20909	3.96909

## Sheet: Figure 3f
Figure 3 f - insitu hybridisation
bmal 2 - technical repeats
SP ZT3	LP ZT3	SP ZT7	LP ZT7	SP ZT11	LP ZT11	SP ZT15	LP ZT15	SP ZT19	LPZT19	SP ZT23	LP ZT23
1.63157	5.94317	1.5091	3.51745	0.920989	2.3543	0.495296	2.7633	1.10277	5.04307	1.46904	1.86716
1.10465	3.35544	0.545734	2.88741	0.472308	3.09724	0.70866	1.60323	0.669278	10.3015	0.67452	1.12286
1.11548	7.24011	0.606862	4.26455	0.446242	4.48956	0.910504	1.86744	0.577115	4.96356	0.430313	0.913089
1.56612	4.01373	1.52452	6.10161	1.3593	1.42897	0.544431	3.14746	1.88928	4.54706	2.32787	6.01873
1.14995	4.17988	0.76943	8.92529	0.932151	1.50469	0.476873	1.8484	0.743605	4.52698	1.28315	4.09208
0.940224	3.98299	0.641308	9.15007	0.802388	1.36433	0.922272	2.481	1.06916	5.72334	1.27716	2.32838
0.854403	12.818	1.56472	3.59544	0.647434	2.60685	0.92583	1.48527	1.08145	2.85039	2.25752	2.9313
0.714691	10.5967	0.836813	5.67777	0.29382	1.9597	0.877837	1.52795	0.621457	4.74866	1.99761	2.85024
0.653153	15.3474	1.00152	7.91357	0.42549	2.61791	0.74238	2.26409	0.79799	3.40785	1.2706	3.00673
BMAL2 - FIGURE 3F - indivudal animal averages
SP ZT3	SP ZT7	SP ZT11	SP ZT15	SP ZT19	SP ZT23
1.36811	1.02742	0.696649	0.601978	0.886024	1.07178
1.3408	1.06569	0.902773	0.727468	1.2332	1.37909
0.981526	0.99182	0.793991	0.774992	0.96474	1.60594
0.683922	0.919165	0.359655	0.810109	0.709724	1.63411
LP ZT3	LP ZT7	LP ZT11	LP ZT15	LPZT19	LP ZT23
4.64931	3.20243	2.72577	2.18327	7.67227	1.49501
5.62692	5.18308	2.95926	2.50745	4.75531	3.46591
6.99363	7.2236	1.82529	1.93823	4.3669	3.11726
12.972	6.79567	2.2888	1.89602	4.07826	2.92848

## Sheet: Figure 5b
Figure 5b - insitu hybridization
CRY 1 insitu - technical repeats					CRY 1 figure 5 insitu - individual animals
MEL ZT17.5	MEL ZT19.5	MEL ZT22.5	MEL ZT1.5			MEL ZT17.5	MEL ZT19.5	MEL ZT22.5	MEL ZT1.5
1.3072	1.40247	0.342164	0.149673		Animal 1	1.23581	1.37603	0.435623	0.157831
1.30568	1.47681	0.566567	0.156725		Animal 2	1.01451	1.53604	0.984804	0.385041
1.09455	1.24881	0.398137	0.167094		Animal 3	0.886633	1.58459	1.03399	0.088858
0.925721	1.5316	0.944701	0.383838		Animal 4	0.863038	1.60115	0.664929	0.124186
1.11847	1.53153	0.97685	0.393414
0.999348	1.545	1.03286	0.377871
0.896448	1.66858	1.09261	0.083837
0.979669	1.58592	1.19752	0.10735
0.783782	1.49927	0.81184	0.075387
0.862003	1.5732	0.551934	0.115961
1.02802	1.54641	0.659188	0.13153
0.699094	1.68384	0.783665	0.125066
CRY 1 insitu - technical repeats					CRY 1 figure 5 insitu - individual animals
LL ZT17.5	LL ZT19.5	LL ZT22.5	LL ZT1.5			LL ZT17.5	LL ZT19.5	LL ZT22.5	LL ZT1.5
0.057458	0.107212	0.139154	0.150753		Animal 1	0.048901	0.0872313	0.138615	0.132421
0.034928	0.080675	0.148668	0.138758		Animal 2	0.166611	0.044667	0.127731	0.154584
0.054317	0.073807	0.128022	0.107752		Animal 3	0.21621	0.063302	0.098169	0.150894
0.174069	0.041658	0.171023	0.172059		Animal 4	0.0710933	0.0701747	0.202316	0.133439
0.173465	0.049007	0.10985	0.135987
0.1523	0.043336	0.10232	0.155705
0.251343	0.064049	0.138532	0.185406
0.199063	0.055562	0.070253	0.120716
0.198224	0.070295	0.085722	0.14656
0.110196	0.069024	0.306861	0.177868
0.041527	0.072941	0.196871	0.113964
0.061557	0.068559	0.103217	0.108485

## Sheet: Figure 5c
Figure 5h - insitu hybridisation
reverba - techical repeats							reverba -individual animals - figure 5
MEL ZT17.5	MEL ZT19.5	MEL ZT22.5	MEL ZT1.5				MEL ZT17.5	MEL ZT19.5	MEL ZT22.5	MEL ZT1.5
0.828582	0.247729	0.161147	2.18099				1.35607	0.423508	0.167862	2.26623
1.15916	0.396134	0.24507	2.08666				0.911498	0.606672	0.156181	2.00531
2.08046	0.626661	0.097368	2.53104				0.712492	0.467739	0.209789	1.40471
0.801307	0.551943	0.215816	2.34578				1.01994	0.368642	0.350035	1.48646
0.991712	0.598539	0.120372	1.89739
0.941474	0.669534	0.132354	1.77275
0.574999	0.440732	0.253872	1.25792
0.728204	0.500937	0.170483	1.33275
0.834273	0.461548	0.205013	1.62345
1.14656	0.399404	0.450306	1.42296
1.00044	0.336885	0.264845	1.46862
0.91283	0.369636	0.334953	1.56781
reverba - techical repeats							reverba -individual animals - figure 5
LL ZT17.5	LL ZT19.5	LL ZT22.5	LL ZT1.5				LL ZT17.5	LL ZT19.5	LL ZT22.5	LL ZT1.5
0.508493	1.32424	0.572506	0.552042				0.597663	1.2885	0.681261	0.438563
0.759289	1.07314	0.764444	0.390134				0.897872	1.18318	0.624191	0.532624
0.525206	1.46811	0.706833	0.373513				1.7411	1.66193	0.813692	0.388658
0.740195	1.53228	0.700074	0.433643				0.816409	1.21963	0.757728	0.585366
1.02448	1.16011	0.535321	0.435625
0.928942	0.857152	0.637179	0.728603
1.80238	1.34261	0.774497	0.487523
1.51849	1.85415	0.798859	0.341489
1.90245	1.78904	0.867719	0.336963
0.689665	1.18923	0.693898	0.43002
0.997168	1.45067	0.734314	0.636741
0.762395	1.01899	0.844973	0.689336

## Sheet: Figure 5d
Figure 5d - insitu hybridisation
chrono - techical repeats					chrono -individual animals - figure 5
LL ZT17.5	LL ZT19.5	LL ZT22.5	LL ZT1.5		LL ZT17.5	LL ZT19.5	LL ZT22.5	LL ZT1.5
0.653965	8.6292	8.03974	4.01165		0.626338	8.35586	7.34765	4.18133
0.4695	8.56416	6.05294	4.20422		1.8365	4.78385	4.91691	4.02757
0.755549	7.87423	7.95028	4.32813		1.07619	7.1416	9.11717	3.53631
1.00258	4.27103	4.4524	4.31707		0.781969	10.1388	6.49562	5.05659
3.63036	5.22695	4.93529	4.55292
0.876563	4.85356	5.36303	3.21272
1.26126	8.03698	10.6233	3.93115
1.17862	6.71408	9.18119	3.15552
0.788699	6.67374	7.54702	3.52227
0.937957	10.5452	6.37481	5.49376
0.779465	9.61443	6.70417	4.57957
0.628485	10.2567	6.40787	5.09644
chrono - techical repeats					chrono -individual animals - figure 5
MEL ZT17.5	MEL ZT19.5	MEL ZT22.5	MEL ZT1.5		MEL ZT17.5	MEL ZT19.5	MEL ZT22.5	MEL ZT1.5
1.15087	1.23009	0.940048	14.3431		0.919559	0.870817	0.755057	11.9794
0.657109	0.656537	0.664863	11.2398		1.20343	2.12363	0.477825	9.68083
0.950697	0.725819	0.66026	10.3553		0.808347	1.29992	0.661768	18.1741
1.67743	2.56872	0.859058	10.3261		1.06866	1.50873	0.744931	9.20818
0.76022	2.1114	0.212165	9.33311
1.17264	1.69079	0.362253	9.38332
0.933552	1.76878	1.20059	19.6539
0.683053	0.979388	0.227805	16.2429
0.808437	1.15159	0.556914	18.6254
1.09992	1.75832	1.14116	9.66034
1.01459	1.04763	0.49458	8.90239
1.09148	1.72025	0.599048	9.06182

## Sheet: Figure 5e
Figure 5e - insitu hybridisation
dec1 techincal repeats				dec1 techincal repeats
LL ZT 19.5	LL ZT22.5	LL ZT1.5		MEL ZT17.5/+1.5h	MEL ZT19.5/+3.5h	MEL ZT22.5/+6.5h	MEL ZT1.5/+9.5h
2.84424	1.94314	1.75265		1.2346	0.854028	0.525331	3.25197
3.34492	2.1493	1.67306		0.655811	0.767253	0.760213	2.33075
3.27781	2.40031	2.27327		0.647667	0.929608	0.922228	4.25419
2.49698	1.37555	1.77245		0.955923	0.510222	1.20932	2.16363
2.79171	1.17967	2.34791		0.307163	0.291055	1.0023	4.2667
3.13939	2.00865	2.73137		0.499857	0.907494	0.991244	2.22382
2.36812	3.33393	3.09682		0.971422	1.67684	1.6719	2.79142
2.10656	2.28795	1.96122		0.793975	1.81	0.995368	2.16138
2.4059	1.99283	2.34567		1.10904	1.64272	0.789828	2.13071
4.34976	2.44132	2.22192		1.38023	1.49893	1.07107	3.14894
4.14165	2.25908	2.52883		1.29407	1.23815	1.0937	2.48487
3.55998	2.30296	2.24879		2.15024	1.62336	1.55058	3.7051
dec1 individual animals - figure 5				dec1 individual animals - figure 5
LL ZT 19.5	LL ZT22.5	LL ZT1.5		MEL ZT17.5	MEL ZT 19.5	MEL ZT22.5	MEL ZT1.5
3.15566	2.16425	1.89966		0.846027	0.850296	0.735924	3.27897
2.80936	1.52129	2.28391		0.587648	0.56959	1.06762	2.88472
2.29353	2.53824	2.4679		0.958146	1.70985	1.15236	2.36117
4.01713	2.33445	2.33318		1.60818	1.45348	1.23845	3.11297

[truncated: 2 more sheets: Figure 5f, Figure 5h]
